# Supplementary material for: Draft genome sequence of adzuki bean, Vigna angularis
Source: Sci Rep. 2015 Jan 28;5:8069. doi: 10.1038/srep08069 (PMC5389050; doi:10.1038/srep08069)
Supplement: Supplementary Information — Supplementary Table S6 [file srep08069-s2.xls]

## Sheet: Sheet1
Supplementary Table S6. Genotype frequency of each locus and the statistics of segregation distortion
S/n	Nr	Locus	a	h	b	missing	X2	Df	Signif.	Classification
1	1	*s_101_652451_3	67	20	43	3	6.05	2	**	[a:h:b]
2	2	*s_101_705926_1	46	45	27	15	74.4	2	*******	[a:h:b]
3	3	*s_101_77207_3	67	22	43	1	7.08	2	**	[a:h:b]
4	4	*s_101_800958_2	67	23	43	0	7.74	2	**	[a:h:b]
5	5	*s_101_923233_1	68	22	43	0	7.36	2	**	[a:h:b]
6	6	*s_101_927401_2	66	21	44	2	5.72	2	*	[a:h:b]
7	7	*s_101_954906_2	67	23	43	0	7.74	2	**	[a:h:b]
8	8	*s_1022_38962_3	65	43	19	6	72.01	2	*******	[a:h:b]
9	9	*s_103_426571_1	77	16	40	0	11.79	2	****	[a:h:b]
10	10	*s_103_704695_2	77	16	38	2	13.28	2	****	[a:h:b]
11	11	*s_103_738771_1	75	16	38	4	12.13	2	****	[a:h:b]
12	12	*s_103_82787_3	92	0	41	0	41.35	2	*******	[a:h:b]
13	13	*s_105_506188_3	69	21	43	0	7.12	2	**	[a:h:b]
14	14	*s_105_80297_3	68	22	43	0	7.36	2	**	[a:h:b]
15	15	*s_1060_12959_1	53	23	57	0	2.93	2	-	[a:h:b]
16	16	*s_109_778294_1	35	0	83	15	39.17	2	*******	[a:h:b]
17	17	*s_109_799781_1	34	15	84	0	21.66	2	*******	[a:h:b]
18	18	*s_109_901477_1	34	15	84	0	21.66	2	*******	[a:h:b]
19	19	*s_109_927928_1	34	15	84	0	21.66	2	*******	[a:h:b]
20	20	*s_109_97524_1	96	0	26	11	63.33	2	*******	[a:h:b]
21	21	*s_110_112847_2	33	15	85	0	23.42	2	*******	[a:h:b]
22	22	*s_110_117440_1	33	15	85	0	23.42	2	*******	[a:h:b]
23	23	*s_110_290407_4	33	14	86	0	24.61	2	*******	[a:h:b]
24	24	*s_110_42835_1	33	15	85	0	23.42	2	*******	[a:h:b]
25	25	*s_1104_34065_1	34	96	0	3	457.46	2	*******	[a:h:b]
26	26	*s_110_733371_2	33	15	85	0	23.42	2	*******	[a:h:b]
27	27	*s_1118_8894_2	33	15	84	1	22.68	2	*******	[a:h:b]
28	28	*s_112_123885_1	34	24	74	1	17.75	2	******	[a:h:b]
29	29	*s_112_537550_1	35	24	74	0	16.81	2	******	[a:h:b]
30	30	*s_112_693562_2	34	25	74	0	18.57	2	*******	[a:h:b]
31	31	*s_112_717516_1	34	24	74	1	17.75	2	******	[a:h:b]
32	32	*s_112_86841_2	34	24	75	0	18.18	2	******	[a:h:b]
33	33	*s_112_874230_2	34	25	74	0	18.57	2	*******	[a:h:b]
34	34	*s_1137_30352_1	47	31	54	1	14.99	2	*****	[a:h:b]
35	35	*s_114_134789_1	28	25	80	0	28.06	2	*******	[a:h:b]
36	36	*s_114_207236_1	27	25	81	0	29.88	2	*******	[a:h:b]
37	37	*s_114_389896_2	29	22	80	2	24.9	2	*******	[a:h:b]
38	38	*s_114_465501_6	55	0	64	14	17.78	2	******	[a:h:b]
39	39	*s_114_544534_3	29	23	81	0	26.03	2	*******	[a:h:b]
40	40	*s_114_548392_1	29	23	81	0	26.03	2	*******	[a:h:b]
41	41	*s_114_616485_2	29	25	78	1	25.79	2	*******	[a:h:b]
42	42	*s_114_625281_1	31	25	77	0	23	2	*******	[a:h:b]
43	43	*s_114_905601_1	31	24	78	0	22.72	2	*******	[a:h:b]
44	44	*s_115_166604_2	67	23	43	0	7.74	2	**	[a:h:b]
45	45	*s_115_475000_1	68	22	43	0	7.36	2	**	[a:h:b]
46	46	*s_115_808441_1	68	22	43	0	7.36	2	**	[a:h:b]
47	47	*s_1190_10908_1	46	13	66	8	4.16	2	-	[a:h:b]
48	48	*s_121_150244_2	41	42	50	0	44.96	2	*******	[a:h:b]
49	49	*s_121_151391_2	41	42	50	0	44.96	2	*******	[a:h:b]
50	50	*s_121_263951_1	41	42	50	0	44.96	2	*******	[a:h:b]
51	51	*s_121_279030_1	41	42	50	0	44.96	2	*******	[a:h:b]
52	52	*s_121_316363_2	41	41	50	1	42.28	2	*******	[a:h:b]
53	53	*s_121_492959_1	41	42	50	0	44.96	2	*******	[a:h:b]
54	54	*s_121_705784_1	43	32	47	11	21.18	2	*******	[a:h:b]
55	55	*s_121_750274_2	41	42	50	0	44.96	2	*******	[a:h:b]
56	56	*s_121_803810_4	42	40	50	1	38.81	2	*******	[a:h:b]
57	57	*s_121_872713_3	41	38	50	4	34.63	2	*******	[a:h:b]
58	58	*s_1253_11837_2	44	21	68	0	6.27	2	**	[a:h:b]
59	59	*s_126_30522_3	26	16	91	0	36.33	2	*******	[a:h:b]
60	60	*s_126_385294_5	28	16	88	1	31.19	2	*******	[a:h:b]
61	61	*s_126_425224_1	28	19	86	0	29.29	2	*******	[a:h:b]
62	62	*s_126_471141_1	30	17	76	10	19.86	2	*******	[a:h:b]
63	63	*s_126_475225_1	32	15	86	0	25.24	2	*******	[a:h:b]
64	64	*s_126_851789_1	19	65	37	12	191.02	2	*******	[a:h:b]
65	65	*s_132_148802_1	65	20	43	5	5.46	2	*	[a:h:b]
66	66	*s_132_225786_1	67	23	43	0	7.74	2	**	[a:h:b]
67	67	*s_132_551188_1	77	42	0	14	113.47	2	*******	[a:h:b]
68	68	*s_132_788566_2	65	20	42	6	5.99	2	*	[a:h:b]
69	69	*s_1338_15039_1	77	37	17	2	61.1	2	*******	[a:h:b]
70	70	*s_134_140657_3	41	42	50	0	44.96	2	*******	[a:h:b]
71	71	*s_134_215176_3	41	42	50	0	44.96	2	*******	[a:h:b]
72	72	*s_134_354827_2	41	36	50	6	29.89	2	*******	[a:h:b]
73	73	*s_134_484646_1	102	0	19	12	82.35	2	*******	[a:h:b]
74	74	*s_134_522712_1	41	42	50	0	44.96	2	*******	[a:h:b]
75	75	*s_134_526974_1	41	42	50	0	44.96	2	*******	[a:h:b]
76	76	*s_134_602899_2	32	39	50	12	46.13	2	*******	[a:h:b]
77	77	*s_135_357902_3	53	27	48	5	8.87	2	**	[a:h:b]
78	78	*s_137_185194_3	91	14	27	1	35.9	2	*******	[a:h:b]
79	79	*s_1401_11975_1	82	42	0	9	113.75	2	*******	[a:h:b]
80	80	*s_141_338002_2	63	20	48	2	2.88	2	-	[a:h:b]
81	81	*s_14_1473869_3	61	23	49	0	4.03	2	-	[a:h:b]
82	82	*s_141_718391_3	67	17	43	6	5.27	2	*	[a:h:b]
83	83	*s_141_799856_1	67	22	44	0	6.53	2	**	[a:h:b]
84	84	*s_141_85470_1	63	22	48	0	3.92	2	-	[a:h:b]
85	85	*s_14_323628_3	66	18	49	0	2.61	2	-	[a:h:b]
86	86	*s_144_133176_2	66	20	47	0	3.89	2	-	[a:h:b]
87	87	*s_144_191354_4	64	21	47	1	3.9	2	-	[a:h:b]
88	88	*s_144_293947_1	64	22	47	0	4.47	2	-	[a:h:b]
89	89	*s_144_328061_2	64	22	47	0	4.47	2	-	[a:h:b]
90	90	*s_14_443106_1	67	16	49	1	2.82	2	-	[a:h:b]
91	91	*s_144_550173_3	61	22	47	3	4.05	2	-	[a:h:b]
92	92	*s_144_794135_2	64	21	48	0	3.52	2	-	[a:h:b]
93	93	*s_14_526400_2	61	23	49	0	4.03	2	-	[a:h:b]
94	94	*s_14_603189_1	61	23	49	0	4.03	2	-	[a:h:b]
95	95	*s_14_609681_2	61	23	46	3	5.18	2	*	[a:h:b]
96	96	*s_147_278354_2	74	16	43	0	8.28	2	**	[a:h:b]
97	97	*s_148_18563_1	74	47	0	12	128.49	2	*******	[a:h:b]
98	98	*s_148_217990_1	107	23	0	3	103.85	2	*******	[a:h:b]
99	99	*s_148_471367_1	77	15	41	0	11.32	2	****	[a:h:b]
100	100	*s_149_356233_2	27	18	88	0	32.1	2	*******	[a:h:b]
101	101	*s_14_947476_1	61	23	49	0	4.03	2	-	[a:h:b]
102	102	*s_149_516064_2	27	19	87	0	31.32	2	*******	[a:h:b]
103	103	*s_149_821529_2	27	17	84	5	29.08	2	*******	[a:h:b]
104	104	*s_14_991867_1	61	23	49	0	4.03	2	-	[a:h:b]
105	105	*s_150_321111_1	61	26	46	0	7.98	2	**	[a:h:b]
106	106	*s_150_51582_1	42	60	19	12	157.16	2	*******	[a:h:b]
107	107	*s_150_558308_1	61	26	46	0	7.98	2	**	[a:h:b]
108	108	*s_15_1092968_3	41	42	50	0	44.96	2	*******	[a:h:b]
109	109	*s_15_1307914_3	41	40	50	2	39.66	2	*******	[a:h:b]
110	110	*s_15_1378742_3	41	40	50	2	39.66	2	*******	[a:h:b]
111	111	*s_15_1578645_2	41	42	50	0	44.96	2	*******	[a:h:b]
112	112	*s_15_1618021_1	41	42	50	0	44.96	2	*******	[a:h:b]
113	113	*s_15_1622661_1	41	42	50	0	44.96	2	*******	[a:h:b]
114	114	*s_15_1682080_1	42	41	50	0	41.39	2	*******	[a:h:b]
115	115	*s_15_1743065_4	41	42	50	0	44.96	2	*******	[a:h:b]
116	116	*s_15_1780565_1	41	42	50	0	44.96	2	*******	[a:h:b]
117	117	*s_15_1804616_1	61	67	0	5	219.01	2	*******	[a:h:b]
118	118	*s_15_1882492_2	41	42	50	0	44.96	2	*******	[a:h:b]
119	119	*s_15_1965151_3	84	0	41	8	34.76	2	*******	[a:h:b]
120	120	*s_15_1994920_1	41	42	50	0	44.96	2	*******	[a:h:b]
121	121	*s_15_2064280_2	41	42	50	0	44.96	2	*******	[a:h:b]
122	122	*s_15_224186_2	41	42	50	0	44.96	2	*******	[a:h:b]
123	123	*s_15_238571_2	41	42	50	0	44.96	2	*******	[a:h:b]
124	124	*s_15_349308_2	41	42	50	0	44.96	2	*******	[a:h:b]
125	125	*s_1544_9080_1	88	37	0	8	104.22	2	*******	[a:h:b]
126	126	*s_15_464397_3	41	41	50	1	42.28	2	*******	[a:h:b]
127	127	*s_15_477582_2	58	18	47	10	1.64	2	-	[a:h:b]
128	128	*s_156_137029_2	47	42	44	0	44.34	2	*******	[a:h:b]
129	129	*s_156_171312_1	47	39	43	4	37.23	2	*******	[a:h:b]
130	130	*s_156_203988_1	46	43	44	0	47.85	2	*******	[a:h:b]
131	131	*s_156_231017_1	46	43	44	0	47.85	2	*******	[a:h:b]
132	132	*s_156_38379_2	47	41	44	1	41.65	2	*******	[a:h:b]
133	133	*s_156_442193_1	45	42	46	0	44.27	2	*******	[a:h:b]
134	134	*s_156_604185_2	44	41	48	0	40.98	2	*******	[a:h:b]
135	135	*s_156_637877_3	44	39	46	4	37.12	2	*******	[a:h:b]
136	136	*s_156_804123_4	41	42	50	0	44.96	2	*******	[a:h:b]
137	137	*s_15_688826_2	41	42	50	0	44.96	2	*******	[a:h:b]
138	138	*s_15_746157_7	41	42	50	0	44.96	2	*******	[a:h:b]
139	139	*s_15_881823_2	41	42	50	0	44.96	2	*******	[a:h:b]
140	140	*s_159_182740_3	52	33	46	2	19.6	2	*******	[a:h:b]
141	141	*s_159_204446_1	58	28	46	1	10.41	2	***	[a:h:b]
142	142	*s_159_278311_1	52	33	48	0	18.57	2	*******	[a:h:b]
143	143	*s_159_280311_2	52	33	48	0	18.57	2	*******	[a:h:b]
144	144	*s_159_297687_1	55	30	48	0	12.72	2	****	[a:h:b]
145	145	*s_159_369171_1	56	31	46	0	15.06	2	*****	[a:h:b]
146	146	*s_159_586135_2	55	32	46	0	16.95	2	******	[a:h:b]
147	147	*s_159_659724_1	55	32	46	0	16.95	2	******	[a:h:b]
148	148	*s_159_778378_1	55	32	46	0	16.95	2	******	[a:h:b]
149	149	*s_162_423404_1	76	18	39	0	11.89	2	****	[a:h:b]
150	150	*s_162_48036_1	76	19	38	0	12.8	2	****	[a:h:b]
151	151	*s_162_732354_1	76	18	39	0	11.89	2	****	[a:h:b]
152	152	*s_164_511243_1	49	32	47	5	18.32	2	******	[a:h:b]
153	153	*s_164_66266_2	51	34	48	0	20.83	2	*******	[a:h:b]
154	154	*s_1665_4463_2	35	21	75	2	15.45	2	******	[a:h:b]
155	155	*s_168_154338_2	49	18	64	2	2.15	2	-	[a:h:b]
156	156	*s_168_319233_3	48	21	64	0	3.52	2	-	[a:h:b]
157	157	*s_168_563225_1	49	17	67	0	2.79	2	-	[a:h:b]
158	158	*s_168_640738_1	48	17	64	4	2.32	2	-	[a:h:b]
159	159	*s_168_666705_1	49	17	67	0	2.79	2	-	[a:h:b]
160	160	*s_168_91492_2	49	20	64	0	2.72	2	-	[a:h:b]
161	161	*s_17_1059763_1	33	23	77	0	19.43	2	*******	[a:h:b]
162	162	*s_17_1117234_3	63	0	63	7	18	2	******	[a:h:b]
163	163	*s_17_1215786_1	31	24	78	0	22.72	2	*******	[a:h:b]
164	164	*s_17_1217947_1	31	24	78	0	22.72	2	*******	[a:h:b]
165	165	*s_17_1224441_1	31	24	78	0	22.72	2	*******	[a:h:b]
166	166	*s_17_161741_1	33	22	78	0	19.39	2	*******	[a:h:b]
167	167	*s_17_1644371_1	31	23	79	0	22.59	2	*******	[a:h:b]
168	168	*s_17_192252_2	33	22	78	0	19.39	2	*******	[a:h:b]
169	169	*s_172_140588_2	41	42	50	0	44.96	2	*******	[a:h:b]
170	170	*s_172_190445_3	42	41	50	0	41.39	2	*******	[a:h:b]
171	171	*s_172_226711_1	31	0	91	11	51.15	2	*******	[a:h:b]
172	172	*s_172_230249_3	41	42	50	0	44.96	2	*******	[a:h:b]
173	173	*s_172_352196_2	41	42	50	0	44.96	2	*******	[a:h:b]
174	174	*s_172_614253_1	41	42	50	0	44.96	2	*******	[a:h:b]
175	175	*s_172_675706_3	41	42	50	0	44.96	2	*******	[a:h:b]
176	176	*s_172_708945_2	97	35	0	1	105.17	2	*******	[a:h:b]
177	177	*s_17_282757_1	33	22	78	0	19.39	2	*******	[a:h:b]
178	178	*s_17_29847_3	33	23	77	0	19.43	2	*******	[a:h:b]
179	179	*s_173_16033_1	34	26	73	0	19.11	2	*******	[a:h:b]
180	180	*s_173_391828_4	34	23	68	8	14.55	2	*****	[a:h:b]
181	181	*s_173_437669_2	34	28	69	2	20.12	2	*******	[a:h:b]
182	182	*s_173_601954_1	34	28	71	0	20.66	2	*******	[a:h:b]
183	183	*s_174_18706_2	30	24	78	1	23.84	2	*******	[a:h:b]
184	184	*s_174_247934_2	30	26	77	0	25.02	2	*******	[a:h:b]
185	185	*s_174_309993_1	30	27	76	0	25.58	2	*******	[a:h:b]
186	186	*s_174_446442_1	30	26	77	0	25.02	2	*******	[a:h:b]
187	187	*s_174_468346_2	53	0	77	3	23.64	2	*******	[a:h:b]
188	188	*s_174_485289_1	30	26	75	2	24.13	2	*******	[a:h:b]
189	189	*s_174_640573_1	31	25	77	0	23	2	*******	[a:h:b]
190	190	*s_17_590747_1	33	22	78	0	19.39	2	*******	[a:h:b]
191	191	*s_17_601888_1	33	22	78	0	19.39	2	*******	[a:h:b]
192	192	*s_17_617448_5	33	21	77	2	18.38	2	******	[a:h:b]
193	193	*s_176_277061_2	51	34	47	1	21.35	2	*******	[a:h:b]
194	194	*s_176_327696_1	51	35	47	0	23.35	2	*******	[a:h:b]
195	195	*s_176_384091_1	71	30	14	18	51.7	2	*******	[a:h:b]
196	196	*s_176_386410_1	99	0	16	18	84.89	2	*******	[a:h:b]
197	197	*s_176_405725_3	69	0	47	17	21.34	2	*******	[a:h:b]
198	198	*s_176_570746_1	41	30	50	12	17.48	2	******	[a:h:b]
199	199	*s_176_624502_1	101	0	20	12	79.26	2	*******	[a:h:b]
200	200	*s_17_686404_2	33	22	78	0	19.39	2	*******	[a:h:b]
201	201	*s_17_836107_4	33	23	77	0	19.43	2	*******	[a:h:b]
202	202	*s_179_188510_1	68	22	43	0	7.36	2	**	[a:h:b]
203	203	*s_17_996979_2	34	23	76	0	17.95	2	******	[a:h:b]
204	204	*s_181_218016_2	91	30	0	12	94.93	2	*******	[a:h:b]
205	205	*s_181_252065_1	76	15	42	0	10.11	2	***	[a:h:b]
206	206	*s_181_28658_3	62	16	42	13	3.89	2	-	[a:h:b]
207	207	*s_182_263178_2	91	15	27	0	35.38	2	*******	[a:h:b]
208	208	*s_182_271221_1	28	105	0	0	543.63	2	*******	[a:h:b]
209	209	*s_182_280084_2	91	15	27	0	35.38	2	*******	[a:h:b]
210	210	*s_182_473850_1	87	16	30	0	27.95	2	*******	[a:h:b]
211	211	*s_182_543629_3	87	16	30	0	27.95	2	*******	[a:h:b]
212	212	*s_182_617304_2	89	15	29	0	31.12	2	*******	[a:h:b]
213	213	*s_183_602033_1	111	0	20	2	90.96	2	*******	[a:h:b]
214	214	*s_183_727397_2	77	14	37	5	14.57	2	*****	[a:h:b]
215	215	*s_184_16174_2	52	33	48	0	18.57	2	*******	[a:h:b]
216	216	*s_184_422321_1	50	33	45	5	20.87	2	*******	[a:h:b]
217	217	*s_184_497848_3	51	34	48	0	20.83	2	*******	[a:h:b]
218	218	*s_184_504174_1	98	25	0	10	96.12	2	*******	[a:h:b]
219	219	*s_184_611748_1	50	35	48	0	23.24	2	*******	[a:h:b]
220	220	*s_184_685603_1	50	35	48	0	23.24	2	*******	[a:h:b]
221	221	*s_185_282207_2	43	22	68	0	7.36	2	**	[a:h:b]
222	222	*s_185_284424_1	43	22	68	0	7.36	2	**	[a:h:b]
223	223	*s_185_347806_2	43	22	68	0	7.36	2	**	[a:h:b]
224	224	*s_185_491483_1	39	21	66	7	8.61	2	**	[a:h:b]
225	225	*s_185_520038_3	43	22	68	0	7.36	2	**	[a:h:b]
226	226	*s_185_549909_3	43	22	66	2	6.82	2	**	[a:h:b]
227	227	*s_185_572825_3	43	17	68	5	5.65	2	*	[a:h:b]
228	228	*s_185_690379_2	43	20	68	2	6.37	2	**	[a:h:b]
229	229	*s_187_203086_1	46	31	56	0	15.06	2	*****	[a:h:b]
230	230	*s_187_382332_1	46	29	56	2	12	2	****	[a:h:b]
231	231	*s_187_383631_1	46	31	56	0	15.06	2	*****	[a:h:b]
232	232	*s_187_393328_2	48	27	55	3	8.56	2	**	[a:h:b]
233	233	*s_187_43152_2	47	31	55	0	14.76	2	*****	[a:h:b]
234	234	*s_187_45712_2	46	32	55	0	16.95	2	******	[a:h:b]
235	235	*s_187_49125_2	46	32	52	3	17.76	2	******	[a:h:b]
236	236	*s_187_511786_1	49	31	53	0	14.34	2	*****	[a:h:b]
237	237	*s_187_80183_1	46	32	55	0	16.95	2	******	[a:h:b]
238	238	*s_187_90593_2	103	0	18	12	85.53	2	*******	[a:h:b]
239	239	*s_189_322167_2	90	15	28	0	33.21	2	*******	[a:h:b]
240	240	*s_189_574383_2	90	15	28	0	33.21	2	*******	[a:h:b]
241	241	*s_189_576189_1	87	15	28	3	30.71	2	*******	[a:h:b]
242	242	*s_191_427582_1	78	18	37	0	14.57	2	*****	[a:h:b]
243	243	*s_191_609979_2	78	18	37	0	14.57	2	*****	[a:h:b]
244	244	*s_198_197391_2	44	33	52	4	20.75	2	*******	[a:h:b]
245	245	*s_198_311721_1	44	35	54	0	24.07	2	*******	[a:h:b]
246	246	*s_200_35823_1	14	0	109	10	101.43	2	*******	[a:h:b]
247	247	*s_200_547244_1	30	22	75	6	20.92	2	*******	[a:h:b]
248	248	*s_200_633910_2	33	25	73	2	19.15	2	*******	[a:h:b]
249	249	*s_200_662413_1	33	25	75	0	19.98	2	*******	[a:h:b]
250	250	*s_200_9555_2	33	23	77	0	19.43	2	*******	[a:h:b]
251	251	*s_203_47047_1	13	0	106	14	100.06	2	*******	[a:h:b]
252	252	*s_204_28609_1	50	29	54	0	10.66	2	****	[a:h:b]
253	253	*s_211_101958_1	59	23	51	0	3.34	2	-	[a:h:b]
254	254	*s_211_108309_1	59	23	51	0	3.34	2	-	[a:h:b]
255	255	*s_211_139426_3	59	22	51	1	2.65	2	-	[a:h:b]
256	256	*s_211_294609_1	59	23	51	0	3.34	2	-	[a:h:b]
257	257	*s_21_1328406_1	63	15	55	0	0.73	2	-	[a:h:b]
258	258	*s_211_329845_2	57	25	51	0	5.13	2	*	[a:h:b]
259	259	*s_211_498847_1	63	20	49	1	2.55	2	-	[a:h:b]
260	260	*s_21_1541945_2	63	16	54	0	0.72	2	-	[a:h:b]
261	261	*s_216_189544_2	53	31	49	0	14.34	2	*****	[a:h:b]
262	262	*s_216_335053_1	53	31	49	0	14.34	2	*****	[a:h:b]
263	263	*s_216_365996_2	53	31	49	0	14.34	2	*****	[a:h:b]
264	264	*s_216_591888_1	55	29	49	0	10.84	2	****	[a:h:b]
265	265	*s_217_284165_1	29	24	80	0	26.09	2	*******	[a:h:b]
266	266	*s_217_584061_1	37	90	0	6	407.88	2	*******	[a:h:b]
267	267	*s_217_589242_1	31	21	77	4	20.43	2	*******	[a:h:b]
268	268	*s_217_635713_1	24	0	95	14	65.41	2	*******	[a:h:b]
269	269	*s_2178_1656_1	63	34	36	0	27.02	2	*******	[a:h:b]
270	270	*s_2209_1706_3	36	0	81	16	36.49	2	*******	[a:h:b]
271	271	*s_221_36728_1	31	26	76	0	23.44	2	*******	[a:h:b]
272	272	*s_221_523491_1	30	26	75	2	24.13	2	*******	[a:h:b]
273	273	*s_221_59314_3	31	26	75	1	23.01	2	*******	[a:h:b]
274	274	*s_222_11677_2	83	0	50	0	28.36	2	*******	[a:h:b]
275	275	*s_222_147336_3	56	27	50	0	7.71	2	**	[a:h:b]
276	276	*s_222_179403_1	51	26	45	11	9	2	**	[a:h:b]
277	277	*s_222_194972_2	56	28	49	0	9.32	2	***	[a:h:b]
278	278	*s_222_224869_3	56	28	49	0	9.32	2	***	[a:h:b]
279	279	*s_222_269716_1	56	26	51	0	6.26	2	**	[a:h:b]
280	280	*s_222_293801_2	56	26	51	0	6.26	2	**	[a:h:b]
281	281	*s_222_315965_2	57	26	50	0	6.46	2	**	[a:h:b]
282	282	*s_222_378263_1	56	27	50	0	7.71	2	**	[a:h:b]
283	283	*s_222_44104_2	55	25	45	8	7.34	2	**	[a:h:b]
284	284	*s_222_487883_2	56	26	51	0	6.26	2	**	[a:h:b]
285	285	*s_222_59919_1	56	27	50	0	7.71	2	**	[a:h:b]
286	286	*s_222_74448_3	58	24	44	7	6.72	2	**	[a:h:b]
287	287	*s_227_465820_2	67	17	49	0	2.79	2	-	[a:h:b]
288	288	*s_228_408883_2	13	66	41	13	205.64	2	*******	[a:h:b]
289	289	*s_228_559348_1	33	25	75	0	19.98	2	*******	[a:h:b]
290	290	*s_228_588371_1	33	25	75	0	19.98	2	*******	[a:h:b]
291	291	*s_2304_1583_1	19	109	0	5	621.01	2	*******	[a:h:b]
292	292	*s_23_1055628_1	47	17	63	6	2.39	2	-	[a:h:b]
293	293	*s_23_1235236_1	54	13	56	10	0.46	2	-	[a:h:b]
294	294	*s_23_1388044_1	47	20	66	0	3.89	2	-	[a:h:b]
295	295	*s_23_1407784_5	47	20	66	0	3.89	2	-	[a:h:b]
296	296	*s_23_1519816_1	48	19	66	0	3.17	2	-	[a:h:b]
297	297	*s_23_1523297_1	48	19	66	0	3.17	2	-	[a:h:b]
298	298	*s_23_1555442_2	49	19	65	0	2.59	2	-	[a:h:b]
299	299	*s_23_1567338_4	49	19	63	2	2.19	2	-	[a:h:b]
300	300	*s_232_122656_1	58	20	55	0	0.86	2	-	[a:h:b]
301	301	*s_232_140661_1	57	21	52	3	1.81	2	-	[a:h:b]
302	302	*s_232_163565_3	56	21	55	1	1.41	2	-	[a:h:b]
303	303	*s_232_242883_2	56	23	54	0	2.83	2	-	[a:h:b]
304	304	*s_232_435585_1	56	24	53	0	3.82	2	-	[a:h:b]
305	305	*s_232_488544_3	56	25	52	0	4.96	2	*	[a:h:b]
306	306	*s_232_536480_1	56	25	52	0	4.96	2	*	[a:h:b]
307	307	*s_232_592129_4	55	25	52	1	5.08	2	*	[a:h:b]
308	308	*s_232_595630_4	55	24	49	5	4.89	2	*	[a:h:b]
309	309	*s_232_627341_1	57	25	51	0	5.13	2	*	[a:h:b]
310	310	*s_23_280281_1	49	19	65	0	2.59	2	-	[a:h:b]
311	311	*s_232_84269_2	60	19	54	0	0.7	2	-	[a:h:b]
312	312	*s_23_389390_1	49	19	65	0	2.59	2	-	[a:h:b]
313	313	*s_234_102188_2	57	20	53	3	1.13	2	-	[a:h:b]
314	314	*s_234_17357_1	55	25	53	0	4.86	2	*	[a:h:b]
315	315	*s_234_212444_1	55	25	53	0	4.86	2	*	[a:h:b]
316	316	*s_234_23889_1	56	24	50	3	4.54	2	-	[a:h:b]
317	317	*s_234_282163_1	58	23	52	0	3.1	2	-	[a:h:b]
318	318	*s_234_319585_2	58	24	50	1	4.45	2	-	[a:h:b]
319	319	*s_234_37486_1	55	25	53	0	4.86	2	*	[a:h:b]
320	320	*s_234_388188_1	58	24	51	0	4.16	2	-	[a:h:b]
321	321	*s_234_461913_2	58	23	52	0	3.1	2	-	[a:h:b]
322	322	*s_234_546770_2	63	69	0	1	225.27	2	*******	[a:h:b]
323	323	*s_234_548370_1	86	21	23	3	36.48	2	*******	[a:h:b]
324	324	*s_234_555878_3	56	22	54	1	2.13	2	-	[a:h:b]
325	325	*s_235_235081_1	75	0	39	19	29.28	2	*******	[a:h:b]
326	326	*s_235_259496_1	71	14	48	0	5.02	2	*	[a:h:b]
327	327	*s_23_549464_1	49	19	65	0	2.59	2	-	[a:h:b]
328	328	*s_23_580693_1	49	19	65	0	2.59	2	-	[a:h:b]
329	329	*s_236_39712_2	43	41	48	1	41.79	2	*******	[a:h:b]
330	330	*s_236_557224_1	42	40	50	1	38.81	2	*******	[a:h:b]
331	331	*s_23_662693_1	44	18	54	17	1.95	2	-	[a:h:b]
332	332	*s_23_975988_1	50	19	62	2	1.74	2	-	[a:h:b]
333	333	*s_240_107675_2	55	22	56	0	1.99	2	-	[a:h:b]
334	334	*s_240_113676_2	55	22	56	0	1.99	2	-	[a:h:b]
335	335	*s_240_212029_2	54	23	56	0	2.83	2	-	[a:h:b]
336	336	*s_240_220322_1	54	23	56	0	2.83	2	-	[a:h:b]
337	337	*s_240_240680_1	53	24	56	0	3.82	2	-	[a:h:b]
338	338	*s_240_26921_1	56	22	54	1	2.13	2	-	[a:h:b]
339	339	*s_240_288520_1	53	24	56	0	3.82	2	-	[a:h:b]
340	340	*s_240_295290_1	53	24	56	0	3.82	2	-	[a:h:b]
341	341	*s_240_445658_1	53	24	56	0	3.82	2	-	[a:h:b]
342	342	*s_240_478265_1	53	24	56	0	3.82	2	-	[a:h:b]
343	343	*s_240_65807_1	55	22	56	0	1.99	2	-	[a:h:b]
344	344	*s_240_93122_2	55	22	56	0	1.99	2	-	[a:h:b]
345	345	*s_24_1005006_3	55	30	48	0	12.72	2	****	[a:h:b]
346	346	*s_24_1106030_1	54	29	45	5	12.79	2	****	[a:h:b]
347	347	*s_24_1226246_1	56	30	47	0	12.99	2	****	[a:h:b]
348	348	*s_24_1507881_5	56	30	47	0	12.99	2	****	[a:h:b]
349	349	*s_24_1578789_3	56	30	47	0	12.99	2	****	[a:h:b]
350	350	*s_24_1628212_1	56	30	47	0	12.99	2	****	[a:h:b]
351	351	*s_24_177550_2	54	31	46	2	15.49	2	******	[a:h:b]
352	352	*s_24_196599_3	54	29	46	4	12.32	2	****	[a:h:b]
353	353	*s_24_32782_1	56	32	45	0	17.29	2	******	[a:h:b]
354	354	*s_248_234498_2	67	23	43	0	7.74	2	**	[a:h:b]
355	355	*s_24_829472_2	57	16	47	13	1.03	2	-	[a:h:b]
356	356	*s_249_234133_1	65	20	44	4	4.97	2	*	[a:h:b]
357	357	*s_24_987708_1	55	30	48	0	12.72	2	****	[a:h:b]
358	358	*s_250_460654_1	38	16	67	12	8	2	**	[a:h:b]
359	359	*s_255_198005_1	25	60	38	10	149.59	2	*******	[a:h:b]
360	360	*s_255_514966_2	0	52	79	2	143.02	2	*******	[a:h:b]
361	361	*s_257_166393_2	47	24	62	0	5.67	2	*	[a:h:b]
362	362	*s_257_188730_1	47	24	62	0	5.67	2	*	[a:h:b]
363	363	*s_257_347784_1	47	24	62	0	5.67	2	*	[a:h:b]
364	364	*s_257_429867_1	47	24	62	0	5.67	2	*	[a:h:b]
365	365	*s_257_441462_1	47	22	64	0	4.47	2	-	[a:h:b]
366	366	*s_257_60628_3	48	24	61	0	5.19	2	*	[a:h:b]
367	367	*s_257_62852_1	47	24	62	0	5.67	2	*	[a:h:b]
368	368	*s_259_213647_1	27	17	89	0	33.04	2	*******	[a:h:b]
369	369	*s_259_227771_1	28	17	88	0	30.94	2	*******	[a:h:b]
370	370	*s_259_229118_1	28	17	88	0	30.94	2	*******	[a:h:b]
371	371	*s_259_343205_2	28	17	88	0	30.94	2	*******	[a:h:b]
372	372	*s_259_371646_1	28	18	87	0	30.04	2	*******	[a:h:b]
373	373	*s_260_252060_2	26	62	32	13	168.65	2	*******	[a:h:b]
374	374	*s_262_387576_11	89	12	26	6	36.8	2	*******	[a:h:b]
375	375	*s_268_201107_1	41	42	50	0	44.96	2	*******	[a:h:b]
376	376	*s_268_245013_2	41	41	50	1	42.28	2	*******	[a:h:b]
377	377	*s_268_254593_3	41	41	50	1	42.28	2	*******	[a:h:b]
378	378	*s_268_415703_2	41	42	50	0	44.96	2	*******	[a:h:b]
379	379	*s_269_239040_1	59	26	42	6	9.98	2	***	[a:h:b]
380	380	*s_269_94699_2	55	26	42	10	9.96	2	***	[a:h:b]
381	381	*s_27_1141847_1	54	31	47	1	14.99	2	*****	[a:h:b]
382	382	*s_27_1164176_1	86	24	23	0	37.84	2	*******	[a:h:b]
383	383	*s_27_1212421_3	51	35	47	0	23.35	2	*******	[a:h:b]
384	384	*s_27_1306232_1	49	25	49	10	6.89	2	**	[a:h:b]
385	385	*s_27_1441715_1	50	35	48	0	23.24	2	*******	[a:h:b]
386	386	*s_27_1557546_1	50	35	48	0	23.24	2	*******	[a:h:b]
387	387	*s_272_409697_3	20	0	108	5	87.43	2	*******	[a:h:b]
388	388	*s_272_91003_1	64	27	42	0	11.56	2	****	[a:h:b]
389	389	*s_273_124127_1	82	45	0	6	121.58	2	*******	[a:h:b]
390	390	*s_27_491552_3	51	32	50	0	16.26	2	******	[a:h:b]
391	391	*s_27_496684_2	51	34	47	1	21.35	2	*******	[a:h:b]
392	392	*s_276_235031_3	91	16	26	0	36.33	2	*******	[a:h:b]
393	393	*s_277_238012_1	52	26	55	0	6.12	2	**	[a:h:b]
394	394	*s_277_325084_2	52	26	54	1	6.29	2	**	[a:h:b]
395	395	*s_27_800528_1	50	35	47	1	23.78	2	*******	[a:h:b]
396	396	*s_27_823315_1	49	37	47	0	28.57	2	*******	[a:h:b]
397	397	*s_278_273633_1	115	0	14	4	108.8	2	*******	[a:h:b]
398	398	*s_278_28858_1	94	16	23	0	43.34	2	*******	[a:h:b]
399	399	*s_279_100241_1	94	16	23	0	43.34	2	*******	[a:h:b]
400	400	*s_27_959368_3	50	36	47	0	25.88	2	*******	[a:h:b]
401	401	*s_283_119429_2	29	23	81	0	26.03	2	*******	[a:h:b]
402	402	*s_283_190377_1	30	20	83	0	24.92	2	*******	[a:h:b]
403	403	*s_283_385827_1	30	20	83	0	24.92	2	*******	[a:h:b]
404	404	*s_283_396515_1	30	20	83	0	24.92	2	*******	[a:h:b]
405	405	*s_283_457715_1	74	16	43	0	8.28	2	**	[a:h:b]
406	406	*s_285_24808_2	58	22	53	0	2.2	2	-	[a:h:b]
407	407	*s_285_469049_1	60	21	52	0	1.87	2	-	[a:h:b]
408	408	*s_286_224395_3	77	15	41	0	11.32	2	****	[a:h:b]
409	409	*s_287_131804_1	72	17	44	0	6.75	2	**	[a:h:b]
410	410	*s_288_145296_2	70	17	44	2	5.92	2	*	[a:h:b]
411	411	*s_288_155468_3	69	18	44	2	5.64	2	*	[a:h:b]
412	412	*s_288_224487_1	69	18	46	0	4.68	2	*	[a:h:b]
413	413	*s_288_4906_2	70	17	44	2	5.92	2	*	[a:h:b]
414	414	*s_291_194574_3	78	14	41	0	12.24	2	****	[a:h:b]
415	415	*s_291_23253_1	78	16	39	0	13.1	2	****	[a:h:b]
416	416	*s_293_147724_3	78	18	37	0	14.57	2	*****	[a:h:b]
417	417	*s_294_155154_2	63	25	45	0	7.61	2	**	[a:h:b]
418	418	*s_294_21131_4	63	18	44	8	3.71	2	-	[a:h:b]
419	419	*s_294_65213_2	63	25	41	4	9.87	2	***	[a:h:b]
420	420	*s_295_250817_1	33	23	76	1	18.94	2	*******	[a:h:b]
421	421	*s_295_360194_2	33	24	76	0	19.63	2	*******	[a:h:b]
422	422	*s_295_435807_1	33	24	76	0	19.63	2	*******	[a:h:b]
423	423	*s_296_267864_3	67	22	44	0	6.53	2	**	[a:h:b]
424	424	*s_296_48153_1	67	21	45	0	5.47	2	*	[a:h:b]
425	425	*s_3005_1042_1	38	0	83	12	36.41	2	*******	[a:h:b]
426	426	*s_303_380919_2	37	40	46	10	45.83	2	*******	[a:h:b]
427	427	*s_303_405288_1	41	41	50	1	42.28	2	*******	[a:h:b]
428	428	*s_303_444786_1	52	14	59	8	0.64	2	-	[a:h:b]
429	429	*s_303_53281_2	41	34	50	8	25.44	2	*******	[a:h:b]
430	430	*s_303_64042_3	41	36	50	6	29.89	2	*******	[a:h:b]
431	431	*s_303_66152_1	43	40	50	0	37.98	2	*******	[a:h:b]
432	432	*s_306_407421_1	90	14	28	1	33.71	2	*******	[a:h:b]
433	433	*s_309_453105_1	48	0	83	2	29.4	2	*******	[a:h:b]
434	434	*s_316_190508_1	67	21	45	0	5.47	2	*	[a:h:b]
435	435	*s_316_191984_1	68	19	45	1	5.01	2	*	[a:h:b]
436	436	*s_316_349589_2	67	21	45	0	5.47	2	*	[a:h:b]
437	437	*s_316_65855_3	65	21	44	3	5.46	2	*	[a:h:b]
438	438	*s_319_248071_1	78	0	55	0	23.55	2	*******	[a:h:b]
439	439	*s_322_64063_1	27	20	86	0	30.69	2	*******	[a:h:b]
440	440	*s_323_192486_1	89	15	29	0	31.12	2	*******	[a:h:b]
441	441	*s_324_144492_3	63	26	44	0	9.14	2	**	[a:h:b]
442	442	*s_324_229963_1	49	0	72	12	22.28	2	*******	[a:h:b]
443	443	*s_324_40950_3	77	0	56	0	22.79	2	*******	[a:h:b]
444	444	*s_324_89479_2	62	25	43	3	8.56	2	**	[a:h:b]
445	445	*s_326_214757_3	33	29	63	8	21.31	2	*******	[a:h:b]
446	446	*s_326_3475_1	64	0	61	8	17.94	2	******	[a:h:b]
447	447	*s_3285_419_1	22	61	39	11	159.56	2	*******	[a:h:b]
448	448	*s_328_99959_1	72	16	45	0	6.29	2	**	[a:h:b]
449	449	*s_333_170714_1	28	21	82	2	26.93	2	*******	[a:h:b]
450	450	*s_333_42639_1	27	20	86	0	30.69	2	*******	[a:h:b]
451	451	*s_337_215335_2	65	27	41	0	12.35	2	****	[a:h:b]
452	452	*s_337_289271_1	65	27	41	0	12.35	2	****	[a:h:b]
453	453	*s_338_157565_1	54	23	56	0	2.83	2	-	[a:h:b]
454	454	*s_338_215352_1	54	23	56	0	2.83	2	-	[a:h:b]
455	455	*s_3394_375_2	87	21	24	1	35.77	2	*******	[a:h:b]
456	456	*s_345_50621_1	19	104	0	10	587.19	2	*******	[a:h:b]
457	457	*s_346_167884_2	27	19	87	0	31.32	2	*******	[a:h:b]
458	458	*s_346_200016_1	27	19	87	0	31.32	2	*******	[a:h:b]
459	459	*s_346_201233_1	28	18	87	0	30.04	2	*******	[a:h:b]
460	460	*s_347_173225_2	90	16	27	0	34.13	2	*******	[a:h:b]
461	461	*s_348_50418_2	67	18	47	1	3.62	2	-	[a:h:b]
462	462	*s_351_370122_1	67	21	45	0	5.47	2	*	[a:h:b]
463	463	*s_353_97470_2	66	20	44	3	5.24	2	*	[a:h:b]
464	464	*s_355_105287_1	55	22	56	0	1.99	2	-	[a:h:b]
465	465	*s_355_74141_2	56	18	56	3	0.22	2	-	[a:h:b]
466	466	*s_361_166811_1	55	33	45	0	19.29	2	*******	[a:h:b]
467	467	*s_362_103612_2	61	26	46	0	7.98	2	**	[a:h:b]
468	468	*s_362_151712_1	58	27	47	1	8.68	2	**	[a:h:b]
469	469	*s_362_224566_1	61	25	45	2	7.43	2	**	[a:h:b]
470	470	*s_362_254278_1	59	27	47	0	8.64	2	**	[a:h:b]
471	471	*s_362_281424_1	59	27	47	0	8.64	2	**	[a:h:b]
472	472	*s_364_137880_1	31	25	77	0	23	2	*******	[a:h:b]
473	473	*s_364_244208_1	31	25	77	0	23	2	*******	[a:h:b]
474	474	*s_364_31766_1	31	23	76	3	21.01	2	*******	[a:h:b]
475	475	*s_370_249331_1	43	42	48	0	44.48	2	*******	[a:h:b]
476	476	*s_370_287812_2	43	42	48	0	44.48	2	*******	[a:h:b]
477	477	*s_371_42907_1	70	22	41	0	9.21	2	***	[a:h:b]
478	478	*s_372_237364_1	30	37	66	0	39.67	2	*******	[a:h:b]
479	479	*s_372_245857_1	32	36	65	0	35.16	2	*******	[a:h:b]
480	480	*s_376_350274_1	35	13	72	13	13.34	2	****	[a:h:b]
481	481	*s_378_196090_1	17	0	113	3	99.59	2	*******	[a:h:b]
482	482	*s_378_331329_1	34	23	76	0	17.95	2	******	[a:h:b]
483	483	*s_3790_177_3	54	30	45	4	14.36	2	*****	[a:h:b]
484	484	*s_3793_744_1	84	0	44	5	32.57	2	*******	[a:h:b]
485	485	*s_380_232957_1	52	31	50	0	14.24	2	*****	[a:h:b]
486	486	*s_380_239469_2	52	31	50	0	14.24	2	*****	[a:h:b]
487	487	*s_380_335089_2	52	31	50	0	14.24	2	*****	[a:h:b]
488	488	*s_382_145346_1	60	22	51	0	2.68	2	-	[a:h:b]
489	489	*s_38_227723_2	79	0	43	11	29.57	2	*******	[a:h:b]
490	490	*s_387_18437_2	53	32	48	0	16.47	2	******	[a:h:b]
491	491	*s_387_41527_2	53	32	48	0	16.47	2	******	[a:h:b]
492	492	*s_391_187132_2	56	25	49	3	5.82	2	*	[a:h:b]
493	493	*s_391_288517_2	61	25	47	0	6.51	2	**	[a:h:b]
494	494	*s_391_37653_3	57	26	49	1	6.81	2	**	[a:h:b]
495	495	*s_393_71286_1	67	21	45	0	5.47	2	*	[a:h:b]
496	496	*s_394_161597_1	57	31	45	0	15.44	2	******	[a:h:b]
497	497	*s_397_240417_1	30	15	88	0	29.09	2	*******	[a:h:b]
498	498	*s_398_12430_3	58	18	57	0	0.14	2	-	[a:h:b]
499	499	*s_402_167558_3	26	21	86	0	32.25	2	*******	[a:h:b]
500	500	*s_402_197912_2	26	21	86	0	32.25	2	*******	[a:h:b]
501	501	*s_402_206045_1	26	21	86	0	32.25	2	*******	[a:h:b]
502	502	*s_403_23095_2	61	19	40	13	5.42	2	*	[a:h:b]
503	503	*s_403_85262_3	68	25	35	5	15.51	2	******	[a:h:b]
504	504	*s_404_123681_1	33	24	68	8	16.33	2	******	[a:h:b]
505	505	*s_405_88265_1	63	19	51	0	1.63	2	-	[a:h:b]
506	506	*s_406_106192_2	67	14	48	4	3.52	2	-	[a:h:b]
507	507	*s_406_1414_1	95	18	14	6	59.37	2	*******	[a:h:b]
508	508	*s_407_132073_1	33	14	86	0	24.61	2	*******	[a:h:b]
509	509	*s_407_141690_1	33	14	86	0	24.61	2	*******	[a:h:b]
510	510	*s_407_217299_1	33	14	86	0	24.61	2	*******	[a:h:b]
511	511	*s_407_23503_1	33	14	86	0	24.61	2	*******	[a:h:b]
512	512	*s_407_55916_1	33	14	86	0	24.61	2	*******	[a:h:b]
513	513	*s_407_94478_3	33	14	86	0	24.61	2	*******	[a:h:b]
514	514	*s_408_274756_1	63	28	42	0	12.68	2	****	[a:h:b]
515	515	*s_409_115859_1	52	24	57	0	3.95	2	-	[a:h:b]
516	516	*s_409_195757_2	52	24	57	0	3.95	2	-	[a:h:b]
517	517	*s_41_1001004_2	35	20	73	5	14.04	2	*****	[a:h:b]
518	518	*s_41_129590_3	36	22	75	0	15.06	2	*****	[a:h:b]
519	519	*s_41_490427_1	34	23	72	4	16.14	2	******	[a:h:b]
520	520	*s_415_119388_4	81	0	50	2	27.1	2	*******	[a:h:b]
521	521	*s_415_210556_1	51	15	67	0	2.38	2	-	[a:h:b]
522	522	*s_415_284017_1	50	15	68	0	2.97	2	-	[a:h:b]
523	523	*s_415_87906_1	48	17	63	5	2.08	2	-	[a:h:b]
524	524	*s_416_126106_1	55	23	55	0	2.79	2	-	[a:h:b]
525	525	*s_416_214086_2	55	22	55	1	2.1	2	-	[a:h:b]
526	526	*s_41_677163_1	35	23	75	0	16.54	2	******	[a:h:b]
527	527	*s_41_678324_1	36	19	75	3	13.9	2	*****	[a:h:b]
528	528	*s_41_745883_2	32	23	73	5	18.51	2	*******	[a:h:b]
529	529	*s_41_957500_1	28	22	71	12	21.04	2	*******	[a:h:b]
530	530	*s_42_1224750_2	43	22	68	0	7.36	2	**	[a:h:b]
531	531	*s_422_49030_1	54	28	51	0	8.97	2	**	[a:h:b]
532	532	*s_42_455033_1	43	22	68	0	7.36	2	**	[a:h:b]
533	533	*s_42_524760_2	38	22	65	8	9.64	2	***	[a:h:b]
534	534	*s_42_538451_1	43	22	68	0	7.36	2	**	[a:h:b]
535	535	*s_42_539858_1	29	20	69	15	17.63	2	******	[a:h:b]
536	536	*s_425_48117_2	68	19	46	0	4.55	2	-	[a:h:b]
537	537	*s_426_169983_1	53	23	56	1	3	2	-	[a:h:b]
538	538	*s_426_280033_1	53	22	52	6	2.71	2	-	[a:h:b]
539	539	*s_42_678801_1	43	22	68	0	7.36	2	**	[a:h:b]
540	540	*s_42_684738_1	44	21	68	0	6.27	2	**	[a:h:b]
541	541	*s_42_712531_1	43	22	68	0	7.36	2	**	[a:h:b]
542	542	*s_428_196796_2	51	26	56	0	6.26	2	**	[a:h:b]
543	543	*s_42_915542_2	43	22	68	0	7.36	2	**	[a:h:b]
544	544	*s_429_67043_2	65	0	61	7	18.15	2	******	[a:h:b]
545	545	*s_430_246202_1	68	23	42	0	8.6	2	**	[a:h:b]
546	546	*s_430_253639_1	68	23	42	0	8.6	2	**	[a:h:b]
547	547	*s_435_243315_1	74	16	40	3	10.17	2	***	[a:h:b]
548	548	*s_439_20833_2	19	0	98	16	77.68	2	*******	[a:h:b]
549	549	*s_44_1048318_2	75	17	41	0	9.94	2	***	[a:h:b]
550	550	*s_44_1070137_1	75	17	41	0	9.94	2	***	[a:h:b]
551	551	*s_44_1095625_1	73	16	40	4	9.65	2	***	[a:h:b]
552	552	*s_44_1324878_2	98	0	30	5	59.57	2	*******	[a:h:b]
553	553	*s_442_249761_1	52	25	56	0	4.96	2	*	[a:h:b]
554	554	*s_442_276423_1	52	25	56	0	4.96	2	*	[a:h:b]
555	555	*s_444_261587_6	51	40	32	10	48.43	2	*******	[a:h:b]
556	556	*s_447_91819_2	32	23	77	1	20.46	2	*******	[a:h:b]
557	557	*s_451_47472_1	63	25	45	0	7.61	2	**	[a:h:b]
558	558	*s_454_208133_1	26	26	81	0	32.04	2	*******	[a:h:b]
559	559	*s_454_210972_3	26	26	81	0	32.04	2	*******	[a:h:b]
560	560	*s_457_243224_2	67	13	49	4	3.56	2	-	[a:h:b]
561	561	*s_461_175856_3	26	24	82	1	31.05	2	*******	[a:h:b]
562	562	*s_462_198467_2	67	16	45	5	4.32	2	-	[a:h:b]
563	563	*s_463_11922_2	27	25	81	0	29.88	2	*******	[a:h:b]
564	564	*s_464_182867_3	63	15	41	14	4.65	2	*	[a:h:b]
565	565	*s_471_249875_1	58	33	42	0	20.63	2	*******	[a:h:b]
566	566	*s_471_251633_2	58	33	42	0	20.63	2	*******	[a:h:b]
567	567	*s_478_215335_1	29	34	69	1	35.06	2	*******	[a:h:b]
568	568	*s_483_113465_2	31	13	81	8	23.36	2	*******	[a:h:b]
569	569	*s_488_209506_1	39	0	75	19	29.28	2	*******	[a:h:b]
570	570	*s_488_26357_1	90	16	27	0	34.13	2	*******	[a:h:b]
571	571	*s_489_29960_2	67	21	45	0	5.47	2	*	[a:h:b]
572	572	*s_490_154878_1	52	31	50	0	14.24	2	*****	[a:h:b]
573	573	*s_490_190379_2	53	30	50	0	12.37	2	****	[a:h:b]
574	574	*s_49_1233990_1	52	24	57	0	3.95	2	-	[a:h:b]
575	575	*s_49_193223_2	51	25	57	0	5.13	2	*	[a:h:b]
576	576	*s_492_63820_1	90	14	28	1	33.71	2	*******	[a:h:b]
577	577	*s_49_5040_2	51	24	56	2	4.28	2	-	[a:h:b]
578	578	*s_49_596318_3	52	24	57	0	3.95	2	-	[a:h:b]
579	579	*s_497_90917_1	27	16	90	0	34.13	2	*******	[a:h:b]
580	580	*s_498_150866_1	44	31	58	0	15.89	2	******	[a:h:b]
581	581	*s_498_192397_4	44	26	58	5	8.89	2	**	[a:h:b]
582	582	*s_498_95500_1	41	31	58	3	17.84	2	******	[a:h:b]
583	583	*s_499_138195_3	39	21	62	11	7.43	2	**	[a:h:b]
584	584	*s_499_78108_3	43	18	68	4	5.79	2	*	[a:h:b]
585	585	*s_49_988385_1	52	24	53	4	4.4	2	-	[a:h:b]
586	586	*s_50_259005_1	62	20	51	0	1.82	2	-	[a:h:b]
587	587	*s_50_364066_3	63	19	51	0	1.63	2	-	[a:h:b]
588	588	*s_505_105781_2	90	33	0	10	98.35	2	*******	[a:h:b]
589	589	*s_505_229655_1	26	20	81	6	28.45	2	*******	[a:h:b]
590	590	*s_50_563656_1	63	19	51	0	1.63	2	-	[a:h:b]
591	591	*s_507_107030_2	51	23	57	2	3.38	2	-	[a:h:b]
592	592	*s_507_52761_1	53	24	56	0	3.82	2	-	[a:h:b]
593	593	*s_50_824055_1	63	19	51	0	1.63	2	-	[a:h:b]
594	594	*s_508_29810_1	53	23	57	0	2.93	2	-	[a:h:b]
595	595	*s_509_144018_2	25	26	82	0	33.96	2	*******	[a:h:b]
596	596	*s_509_155156_1	25	26	82	0	33.96	2	*******	[a:h:b]
597	597	*s_510_193107_4	95	15	21	2	47.91	2	*******	[a:h:b]
598	598	*s_510_205712_1	95	0	36	2	49.08	2	*******	[a:h:b]
599	599	*s_5_112060_3	28	22	83	0	27.98	2	*******	[a:h:b]
600	600	*s_51_1259511_2	56	30	47	0	12.99	2	****	[a:h:b]
601	601	*s_5_1415702_5	29	18	86	0	28.05	2	*******	[a:h:b]
602	602	*s_51_448793_1	85	46	0	2	124.28	2	*******	[a:h:b]
603	603	*s_51_450301_1	80	0	43	10	30.29	2	*******	[a:h:b]
604	604	*s_5_1481039_2	30	17	86	0	26.96	2	*******	[a:h:b]
605	605	*s_5_1515109_2	32	16	76	9	17.86	2	******	[a:h:b]
606	606	*s_5_1712584_1	85	41	0	7	111.8	2	*******	[a:h:b]
607	607	*s_517_129964_3	66	22	45	0	5.78	2	*	[a:h:b]
608	608	*s_5_1718477_2	29	18	86	0	28.05	2	*******	[a:h:b]
609	609	*s_517_67618_1	66	21	45	1	5.22	2	*	[a:h:b]
610	610	*s_5_1794067_1	31	18	84	0	24.27	2	*******	[a:h:b]
611	611	*s_518_109347_1	64	25	44	0	8.26	2	**	[a:h:b]
612	612	*s_518_91385_1	104	13	0	16	105.86	2	*******	[a:h:b]
613	613	*s_519_118295_2	39	23	71	0	11.59	2	****	[a:h:b]
614	614	*s_519_168980_2	39	22	70	2	10.59	2	***	[a:h:b]
615	615	*s_519_202607_2	39	19	71	4	9.66	2	***	[a:h:b]
616	616	*s_5_1939101_2	31	18	82	2	22.88	2	*******	[a:h:b]
617	617	*s_5_2040289_1	33	18	82	0	20.76	2	*******	[a:h:b]
618	618	*s_5_2041943_2	33	18	82	0	20.76	2	*******	[a:h:b]
619	619	*s_5_2359194_1	33	18	82	0	20.76	2	*******	[a:h:b]
620	620	*s_523_84877_1	31	47	40	15	81.37	2	*******	[a:h:b]
621	621	*s_5_242165_1	28	20	85	0	28.7	2	*******	[a:h:b]
622	622	*s_5_2422943_1	33	17	82	1	20.81	2	*******	[a:h:b]
623	623	*s_525_16768_2	49	23	61	0	4.03	2	-	[a:h:b]
624	624	*s_525_75266_1	48	24	61	0	5.19	2	*	[a:h:b]
625	625	*s_525_99583_4	49	24	60	0	4.78	2	*	[a:h:b]
626	626	*s_531_51932_1	34	25	74	0	18.57	2	*******	[a:h:b]
627	627	*s_531_54391_1	34	25	74	0	18.57	2	*******	[a:h:b]
628	628	*s_5_357398_1	28	20	85	0	28.7	2	*******	[a:h:b]
629	629	*s_536_48239_2	54	33	45	1	19.56	2	*******	[a:h:b]
630	630	*s_537_209704_1	29	23	81	0	26.03	2	*******	[a:h:b]
631	631	*s_538_86972_3	93	16	24	0	40.94	2	*******	[a:h:b]
632	632	*s_553_157467_1	67	21	45	0	5.47	2	*	[a:h:b]
633	633	*s_553_193100_1	67	21	45	0	5.47	2	*	[a:h:b]
634	634	*s_560_169091_1	86	17	29	1	28.15	2	*******	[a:h:b]
635	635	*s_567_136768_2	74	21	28	10	22.01	2	*******	[a:h:b]
636	636	*s_567_69670_1	20	67	41	5	189.72	2	*******	[a:h:b]
637	637	*s_568_115526_2	89	16	28	0	32	2	*******	[a:h:b]
638	638	*s_568_120623_1	89	16	28	0	32	2	*******	[a:h:b]
639	639	*s_57_1000709_3	26	27	80	0	32.46	2	*******	[a:h:b]
640	640	*s_57_1092875_2	26	27	80	0	32.46	2	*******	[a:h:b]
641	641	*s_57_1110598_1	26	26	80	1	31.5	2	*******	[a:h:b]
642	642	*s_57_1191469_1	26	27	80	0	32.46	2	*******	[a:h:b]
643	643	*s_57_1256922_2	26	25	80	2	30.63	2	*******	[a:h:b]
644	644	*s_57_253056_1	25	25	81	2	32.55	2	*******	[a:h:b]
645	645	*s_57_256029_1	26	26	81	0	32.04	2	*******	[a:h:b]
646	646	*s_57_270340_1	26	26	81	0	32.04	2	*******	[a:h:b]
647	647	*s_5_734218_1	0	17	116	0	115.64	2	*******	[a:h:b]
648	648	*s_574_171184_3	51	19	63	0	1.63	2	-	[a:h:b]
649	649	*s_575_18081_2	69	24	40	0	10.97	2	****	[a:h:b]
650	650	*s_576_135095_2	45	0	86	2	33.38	2	*******	[a:h:b]
651	651	*s_5_769786_2	28	15	86	4	29.89	2	*******	[a:h:b]
652	652	*s_577_108672_2	0	47	81	5	127.22	2	*******	[a:h:b]
653	653	*s_577_99725_1	33	14	86	0	24.61	2	*******	[a:h:b]
654	654	*s_578_62938_1	55	22	56	0	1.99	2	-	[a:h:b]
655	655	*s_57_932864_1	26	27	80	0	32.46	2	*******	[a:h:b]
656	656	*s_581_11709_1	29	34	70	0	35.2	2	*******	[a:h:b]
657	657	*s_589_113230_1	66	26	41	0	11.41	2	****	[a:h:b]
658	658	*s_591_99317_1	83	22	28	0	27.98	2	*******	[a:h:b]
659	659	*s_594_164744_2	69	22	41	1	8.88	2	**	[a:h:b]
660	660	*s_594_99510_1	69	23	41	0	9.53	2	***	[a:h:b]
661	661	*s_596_160935_2	52	26	55	0	6.12	2	**	[a:h:b]
662	662	*s_597_139816_2	32	34	57	10	31.59	2	*******	[a:h:b]
663	663	*s_597_82158_1	60	21	52	0	1.87	2	-	[a:h:b]
664	664	*s_5_982548_1	29	15	87	2	29.48	2	*******	[a:h:b]
665	665	*s_600_40325_2	49	26	55	3	7	2	**	[a:h:b]
666	666	*s_600_59014_1	49	29	55	0	10.84	2	****	[a:h:b]
667	667	*s_602_170711_2	55	22	56	0	1.99	2	-	[a:h:b]
668	668	*s_609_111896_2	25	0	89	19	57.35	2	*******	[a:h:b]
669	669	*s_61_1051627_5	63	21	44	5	5.01	2	*	[a:h:b]
670	670	*s_61_158564_2	61	22	50	0	3.03	2	-	[a:h:b]
671	671	*s_61_231344_1	61	23	49	0	4.03	2	-	[a:h:b]
672	672	*s_61_248929_1	62	22	49	0	3.44	2	-	[a:h:b]
673	673	*s_615_162211_3	70	24	37	2	13.56	2	****	[a:h:b]
674	674	*s_615_168396_1	62	22	35	14	10.9	2	****	[a:h:b]
675	675	*s_615_1934_1	55	47	31	0	68.37	2	*******	[a:h:b]
676	676	*s_61_93918_2	62	20	51	0	1.82	2	-	[a:h:b]
677	677	*s_621_71616_2	68	18	43	4	5.79	2	*	[a:h:b]
678	678	*s_623_130360_1	54	0	79	0	24.37	2	*******	[a:h:b]
679	679	*s_623_46643_4	30	24	79	0	24.37	2	*******	[a:h:b]
680	680	*s_623_75754_3	30	24	79	0	24.37	2	*******	[a:h:b]
681	681	*s_623_83157_2	30	23	79	1	23.71	2	*******	[a:h:b]
682	682	*s_632_91423_1	32	95	0	6	459.93	2	*******	[a:h:b]
683	683	*s_633_15097_1	26	23	80	4	29.18	2	*******	[a:h:b]
684	684	*s_634_90319_2	68	22	43	0	7.36	2	**	[a:h:b]
685	685	*s_634_93209_1	69	21	43	0	7.12	2	**	[a:h:b]
686	686	*s_635_857_1	83	0	43	7	32.51	2	*******	[a:h:b]
687	687	*s_635_53874_1	45	19	63	6	3.62	2	-	[a:h:b]
688	688	*s_645_48441_1	91	14	28	0	34.58	2	*******	[a:h:b]
689	689	*s_65_1169913_2	28	22	83	0	27.98	2	*******	[a:h:b]
690	690	*s_65_208206_1	28	22	83	0	27.98	2	*******	[a:h:b]
691	691	*s_65_247291_1	33	13	83	4	22.84	2	*******	[a:h:b]
692	692	*s_65_318658_1	20	18	88	7	42.31	2	*******	[a:h:b]
693	693	*s_65_325437_2	28	22	83	0	27.98	2	*******	[a:h:b]
694	694	*s_65_390444_3	28	22	83	0	27.98	2	*******	[a:h:b]
695	695	*s_65_391991_1	29	21	82	1	25.72	2	*******	[a:h:b]
696	696	*s_65_405679_3	28	21	83	1	27.59	2	*******	[a:h:b]
697	697	*s_65_433478_2	28	22	83	0	27.98	2	*******	[a:h:b]
698	698	*s_65_610337_1	28	22	83	0	27.98	2	*******	[a:h:b]
699	699	*s_656_103641_1	62	21	49	1	2.87	2	-	[a:h:b]
700	700	*s_65_646466_3	28	17	83	5	27.08	2	*******	[a:h:b]
701	701	*s_657_3197_2	67	22	37	7	11	2	****	[a:h:b]
702	702	*s_662_101338_1	55	21	52	5	1.87	2	-	[a:h:b]
703	703	*s_662_104186_1	55	21	57	0	1.35	2	-	[a:h:b]
704	704	*s_662_21227_2	53	22	58	0	2.2	2	-	[a:h:b]
705	705	*s_662_71343_1	59	73	0	1	251.25	2	*******	[a:h:b]
706	706	*s_666_141198_1	68	21	44	0	6.27	2	**	[a:h:b]
707	707	*s_668_74451_1	88	16	15	14	51.28	2	*******	[a:h:b]
708	708	*s_675_98309_1	51	22	60	0	2.68	2	-	[a:h:b]
709	709	*s_682_107177_1	36	91	0	6	417.96	2	*******	[a:h:b]
710	710	*s_684_111416_2	76	42	0	15	113.48	2	*******	[a:h:b]
711	711	*s_686_104854_1	49	19	53	12	1.29	2	-	[a:h:b]
712	712	*s_692_59184_1	110	20	0	3	107.36	2	*******	[a:h:b]
713	713	*s_70_1166338_1	28	22	83	0	27.98	2	*******	[a:h:b]
714	714	*s_704_122255_1	64	18	49	2	2.15	2	-	[a:h:b]
715	715	*s_70_691145_1	29	21	83	0	26.37	2	*******	[a:h:b]
716	716	*s_70_808169_2	28	22	83	0	27.98	2	*******	[a:h:b]
717	717	*s_70_960320_1	28	22	83	0	27.98	2	*******	[a:h:b]
718	718	*s_711_108566_1	49	35	49	0	23.21	2	*******	[a:h:b]
719	719	*s_713_92753_1	26	21	86	0	32.25	2	*******	[a:h:b]
720	720	*s_713_98985_2	14	12	94	13	61.64	2	*******	[a:h:b]
721	721	*s_720_29092_2	53	32	47	1	16.95	2	******	[a:h:b]
722	722	*s_720_98033_2	53	33	47	0	18.74	2	*******	[a:h:b]
723	723	*s_725_98986_1	66	20	47	0	3.89	2	-	[a:h:b]
724	724	*s_735_50983_1	0	111	21	1	622.36	2	*******	[a:h:b]
725	725	*s_735_73060_1	70	15	48	0	4.34	2	-	[a:h:b]
726	726	*s_738_90778_3	26	20	86	1	32.02	2	*******	[a:h:b]
727	727	*s_742_84824_1	69	21	43	0	7.12	2	**	[a:h:b]
728	728	*s_745_57013_1	73	0	47	13	23.58	2	*******	[a:h:b]
729	729	*s_746_69092_1	85	12	22	14	38.75	2	*******	[a:h:b]
730	730	*s_75_1065100_2	51	26	56	0	6.26	2	**	[a:h:b]
731	731	*s_751_12363_2	38	34	46	15	29.33	2	*******	[a:h:b]
732	732	*s_751_38278_1	119	14	0	0	122.16	2	*******	[a:h:b]
733	733	*s_751_69037_2	31	16	86	0	26.02	2	*******	[a:h:b]
734	734	*s_75_345602_3	52	25	56	0	4.96	2	*	[a:h:b]
735	735	*s_754_57732_2	27	20	81	5	27.18	2	*******	[a:h:b]
736	736	*s_754_79918_1	27	20	86	0	30.69	2	*******	[a:h:b]
737	737	*s_75_498650_1	51	24	55	3	4.36	2	-	[a:h:b]
738	738	*s_75_502223_3	52	24	56	1	4.03	2	-	[a:h:b]
739	739	*s_75_520125_1	53	23	56	1	3	2	-	[a:h:b]
740	740	*s_75_580069_2	52	25	56	0	4.96	2	*	[a:h:b]
741	741	*s_75_86483_3	52	25	56	0	4.96	2	*	[a:h:b]
742	742	*s_75_951651_1	51	26	56	0	6.26	2	**	[a:h:b]
743	743	*s_76_1064753_1	93	16	24	0	40.94	2	*******	[a:h:b]
744	744	*s_76_1095232_2	93	16	24	0	40.94	2	*******	[a:h:b]
745	745	*s_76_214544_3	93	15	24	1	41.38	2	*******	[a:h:b]
746	746	*s_76_272886_1	93	16	24	0	40.94	2	*******	[a:h:b]
747	747	*s_76_392235_2	93	16	24	0	40.94	2	*******	[a:h:b]
748	748	*s_764_38394_2	28	23	80	2	26.65	2	*******	[a:h:b]
749	749	*s_76_458533_1	90	29	0	14	93.12	2	*******	[a:h:b]
750	750	*s_765_74711_3	85	38	0	10	105.18	2	*******	[a:h:b]
751	751	*s_768_67857_2	62	20	42	9	5.18	2	*	[a:h:b]
752	752	*s_770_33417_1	62	17	54	0	0.56	2	-	[a:h:b]
753	753	*s_778_75682_2	47	14	68	4	4.23	2	-	[a:h:b]
754	754	*s_782_32119_1	65	22	39	7	8.97	2	**	[a:h:b]
755	755	*s_782_72475_1	69	23	41	0	9.53	2	***	[a:h:b]
756	756	*s_79_250824_1	69	21	43	0	7.12	2	**	[a:h:b]
757	757	*s_79_329194_1	68	21	43	1	6.81	2	**	[a:h:b]
758	758	*s_793_57295_1	53	21	42	17	4.52	2	-	[a:h:b]
759	759	*s_79_391512_1	104	0	15	14	93.07	2	*******	[a:h:b]
760	760	*s_796_59951_1	84	0	45	4	31.9	2	*******	[a:h:b]
761	761	*s_797_63121_1	37	26	52	18	12.98	2	****	[a:h:b]
762	762	*s_797_64513_2	58	26	49	0	6.74	2	**	[a:h:b]
763	763	*s_807_5197_1	96	0	24	13	66.51	2	*******	[a:h:b]
764	764	*s_82_1042241_2	25	26	82	0	33.96	2	*******	[a:h:b]
765	765	*s_82_42985_3	26	23	80	4	29.18	2	*******	[a:h:b]
766	766	*s_825_13598_1	82	0	35	16	38.29	2	*******	[a:h:b]
767	767	*s_82_535139_1	25	27	81	0	34.35	2	*******	[a:h:b]
768	768	*s_82_674829_2	25	27	81	0	34.35	2	*******	[a:h:b]
769	769	*s_82_696876_3	25	27	81	0	34.35	2	*******	[a:h:b]
770	770	*s_82_725652_1	25	24	81	3	31.79	2	*******	[a:h:b]
771	771	*s_82_772876_1	25	27	81	0	34.35	2	*******	[a:h:b]
772	772	*s_82_93291_2	26	27	80	0	32.46	2	*******	[a:h:b]
773	773	*s_82_953144_1	25	26	82	0	33.96	2	*******	[a:h:b]
774	774	*s_830_51296_1	68	22	43	0	7.36	2	**	[a:h:b]
775	775	*s_833_46894_1	62	17	54	0	0.56	2	-	[a:h:b]
776	776	*s_837_65419_2	58	16	57	2	0.02	2	-	[a:h:b]
777	777	*s_842_26070_1	14	48	52	19	105.83	2	*******	[a:h:b]
778	778	*s_84_366223_2	33	23	77	0	19.43	2	*******	[a:h:b]
779	779	*s_84_494354_1	33	24	76	0	19.63	2	*******	[a:h:b]
780	780	*s_84_642314_1	33	24	76	0	19.63	2	*******	[a:h:b]
781	781	*s_853_69218_8	86	36	0	11	101.55	2	*******	[a:h:b]
782	782	*s_853_70262_2	54	26	51	2	6.54	2	**	[a:h:b]
783	783	*s_857_38952_1	55	22	56	0	1.99	2	-	[a:h:b]
784	784	*s_857_65629_3	55	22	56	0	1.99	2	-	[a:h:b]
785	785	*s_857_74143_3	76	0	56	1	22.32	2	*******	[a:h:b]
786	786	*s_86_110098_2	59	16	58	0	0.04	2	-	[a:h:b]
787	787	*s_86_113937_1	59	16	58	0	0.04	2	-	[a:h:b]
788	788	*s_86_115912_1	61	16	56	0	0.24	2	-	[a:h:b]
789	789	*s_86_189025_1	58	16	59	0	0.04	2	-	[a:h:b]
790	790	*s_86_20194_1	58	16	56	3	0.04	2	-	[a:h:b]
791	791	*s_86_202840_3	57	16	59	1	0.05	2	-	[a:h:b]
792	792	*s_86_249393_1	57	17	59	0	0.04	2	-	[a:h:b]
793	793	*s_86_387860_1	55	20	58	0	0.86	2	-	[a:h:b]
794	794	*s_86_452038_1	55	20	58	0	0.86	2	-	[a:h:b]
795	795	*s_865_43424_1	54	21	58	0	1.45	2	-	[a:h:b]
796	796	*s_86_543449_1	55	20	58	0	0.86	2	-	[a:h:b]
797	797	*s_86_550976_2	91	37	0	5	105.44	2	*******	[a:h:b]
798	798	*s_86_561288_1	55	20	58	0	0.86	2	-	[a:h:b]
799	799	*s_86_582230_2	55	20	58	0	0.86	2	-	[a:h:b]
800	800	*s_86_668004_1	54	20	56	3	1.02	2	-	[a:h:b]
801	801	*s_86_702955_2	55	20	58	0	0.86	2	-	[a:h:b]
802	802	*s_86_739668_3	55	20	58	0	0.86	2	-	[a:h:b]
803	803	*s_86_810338_2	55	20	58	0	0.86	2	-	[a:h:b]
804	804	*s_868_24986_2	41	42	50	0	44.96	2	*******	[a:h:b]
805	805	*s_86_841743_1	55	20	58	0	0.86	2	-	[a:h:b]
806	806	*s_86_85825_1	58	15	59	1	0.16	2	-	[a:h:b]
807	807	*s_868_69504_3	41	41	50	1	42.28	2	*******	[a:h:b]
808	808	*s_86_985165_1	55	20	58	0	0.86	2	-	[a:h:b]
809	809	*s_870_50632_2	31	24	77	1	22.22	2	*******	[a:h:b]
810	810	*s_87_549050_2	36	23	74	0	15.2	2	*****	[a:h:b]
811	811	*s_87_874244_3	34	23	76	0	17.95	2	******	[a:h:b]
812	812	*s_87_877439_1	34	23	76	0	17.95	2	******	[a:h:b]
813	813	*s_87_986666_4	34	23	75	1	17.48	2	******	[a:h:b]
814	814	*s_90_188560_1	33	24	76	0	19.63	2	*******	[a:h:b]
815	815	*s_90_24735_1	33	24	76	0	19.63	2	*******	[a:h:b]
816	816	*s_903_46532_1	103	0	14	16	94.09	2	*******	[a:h:b]
817	817	*s_906_12557_1	71	13	35	14	12.72	2	****	[a:h:b]
818	818	*s_907_23767_1	32	36	65	0	35.16	2	*******	[a:h:b]
819	819	*s_90_780889_3	32	25	76	0	21.46	2	*******	[a:h:b]
820	820	*s_91_1048860_1	49	22	54	8	3.2	2	-	[a:h:b]
821	821	*s_91_331860_1	53	20	60	0	1.2	2	-	[a:h:b]
822	822	*s_91_459055_1	53	20	60	0	1.2	2	-	[a:h:b]
823	823	*s_91_483174_2	53	21	59	0	1.63	2	-	[a:h:b]
824	824	*s_91_541680_3	52	14	60	7	0.8	2	-	[a:h:b]
825	825	*s_91_823634_2	46	20	61	6	3.25	2	-	[a:h:b]
826	826	*s_918_8498_2	47	52	21	13	110.74	2	*******	[a:h:b]
827	827	*s_91_933985_3	51	21	61	0	2.18	2	-	[a:h:b]
828	828	*s_930_42572_2	93	16	24	0	40.94	2	*******	[a:h:b]
829	829	*s_938_17933_1	67	18	48	0	3.23	2	-	[a:h:b]
830	830	*s_947_13908_1	29	34	70	0	35.2	2	*******	[a:h:b]
831	831	*s_948_36208_1	24	0	100	9	70.95	2	*******	[a:h:b]
832	832	*s_95_1020184_1	55	27	50	1	7.85	2	**	[a:h:b]
833	833	*s_95_186921_4	41	42	50	0	44.96	2	*******	[a:h:b]
834	834	*s_95_304531_3	41	41	50	1	42.28	2	*******	[a:h:b]
835	835	*s_95_439675_4	41	42	50	0	44.96	2	*******	[a:h:b]
836	836	*s_95_702809_1	41	42	50	0	44.96	2	*******	[a:h:b]
837	837	*s_95_814646_2	41	42	50	0	44.96	2	*******	[a:h:b]
838	838	*s_95_860035_1	41	42	50	0	44.96	2	*******	[a:h:b]
839	839	*s_964_41092_1	16	0	111	6	99.36	2	*******	[a:h:b]
840	840	*s_969_25580_1	35	14	83	1	20.38	2	*******	[a:h:b]
841	841	*s_97_103055_3	45	16	53	19	0.89	2	-	[a:h:b]
842	842	*s_97_192527_1	46	30	57	0	13.34	2	****	[a:h:b]
843	843	*s_97_21976_1	49	84	0	0	332.68	2	*******	[a:h:b]
844	844	*s_97_256183_1	46	31	56	0	15.06	2	*****	[a:h:b]
845	845	*s_97_328331_3	47	30	56	0	12.99	2	****	[a:h:b]
846	846	*s_97_47930_1	45	30	58	0	13.75	2	****	[a:h:b]
847	847	*s_97_774361_2	49	28	56	0	9.32	2	***	[a:h:b]
848	848	*s_97_815081_1	50	29	54	0	10.66	2	****	[a:h:b]
849	849	*s_987_30821_1	75	0	52	6	22.9	2	*******	[a:h:b]
850	850	*s_991_3086_1	67	24	42	0	9.11	2	**	[a:h:b]
851	851	*s_991_50091_2	91	0	37	5	44.32	2	*******	[a:h:b]
852	852	*s_992_50486_1	0	15	108	10	108.39	2	*******	[a:h:b]
853	853	*s_996_12655_3	53	51	23	6	96.92	2	*******	[a:h:b]
854	854	*SS_10_1981165_2	91	14	28	0	34.58	2	*******	[a:h:b]
855	855	*SS_10_2189006_1	87	14	29	3	29.93	2	*******	[a:h:b]
856	856	*SS_10_2416748_1	91	14	28	0	34.58	2	*******	[a:h:b]
857	857	*SS_10_2936993_1	109	17	0	7	107.88	2	*******	[a:h:b]
858	858	*SS_10_3408112_2	27	21	82	3	28.18	2	*******	[a:h:b]
859	859	*SS_1_1043059_2	96	14	23	0	46.27	2	*******	[a:h:b]
860	860	*SS_1_1047520_1	115	0	13	5	111.18	2	*******	[a:h:b]
861	861	*SS_1_1171220_4	95	15	23	0	44.73	2	*******	[a:h:b]
862	862	*SS_1_1338335_2	95	15	23	0	44.73	2	*******	[a:h:b]
863	863	*SS_11_635929_1	96	15	22	0	47.24	2	*******	[a:h:b]
864	864	*SS_12_120011_1	91	14	28	0	34.58	2	*******	[a:h:b]
865	865	*SS_12_1359246_1	33	23	74	3	17.98	2	******	[a:h:b]
866	866	*SS_12_139284_1	85	13	29	6	28.82	2	*******	[a:h:b]
867	867	*SS_12_1423405_3	35	23	75	0	16.54	2	******	[a:h:b]
868	868	*SS_12_1431488_2	34	23	76	0	17.95	2	******	[a:h:b]
869	869	*SS_12_1436091_1	35	23	75	0	16.54	2	******	[a:h:b]
870	870	*SS_12_1466168_2	35	23	73	2	15.66	2	******	[a:h:b]
871	871	*SS_12_1509178_1	39	24	68	2	11.39	2	****	[a:h:b]
872	872	*SS_12_1521369_1	33	24	76	0	19.63	2	*******	[a:h:b]
873	873	*SS_12_1563967_1	33	24	76	0	19.63	2	*******	[a:h:b]
874	874	*SS_12_1611137_4	100	0	17	16	84.01	2	*******	[a:h:b]
875	875	*SS_12_1677027_1	32	24	77	0	21.14	2	*******	[a:h:b]
876	876	*SS_12_1685765_1	31	24	78	0	22.72	2	*******	[a:h:b]
877	877	*SS_12_1758000_2	27	22	77	7	25.51	2	*******	[a:h:b]
878	878	*SS_12_1846231_1	31	24	77	1	22.22	2	*******	[a:h:b]
879	879	*SS_12_1877649_1	32	24	77	0	21.14	2	*******	[a:h:b]
880	880	*SS_12_1904852_1	32	24	77	0	21.14	2	*******	[a:h:b]
881	881	*SS_12_1960742_2	32	24	77	0	21.14	2	*******	[a:h:b]
882	882	*SS_12_2021307_2	32	24	77	0	21.14	2	*******	[a:h:b]
883	883	*SS_12_2047158_1	32	23	77	1	20.46	2	*******	[a:h:b]
884	884	*SS_12_2261677_1	30	23	80	0	24.28	2	*******	[a:h:b]
885	885	*SS_12_2336054_3	30	22	80	1	23.74	2	*******	[a:h:b]
886	886	*SS_12_2423938_1	29	25	79	0	26.3	2	*******	[a:h:b]
887	887	*SS_12_2516990_1	28	24	80	1	27.31	2	*******	[a:h:b]
888	888	*SS_12_2524341_2	26	25	77	5	29.01	2	*******	[a:h:b]
889	889	*SS_12_2703748_2	38	22	73	0	12.51	2	****	[a:h:b]
890	890	*SS_12_2731024_1	37	22	74	0	13.75	2	****	[a:h:b]
891	891	*SS_12_2786524_1	37	22	74	0	13.75	2	****	[a:h:b]
892	892	*SS_12_2793401_3	37	21	74	1	13.26	2	****	[a:h:b]
893	893	*SS_12_2835347_3	37	22	74	0	13.75	2	****	[a:h:b]
894	894	*SS_12_2952229_3	36	22	74	1	14.6	2	*****	[a:h:b]
895	895	*SS_12_297833_1	91	14	27	1	35.9	2	*******	[a:h:b]
896	896	*SS_12_3111032_1	34	23	75	1	17.48	2	******	[a:h:b]
897	897	*SS_12_3270275_2	49	19	61	4	1.86	2	-	[a:h:b]
898	898	*SS_12_3327059_1	46	20	67	0	4.57	2	-	[a:h:b]
899	899	*SS_1_2342221_2	65	20	44	4	4.97	2	*	[a:h:b]
900	900	*SS_12_3436264_1	46	20	67	0	4.57	2	-	[a:h:b]
901	901	*SS_12_3467673_2	46	20	67	0	4.57	2	-	[a:h:b]
902	902	*SS_12_3507243_3	46	20	67	0	4.57	2	-	[a:h:b]
903	903	*SS_12_3777874_2	43	22	68	0	7.36	2	**	[a:h:b]
904	904	*SS_12_3838686_3	42	17	69	5	6.58	2	**	[a:h:b]
905	905	*SS_12_3893115_2	43	22	68	0	7.36	2	**	[a:h:b]
906	906	*SS_12_3926005_1	43	22	68	0	7.36	2	**	[a:h:b]
907	907	*SS_12_3933452_1	43	22	68	0	7.36	2	**	[a:h:b]
908	908	*SS_12_4036601_1	41	22	70	0	9.21	2	***	[a:h:b]
909	909	*SS_12_4062050_1	41	22	70	0	9.21	2	***	[a:h:b]
910	910	*SS_12_4081096_2	40	23	70	0	10.53	2	***	[a:h:b]
911	911	*SS_12_4374462_1	43	20	70	0	7.05	2	**	[a:h:b]
912	912	*SS_12_4509895_3	42	22	69	0	8.25	2	**	[a:h:b]
913	913	*SS_12_4700112_3	40	23	67	3	9.61	2	***	[a:h:b]
914	914	*SS_12_4787805_2	42	23	68	0	8.6	2	**	[a:h:b]
915	915	*SS_12_4852278_2	40	22	71	0	10.24	2	***	[a:h:b]
916	916	*SS_12_4943319_3	40	22	71	0	10.24	2	***	[a:h:b]
917	917	*SS_12_514090_1	30	0	103	0	64.79	2	*******	[a:h:b]
918	918	*SS_12_517245_1	31	24	78	0	22.72	2	*******	[a:h:b]
919	919	*SS_12_539491_1	31	24	78	0	22.72	2	*******	[a:h:b]
920	920	*SS_1_2577304_1	90	0	25	18	58.42	2	*******	[a:h:b]
921	921	*SS_12_6101_1	92	14	27	0	36.78	2	*******	[a:h:b]
922	922	*SS_12_607813_2	31	20	77	5	20.04	2	*******	[a:h:b]
923	923	*SS_12_642075_1	33	24	69	7	16.69	2	******	[a:h:b]
924	924	*SS_12_767576_1	31	24	78	0	22.72	2	*******	[a:h:b]
925	925	*SS_12_833406_1	27	26	80	0	30.18	2	*******	[a:h:b]
926	926	*SS_1_3174599_1	63	25	45	0	7.61	2	**	[a:h:b]
927	927	*SS_13_2159181_1	33	0	100	0	57.57	2	*******	[a:h:b]
928	928	*SS_13_411129_1	76	18	39	0	11.89	2	****	[a:h:b]
929	929	*SS_13_439789_1	78	17	38	0	13.76	2	****	[a:h:b]
930	930	*SS_13_944839_1	95	14	24	0	43.79	2	*******	[a:h:b]
931	931	*SS_14_1110431_2	62	18	48	5	2.04	2	-	[a:h:b]
932	932	*SS_14_1131259_1	64	19	50	0	2.07	2	-	[a:h:b]
933	933	*SS_14_115418_1	64	19	50	0	2.07	2	-	[a:h:b]
934	934	*SS_14_1155747_2	64	19	50	0	2.07	2	-	[a:h:b]
935	935	*SS_14_1235019_1	65	18	50	0	2.06	2	-	[a:h:b]
936	936	*SS_14_1523256_2	64	19	50	0	2.07	2	-	[a:h:b]
937	937	*SS_14_1552989_2	65	18	50	0	2.06	2	-	[a:h:b]
938	938	*SS_14_1844101_1	62	17	54	0	0.56	2	-	[a:h:b]
939	939	*SS_14_1891060_3	85	0	30	18	46.49	2	*******	[a:h:b]
940	940	*SS_14_1894804_2	62	17	54	0	0.56	2	-	[a:h:b]
941	941	*SS_14_2122408_1	84	0	49	0	29.53	2	*******	[a:h:b]
942	942	*SS_14_2731535_1	64	15	53	1	1.2	2	-	[a:h:b]
943	943	*SS_14_2826247_1	64	16	53	0	1.07	2	-	[a:h:b]
944	944	*SS_14_2888243_1	64	17	52	0	1.25	2	-	[a:h:b]
945	945	*SS_14_2969322_1	64	17	52	0	1.25	2	-	[a:h:b]
946	946	*SS_14_2986_1	67	15	46	5	4.01	2	-	[a:h:b]
947	947	*SS_14_3011549_2	64	17	52	0	1.25	2	-	[a:h:b]
948	948	*SS_14_460758_2	66	18	47	2	3.33	2	-	[a:h:b]
949	949	*SS_14_644746_1	67	17	49	0	2.79	2	-	[a:h:b]
950	950	*SS_14_854916_1	64	17	52	0	1.25	2	-	[a:h:b]
951	951	*SS_14_877360_3	58	15	49	11	0.76	2	-	[a:h:b]
952	952	*SS_14_974655_1	78	0	54	1	23.84	2	*******	[a:h:b]
953	953	*SS_15_304710_2	68	17	48	0	3.45	2	-	[a:h:b]
954	954	*SS_15_500464_1	68	17	48	0	3.45	2	-	[a:h:b]
955	955	*SS_16_119733_2	27	19	87	0	31.32	2	*******	[a:h:b]
956	956	*SS_16_350129_1	26	20	82	5	29.14	2	*******	[a:h:b]
957	957	*SS_16_353445_4	26	19	87	1	32.65	2	*******	[a:h:b]
958	958	*SS_16_553380_1	28	16	86	3	29.58	2	*******	[a:h:b]
959	959	*SS_16_683196_2	25	18	84	6	31.65	2	*******	[a:h:b]
960	960	*SS_17_1531196_1	66	24	43	0	8.28	2	**	[a:h:b]
961	961	*SS_17_1548126_1	62	28	43	0	12	2	****	[a:h:b]
962	962	*SS_17_207028_1	63	28	42	0	12.68	2	****	[a:h:b]
963	963	*SS_17_375410_2	62	28	43	0	12	2	****	[a:h:b]
964	964	*SS_17_782081_1	61	29	43	0	13.31	2	****	[a:h:b]
965	965	*SS_17_826499_2	61	29	43	0	13.31	2	****	[a:h:b]
966	966	*SS_17_876767_1	61	29	43	0	13.31	2	****	[a:h:b]
967	967	*SS_18_142057_1	82	0	38	13	35.58	2	*******	[a:h:b]
968	968	*SS_18_243729_1	70	22	41	0	9.21	2	***	[a:h:b]
969	969	*SS_18_269370_2	70	22	41	0	9.21	2	***	[a:h:b]
970	970	*SS_18_471533_3	67	22	41	3	8.27	2	**	[a:h:b]
971	971	*SS_18_766142_2	70	18	41	4	7.7	2	**	[a:h:b]
972	972	*SS_18_88022_2	69	14	42	8	6.86	2	**	[a:h:b]
973	973	*SS_18_895579_3	70	22	40	1	9.89	2	***	[a:h:b]
974	974	*SS_18_98404_1	68	22	41	2	8.57	2	**	[a:h:b]
975	975	*SS_19_1060155_4	47	32	54	0	16.67	2	******	[a:h:b]
976	976	*SS_19_1083392_2	48	31	54	0	14.51	2	*****	[a:h:b]
977	977	*SS_19_1224076_1	47	32	54	0	16.67	2	******	[a:h:b]
978	978	*SS_19_1665576_1	47	32	54	0	16.67	2	******	[a:h:b]
979	979	*SS_19_1777404_1	49	30	49	5	14	2	*****	[a:h:b]
980	980	*SS_1_918301_2	96	14	23	0	46.27	2	*******	[a:h:b]
981	981	*SS_19_1862185_1	48	32	53	0	16.47	2	******	[a:h:b]
982	982	*SS_19_1904059_3	59	20	49	5	2.04	2	-	[a:h:b]
983	983	*SS_19_1969666_1	48	32	52	1	16.78	2	******	[a:h:b]
984	984	*SS_19_1991147_1	48	32	53	0	16.47	2	******	[a:h:b]
985	985	*SS_19_2064781_3	48	28	51	6	10.66	2	****	[a:h:b]
986	986	*SS_19_2224036_1	48	32	53	0	16.47	2	******	[a:h:b]
987	987	*SS_19_2245685_2	50	33	50	0	18.43	2	*******	[a:h:b]
988	988	*SS_19_2392070_2	48	33	52	0	18.57	2	*******	[a:h:b]
989	989	*SS_19_2395393_1	50	31	46	6	16.61	2	******	[a:h:b]
990	990	*SS_19_2457083_1	48	33	52	0	18.57	2	*******	[a:h:b]
991	991	*SS_19_2552699_1	49	31	53	0	14.34	2	*****	[a:h:b]
992	992	*SS_19_2589863_2	47	33	53	0	18.74	2	*******	[a:h:b]
993	993	*SS_19_2760486_1	47	33	53	0	18.74	2	*******	[a:h:b]
994	994	*SS_19_2811779_5	47	28	51	7	11.03	2	****	[a:h:b]
995	995	*SS_19_2940447_2	47	27	53	6	9.23	2	***	[a:h:b]
996	996	*SS_19_3170196_1	51	28	54	0	8.97	2	**	[a:h:b]
997	997	*SS_19_3224193_3	50	22	56	5	2.89	2	-	[a:h:b]
998	998	*SS_19_3567481_2	51	28	53	1	9.19	2	**	[a:h:b]
999	999	*SS_19_3857263_2	52	27	54	0	7.43	2	**	[a:h:b]
1000	1000	*SS_19_4116993_2	57	20	46	10	2.71	2	-	[a:h:b]
1001	1001	*SS_19_4145606_3	50	29	51	3	11.44	2	****	[a:h:b]
1002	1002	*SS_19_418318_1	50	28	55	0	9.11	2	**	[a:h:b]
1003	1003	*SS_19_4206101_1	49	29	50	5	12.08	2	****	[a:h:b]
1004	1004	*SS_19_4277915_1	50	29	53	1	10.9	2	****	[a:h:b]
1005	1005	*SS_19_4407605_1	47	32	54	0	16.67	2	******	[a:h:b]
1006	1006	*SS_19_4461508_1	46	33	54	0	18.98	2	*******	[a:h:b]
1007	1007	*SS_19_4526199_3	47	31	55	0	14.76	2	*****	[a:h:b]
1008	1008	*SS_19_573127_2	47	31	55	0	14.76	2	*****	[a:h:b]
1009	1009	*SS_1_957995_1	92	13	23	5	43.15	2	*******	[a:h:b]
1010	1010	*SS_19_614404_1	47	31	55	0	14.76	2	*****	[a:h:b]
1011	1011	*SS_19_744441_1	48	30	51	4	13.72	2	****	[a:h:b]
1012	1012	*SS_19_756853_1	47	31	55	0	14.76	2	*****	[a:h:b]
1013	1013	*SS_20_113323_2	70	22	41	0	9.21	2	***	[a:h:b]
1014	1014	*SS_20_115606_3	70	21	41	1	8.68	2	**	[a:h:b]
1015	1015	*SS_20_1294543_2	70	24	39	0	12	2	****	[a:h:b]
1016	1016	*SS_20_1333563_1	67	18	40	8	7.08	2	**	[a:h:b]
1017	1017	*SS_20_1580790_3	70	22	40	1	9.89	2	***	[a:h:b]
1018	1018	*SS_20_1672129_1	71	23	37	2	13.15	2	****	[a:h:b]
1019	1019	*SS_20_182178_2	71	22	40	0	10.24	2	***	[a:h:b]
1020	1020	*SS_20_1915296_1	67	23	43	0	7.74	2	**	[a:h:b]
1021	1021	*SS_20_1951364_1	69	23	41	0	9.53	2	***	[a:h:b]
1022	1022	*SS_20_2622278_2	67	24	42	0	9.11	2	**	[a:h:b]
1023	1023	*SS_20_2711805_1	67	23	43	0	7.74	2	**	[a:h:b]
1024	1024	*SS_20_2722023_1	67	23	43	0	7.74	2	**	[a:h:b]
1025	1025	*SS_20_415167_1	73	20	40	0	10.14	2	***	[a:h:b]
1026	1026	*SS_20_472588_3	70	19	40	4	8.56	2	**	[a:h:b]
1027	1027	*SS_20_779463_4	69	24	40	0	10.97	2	****	[a:h:b]
1028	1028	*SS_21_1056290_3	81	16	36	0	17.43	2	******	[a:h:b]
1029	1029	*SS_21_1122088_2	108	12	0	13	111.77	2	*******	[a:h:b]
1030	1030	*SS_21_1159494_2	82	15	36	0	18.36	2	******	[a:h:b]
1031	1031	*SS_21_1218216_3	83	15	35	0	19.98	2	*******	[a:h:b]
1032	1032	*SS_21_1465591_2	79	17	37	0	15.17	2	*****	[a:h:b]
1033	1033	*SS_21_1584604_1	78	17	38	0	13.76	2	****	[a:h:b]
1034	1034	*SS_2_118563_4	34	18	75	6	15.45	2	******	[a:h:b]
1035	1035	*SS_21_1867007_1	76	20	37	0	13.85	2	*****	[a:h:b]
1036	1036	*SS_21_1883168_1	76	20	34	3	16.5	2	******	[a:h:b]
1037	1037	*SS_21_202745_1	60	33	40	0	21.87	2	*******	[a:h:b]
1038	1038	*SS_21_2028386_3	75	21	37	0	13.72	2	****	[a:h:b]
1039	1039	*SS_21_2132526_2	76	20	37	0	13.85	2	*****	[a:h:b]
1040	1040	*SS_21_2149960_1	74	22	37	0	13.75	2	****	[a:h:b]
1041	1041	*SS_21_2479212_2	70	24	35	4	15.25	2	******	[a:h:b]
1042	1042	*SS_21_2481761_1	70	26	35	2	17.15	2	******	[a:h:b]
1043	1043	*SS_21_2530331_2	72	27	34	0	19.81	2	*******	[a:h:b]
1044	1044	*SS_21_2877526_2	71	27	35	0	18.54	2	*******	[a:h:b]
1045	1045	*SS_21_2925582_2	72	26	35	0	17.81	2	******	[a:h:b]
1046	1046	*SS_21_2979457_2	71	28	34	0	20.66	2	*******	[a:h:b]
1047	1047	*SS_21_3043341_1	71	28	34	0	20.66	2	*******	[a:h:b]
1048	1048	*SS_2_1384259_2	30	26	77	0	25.02	2	*******	[a:h:b]
1049	1049	*SS_2_1437712_3	30	26	77	0	25.02	2	*******	[a:h:b]
1050	1050	*SS_21_51786_1	60	32	39	2	20.89	2	*******	[a:h:b]
1051	1051	*SS_2_153230_1	32	26	75	0	21.93	2	*******	[a:h:b]
1052	1052	*SS_21_592418_1	62	33	38	0	23.38	2	*******	[a:h:b]
1053	1053	*SS_2_1634307_1	31	26	76	0	23.44	2	*******	[a:h:b]
1054	1054	*SS_2_1649818_3	31	17	76	9	18.83	2	*******	[a:h:b]
1055	1055	*SS_2_1711289_2	31	23	77	2	21.52	2	*******	[a:h:b]
1056	1056	*SS_21_818773_2	80	16	37	0	15.92	2	******	[a:h:b]
1057	1057	*SS_21_896064_1	80	16	37	0	15.92	2	******	[a:h:b]
1058	1058	*SS_21_905149_2	68	0	53	12	19.41	2	*******	[a:h:b]
1059	1059	*SS_21_910567_1	80	16	37	0	15.92	2	******	[a:h:b]
1060	1060	*SS_21_960126_2	81	16	36	0	17.43	2	******	[a:h:b]
1061	1061	*SS_22_107362_2	21	34	77	1	48.36	2	*******	[a:h:b]
1062	1062	*SS_22_1242778_2	22	35	76	0	48.27	2	*******	[a:h:b]
1063	1063	*SS_22_1426771_1	22	35	76	0	48.27	2	*******	[a:h:b]
1064	1064	*SS_22_1538975_1	22	36	75	0	49.94	2	*******	[a:h:b]
1065	1065	*SS_22_1588564_2	22	36	75	0	49.94	2	*******	[a:h:b]
1066	1066	*SS_22_1594261_1	22	36	75	0	49.94	2	*******	[a:h:b]
1067	1067	*SS_22_161010_1	20	37	76	0	55.49	2	*******	[a:h:b]
1068	1068	*SS_22_1720622_2	20	37	76	0	55.49	2	*******	[a:h:b]
1069	1069	*SS_22_1822279_2	20	37	76	0	55.49	2	*******	[a:h:b]
1070	1070	*SS_22_2037412_2	20	37	76	0	55.49	2	*******	[a:h:b]
1071	1071	*SS_22_2050842_3	20	23	76	14	35.19	2	*******	[a:h:b]
1072	1072	*SS_2_2210196_1	32	25	76	0	21.46	2	*******	[a:h:b]
1073	1073	*SS_22_2244599_1	20	36	76	1	53.49	2	*******	[a:h:b]
1074	1074	*SS_22_2863368_1	27	36	70	0	41.69	2	*******	[a:h:b]
1075	1075	*SS_22_2870543_2	27	36	70	0	41.69	2	*******	[a:h:b]
1076	1076	*SS_22_290289_1	45	16	67	5	4.32	2	-	[a:h:b]
1077	1077	*SS_22_2959402_4	26	33	69	5	37.15	2	*******	[a:h:b]
1078	1078	*SS_2_2306840_1	32	25	76	0	21.46	2	*******	[a:h:b]
1079	1079	*SS_22_358766_3	23	32	78	0	42.24	2	*******	[a:h:b]
1080	1080	*SS_22_3985999_2	21	14	97	1	50.44	2	*******	[a:h:b]
1081	1081	*SS_22_4042862_1	23	34	76	0	44.89	2	*******	[a:h:b]
1082	1082	*SS_22_4050660_1	25	34	74	0	41.38	2	*******	[a:h:b]
1083	1083	*SS_22_4299617_1	0	102	31	0	509.32	2	*******	[a:h:b]
1084	1084	*SS_22_4328593_2	23	32	76	2	41.55	2	*******	[a:h:b]
1085	1085	*SS_22_4336844_2	23	27	78	5	35.65	2	*******	[a:h:b]
1086	1086	*SS_22_4362351_1	23	32	78	0	42.24	2	*******	[a:h:b]
1087	1087	*SS_22_4396364_1	23	32	78	0	42.24	2	*******	[a:h:b]
1088	1088	*SS_22_4640544_1	23	32	78	0	42.24	2	*******	[a:h:b]
1089	1089	*SS_2_2481596_3	32	25	76	0	21.46	2	*******	[a:h:b]
1090	1090	*SS_22_4882376_1	26	36	71	0	43.21	2	*******	[a:h:b]
1091	1091	*SS_2_250278_1	32	26	75	0	21.93	2	*******	[a:h:b]
1092	1092	*SS_22_5102831_2	23	33	77	0	43.49	2	*******	[a:h:b]
1093	1093	*SS_22_5214602_2	23	33	77	0	43.49	2	*******	[a:h:b]
1094	1094	*SS_22_6257244_1	89	16	28	0	32	2	*******	[a:h:b]
1095	1095	*SS_22_6486785_4	17	29	68	19	43.52	2	*******	[a:h:b]
1096	1096	*SS_22_6511035_1	17	36	80	0	59.91	2	*******	[a:h:b]
1097	1097	*SS_22_6791694_2	21	28	80	4	40.83	2	*******	[a:h:b]
1098	1098	*SS_22_6993867_3	23	27	77	6	35.15	2	*******	[a:h:b]
1099	1099	*SS_22_7009238_1	23	33	77	0	43.49	2	*******	[a:h:b]
1100	1100	*SS_22_707094_1	22	33	78	0	45.38	2	*******	[a:h:b]
1101	1101	*SS_22_7082885_2	23	33	75	2	42.88	2	*******	[a:h:b]
1102	1102	*SS_22_7164894_1	23	33	77	0	43.49	2	*******	[a:h:b]
1103	1103	*SS_22_7184182_1	23	33	77	0	43.49	2	*******	[a:h:b]
1104	1104	*SS_22_7552390_3	23	35	75	0	46.45	2	*******	[a:h:b]
1105	1105	*SS_22_7962438_3	19	38	76	0	59.33	2	*******	[a:h:b]
1106	1106	*SS_23_1030693_1	59	25	46	3	6.87	2	**	[a:h:b]
1107	1107	*SS_23_1052186_3	72	57	0	4	164.34	2	*******	[a:h:b]
1108	1108	*SS_23_1092930_1	58	26	49	0	6.74	2	**	[a:h:b]
1109	1109	*SS_2_3109914_1	27	23	83	0	29.74	2	*******	[a:h:b]
1110	1110	*SS_23_1288865_2	56	27	50	0	7.71	2	**	[a:h:b]
1111	1111	*SS_23_153352_3	55	26	50	2	6.68	2	**	[a:h:b]
1112	1112	*SS_23_1551454_1	44	35	54	0	24.07	2	*******	[a:h:b]
1113	1113	*SS_23_1655139_3	43	35	55	0	24.45	2	*******	[a:h:b]
1114	1114	*SS_23_1724667_3	46	33	54	0	18.98	2	*******	[a:h:b]
1115	1115	*SS_23_1765992_4	43	32	55	3	18.71	2	*******	[a:h:b]
1116	1116	*SS_23_1790730_1	43	35	55	0	24.45	2	*******	[a:h:b]
1117	1117	*SS_23_2138804_1	41	29	54	9	15	2	*****	[a:h:b]
1118	1118	*SS_23_2209587_4	43	35	55	0	24.45	2	*******	[a:h:b]
1119	1119	*SS_23_2656342_1	44	32	57	0	17.7	2	******	[a:h:b]
1120	1120	*SS_23_282551_3	50	26	44	13	9.56	2	***	[a:h:b]
1121	1121	*SS_23_2899709_1	44	32	57	0	17.7	2	******	[a:h:b]
1122	1122	*SS_23_3122631_1	44	32	57	0	17.7	2	******	[a:h:b]
1123	1123	*SS_23_3288151_3	45	16	56	16	1.33	2	-	[a:h:b]
1124	1124	*SS_2_3345102_1	28	23	82	0	27.85	2	*******	[a:h:b]
1125	1125	*SS_23_3521512_2	44	35	54	0	24.07	2	*******	[a:h:b]
1126	1126	*SS_23_3527197_2	42	33	48	10	23.43	2	*******	[a:h:b]
1127	1127	*SS_23_353946_2	45	39	49	0	34.55	2	*******	[a:h:b]
1128	1128	*SS_2_3405966_2	28	23	82	0	27.85	2	*******	[a:h:b]
1129	1129	*SS_23_463762_3	45	40	48	0	37.64	2	*******	[a:h:b]
1130	1130	*SS_23_590958_3	45	40	46	2	38.96	2	*******	[a:h:b]
1131	1131	*SS_23_612724_1	44	41	48	0	40.98	2	*******	[a:h:b]
1132	1132	*SS_23_654600_2	44	41	47	1	41.65	2	*******	[a:h:b]
1133	1133	*SS_23_730407_2	43	43	47	0	47.96	2	*******	[a:h:b]
1134	1134	*SS_23_934284_2	59	25	49	0	5.68	2	*	[a:h:b]
1135	1135	*SS_24_10200306_1	43	22	68	0	7.36	2	**	[a:h:b]
1136	1136	*SS_24_10201764_1	43	22	68	0	7.36	2	**	[a:h:b]
1137	1137	*SS_24_1022028_2	47	14	72	0	5.84	2	*	[a:h:b]
1138	1138	*SS_24_10266368_1	43	22	68	0	7.36	2	**	[a:h:b]
1139	1139	*SS_24_10287725_1	43	22	68	0	7.36	2	**	[a:h:b]
1140	1140	*SS_24_10344496_1	43	22	68	0	7.36	2	**	[a:h:b]
1141	1141	*SS_24_1075620_1	47	14	72	0	5.84	2	*	[a:h:b]
1142	1142	*SS_24_114675_1	47	14	72	0	5.84	2	*	[a:h:b]
1143	1143	*SS_24_1184590_1	47	15	71	0	5.13	2	*	[a:h:b]
1144	1144	*SS_24_1267623_1	78	0	47	8	26.64	2	*******	[a:h:b]
1145	1145	*SS_24_1274047_2	47	14	72	0	5.84	2	*	[a:h:b]
1146	1146	*SS_24_167860_1	54	54	14	11	127.52	2	*******	[a:h:b]
1147	1147	*SS_24_1830840_1	48	14	71	0	5.02	2	*	[a:h:b]
1148	1148	*SS_24_1841725_1	49	14	70	0	4.26	2	-	[a:h:b]
1149	1149	*SS_24_1934524_2	45	14	71	3	6.3	2	**	[a:h:b]
1150	1150	*SS_24_208675_2	48	14	70	1	4.62	2	*	[a:h:b]
1151	1151	*SS_24_2147997_1	42	14	69	8	6.86	2	**	[a:h:b]
1152	1152	*SS_24_2206118_1	51	14	68	0	2.96	2	-	[a:h:b]
1153	1153	*SS_24_2353877_1	51	14	67	1	2.65	2	-	[a:h:b]
1154	1154	*SS_24_2583376_1	52	16	65	0	1.48	2	-	[a:h:b]
1155	1155	*SS_24_2594516_4	52	16	65	0	1.48	2	-	[a:h:b]
1156	1156	*SS_24_2706469_4	52	17	64	0	1.25	2	-	[a:h:b]
1157	1157	*SS_24_2810740_1	53	16	64	0	1.07	2	-	[a:h:b]
1158	1158	*SS_24_2856047_2	53	16	64	0	1.07	2	-	[a:h:b]
1159	1159	*SS_24_293485_2	46	14	73	0	6.74	2	**	[a:h:b]
1160	1160	*SS_24_2940184_1	53	16	64	0	1.07	2	-	[a:h:b]
1161	1161	*SS_24_3135391_2	51	17	65	0	1.69	2	-	[a:h:b]
1162	1162	*SS_24_3162766_1	50	18	65	0	2.06	2	-	[a:h:b]
1163	1163	*SS_24_3246873_2	50	18	65	0	2.06	2	-	[a:h:b]
1164	1164	*SS_24_3268509_1	46	19	63	5	3.22	2	-	[a:h:b]
1165	1165	*SS_24_3292087_1	50	18	65	0	2.06	2	-	[a:h:b]
1166	1166	*SS_24_3327997_2	50	18	65	0	2.06	2	-	[a:h:b]
1167	1167	*SS_24_3357612_2	50	18	65	0	2.06	2	-	[a:h:b]
1168	1168	*SS_24_3403313_2	49	18	66	0	2.61	2	-	[a:h:b]
1169	1169	*SS_24_3434108_2	49	18	66	0	2.61	2	-	[a:h:b]
1170	1170	*SS_24_351297_2	45	14	74	0	7.7	2	**	[a:h:b]
1171	1171	*SS_24_3574070_2	45	18	66	4	4.16	2	-	[a:h:b]
1172	1172	*SS_24_3654020_3	44	12	61	16	3.36	2	-	[a:h:b]
1173	1173	*SS_24_3677267_1	79	48	0	6	130.46	2	*******	[a:h:b]
1174	1174	*SS_24_3689031_2	50	17	66	0	2.21	2	-	[a:h:b]
1175	1175	*SS_24_3958258_1	51	16	66	0	1.96	2	-	[a:h:b]
1176	1176	*SS_24_4021091_1	50	16	67	0	2.51	2	-	[a:h:b]
1177	1177	*SS_24_4097549_1	50	17	66	0	2.21	2	-	[a:h:b]
1178	1178	*SS_24_4110383_3	48	17	66	2	2.85	2	-	[a:h:b]
1179	1179	*SS_24_4115679_2	50	17	66	0	2.21	2	-	[a:h:b]
1180	1180	*SS_24_4455047_2	46	17	64	6	3.01	2	-	[a:h:b]
1181	1181	*SS_24_4529853_2	46	20	67	0	4.57	2	-	[a:h:b]
1182	1182	*SS_24_4574475_1	46	20	67	0	4.57	2	-	[a:h:b]
1183	1183	*SS_24_4579896_1	46	20	67	0	4.57	2	-	[a:h:b]
1184	1184	*SS_24_4699281_2	50	13	67	3	3.28	2	-	[a:h:b]
1185	1185	*SS_24_5018742_1	44	21	68	0	6.27	2	**	[a:h:b]
1186	1186	*SS_24_5458493_1	42	13	63	15	4.51	2	-	[a:h:b]
1187	1187	*SS_24_5808062_1	50	16	67	0	2.51	2	-	[a:h:b]
1188	1188	*SS_24_5895989_2	51	15	67	0	2.38	2	-	[a:h:b]
1189	1189	*SS_24_589882_2	47	15	71	0	5.13	2	*	[a:h:b]
1190	1190	*SS_24_6059423_1	53	15	65	0	1.42	2	-	[a:h:b]
1191	1191	*SS_24_6194536_1	52	15	65	1	1.62	2	-	[a:h:b]
1192	1192	*SS_24_6237496_1	52	16	65	0	1.48	2	-	[a:h:b]
1193	1193	*SS_24_6259811_5	52	16	65	0	1.48	2	-	[a:h:b]
1194	1194	*SS_24_6287008_1	53	15	65	0	1.42	2	-	[a:h:b]
1195	1195	*SS_24_6380049_2	50	15	65	3	2.09	2	-	[a:h:b]
1196	1196	*SS_24_647202_1	48	15	70	0	4.34	2	-	[a:h:b]
1197	1197	*SS_24_653188_1	39	14	68	12	8.04	2	**	[a:h:b]
1198	1198	*SS_24_6540084_1	54	15	64	0	1.04	2	-	[a:h:b]
1199	1199	*SS_24_6591749_2	47	0	69	17	21.34	2	*******	[a:h:b]
1200	1200	*SS_24_6622008_2	69	0	63	1	19.17	2	*******	[a:h:b]
1201	1201	*SS_24_6681823_2	54	15	64	0	1.04	2	-	[a:h:b]
1202	1202	*SS_24_6721387_2	54	15	64	0	1.04	2	-	[a:h:b]
1203	1203	*SS_24_6729265_3	54	14	64	1	1.3	2	-	[a:h:b]
1204	1204	*SS_24_6801185_1	53	16	64	0	1.07	2	-	[a:h:b]
1205	1205	*SS_24_685293_1	91	33	0	9	98.9	2	*******	[a:h:b]
1206	1206	*SS_24_7034729_1	43	22	68	0	7.36	2	**	[a:h:b]
1207	1207	*SS_24_7141378_3	43	22	68	0	7.36	2	**	[a:h:b]
1208	1208	*SS_24_716411_1	47	15	70	1	4.74	2	*	[a:h:b]
1209	1209	*SS_24_725615_2	48	15	70	0	4.34	2	-	[a:h:b]
1210	1210	*SS_24_7266095_2	42	21	66	4	6.79	2	**	[a:h:b]
1211	1211	*SS_24_7280239_1	48	17	64	4	2.32	2	-	[a:h:b]
1212	1212	*SS_24_7312148_1	67	13	48	5	3.87	2	-	[a:h:b]
1213	1213	*SS_24_7555474_1	44	21	68	0	6.27	2	**	[a:h:b]
1214	1214	*SS_24_7663748_1	44	21	68	0	6.27	2	**	[a:h:b]
1215	1215	*SS_24_7769720_1	43	22	68	0	7.36	2	**	[a:h:b]
1216	1216	*SS_24_7771621_1	63	69	0	1	225.27	2	*******	[a:h:b]
1217	1217	*SS_24_7817282_3	43	22	68	0	7.36	2	**	[a:h:b]
1218	1218	*SS_24_7935674_1	43	20	68	2	6.37	2	**	[a:h:b]
1219	1219	*SS_24_8116750_2	33	21	68	11	13.95	2	*****	[a:h:b]
1220	1220	*SS_24_820184_1	46	15	72	0	5.99	2	*	[a:h:b]
1221	1221	*SS_24_8336413_1	43	22	68	0	7.36	2	**	[a:h:b]
1222	1222	*SS_24_8439496_1	99	28	0	6	98.78	2	*******	[a:h:b]
1223	1223	*SS_24_8553566_1	43	22	68	0	7.36	2	**	[a:h:b]
1224	1224	*SS_24_8734136_2	43	22	68	0	7.36	2	**	[a:h:b]
1225	1225	*SS_24_8805531_2	44	20	68	1	5.84	2	*	[a:h:b]
1226	1226	*SS_24_8875318_1	43	22	68	0	7.36	2	**	[a:h:b]
1227	1227	*SS_24_9130296_2	43	22	68	0	7.36	2	**	[a:h:b]
1228	1228	*SS_24_9339556_1	43	22	68	0	7.36	2	**	[a:h:b]
1229	1229	*SS_24_934571_1	47	14	72	0	5.84	2	*	[a:h:b]
1230	1230	*SS_24_9616136_1	45	21	67	0	5.47	2	*	[a:h:b]
1231	1231	*SS_24_97555_1	48	14	71	0	5.02	2	*	[a:h:b]
1232	1232	*SS_24_9968784_1	43	22	68	0	7.36	2	**	[a:h:b]
1233	1233	*SS_25_1011338_1	43	19	71	0	7.12	2	**	[a:h:b]
1234	1234	*SS_25_1015439_1	43	19	71	0	7.12	2	**	[a:h:b]
1235	1235	*SS_25_10275135_1	35	14	84	0	21.11	2	*******	[a:h:b]
1236	1236	*SS_25_10318928_1	35	14	84	0	21.11	2	*******	[a:h:b]
1237	1237	*SS_25_10436612_1	101	28	0	4	100.37	2	*******	[a:h:b]
1238	1238	*SS_25_10480904_1	49	0	84	0	29.53	2	*******	[a:h:b]
1239	1239	*SS_25_10482174_2	35	14	84	0	21.11	2	*******	[a:h:b]
1240	1240	*SS_25_1059290_1	43	17	72	1	7.3	2	**	[a:h:b]
1241	1241	*SS_25_106498_4	42	21	66	4	6.79	2	**	[a:h:b]
1242	1242	*SS_25_10657949_1	34	14	85	0	22.82	2	*******	[a:h:b]
1243	1243	*SS_25_1068202_1	42	19	72	0	8.12	2	**	[a:h:b]
1244	1244	*SS_25_10724934_1	34	14	85	0	22.82	2	*******	[a:h:b]
1245	1245	*SS_25_10779758_1	34	14	83	2	21.34	2	*******	[a:h:b]
1246	1246	*SS_25_10788651_3	34	14	85	0	22.82	2	*******	[a:h:b]
1247	1247	*SS_25_10868950_1	34	14	85	0	22.82	2	*******	[a:h:b]
1248	1248	*SS_25_11062684_1	31	15	87	0	27.13	2	*******	[a:h:b]
1249	1249	*SS_25_11413032_2	31	16	86	0	26.02	2	*******	[a:h:b]
1250	1250	*SS_25_116970_1	44	21	68	0	6.27	2	**	[a:h:b]
1251	1251	*SS_25_11795665_1	33	15	85	0	23.42	2	*******	[a:h:b]
1252	1252	*SS_25_11822849_1	31	15	87	0	27.13	2	*******	[a:h:b]
1253	1253	*SS_25_11824034_1	31	15	87	0	27.13	2	*******	[a:h:b]
1254	1254	*SS_25_1352242_1	42	18	73	0	8.39	2	**	[a:h:b]
1255	1255	*SS_25_148572_2	44	21	68	0	6.27	2	**	[a:h:b]
1256	1256	*SS_25_1531151_1	41	19	73	0	9.19	2	**	[a:h:b]
1257	1257	*SS_25_1666183_2	41	19	73	0	9.19	2	**	[a:h:b]
1258	1258	*SS_25_1672548_2	41	13	72	7	9.27	2	***	[a:h:b]
1259	1259	*SS_25_1704295_3	41	19	71	2	8.33	2	**	[a:h:b]
1260	1260	*SS_25_1787005_1	41	19	73	0	9.19	2	**	[a:h:b]
1261	1261	*SS_25_182038_1	44	21	68	0	6.27	2	**	[a:h:b]
1262	1262	*SS_25_202616_1	42	20	71	0	8.01	2	**	[a:h:b]
1263	1263	*SS_25_204700_2	42	20	71	0	8.01	2	**	[a:h:b]
1264	1264	*SS_2_524876_1	37	20	70	6	11.02	2	****	[a:h:b]
1265	1265	*SS_25_2432653_1	44	16	73	0	7.25	2	**	[a:h:b]
1266	1266	*SS_25_2559695_1	44	15	74	0	7.92	2	**	[a:h:b]
1267	1267	*SS_25_2602583_1	44	15	74	0	7.92	2	**	[a:h:b]
1268	1268	*SS_25_2653909_3	44	0	74	15	25.57	2	*******	[a:h:b]
1269	1269	*SS_25_3158139_2	42	14	77	0	11	2	****	[a:h:b]
1270	1270	*SS_25_3240538_1	42	14	77	0	11	2	****	[a:h:b]
1271	1271	*SS_25_3389670_2	42	14	77	0	11	2	****	[a:h:b]
1272	1272	*SS_25_347346_2	42	19	71	1	7.71	2	**	[a:h:b]
1273	1273	*SS_25_3818905_3	40	14	79	0	13.54	2	****	[a:h:b]
1274	1274	*SS_25_3986107_1	38	16	79	0	14.47	2	*****	[a:h:b]
1275	1275	*SS_25_4017460_1	87	34	0	12	98.41	2	*******	[a:h:b]
1276	1276	*SS_25_4021763_1	39	15	79	0	13.93	2	*****	[a:h:b]
1277	1277	*SS_25_4046187_1	39	15	79	0	13.93	2	*****	[a:h:b]
1278	1278	*SS_25_406313_1	40	19	68	6	7.76	2	**	[a:h:b]
1279	1279	*SS_25_4080944_1	39	15	79	0	13.93	2	*****	[a:h:b]
1280	1280	*SS_25_4117918_1	39	14	80	0	14.92	2	*****	[a:h:b]
1281	1281	*SS_25_4199040_2	39	14	80	0	14.92	2	*****	[a:h:b]
1282	1282	*SS_25_4252886_1	39	14	80	0	14.92	2	*****	[a:h:b]
1283	1283	*SS_2_545445_3	31	25	76	1	22.54	2	*******	[a:h:b]
1284	1284	*SS_25_530348_1	42	20	71	0	8.01	2	**	[a:h:b]
1285	1285	*SS_25_5872982_1	36	14	83	0	19.46	2	*******	[a:h:b]
1286	1286	*SS_25_6023076_1	36	14	83	0	19.46	2	*******	[a:h:b]
1287	1287	*SS_25_604035_1	42	20	71	0	8.01	2	**	[a:h:b]
1288	1288	*SS_25_6167911_1	36	14	83	0	19.46	2	*******	[a:h:b]
1289	1289	*SS_25_6642579_1	38	15	80	0	15.34	2	******	[a:h:b]
1290	1290	*SS_25_7308799_1	36	16	81	0	17.43	2	******	[a:h:b]
1291	1291	*SS_25_7455443_3	35	17	81	0	18.19	2	******	[a:h:b]
1292	1292	*SS_25_7678454_1	35	17	81	0	18.19	2	******	[a:h:b]
1293	1293	*SS_25_7682440_1	37	16	80	0	15.92	2	******	[a:h:b]
1294	1294	*SS_25_7844820_1	33	17	75	8	16.27	2	******	[a:h:b]
1295	1295	*SS_25_7904258_6	33	17	79	4	18.8	2	*******	[a:h:b]
1296	1296	*SS_25_797192_1	43	19	71	0	7.12	2	**	[a:h:b]
1297	1297	*SS_25_8106418_1	33	16	84	0	22.38	2	*******	[a:h:b]
1298	1298	*SS_25_8113723_1	25	14	78	16	27.47	2	*******	[a:h:b]
1299	1299	*SS_25_8132322_1	33	16	84	0	22.38	2	*******	[a:h:b]
1300	1300	*SS_25_813403_1	39	18	65	11	6.9	2	**	[a:h:b]
1301	1301	*SS_25_8257501_1	32	15	86	0	25.24	2	*******	[a:h:b]
1302	1302	*SS_25_8394251_1	31	16	82	4	23.04	2	*******	[a:h:b]
1303	1303	*SS_25_8537780_1	32	14	86	1	25.68	2	*******	[a:h:b]
1304	1304	*SS_25_8631980_3	30	16	82	5	24.14	2	*******	[a:h:b]
1305	1305	*SS_25_889966_2	43	15	70	5	6.58	2	**	[a:h:b]
1306	1306	*SS_25_930918_1	78	48	0	7	130.65	2	*******	[a:h:b]
1307	1307	*SS_25_956371_1	42	20	71	0	8.01	2	**	[a:h:b]
1308	1308	*SS_26_233983_2	34	27	72	0	19.81	2	*******	[a:h:b]
1309	1309	*SS_2_643085_1	27	24	76	6	26.36	2	*******	[a:h:b]
1310	1310	*SS_26_457886_1	34	25	74	0	18.57	2	*******	[a:h:b]
1311	1311	*SS_2_648211_2	30	25	75	3	23.19	2	*******	[a:h:b]
1312	1312	*SS_26_482900_1	34	25	74	0	18.57	2	*******	[a:h:b]
1313	1313	*SS_26_568094_1	30	24	69	10	19.66	2	*******	[a:h:b]
1314	1314	*SS_26_625532_2	33	23	73	4	17.52	2	******	[a:h:b]
1315	1315	*SS_26_626837_1	32	27	73	1	22.19	2	*******	[a:h:b]
1316	1316	*SS_2_683053_2	32	25	74	2	20.58	2	*******	[a:h:b]
1317	1317	*SS_2_690694_1	32	24	73	4	19.29	2	*******	[a:h:b]
1318	1318	*SS_27_171650_2	86	18	29	0	28.05	2	*******	[a:h:b]
1319	1319	*SS_27_204805_1	78	19	27	9	24.88	2	*******	[a:h:b]
1320	1320	*SS_27_347603_1	89	17	27	0	33.04	2	*******	[a:h:b]
1321	1321	*SS_27_371174_2	88	17	28	0	30.94	2	*******	[a:h:b]
1322	1322	*SS_27_4626_2	86	18	29	0	28.05	2	*******	[a:h:b]
1323	1323	*SS_27_48042_4	86	18	29	0	28.05	2	*******	[a:h:b]
1324	1324	*SS_2_750708_1	31	27	75	0	24.04	2	*******	[a:h:b]
1325	1325	*SS_27_538601_1	88	18	27	0	32.1	2	*******	[a:h:b]
1326	1326	*SS_27_548522_1	88	18	27	0	32.1	2	*******	[a:h:b]
1327	1327	*SS_27_560130_3	109	0	13	11	103.76	2	*******	[a:h:b]
1328	1328	*SS_27_610546_3	88	18	27	0	32.1	2	*******	[a:h:b]
1329	1329	*SS_27_638030_3	88	18	27	0	32.1	2	*******	[a:h:b]
1330	1330	*SS_2_778221_2	30	25	75	3	23.19	2	*******	[a:h:b]
1331	1331	*SS_28_1151547_2	65	22	46	0	5.09	2	*	[a:h:b]
1332	1332	*SS_28_1321834_3	91	16	25	1	37.73	2	*******	[a:h:b]
1333	1333	*SS_28_1383940_1	92	16	25	0	38.6	2	*******	[a:h:b]
1334	1334	*SS_28_1385915_2	93	15	25	0	39.92	2	*******	[a:h:b]
1335	1335	*SS_28_1612918_3	92	16	25	0	38.6	2	*******	[a:h:b]
1336	1336	*SS_28_1664587_1	61	46	23	3	74.94	2	*******	[a:h:b]
1337	1337	*SS_28_1810504_2	91	14	26	2	37.25	2	*******	[a:h:b]
1338	1338	*SS_28_1814471_2	89	15	26	3	35	2	*******	[a:h:b]
1339	1339	*SS_28_2002826_2	92	16	25	0	38.6	2	*******	[a:h:b]
1340	1340	*SS_28_2007121_1	74	13	30	16	19.12	2	*******	[a:h:b]
1341	1341	*SS_2_825835_3	32	25	76	0	21.46	2	*******	[a:h:b]
1342	1342	*SS_28_2833678_1	91	17	25	0	37.44	2	*******	[a:h:b]
1343	1343	*SS_28_480738_2	92	16	25	0	38.6	2	*******	[a:h:b]
1344	1344	*SS_28_639915_1	88	16	26	3	33.8	2	*******	[a:h:b]
1345	1345	*SS_29_1152868_2	43	35	54	1	24.75	2	*******	[a:h:b]
1346	1346	*SS_29_1154185_1	58	20	51	4	1.5	2	-	[a:h:b]
1347	1347	*SS_29_150825_1	34	37	62	0	35.27	2	*******	[a:h:b]
1348	1348	*SS_29_1616249_1	32	36	65	0	35.16	2	*******	[a:h:b]
1349	1349	*SS_29_593076_1	36	35	53	9	30.7	2	*******	[a:h:b]
1350	1350	*SS_29_723312_2	41	28	59	5	13.18	2	****	[a:h:b]
1351	1351	*SS_29_768655_2	36	37	60	0	33.49	2	*******	[a:h:b]
1352	1352	*SS_30_116581_2	87	15	31	0	27.13	2	*******	[a:h:b]
1353	1353	*SS_30_135829_1	87	15	31	0	27.13	2	*******	[a:h:b]
1354	1354	*SS_30_169394_2	86	16	31	0	26.02	2	*******	[a:h:b]
1355	1355	*SS_30_356970_3	88	15	30	0	29.09	2	*******	[a:h:b]
1356	1356	*SS_30_86512_2	87	15	31	0	27.13	2	*******	[a:h:b]
1357	1357	*SS_3_1018837_1	54	28	51	0	8.97	2	**	[a:h:b]
1358	1358	*SS_31_1270412_1	26	22	85	0	31.9	2	*******	[a:h:b]
1359	1359	*SS_31_1348195_2	28	19	85	1	28.56	2	*******	[a:h:b]
1360	1360	*SS_31_1507433_1	27	23	83	0	29.74	2	*******	[a:h:b]
1361	1361	*SS_31_1630041_2	27	20	83	3	28.56	2	*******	[a:h:b]
1362	1362	*SS_31_1925358_1	64	24	45	0	6.84	2	**	[a:h:b]
1363	1363	*SS_3_122791_1	51	25	47	10	7.03	2	**	[a:h:b]
1364	1364	*SS_31_2705609_1	28	23	82	0	27.85	2	*******	[a:h:b]
1365	1365	*SS_31_2866958_1	99	27	0	7	98.08	2	*******	[a:h:b]
1366	1366	*SS_3_1296731_1	53	18	53	9	0.46	2	-	[a:h:b]
1367	1367	*SS_3_1308206_4	50	26	57	0	6.46	2	**	[a:h:b]
1368	1368	*SS_31_3142900_2	29	23	81	0	26.03	2	*******	[a:h:b]
1369	1369	*SS_3_1353498_1	51	25	57	0	5.13	2	*	[a:h:b]
1370	1370	*SS_3_1366386_3	80	0	34	19	37.5	2	*******	[a:h:b]
1371	1371	*SS_3_1446690_1	47	25	61	0	6.51	2	**	[a:h:b]
1372	1372	*SS_3_149869_1	55	29	49	0	10.84	2	****	[a:h:b]
1373	1373	*SS_3_150975_4	55	28	49	1	9.47	2	***	[a:h:b]
1374	1374	*SS_3_1589508_3	54	28	49	2	9.65	2	***	[a:h:b]
1375	1375	*SS_3_1626495_1	54	29	50	0	10.66	2	****	[a:h:b]
1376	1376	*SS_3_1657509_1	55	29	49	0	10.84	2	****	[a:h:b]
1377	1377	*SS_3_1718751_2	55	28	50	0	9.11	2	**	[a:h:b]
1378	1378	*SS_31_762497_1	26	22	85	0	31.9	2	*******	[a:h:b]
1379	1379	*SS_3_1828303_1	55	29	49	0	10.84	2	****	[a:h:b]
1380	1380	*SS_3_1904020_1	55	29	49	0	10.84	2	****	[a:h:b]
1381	1381	*SS_3_2010198_1	38	24	71	0	13.1	2	****	[a:h:b]
1382	1382	*SS_3_2063882_4	37	24	72	0	14.27	2	*****	[a:h:b]
1383	1383	*SS_32_1036654_4	28	23	80	2	26.65	2	*******	[a:h:b]
1384	1384	*SS_32_1249005_2	27	23	83	0	29.74	2	*******	[a:h:b]
1385	1385	*SS_32_1278469_2	26	24	82	1	31.05	2	*******	[a:h:b]
1386	1386	*SS_32_1279508_1	26	24	83	0	31.66	2	*******	[a:h:b]
1387	1387	*SS_32_1317374_2	26	24	83	0	31.66	2	*******	[a:h:b]
1388	1388	*SS_32_1338346_1	34	16	81	2	19.28	2	*******	[a:h:b]
1389	1389	*SS_32_1339426_3	26	23	83	1	31.06	2	*******	[a:h:b]
1390	1390	*SS_32_1804157_1	91	15	27	0	35.38	2	*******	[a:h:b]
1391	1391	*SS_32_1863204_2	88	14	27	4	33.29	2	*******	[a:h:b]
1392	1392	*SS_32_1870188_2	91	15	27	0	35.38	2	*******	[a:h:b]
1393	1393	*SS_32_2008027_2	90	16	27	0	34.13	2	*******	[a:h:b]
1394	1394	*SS_32_2361446_4	90	16	27	0	34.13	2	*******	[a:h:b]
1395	1395	*SS_32_2383252_3	90	16	27	0	34.13	2	*******	[a:h:b]
1396	1396	*SS_32_2508280_1	90	17	26	0	35.21	2	*******	[a:h:b]
1397	1397	*SS_32_2636981_2	90	17	26	0	35.21	2	*******	[a:h:b]
1398	1398	*SS_32_2949907_1	91	16	26	0	36.33	2	*******	[a:h:b]
1399	1399	*SS_32_3363795_2	93	15	25	0	39.92	2	*******	[a:h:b]
1400	1400	*SS_32_3587424_1	93	15	25	0	39.92	2	*******	[a:h:b]
1401	1401	*SS_32_3772190_1	92	15	26	0	37.61	2	*******	[a:h:b]
1402	1402	*SS_32_400500_2	26	103	0	4	540.9	2	*******	[a:h:b]
1403	1403	*SS_32_4083900_1	93	16	24	0	40.94	2	*******	[a:h:b]
1404	1404	*SS_3_241311_1	55	28	50	0	9.11	2	**	[a:h:b]
1405	1405	*SS_32_4145050_1	93	16	24	0	40.94	2	*******	[a:h:b]
1406	1406	*SS_32_4164976_1	38	55	30	10	117.31	2	*******	[a:h:b]
1407	1407	*SS_32_4275080_1	93	16	24	0	40.94	2	*******	[a:h:b]
1408	1408	*SS_32_434051_1	26	23	84	0	31.7	2	*******	[a:h:b]
1409	1409	*SS_32_4472263_3	94	16	23	0	43.34	2	*******	[a:h:b]
1410	1410	*SS_3_2462342_2	35	25	73	0	17.23	2	******	[a:h:b]
1411	1411	*SS_3_2490683_2	39	19	73	2	10.57	2	***	[a:h:b]
1412	1412	*SS_3_250375_3	55	28	50	0	9.11	2	**	[a:h:b]
1413	1413	*SS_32_618907_1	26	23	84	0	31.7	2	*******	[a:h:b]
1414	1414	*SS_3_2619915_2	36	25	72	0	15.96	2	******	[a:h:b]
1415	1415	*SS_3_2644670_1	36	25	72	0	15.96	2	******	[a:h:b]
1416	1416	*SS_3_265360_1	59	34	39	1	24.68	2	*******	[a:h:b]
1417	1417	*SS_3_2670903_1	38	23	70	2	12	2	****	[a:h:b]
1418	1418	*SS_32_695947_1	26	23	84	0	31.7	2	*******	[a:h:b]
1419	1419	*SS_33_1055819_3	30	16	87	0	27.95	2	*******	[a:h:b]
1420	1420	*SS_3_3105774_1	47	23	63	0	4.99	2	*	[a:h:b]
1421	1421	*SS_33_1116702_2	30	16	87	0	27.95	2	*******	[a:h:b]
1422	1422	*SS_33_1345061_2	29	17	87	0	28.92	2	*******	[a:h:b]
1423	1423	*SS_33_1563473_1	29	17	87	0	28.92	2	*******	[a:h:b]
1424	1424	*SS_33_1567383_3	29	16	87	1	29.14	2	*******	[a:h:b]
1425	1425	*SS_3_3207867_1	46	23	64	0	5.58	2	*	[a:h:b]
1426	1426	*SS_33_2097852_2	30	15	88	0	29.09	2	*******	[a:h:b]
1427	1427	*SS_3_3211510_1	45	23	65	0	6.23	2	**	[a:h:b]
1428	1428	*SS_3_3225689_2	17	0	115	1	102.01	2	*******	[a:h:b]
1429	1429	*SS_33_241373_4	28	17	88	0	30.94	2	*******	[a:h:b]
1430	1430	*SS_33_2714808_1	26	16	91	0	36.33	2	*******	[a:h:b]
1431	1431	*SS_33_2787739_1	26	16	91	0	36.33	2	*******	[a:h:b]
1432	1432	*SS_33_2864332_3	26	16	91	0	36.33	2	*******	[a:h:b]
1433	1433	*SS_33_2984178_1	26	16	91	0	36.33	2	*******	[a:h:b]
1434	1434	*SS_33_3536400_1	26	15	82	10	29.15	2	*******	[a:h:b]
1435	1435	*SS_33_3630785_1	26	15	92	0	37.61	2	*******	[a:h:b]
1436	1436	*SS_3_3385434_2	43	24	66	0	8.28	2	**	[a:h:b]
1437	1437	*SS_3_3392226_2	43	24	66	0	8.28	2	**	[a:h:b]
1438	1438	*SS_3_3499209_1	43	24	66	0	8.28	2	**	[a:h:b]
1439	1439	*SS_33_54779_2	29	15	88	1	30.29	2	*******	[a:h:b]
1440	1440	*SS_33_563528_2	27	17	89	0	33.04	2	*******	[a:h:b]
1441	1441	*SS_33_566682_1	27	17	89	0	33.04	2	*******	[a:h:b]
1442	1442	*SS_3_359180_2	55	28	50	0	9.11	2	**	[a:h:b]
1443	1443	*SS_34_1132656_1	88	0	44	1	35.62	2	*******	[a:h:b]
1444	1444	*SS_34_1307496_1	60	22	51	0	2.68	2	-	[a:h:b]
1445	1445	*SS_34_1334669_2	61	20	51	1	1.71	2	-	[a:h:b]
1446	1446	*SS_34_1341491_2	61	22	50	0	3.03	2	-	[a:h:b]
1447	1447	*SS_34_1368345_2	58	22	50	3	2.89	2	-	[a:h:b]
1448	1448	*SS_34_1790307_3	63	21	47	2	3.73	2	-	[a:h:b]
1449	1449	*SS_34_196986_2	56	27	50	0	7.71	2	**	[a:h:b]
1450	1450	*SS_34_2002230_2	64	22	47	0	4.47	2	-	[a:h:b]
1451	1451	*SS_34_2063180_1	64	22	47	0	4.47	2	-	[a:h:b]
1452	1452	*SS_34_2134040_2	64	22	47	0	4.47	2	-	[a:h:b]
1453	1453	*SS_34_2221385_2	64	22	47	0	4.47	2	-	[a:h:b]
1454	1454	*SS_34_2299238_1	64	22	47	0	4.47	2	-	[a:h:b]
1455	1455	*SS_34_2443799_2	63	21	47	2	3.73	2	-	[a:h:b]
1456	1456	*SS_34_2562771_2	64	21	48	0	3.52	2	-	[a:h:b]
1457	1457	*SS_34_2566943_1	64	21	48	0	3.52	2	-	[a:h:b]
1458	1458	*SS_34_2577759_3	64	21	48	0	3.52	2	-	[a:h:b]
1459	1459	*SS_34_2803918_2	64	22	47	0	4.47	2	-	[a:h:b]
1460	1460	*SS_34_2832842_3	64	23	46	0	5.58	2	*	[a:h:b]
1461	1461	*SS_34_3033044_1	66	23	44	0	6.95	2	**	[a:h:b]
1462	1462	*SS_34_3146870_1	67	23	43	0	7.74	2	**	[a:h:b]
1463	1463	*SS_34_316072_1	57	27	49	0	7.95	2	**	[a:h:b]
1464	1464	*SS_34_3288815_3	66	23	43	1	7.51	2	**	[a:h:b]
1465	1465	*SS_34_3351926_2	65	22	44	2	6.06	2	**	[a:h:b]
1466	1466	*SS_34_3405316_1	66	22	45	0	5.78	2	*	[a:h:b]
1467	1467	*SS_34_3414379_3	66	18	45	4	4.16	2	-	[a:h:b]
1468	1468	*SS_34_3445373_2	66	22	45	0	5.78	2	*	[a:h:b]
1469	1469	*SS_34_3464531_2	66	22	45	0	5.78	2	*	[a:h:b]
1470	1470	*SS_34_3470861_5	90	0	31	12	50.16	2	*******	[a:h:b]
1471	1471	*SS_34_3536056_1	67	20	44	2	5.53	2	*	[a:h:b]
1472	1472	*SS_34_3931740_2	66	22	43	2	6.82	2	**	[a:h:b]
1473	1473	*SS_34_3952275_5	67	23	43	0	7.74	2	**	[a:h:b]
1474	1474	*SS_34_3998350_2	65	21	43	4	5.97	2	*	[a:h:b]
1475	1475	*SS_34_4002225_4	66	23	43	1	7.51	2	**	[a:h:b]
1476	1476	*SS_34_4011598_1	65	25	43	0	8.98	2	**	[a:h:b]
1477	1477	*SS_34_4112407_1	67	25	41	0	10.63	2	****	[a:h:b]
1478	1478	*SS_34_4151317_2	67	25	41	0	10.63	2	****	[a:h:b]
1479	1479	*SS_34_4181040_2	67	24	41	1	9.75	2	***	[a:h:b]
1480	1480	*SS_34_43065_1	67	25	41	0	10.63	2	****	[a:h:b]
1481	1481	*SS_34_4635189_1	60	25	48	0	6.06	2	**	[a:h:b]
1482	1482	*SS_34_4654316_1	60	25	48	0	6.06	2	**	[a:h:b]
1483	1483	*SS_34_4681007_1	60	25	48	0	6.06	2	**	[a:h:b]
1484	1484	*SS_34_4729534_1	60	22	47	4	3.94	2	-	[a:h:b]
1485	1485	*SS_34_4775663_1	62	23	48	0	4.48	2	-	[a:h:b]
1486	1486	*SS_34_4784570_2	62	23	46	2	5.3	2	*	[a:h:b]
1487	1487	*SS_34_491536_2	56	27	50	0	7.71	2	**	[a:h:b]
1488	1488	*SS_34_5057386_1	64	22	47	0	4.47	2	-	[a:h:b]
1489	1489	*SS_34_5115671_3	64	21	47	1	3.9	2	-	[a:h:b]
1490	1490	*SS_34_5363064_2	64	20	49	0	2.72	2	-	[a:h:b]
1491	1491	*SS_34_5426684_3	64	19	49	1	2.38	2	-	[a:h:b]
1492	1492	*SS_34_572912_2	56	25	48	4	6.15	2	**	[a:h:b]
1493	1493	*SS_34_5836762_1	66	15	52	0	1.87	2	-	[a:h:b]
1494	1494	*SS_34_6005005_1	59	22	52	0	2.41	2	-	[a:h:b]
1495	1495	*SS_34_6024081_2	59	22	52	0	2.41	2	-	[a:h:b]
1496	1496	*SS_34_608017_1	58	27	48	0	8.26	2	**	[a:h:b]
1497	1497	*SS_34_6266762_1	58	22	53	0	2.2	2	-	[a:h:b]
1498	1498	*SS_34_658032_1	95	36	0	2	105.62	2	*******	[a:h:b]
1499	1499	*SS_34_6611460_2	59	19	53	2	0.79	2	-	[a:h:b]
1500	1500	*SS_34_6775058_1	56	25	52	0	4.96	2	*	[a:h:b]
1501	1501	*SS_34_6779618_1	56	25	52	0	4.96	2	*	[a:h:b]
1502	1502	*SS_34_6864591_1	56	25	52	0	4.96	2	*	[a:h:b]
1503	1503	*SS_34_6912133_4	56	25	52	0	4.96	2	*	[a:h:b]
1504	1504	*SS_34_6927201_1	56	25	52	0	4.96	2	*	[a:h:b]
1505	1505	*SS_34_6942066_1	54	25	52	2	5.23	2	*	[a:h:b]
1506	1506	*SS_34_6954100_1	56	25	52	0	4.96	2	*	[a:h:b]
1507	1507	*SS_34_725893_3	57	25	50	1	5.43	2	*	[a:h:b]
1508	1508	*SS_34_740250_2	56	17	51	9	0.4	2	-	[a:h:b]
1509	1509	*SS_34_7424444_2	54	27	45	7	9.92	2	***	[a:h:b]
1510	1510	*SS_34_7588545_2	61	24	48	0	5.19	2	*	[a:h:b]
1511	1511	*SS_34_7727970_1	69	24	40	0	10.97	2	****	[a:h:b]
1512	1512	*SS_34_7766248_2	69	24	40	0	10.97	2	****	[a:h:b]
1513	1513	*SS_34_7878933_1	63	20	40	10	6.51	2	**	[a:h:b]
1514	1514	*SS_34_7898063_1	68	22	38	5	10.61	2	****	[a:h:b]
1515	1515	*SS_34_7902554_2	68	25	40	0	11.56	2	****	[a:h:b]
1516	1516	*SS_34_7919846_1	68	25	40	0	11.56	2	****	[a:h:b]
1517	1517	*SS_34_7933264_1	68	25	40	0	11.56	2	****	[a:h:b]
1518	1518	*SS_34_7962829_3	68	25	40	0	11.56	2	****	[a:h:b]
1519	1519	*SS_34_8034601_4	67	25	40	1	11.32	2	****	[a:h:b]
1520	1520	*SS_34_8036696_3	64	22	39	8	8.69	2	**	[a:h:b]
1521	1521	*SS_34_8118525_1	67	26	40	0	12.31	2	****	[a:h:b]
1522	1522	*SS_34_8225969_2	67	26	39	1	13.04	2	****	[a:h:b]
1523	1523	*SS_34_8379575_1	67	24	41	1	9.75	2	***	[a:h:b]
1524	1524	*SS_35_1033886_5	49	30	54	0	12.51	2	****	[a:h:b]
1525	1525	*SS_35_107605_4	46	32	55	0	16.95	2	******	[a:h:b]
1526	1526	*SS_35_109966_4	46	32	55	0	16.95	2	******	[a:h:b]
1527	1527	*SS_35_1108619_3	49	30	54	0	12.51	2	****	[a:h:b]
1528	1528	*SS_35_1216965_1	50	28	55	0	9.11	2	**	[a:h:b]
1529	1529	*SS_35_1431076_1	51	27	55	0	7.54	2	**	[a:h:b]
1530	1530	*SS_35_1444749_2	51	24	51	7	4.94	2	*	[a:h:b]
1531	1531	*SS_35_1530427_4	50	22	52	9	3.15	2	-	[a:h:b]
1532	1532	*SS_35_1576055_1	51	27	55	0	7.54	2	**	[a:h:b]
1533	1533	*SS_35_1640584_1	56	23	54	0	2.83	2	-	[a:h:b]
1534	1534	*SS_35_171115_2	47	31	55	0	14.76	2	*****	[a:h:b]
1535	1535	*SS_35_1807107_2	53	23	57	0	2.93	2	-	[a:h:b]
1536	1536	*SS_35_2171331_2	52	24	55	2	4.14	2	-	[a:h:b]
1537	1537	*SS_35_284791_1	47	32	54	0	16.67	2	******	[a:h:b]
1538	1538	*SS_35_318015_1	79	0	54	0	24.37	2	*******	[a:h:b]
1539	1539	*SS_3_536278_1	54	28	51	0	8.97	2	**	[a:h:b]
1540	1540	*SS_35_378730_1	47	28	50	8	11.28	2	****	[a:h:b]
1541	1541	*SS_35_424864_1	47	31	55	0	14.76	2	*****	[a:h:b]
1542	1542	*SS_35_461477_1	47	31	55	0	14.76	2	*****	[a:h:b]
1543	1543	*SS_35_499118_2	49	30	54	0	12.51	2	****	[a:h:b]
1544	1544	*SS_35_53917_2	48	30	54	1	12.94	2	****	[a:h:b]
1545	1545	*SS_35_648244_2	49	30	54	0	12.51	2	****	[a:h:b]
1546	1546	*SS_3_57372_4	55	29	49	0	10.84	2	****	[a:h:b]
1547	1547	*SS_3_572440_1	54	28	51	0	8.97	2	**	[a:h:b]
1548	1548	*SS_3_574317_1	54	28	51	0	8.97	2	**	[a:h:b]
1549	1549	*SS_35_927588_1	104	26	0	3	101.77	2	*******	[a:h:b]
1550	1550	*SS_36_1382016_2	92	0	30	11	53.44	2	*******	[a:h:b]
1551	1551	*SS_36_17608_1	84	0	30	19	45.52	2	*******	[a:h:b]
1552	1552	*SS_36_205732_2	67	23	42	1	8.34	2	**	[a:h:b]
1553	1553	*SS_36_537556_1	67	23	43	0	7.74	2	**	[a:h:b]
1554	1554	*SS_36_61886_2	67	23	43	0	7.74	2	**	[a:h:b]
1555	1555	*SS_36_718461_2	67	23	43	0	7.74	2	**	[a:h:b]
1556	1556	*SS_37_1082712_1	64	22	47	0	4.47	2	-	[a:h:b]
1557	1557	*SS_37_1407899_2	64	19	47	3	3.07	2	-	[a:h:b]
1558	1558	*SS_37_1581660_1	67	21	45	0	5.47	2	*	[a:h:b]
1559	1559	*SS_37_1618822_1	66	19	44	4	4.87	2	*	[a:h:b]
1560	1560	*SS_37_1680863_1	67	22	44	0	6.53	2	**	[a:h:b]
1561	1561	*SS_37_1855728_1	67	22	44	0	6.53	2	**	[a:h:b]
1562	1562	*SS_37_1898080_1	66	20	47	0	3.89	2	-	[a:h:b]
1563	1563	*SS_37_1905336_2	66	15	44	8	4.45	2	-	[a:h:b]
1564	1564	*SS_37_2160582_3	68	18	46	1	4.35	2	-	[a:h:b]
1565	1565	*SS_37_2219667_1	69	19	45	0	5.34	2	*	[a:h:b]
1566	1566	*SS_37_2320937_1	72	17	44	0	6.75	2	**	[a:h:b]
1567	1567	*SS_37_2404884_3	71	16	46	0	5.4	2	*	[a:h:b]
1568	1568	*SS_37_253251_1	69	19	45	0	5.34	2	*	[a:h:b]
1569	1569	*SS_37_2605698_1	70	18	45	0	5.5	2	*	[a:h:b]
1570	1570	*SS_37_260850_2	69	18	45	1	5.14	2	*	[a:h:b]
1571	1571	*SS_37_2619723_1	69	18	46	0	4.68	2	*	[a:h:b]
1572	1572	*SS_37_2660389_1	70	17	46	0	4.96	2	*	[a:h:b]
1573	1573	*SS_37_2786666_1	71	17	45	0	5.82	2	*	[a:h:b]
1574	1574	*SS_37_2817954_1	71	17	45	0	5.82	2	*	[a:h:b]
1575	1575	*SS_37_2864464_1	71	17	45	0	5.82	2	*	[a:h:b]
1576	1576	*SS_37_297429_1	66	18	43	6	5.09	2	*	[a:h:b]
1577	1577	*SS_37_3028581_1	68	16	49	0	3.13	2	-	[a:h:b]
1578	1578	*SS_37_3099317_3	65	16	48	4	2.56	2	-	[a:h:b]
1579	1579	*SS_37_3125165_1	0	27	104	2	102.24	2	*******	[a:h:b]
1580	1580	*SS_37_3128018_1	26	38	51	18	50.59	2	*******	[a:h:b]
1581	1581	*SS_37_3170346_1	66	21	46	0	4.75	2	*	[a:h:b]
1582	1582	*SS_37_3192978_1	67	20	46	0	4.57	2	-	[a:h:b]
1583	1583	*SS_37_3276828_1	64	22	47	0	4.47	2	-	[a:h:b]
1584	1584	*SS_37_3280857_1	65	21	47	0	4.1	2	-	[a:h:b]
1585	1585	*SS_37_3313384_2	64	22	47	0	4.47	2	-	[a:h:b]
1586	1586	*SS_37_3358203_2	64	22	47	0	4.47	2	-	[a:h:b]
1587	1587	*SS_37_3359455_1	86	0	45	2	33.38	2	*******	[a:h:b]
1588	1588	*SS_37_3380832_1	63	21	47	2	3.73	2	-	[a:h:b]
1589	1589	*SS_37_571584_2	66	18	47	2	3.33	2	-	[a:h:b]
1590	1590	*SS_37_581903_1	67	19	47	0	3.82	2	-	[a:h:b]
1591	1591	*SS_37_641727_2	66	20	47	0	3.89	2	-	[a:h:b]
1592	1592	*SS_37_669631_2	66	20	47	0	3.89	2	-	[a:h:b]
1593	1593	*SS_37_736532_2	100	0	14	19	90.43	2	*******	[a:h:b]
1594	1594	*SS_3_776099_1	52	29	52	0	10.53	2	***	[a:h:b]
1595	1595	*SS_37_958475_1	65	21	47	0	4.1	2	-	[a:h:b]
1596	1596	*SS_38_371234_1	54	23	56	0	2.83	2	-	[a:h:b]
1597	1597	*SS_38_409545_1	54	23	56	0	2.83	2	-	[a:h:b]
1598	1598	*SS_3_852114_2	54	28	51	0	8.97	2	**	[a:h:b]
1599	1599	*SS_38_714339_2	65	33	22	13	42.3	2	*******	[a:h:b]
1600	1600	*SS_3_882470_2	54	27	51	1	7.71	2	**	[a:h:b]
1601	1601	*SS_38_827301_2	54	23	54	2	3.06	2	-	[a:h:b]
1602	1602	*SS_3_891111_2	54	27	51	1	7.71	2	**	[a:h:b]
1603	1603	*SS_39_1089433_1	27	37	69	0	43.7	2	*******	[a:h:b]
1604	1604	*SS_39_1092699_2	27	37	69	0	43.7	2	*******	[a:h:b]
1605	1605	*SS_39_1157067_2	27	35	70	1	39.71	2	*******	[a:h:b]
1606	1606	*SS_39_1262035_1	27	36	70	0	41.69	2	*******	[a:h:b]
1607	1607	*SS_39_1356754_1	27	36	70	0	41.69	2	*******	[a:h:b]
1608	1608	*SS_39_2566318_1	67	39	26	1	49.62	2	*******	[a:h:b]
1609	1609	*SS_39_2632279_2	29	36	68	0	38.88	2	*******	[a:h:b]
1610	1610	*SS_39_2956149_2	28	36	69	0	40.25	2	*******	[a:h:b]
1611	1611	*SS_39_383771_2	72	0	58	3	20.29	2	*******	[a:h:b]
1612	1612	*SS_39_453455_1	29	36	68	0	38.88	2	*******	[a:h:b]
1613	1613	*SS_39_903054_1	28	36	69	0	40.25	2	*******	[a:h:b]
1614	1614	*SS_40_171099_3	38	28	63	4	15.53	2	******	[a:h:b]
1615	1615	*SS_40_173005_2	41	27	65	0	12.35	2	****	[a:h:b]
1616	1616	*SS_40_1895741_2	43	27	63	0	10.84	2	****	[a:h:b]
1617	1617	*SS_40_2094873_1	44	24	65	0	7.53	2	**	[a:h:b]
1618	1618	*SS_40_2096468_1	46	24	63	0	6.22	2	**	[a:h:b]
1619	1619	*SS_40_2232408_4	41	26	64	2	11.08	2	****	[a:h:b]
1620	1620	*SS_40_2245489_1	43	25	65	0	8.98	2	**	[a:h:b]
1621	1621	*SS_40_2478183_1	43	25	65	0	8.98	2	**	[a:h:b]
1622	1622	*SS_40_330708_2	39	28	62	4	14.68	2	*****	[a:h:b]
1623	1623	*SS_40_424036_2	37	24	69	3	13.23	2	****	[a:h:b]
1624	1624	*SS_4_1039526_1	32	17	84	0	23.24	2	*******	[a:h:b]
1625	1625	*SS_41_112675_2	19	0	100	14	80.01	2	*******	[a:h:b]
1626	1626	*SS_4_1122875_3	32	19	82	0	21.87	2	*******	[a:h:b]
1627	1627	*SS_4_1124581_3	32	19	82	0	21.87	2	*******	[a:h:b]
1628	1628	*SS_41_1261763_5	37	20	71	5	11.46	2	****	[a:h:b]
1629	1629	*SS_41_1309276_1	31	25	77	0	23	2	*******	[a:h:b]
1630	1630	*SS_4_1182819_2	32	19	82	0	21.87	2	*******	[a:h:b]
1631	1631	*SS_41_189202_3	31	24	75	3	21.24	2	*******	[a:h:b]
1632	1632	*SS_4_1308209_2	35	16	82	0	19.01	2	*******	[a:h:b]
1633	1633	*SS_41_331373_2	31	25	77	0	23	2	*******	[a:h:b]
1634	1634	*SS_41_768653_1	31	24	78	0	22.72	2	*******	[a:h:b]
1635	1635	*SS_41_885361_1	31	25	77	0	23	2	*******	[a:h:b]
1636	1636	*SS_41_970974_2	31	25	77	0	23	2	*******	[a:h:b]
1637	1637	*SS_42_1085864_2	50	26	57	0	6.46	2	**	[a:h:b]
1638	1638	*SS_42_1383007_2	51	24	57	1	4.21	2	-	[a:h:b]
1639	1639	*SS_42_1613504_1	15	62	43	13	175.77	2	*******	[a:h:b]
1640	1640	*SS_42_1759624_3	52	27	54	0	7.43	2	**	[a:h:b]
1641	1641	*SS_42_1832514_1	51	29	53	0	10.56	2	***	[a:h:b]
1642	1642	*SS_42_202082_1	50	26	57	0	6.46	2	**	[a:h:b]
1643	1643	*SS_42_2092874_1	51	28	54	0	8.97	2	**	[a:h:b]
1644	1644	*SS_42_2278880_2	51	28	54	0	8.97	2	**	[a:h:b]
1645	1645	*SS_42_2280236_1	51	28	54	0	8.97	2	**	[a:h:b]
1646	1646	*SS_42_2355047_2	51	26	55	1	6.39	2	**	[a:h:b]
1647	1647	*SS_42_2584479_2	51	27	55	0	7.54	2	**	[a:h:b]
1648	1648	*SS_42_2587493_1	51	27	55	0	7.54	2	**	[a:h:b]
1649	1649	*SS_42_2832055_1	51	26	56	0	6.26	2	**	[a:h:b]
1650	1650	*SS_42_29985_4	51	27	55	0	7.54	2	**	[a:h:b]
1651	1651	*SS_42_33899_2	51	27	55	0	7.54	2	**	[a:h:b]
1652	1652	*SS_42_618160_1	51	25	52	5	5.79	2	*	[a:h:b]
1653	1653	*SS_42_71139_2	51	27	55	0	7.54	2	**	[a:h:b]
1654	1654	*SS_42_993088_2	51	24	57	1	4.21	2	-	[a:h:b]
1655	1655	*SS_43_1218867_1	53	18	60	2	0.61	2	-	[a:h:b]
1656	1656	*SS_43_1536669_1	46	28	59	0	10.35	2	***	[a:h:b]
1657	1657	*SS_43_1603337_1	46	28	59	0	10.35	2	***	[a:h:b]
1658	1658	*SS_43_168409_2	47	24	62	0	5.67	2	*	[a:h:b]
1659	1659	*SS_43_1874484_1	45	29	59	0	12.21	2	****	[a:h:b]
1660	1660	*SS_43_2077016_1	46	27	60	0	9.08	2	**	[a:h:b]
1661	1661	*SS_43_2098323_2	50	22	60	1	2.96	2	-	[a:h:b]
1662	1662	*SS_43_2323609_1	48	24	61	0	5.19	2	*	[a:h:b]
1663	1663	*SS_43_2329359_1	48	24	61	0	5.19	2	*	[a:h:b]
1664	1664	*SS_43_2461668_1	47	24	62	0	5.67	2	*	[a:h:b]
1665	1665	*SS_43_2918438_1	48	31	54	0	14.51	2	*****	[a:h:b]
1666	1666	*SS_43_2924418_2	48	31	54	0	14.51	2	*****	[a:h:b]
1667	1667	*SS_43_2976337_1	48	31	54	0	14.51	2	*****	[a:h:b]
1668	1668	*SS_43_3088408_4	48	16	55	14	0.57	2	-	[a:h:b]
1669	1669	*SS_43_3093165_3	57	16	55	5	0.04	2	-	[a:h:b]
1670	1670	*SS_43_3128292_1	47	30	56	0	12.99	2	****	[a:h:b]
1671	1671	*SS_43_3167792_1	47	31	55	0	14.76	2	*****	[a:h:b]
1672	1672	*SS_43_3389095_2	48	29	55	1	11.25	2	****	[a:h:b]
1673	1673	*SS_43_3603074_4	47	30	55	1	13.18	2	****	[a:h:b]
1674	1674	*SS_43_3936226_2	47	25	61	0	6.51	2	**	[a:h:b]
1675	1675	*SS_43_4086403_1	48	25	60	0	6.06	2	**	[a:h:b]
1676	1676	*SS_43_4124444_4	49	25	59	0	5.68	2	*	[a:h:b]
1677	1677	*SS_43_4213671_1	49	25	59	0	5.68	2	*	[a:h:b]
1678	1678	*SS_43_4236326_1	49	25	59	0	5.68	2	*	[a:h:b]
1679	1679	*SS_43_4241131_2	49	25	59	0	5.68	2	*	[a:h:b]
1680	1680	*SS_43_4260948_1	77	22	27	7	25.51	2	*******	[a:h:b]
1681	1681	*SS_43_4333009_3	49	23	61	0	4.03	2	-	[a:h:b]
1682	1682	*SS_43_4514550_5	48	22	62	1	3.79	2	-	[a:h:b]
1683	1683	*SS_43_4682717_2	78	0	53	2	24.17	2	*******	[a:h:b]
1684	1684	*SS_43_4756856_1	26	101	0	6	527.75	2	*******	[a:h:b]
1685	1685	*SS_43_4869375_1	48	23	60	2	4.32	2	-	[a:h:b]
1686	1686	*SS_43_4913916_1	50	20	62	1	2.1	2	-	[a:h:b]
1687	1687	*SS_43_5120828_1	47	25	61	0	6.51	2	**	[a:h:b]
1688	1688	*SS_43_5177505_3	47	25	61	0	6.51	2	**	[a:h:b]
1689	1689	*SS_43_518979_2	47	27	59	0	8.64	2	**	[a:h:b]
1690	1690	*SS_43_5235451_2	47	22	61	3	4.05	2	-	[a:h:b]
1691	1691	*SS_43_538443_1	47	27	59	0	8.64	2	**	[a:h:b]
1692	1692	*SS_43_878165_3	47	27	59	0	8.64	2	**	[a:h:b]
1693	1693	*SS_43_887640_2	47	27	59	0	8.64	2	**	[a:h:b]
1694	1694	*SS_44_1446222_1	60	14	59	0	0.48	2	-	[a:h:b]
1695	1695	*SS_44_1672338_1	53	16	64	0	1.07	2	-	[a:h:b]
1696	1696	*SS_44_1872798_1	53	16	64	0	1.07	2	-	[a:h:b]
1697	1697	*SS_4_42172_1	41	90	0	2	392.99	2	*******	[a:h:b]
1698	1698	*SS_44_2025594_2	53	14	66	0	1.93	2	-	[a:h:b]
1699	1699	*SS_44_2473206_1	52	18	63	0	1.17	2	-	[a:h:b]
1700	1700	*SS_44_2949437_2	54	18	61	0	0.55	2	-	[a:h:b]
1701	1701	*SS_44_2989777_3	55	17	61	0	0.32	2	-	[a:h:b]
1702	1702	*SS_44_3233932_2	53	19	61	0	0.94	2	-	[a:h:b]
1703	1703	*SS_44_3382483_2	53	19	61	0	0.94	2	-	[a:h:b]
1704	1704	*SS_44_3444134_1	53	19	61	0	0.94	2	-	[a:h:b]
1705	1705	*SS_44_3451999_1	53	18	62	0	0.83	2	-	[a:h:b]
1706	1706	*SS_44_3981877_3	54	22	55	2	2.22	2	-	[a:h:b]
1707	1707	*SS_44_4205502_2	53	22	57	1	2.23	2	-	[a:h:b]
1708	1708	*SS_44_4248865_3	54	17	57	5	0.15	2	-	[a:h:b]
1709	1709	*SS_44_4280179_1	53	22	57	1	2.23	2	-	[a:h:b]
1710	1710	*SS_44_4442841_1	110	15	0	8	110.66	2	*******	[a:h:b]
1711	1711	*SS_44_4545424_3	53	23	57	0	2.93	2	-	[a:h:b]
1712	1712	*SS_44_4904398_3	57	22	54	0	2.06	2	-	[a:h:b]
1713	1713	*SS_44_5305891_1	33	45	38	17	73.57	2	*******	[a:h:b]
1714	1714	*SS_44_5344372_1	58	21	47	7	3.1	2	-	[a:h:b]
1715	1715	*SS_44_5427505_2	57	22	54	0	2.06	2	-	[a:h:b]
1716	1716	*SS_44_5772977_1	55	20	58	0	0.86	2	-	[a:h:b]
1717	1717	*SS_44_5806382_1	54	21	58	0	1.45	2	-	[a:h:b]
1718	1718	*SS_44_6220613_5	52	17	55	9	0.25	2	-	[a:h:b]
1719	1719	*SS_44_6254482_2	56	19	58	0	0.42	2	-	[a:h:b]
1720	1720	*SS_44_6256203_1	55	20	58	0	0.86	2	-	[a:h:b]
1721	1721	*SS_44_6316143_2	57	17	58	1	0.03	2	-	[a:h:b]
1722	1722	*SS_44_6358376_1	56	18	58	1	0.19	2	-	[a:h:b]
1723	1723	*SS_44_6508593_1	56	22	55	0	1.99	2	-	[a:h:b]
1724	1724	*SS_44_7096034_2	53	24	52	4	4.4	2	-	[a:h:b]
1725	1725	*SS_44_7427537_2	53	24	56	0	3.82	2	-	[a:h:b]
1726	1726	*SS_44_7432733_3	53	24	56	0	3.82	2	-	[a:h:b]
1727	1727	*SS_44_7505594_3	53	24	56	0	3.82	2	-	[a:h:b]
1728	1728	*SS_44_7940155_3	53	24	52	4	4.4	2	-	[a:h:b]
1729	1729	*SS_44_8684595_1	70	0	63	0	19.42	2	*******	[a:h:b]
1730	1730	*SS_44_9450712_3	54	23	56	0	2.83	2	-	[a:h:b]
1731	1731	*SS_44_9527857_2	100	0	16	17	86.09	2	*******	[a:h:b]
1732	1732	*SS_44_9575331_2	54	23	56	0	2.83	2	-	[a:h:b]
1733	1733	*SS_44_9696380_1	54	23	56	0	2.83	2	-	[a:h:b]
1734	1734	*SS_44_9788016_1	53	24	56	0	3.82	2	-	[a:h:b]
1735	1735	*SS_45_1004469_1	30	27	76	0	25.58	2	*******	[a:h:b]
1736	1736	*SS_45_1248576_1	28	29	76	0	30.33	2	*******	[a:h:b]
1737	1737	*SS_45_1493732_2	26	27	80	0	32.46	2	*******	[a:h:b]
1738	1738	*SS_45_1564748_2	26	27	80	0	32.46	2	*******	[a:h:b]
1739	1739	*SS_45_1730037_1	26	27	80	0	32.46	2	*******	[a:h:b]
1740	1740	*SS_45_1768378_1	26	27	80	0	32.46	2	*******	[a:h:b]
1741	1741	*SS_45_2008761_1	26	26	80	1	31.5	2	*******	[a:h:b]
1742	1742	*SS_45_2091770_3	27	24	74	8	25.33	2	*******	[a:h:b]
1743	1743	*SS_45_325588_2	27	27	79	0	30.63	2	*******	[a:h:b]
1744	1744	*SS_45_334319_3	27	27	77	2	29.69	2	*******	[a:h:b]
1745	1745	*SS_45_504596_1	31	25	77	0	23	2	*******	[a:h:b]
1746	1746	*SS_45_73269_1	26	27	75	5	30.08	2	*******	[a:h:b]
1747	1747	*SS_45_843161_2	30	27	76	0	25.58	2	*******	[a:h:b]
1748	1748	*SS_45_958118_1	30	27	76	0	25.58	2	*******	[a:h:b]
1749	1749	*SS_45_993016_2	30	27	76	0	25.58	2	*******	[a:h:b]
1750	1750	*SS_46_1225831_1	64	18	49	2	2.15	2	-	[a:h:b]
1751	1751	*SS_46_1287697_1	58	21	54	0	1.45	2	-	[a:h:b]
1752	1752	*SS_46_1408036_1	59	21	53	0	1.63	2	-	[a:h:b]
1753	1753	*SS_46_1442526_1	58	21	53	1	1.62	2	-	[a:h:b]
1754	1754	*SS_46_1469904_2	53	20	51	9	1.53	2	-	[a:h:b]
1755	1755	*SS_46_1505626_1	59	21	53	0	1.63	2	-	[a:h:b]
1756	1756	*SS_46_1709804_2	60	18	55	0	0.34	2	-	[a:h:b]
1757	1757	*SS_46_1711995_1	60	18	55	0	0.34	2	-	[a:h:b]
1758	1758	*SS_46_1730065_2	60	18	55	0	0.34	2	-	[a:h:b]
1759	1759	*SS_46_1747685_1	61	17	55	0	0.32	2	-	[a:h:b]
1760	1760	*SS_46_1811238_1	60	17	56	0	0.15	2	-	[a:h:b]
1761	1761	*SS_46_2021898_2	62	17	54	0	0.56	2	-	[a:h:b]
1762	1762	*SS_46_2250791_1	62	19	52	0	1.25	2	-	[a:h:b]
1763	1763	*SS_46_2257639_3	61	14	52	6	0.98	2	-	[a:h:b]
1764	1764	*SS_46_227269_2	61	18	54	0	0.55	2	-	[a:h:b]
1765	1765	*SS_46_2348732_3	65	23	39	6	9.74	2	***	[a:h:b]
1766	1766	*SS_46_2390778_1	64	27	42	0	11.56	2	****	[a:h:b]
1767	1767	*SS_46_2398934_3	64	26	42	1	10.44	2	***	[a:h:b]
1768	1768	*SS_46_2405067_2	63	23	41	6	8.01	2	**	[a:h:b]
1769	1769	*SS_46_2496376_1	64	28	41	0	13.44	2	****	[a:h:b]
1770	1770	*SS_46_2786570_2	63	26	44	0	9.14	2	**	[a:h:b]
1771	1771	*SS_46_2847423_2	63	26	44	0	9.14	2	**	[a:h:b]
1772	1772	*SS_46_3023611_2	65	25	43	0	8.98	2	**	[a:h:b]
1773	1773	*SS_46_3281704_6	65	25	43	0	8.98	2	**	[a:h:b]
1774	1774	*SS_46_3795180_1	63	23	47	0	4.99	2	*	[a:h:b]
1775	1775	*SS_46_4069342_2	60	25	46	2	6.9	2	**	[a:h:b]
1776	1776	*SS_46_423633_1	65	26	42	0	10.59	2	***	[a:h:b]
1777	1777	*SS_46_4623401_1	83	30	14	6	57.21	2	*******	[a:h:b]
1778	1778	*SS_46_4696163_1	60	25	48	0	6.06	2	**	[a:h:b]
1779	1779	*SS_46_4871028_1	73	53	0	7	149.02	2	*******	[a:h:b]
1780	1780	*SS_46_5300234_1	64	27	42	0	11.56	2	****	[a:h:b]
1781	1781	*SS_46_5364598_2	65	26	42	0	10.59	2	***	[a:h:b]
1782	1782	*SS_46_5401432_2	60	23	37	13	9.91	2	***	[a:h:b]
1783	1783	*SS_46_5613147_2	64	27	42	0	11.56	2	****	[a:h:b]
1784	1784	*SS_46_5661575_1	63	28	42	0	12.68	2	****	[a:h:b]
1785	1785	*SS_46_6106205_2	61	18	54	0	0.55	2	-	[a:h:b]
1786	1786	*SS_46_6109943_1	61	18	54	0	0.55	2	-	[a:h:b]
1787	1787	*SS_46_643112_1	64	26	43	0	9.83	2	***	[a:h:b]
1788	1788	*SS_46_802094_1	66	24	43	0	8.28	2	**	[a:h:b]
1789	1789	*SS_46_951057_1	66	24	43	0	8.28	2	**	[a:h:b]
1790	1790	*SS_47_1260377_1	61	23	48	1	4.39	2	-	[a:h:b]
1791	1791	*SS_47_1282366_1	62	22	49	0	3.44	2	-	[a:h:b]
1792	1792	*SS_47_1577779_2	62	25	46	0	7.02	2	**	[a:h:b]
1793	1793	*SS_47_162273_1	57	23	50	3	3.64	2	-	[a:h:b]
1794	1794	*SS_47_1819935_2	56	20	53	4	1.14	2	-	[a:h:b]
1795	1795	*SS_47_1925685_1	61	17	53	2	0.59	2	-	[a:h:b]
1796	1796	*SS_47_2492873_4	58	24	50	1	4.45	2	-	[a:h:b]
1797	1797	*SS_47_253607_2	56	25	52	0	4.96	2	*	[a:h:b]
1798	1798	*SS_47_2622921_2	58	21	51	3	2.02	2	-	[a:h:b]
1799	1799	*SS_47_2983517_1	59	22	51	1	2.65	2	-	[a:h:b]
1800	1800	*SS_47_319377_1	56	25	52	0	4.96	2	*	[a:h:b]
1801	1801	*SS_47_3306778_1	80	51	0	2	139.51	2	*******	[a:h:b]
1802	1802	*SS_47_3317945_1	56	24	53	0	3.82	2	-	[a:h:b]
1803	1803	*SS_47_3473035_1	55	24	54	0	3.75	2	-	[a:h:b]
1804	1804	*SS_47_3621434_1	55	24	54	0	3.75	2	-	[a:h:b]
1805	1805	*SS_47_603011_3	56	24	53	0	3.82	2	-	[a:h:b]
1806	1806	*SS_47_630500_1	54	25	49	5	6.01	2	**	[a:h:b]
1807	1807	*SS_48_1110666_3	34	28	67	4	19.64	2	*******	[a:h:b]
1808	1808	*SS_48_1343976_2	33	31	69	0	25.34	2	*******	[a:h:b]
1809	1809	*SS_48_1363874_1	34	27	69	3	18.9	2	*******	[a:h:b]
1810	1810	*SS_48_1445943_2	35	30	68	0	21.66	2	*******	[a:h:b]
1811	1811	*SS_48_1470849_2	36	28	69	0	18.25	2	******	[a:h:b]
1812	1812	*SS_48_1475326_1	36	28	69	0	18.25	2	******	[a:h:b]
1813	1813	*SS_48_1568488_2	35	29	69	0	20.46	2	*******	[a:h:b]
1814	1814	*SS_48_1667111_3	35	29	69	0	20.46	2	*******	[a:h:b]
1815	1815	*SS_48_1734453_1	37	28	67	1	16.95	2	******	[a:h:b]
1816	1816	*SS_48_1766242_1	37	28	68	0	17.15	2	******	[a:h:b]
1817	1817	*SS_48_1785302_1	37	28	68	0	17.15	2	******	[a:h:b]
1818	1818	*SS_48_1843237_1	37	28	68	0	17.15	2	******	[a:h:b]
1819	1819	*SS_48_2034886_2	51	17	55	10	0.34	2	-	[a:h:b]
1820	1820	*SS_48_2273685_1	51	19	63	0	1.63	2	-	[a:h:b]
1821	1821	*SS_48_2314878_1	51	18	61	3	1.09	2	-	[a:h:b]
1822	1822	*SS_48_2427444_2	51	19	63	0	1.63	2	-	[a:h:b]
1823	1823	*SS_48_2754077_1	49	20	64	0	2.72	2	-	[a:h:b]
1824	1824	*SS_48_2808579_1	46	22	65	0	5.09	2	*	[a:h:b]
1825	1825	*SS_48_2875119_3	46	23	63	1	5.43	2	*	[a:h:b]
1826	1826	*SS_48_2993343_4	47	13	64	9	3.12	2	-	[a:h:b]
1827	1827	*SS_48_3019234_1	45	21	62	5	4.37	2	-	[a:h:b]
1828	1828	*SS_48_3355672_5	44	23	63	3	6.38	2	**	[a:h:b]
1829	1829	*SS_48_3493173_1	42	24	67	0	9.11	2	**	[a:h:b]
1830	1830	*SS_48_349397_3	35	20	69	9	12.15	2	****	[a:h:b]
1831	1831	*SS_48_353637_1	38	30	65	0	18.56	2	*******	[a:h:b]
1832	1832	*SS_48_3632682_4	43	23	67	0	7.74	2	**	[a:h:b]
1833	1833	*SS_48_3724419_3	39	17	61	16	5.17	2	*	[a:h:b]
1834	1834	*SS_48_3751497_2	43	23	67	0	7.74	2	**	[a:h:b]
1835	1835	*SS_48_4036663_3	42	24	67	0	9.11	2	**	[a:h:b]
1836	1836	*SS_48_4037704_1	42	24	65	2	8.67	2	**	[a:h:b]
1837	1837	*SS_48_4097875_1	42	23	67	1	8.34	2	**	[a:h:b]
1838	1838	*SS_48_4146235_2	42	25	66	0	9.77	2	***	[a:h:b]
1839	1839	*SS_48_4322634_2	45	28	60	0	10.83	2	****	[a:h:b]
1840	1840	*SS_48_4396353_5	44	29	60	0	12.73	2	****	[a:h:b]
1841	1841	*SS_48_4694755_1	39	28	62	4	14.68	2	*****	[a:h:b]
1842	1842	*SS_48_64126_1	94	29	0	10	95.9	2	*******	[a:h:b]
1843	1843	*SS_48_728888_1	35	32	66	0	24.51	2	*******	[a:h:b]
1844	1844	*SS_49_108721_1	45	27	61	0	9.6	2	***	[a:h:b]
1845	1845	*SS_49_1159140_3	47	20	59	7	2.62	2	-	[a:h:b]
1846	1846	*SS_49_1314263_1	46	27	56	4	9.27	2	***	[a:h:b]
1847	1847	*SS_49_1393642_1	57	19	54	3	0.61	2	-	[a:h:b]
1848	1848	*SS_49_1703994_2	40	26	64	3	11.75	2	****	[a:h:b]
1849	1849	*SS_49_1729491_3	41	23	66	3	8.7	2	**	[a:h:b]
1850	1850	*SS_49_1780935_3	43	21	66	3	6.24	2	**	[a:h:b]
1851	1851	*SS_49_1833310_3	66	0	65	2	18.72	2	*******	[a:h:b]
1852	1852	*SS_49_1953815_1	43	26	64	0	9.83	2	***	[a:h:b]
1853	1853	*SS_49_1976409_1	39	25	62	7	11.01	2	****	[a:h:b]
1854	1854	*SS_49_205282_1	34	25	59	15	14.19	2	*****	[a:h:b]
1855	1855	*SS_49_2098392_3	41	25	63	4	9.87	2	***	[a:h:b]
1856	1856	*SS_49_215679_1	85	15	23	10	35.73	2	*******	[a:h:b]
1857	1857	*SS_49_2213598_3	41	26	66	0	11.41	2	****	[a:h:b]
1858	1858	*SS_49_2223285_2	40	25	63	5	10.51	2	***	[a:h:b]
1859	1859	*SS_49_2365792_1	41	25	67	0	10.63	2	****	[a:h:b]
1860	1860	*SS_49_2394413_2	41	24	67	1	9.75	2	***	[a:h:b]
1861	1861	*SS_49_2560771_1	46	23	64	0	5.58	2	*	[a:h:b]
1862	1862	*SS_49_2650455_1	46	23	64	0	5.58	2	*	[a:h:b]
1863	1863	*SS_49_2661638_1	46	23	64	0	5.58	2	*	[a:h:b]
1864	1864	*SS_49_2676885_3	55	14	64	0	1.17	2	-	[a:h:b]
1865	1865	*SS_49_2769170_1	47	23	63	0	4.99	2	*	[a:h:b]
1866	1866	*SS_49_2788608_1	47	23	63	0	4.99	2	*	[a:h:b]
1867	1867	*SS_49_2816088_1	47	23	63	0	4.99	2	*	[a:h:b]
1868	1868	*SS_49_2900349_1	46	24	63	0	6.22	2	**	[a:h:b]
1869	1869	*SS_49_2926334_3	45	25	59	4	7.32	2	**	[a:h:b]
1870	1870	*SS_49_296364_3	47	26	60	0	7.49	2	**	[a:h:b]
1871	1871	*SS_49_2963581_2	46	23	63	1	5.43	2	*	[a:h:b]
1872	1872	*SS_49_3087429_3	45	24	64	0	6.84	2	**	[a:h:b]
1873	1873	*SS_49_3133286_1	45	24	64	0	6.84	2	**	[a:h:b]
1874	1874	*SS_49_3202663_2	45	23	57	8	5.29	2	*	[a:h:b]
1875	1875	*SS_49_335372_1	47	26	60	0	7.49	2	**	[a:h:b]
1876	1876	*SS_49_3353937_4	72	0	59	2	20.19	2	*******	[a:h:b]
1877	1877	*SS_49_3591566_1	45	27	61	0	9.6	2	***	[a:h:b]
1878	1878	*SS_49_3693246_3	42	30	61	0	15.4	2	******	[a:h:b]
1879	1879	*SS_49_3697451_1	43	30	60	0	14.78	2	*****	[a:h:b]
1880	1880	*SS_49_3706931_1	42	30	61	0	15.4	2	******	[a:h:b]
1881	1881	*SS_49_3726139_1	44	27	56	6	10.21	2	***	[a:h:b]
1882	1882	*SS_49_3777507_4	43	31	59	0	16.4	2	******	[a:h:b]
1883	1883	*SS_49_3868263_1	43	31	59	0	16.4	2	******	[a:h:b]
1884	1884	*SS_49_3905115_2	43	31	59	0	16.4	2	******	[a:h:b]
1885	1885	*SS_49_3988006_2	42	32	59	0	18.73	2	*******	[a:h:b]
1886	1886	*SS_49_4077764_1	42	33	58	0	20.63	2	*******	[a:h:b]
1887	1887	*SS_49_4140985_4	43	31	58	1	16.51	2	******	[a:h:b]
1888	1888	*SS_49_4205000_2	42	33	58	0	20.63	2	*******	[a:h:b]
1889	1889	*SS_49_4207310_1	41	26	57	9	10.49	2	***	[a:h:b]
1890	1890	*SS_49_4239093_1	42	33	58	0	20.63	2	*******	[a:h:b]
1891	1891	*SS_49_4292803_2	42	32	59	0	18.73	2	*******	[a:h:b]
1892	1892	*SS_49_4310387_1	42	32	59	0	18.73	2	*******	[a:h:b]
1893	1893	*SS_49_4334991_1	42	32	59	0	18.73	2	*******	[a:h:b]
1894	1894	*SS_49_4370981_5	42	29	59	3	13.97	2	*****	[a:h:b]
1895	1895	*SS_49_4374373_1	42	32	59	0	18.73	2	*******	[a:h:b]
1896	1896	*SS_49_4510828_2	42	32	59	0	18.73	2	*******	[a:h:b]
1897	1897	*SS_49_4602342_1	45	28	59	1	10.86	2	****	[a:h:b]
1898	1898	*SS_49_4671167_4	44	28	61	0	11.38	2	****	[a:h:b]
1899	1899	*SS_49_615159_1	48	25	57	3	6.1	2	**	[a:h:b]
1900	1900	*SS_49_723079_2	48	26	59	0	7.08	2	**	[a:h:b]
1901	1901	*SS_4_980488_1	21	13	88	11	42.43	2	*******	[a:h:b]
1902	1902	*SS_50_1065925_1	68	19	45	1	5.01	2	*	[a:h:b]
1903	1903	*SS_50_1077638_1	67	22	41	3	8.27	2	**	[a:h:b]
1904	1904	*SS_50_201726_1	66	22	45	0	5.78	2	*	[a:h:b]
1905	1905	*SS_50_501713_1	67	21	45	0	5.47	2	*	[a:h:b]
1906	1906	*SS_50_644127_1	67	20	45	1	5.04	2	*	[a:h:b]
1907	1907	*SS_50_698505_1	67	21	42	3	7.08	2	**	[a:h:b]
1908	1908	*SS_5_1050614_5	57	19	57	0	0.39	2	-	[a:h:b]
1909	1909	*SS_51_121835_1	117	14	0	2	119.82	2	*******	[a:h:b]
1910	1910	*SS_51_1346315_1	47	21	55	10	2.95	2	-	[a:h:b]
1911	1911	*SS_51_1404953_2	55	22	56	0	1.99	2	-	[a:h:b]
1912	1912	*SS_51_1575375_1	55	21	57	0	1.35	2	-	[a:h:b]
1913	1913	*SS_51_1639188_1	53	17	54	9	0.18	2	-	[a:h:b]
1914	1914	*SS_51_1827127_2	53	20	54	6	1.23	2	-	[a:h:b]
1915	1915	*SS_51_2138491_1	57	19	56	1	0.44	2	-	[a:h:b]
1916	1916	*SS_51_2282247_2	55	22	56	0	1.99	2	-	[a:h:b]
1917	1917	*SS_51_2284264_1	52	18	58	5	0.61	2	-	[a:h:b]
1918	1918	*SS_51_2385534_1	56	21	56	0	1.32	2	-	[a:h:b]
1919	1919	*SS_51_2503836_1	56	26	51	0	6.26	2	**	[a:h:b]
1920	1920	*SS_51_2586094_1	56	26	51	0	6.26	2	**	[a:h:b]
1921	1921	*SS_51_27138_2	61	25	43	4	8.45	2	**	[a:h:b]
1922	1922	*SS_51_2859883_1	67	44	22	0	68.92	2	*******	[a:h:b]
1923	1923	*SS_51_2908288_1	56	26	48	3	7.25	2	**	[a:h:b]
1924	1924	*SS_51_296129_2	60	24	49	0	4.78	2	*	[a:h:b]
1925	1925	*SS_51_3033706_1	59	24	50	0	4.44	2	-	[a:h:b]
1926	1926	*SS_51_3232946_1	59	24	50	0	4.44	2	-	[a:h:b]
1927	1927	*SS_51_3238054_1	59	24	50	0	4.44	2	-	[a:h:b]
1928	1928	*SS_51_3310960_1	57	19	43	14	3.19	2	-	[a:h:b]
1929	1929	*SS_51_3376080_1	59	21	46	7	3.53	2	-	[a:h:b]
1930	1930	*SS_51_3709268_2	57	25	50	1	5.43	2	*	[a:h:b]
1931	1931	*SS_51_3763356_2	57	26	50	0	6.46	2	**	[a:h:b]
1932	1932	*SS_51_3817486_1	60	23	50	0	3.65	2	-	[a:h:b]
1933	1933	*SS_51_3977791_1	56	0	77	0	22.79	2	*******	[a:h:b]
1934	1934	*SS_51_4055113_1	56	23	54	0	2.83	2	-	[a:h:b]
1935	1935	*SS_5_1452208_1	56	19	58	0	0.42	2	-	[a:h:b]
1936	1936	*SS_51_4718038_1	56	23	54	0	2.83	2	-	[a:h:b]
1937	1937	*SS_51_4730312_1	56	23	54	0	2.83	2	-	[a:h:b]
1938	1938	*SS_51_4873058_2	57	22	51	3	2.64	2	-	[a:h:b]
1939	1939	*SS_51_5231653_2	58	20	55	0	0.86	2	-	[a:h:b]
1940	1940	*SS_5_1528133_1	55	20	56	2	0.93	2	-	[a:h:b]
1941	1941	*SS_51_5286190_3	58	20	55	0	0.86	2	-	[a:h:b]
1942	1942	*SS_51_5434606_1	55	22	56	0	1.99	2	-	[a:h:b]
1943	1943	*SS_51_5550309_1	55	22	56	0	1.99	2	-	[a:h:b]
1944	1944	*SS_51_558492_2	64	20	49	0	2.72	2	-	[a:h:b]
1945	1945	*SS_51_5627377_1	55	22	51	5	2.71	2	-	[a:h:b]
1946	1946	*SS_51_5660321_2	55	22	56	0	1.99	2	-	[a:h:b]
1947	1947	*SS_51_5850958_2	61	23	49	0	4.03	2	-	[a:h:b]
1948	1948	*SS_5_1602043_1	59	18	56	0	0.21	2	-	[a:h:b]
1949	1949	*SS_51_6026156_1	62	22	49	0	3.44	2	-	[a:h:b]
1950	1950	*SS_51_6029972_2	50	19	50	14	1.31	2	-	[a:h:b]
1951	1951	*SS_5_1613427_1	60	18	55	0	0.34	2	-	[a:h:b]
1952	1952	*SS_51_6276107_2	61	20	49	3	2.25	2	-	[a:h:b]
1953	1953	*SS_51_6450303_1	56	26	51	0	6.26	2	**	[a:h:b]
1954	1954	*SS_51_6462314_1	56	26	51	0	6.26	2	**	[a:h:b]
1955	1955	*SS_51_6662953_1	31	14	84	4	25.21	2	*******	[a:h:b]
1956	1956	*SS_51_6678701_2	25	12	79	17	29.22	2	*******	[a:h:b]
1957	1957	*SS_51_6715798_1	33	14	86	0	24.61	2	*******	[a:h:b]
1958	1958	*SS_51_6748817_1	33	14	86	0	24.61	2	*******	[a:h:b]
1959	1959	*SS_51_6790934_1	33	14	86	0	24.61	2	*******	[a:h:b]
1960	1960	*SS_51_6859959_3	59	21	53	0	1.63	2	-	[a:h:b]
1961	1961	*SS_51_6921152_1	59	21	53	0	1.63	2	-	[a:h:b]
1962	1962	*SS_51_6941053_1	59	21	53	0	1.63	2	-	[a:h:b]
1963	1963	*SS_5_1700481_1	56	20	57	0	0.79	2	-	[a:h:b]
1964	1964	*SS_51_7107865_2	63	0	63	7	18	2	******	[a:h:b]
1965	1965	*SS_51_7259775_1	57	22	54	0	2.06	2	-	[a:h:b]
1966	1966	*SS_51_7481584_2	57	22	50	4	2.88	2	-	[a:h:b]
1967	1967	*SS_51_7546208_1	57	22	54	0	2.06	2	-	[a:h:b]
1968	1968	*SS_51_7670911_1	57	21	55	0	1.35	2	-	[a:h:b]
1969	1969	*SS_51_7701185_1	59	20	54	0	1	2	-	[a:h:b]
1970	1970	*SS_51_7762809_1	79	0	54	0	24.37	2	*******	[a:h:b]
1971	1971	*SS_51_7796641_1	59	20	54	0	1	2	-	[a:h:b]
1972	1972	*SS_51_7811646_1	58	20	50	5	1.71	2	-	[a:h:b]
1973	1973	*SS_51_7854922_3	59	20	54	0	1	2	-	[a:h:b]
1974	1974	*SS_51_7879988_2	59	20	54	0	1	2	-	[a:h:b]
1975	1975	*SS_51_7890096_3	59	20	54	0	1	2	-	[a:h:b]
1976	1976	*SS_51_7924646_3	60	19	54	0	0.7	2	-	[a:h:b]
1977	1977	*SS_5_18469_1	56	20	55	2	0.93	2	-	[a:h:b]
1978	1978	*SS_51_8134920_1	60	18	55	0	0.34	2	-	[a:h:b]
1979	1979	*SS_51_8313763_1	60	18	55	0	0.34	2	-	[a:h:b]
1980	1980	*SS_5_1931014_2	55	17	58	3	0.12	2	-	[a:h:b]
1981	1981	*SS_5_2078354_1	54	20	59	0	1	2	-	[a:h:b]
1982	1982	*SS_52_165179_1	35	27	71	0	18.54	2	*******	[a:h:b]
1983	1983	*SS_52_257060_2	35	26	71	1	17.47	2	******	[a:h:b]
1984	1984	*SS_5_2420592_2	56	19	58	0	0.42	2	-	[a:h:b]
1985	1985	*SS_5_2562697_3	59	18	56	0	0.21	2	-	[a:h:b]
1986	1986	*SS_5_2595397_1	54	19	56	4	0.62	2	-	[a:h:b]
1987	1987	*SS_52_627888_2	37	26	68	2	14.85	2	*****	[a:h:b]
1988	1988	*SS_5_2698533_3	54	20	56	3	1.02	2	-	[a:h:b]
1989	1989	*SS_5_2729869_2	54	22	57	0	2.06	2	-	[a:h:b]
1990	1990	*SS_5_2738217_2	50	21	55	7	2.23	2	-	[a:h:b]
1991	1991	*SS_5_3076770_1	41	42	50	0	44.96	2	*******	[a:h:b]
1992	1992	*SS_5_3199148_1	41	42	50	0	44.96	2	*******	[a:h:b]
1993	1993	*SS_5_3224132_2	50	20	50	13	1.9	2	-	[a:h:b]
1994	1994	*SS_53_231740_1	62	29	42	0	13.96	2	*****	[a:h:b]
1995	1995	*SS_53_298337_3	62	28	43	0	12	2	****	[a:h:b]
1996	1996	*SS_53_503816_1	62	29	41	1	14.64	2	*****	[a:h:b]
1997	1997	*SS_54_1031690_1	62	23	46	2	5.3	2	*	[a:h:b]
1998	1998	*SS_54_1424110_1	64	24	45	0	6.84	2	**	[a:h:b]
[truncated: 349 more rows]
