# Supplementary material for: Draft genome sequence of adzuki bean, Vigna angularis
Source: Sci Rep. 2015 Jan 28;5:8069. doi: 10.1038/srep08069 (PMC5389050; doi:10.1038/srep08069)
Supplement: Supplementary Information — Supplementary Table S7 [file srep08069-s3.xls]

## Sheet: Sheet1
		Supplementary Table S7. Genetic positions of SNP within each linkage group
		SNP marker	Genetic position (cM)
		Linkage group 1
		s_355_74141_2	0
		s_355_105287_1	0.223
		s_234_555878_3	0.877
		s_234_461913_2	1.752
		s_234_319585_2	1.968
		s_234_388188_1	1.968
		s_234_282163_1	2.622
		s_232_595630_4	3.497
		s_234_23889_1	3.713
		s_234_102188_2	3.929
		s_232_592129_4	4.363
		s_232_627341_1	5.238
		s_234_17357_1	6.113
		s_232_488544_3	6.547
		s_232_435585_1	6.763
		s_232_242883_2	7.862
		s_232_163565_3	8.078
		s_232_122656_1	8.512
		s_232_140661_1	8.728
		s_232_84269_2	10.513
		SS_51_6859959_3	10.946
		SS_51_7259775_1	12.046
		SS_51_7481584_2	12.924
		SS_51_7546208_1	12.924
		SS_51_7670911_1	13.577
		SS_51_7811646_1	14.231
		SS_51_7701185_1	14.231
		SS_51_7924646_3	14.446
		SS_51_8134920_1	15.1
		SS_51_5231653_2	15.975
		SS_51_2138491_1	16.409
		SS_51_2282247_2	17.735
		SS_51_2385534_1	17.951
		SS_51_5627377_1	18.167
		SS_51_2284264_1	18.961
		SS_51_1575375_1	20.601
		s_662_104186_1	21.035
		s_662_101338_1	21.035
		SS_51_1639188_1	23.288
		s_662_21227_2	24.388
		SS_51_1827127_2	24.933
		SS_51_1346315_1	25.474
		SS_51_1404953_2	27.028
		SS_51_4055113_1	27.682
		SS_51_4718038_1	30.415
		SS_51_4873058_2	30.631
		s_797_64513_2	32.492
		SS_51_2503836_1	33.39
		SS_51_2908288_1	35.295
		SS_51_3310960_1	37.707
		SS_51_3376080_1	39.084
		SS_51_3033706_1	39.517
		SS_51_3763356_2	40.866
		SS_51_3817486_1	41.531
		SS_51_3709268_2	42.186
		SS_51_27138_2	44.242
		SS_51_296129_2	45.346
		SS_51_5850958_2	45.561
		SS_51_6029972_2	46.215
		SS_51_558492_2	47.09
		SS_51_6026156_1	47.524
		SS_51_6276107_2	48.4
		s_50_259005_1	48.833
		s_50_364066_3	49.049
		s_353_97470_2	51.067
		s_348_50418_2	51.283
		s_725_98986_1	51.498
		SS_50_1065925_1	52.598
		s_316_190508_1	53.032
		s_316_65855_3	53.465
		SS_7_260053_2	53.899
		SS_50_1077638_1	54.115
		SS_50_698505_1	54.331
		SS_50_201726_1	54.546
		s_316_191984_1	54.98
		SS_50_644127_1	55.196
		s_296_48153_1	55.63
		s_296_267864_3	55.845
		s_115_475000_1	56.721
		s_115_166604_2	56.937
		s_79_250824_1	57.37
		s_830_51296_1	57.586
		s_79_329194_1	57.586
		s_141_718391_3	58.02
		s_141_799856_1	58.02
		s_141_338002_2	59.805
		s_141_85470_1	59.805
		s_14_1473869_3	60.906
		SS_47_1282366_1	61.122
		s_14_443106_1	62.222
		s_14_323628_3	64.24
		s_656_103641_1	65.115
		SS_47_1260377_1	65.331
		s_14_609681_2	65.335
		SS_47_1577779_2	67.118
		SS_47_2492873_4	69.136
		SS_47_2622921_2	70.013
		SS_47_162273_1	70.667
		SS_47_2983517_1	71.32
		SS_47_253607_2	71.976
		SS_47_1925685_1	73.534
		SS_47_1819935_2	74.781
		SS_47_630500_1	75.073
		SS_47_3317945_1	75.289
		SS_47_3473035_1	75.723
		s_91_483174_2	77.277
		s_91_331860_1	77.493
		s_91_541680_3	77.496
		s_91_823634_2	78.146
		s_91_1048860_1	78.8
		s_675_98309_1	79.233
		s_91_933985_3	79.449
		SS_48_2034886_2	80.329
		SS_48_2314878_1	82.351
		s_574_171184_3	82.567
		SS_48_2754077_1	84.585
		SS_48_2808579_1	85.461
		SS_48_2875119_3	85.676
		SS_48_2993343_4	87.445
		SS_48_3019234_1	87.68
		SS_48_3355672_5	88.56
		SS_48_3493173_1	89.886
		SS_48_3632682_4	90.102
		SS_48_3724419_3	90.206
		SS_48_4036663_3	90.317
		SS_48_4097875_1	90.317
		SS_48_4037704_1	90.317
		SS_48_4146235_2	90.533
		Linkage group 2
		SS_46_1225831_1	0
		s_240_26921_1	3.057
		s_240_212029_2	3.721
		s_240_240680_1	3.937
		s_240_107675_2	4.37
		SS_46_1287697_1	5.47
		SS_46_1408036_1	5.904
		SS_46_1469904_2	5.904
		SS_46_1442526_1	5.904
		SS_46_1709804_2	7.003
		SS_46_1747685_1	7.219
		SS_46_1811238_1	7.653
		SS_46_2021898_2	8.528
		SS_46_2257639_3	10.781
		SS_46_2250791_1	10.781
		SS_46_227269_2	12.799
		SS_46_5401432_2	20.106
		SS_46_5364598_2	20.777
		s_991_3086_1	21.659
		SS_46_2398934_3	22.733
		SS_46_423633_1	22.989
		SS_46_2348732_3	23.866
		SS_46_2405067_2	25.067
		SS_46_2786570_2	26.528
		SS_46_3023611_2	27.182
		SS_46_643112_1	28.736
		SS_46_802094_1	29.169
		SS_46_3795180_1	30.724
		SS_46_4696163_1	31.599
		SS_46_4069342_2	31.599
		SS_54_206959_1	34.572
		SS_54_302859_1	34.572
		SS_54_1031690_1	34.788
		SS_54_1424110_1	35.442
		SS_28_1151547_2	36.768
		s_249_234133_1	36.768
		SS_31_1925358_1	38.552
		s_150_321111_1	39.878
		SS_56_154256_2	39.885
		s_793_57295_1	40.916
		SS_1_2342221_2	42.251
		s_462_198467_2	43.279
		s_451_47472_1	44.983
		s_324_89479_2	45.637
		s_324_144492_3	45.637
		s_294_155154_2	48.61
		s_294_65213_2	48.826
		s_294_21131_4	48.827
		SS_17_1531196_1	51.566
		s_269_239040_1	54.249
		s_269_94699_2	54.717
		SS_55_2959754_4	62.368
		Linkage group 3
		SS_34_7878933_1	0
		SS_34_8036696_3	1.417
		s_782_72475_1	3.268
		s_782_32119_1	3.558
		SS_34_8379575_1	4.143
		SS_34_4181040_2	4.143
		SS_34_4011598_1	5.018
		SS_34_4002225_4	5.234
		SS_34_3998350_2	5.45
		SS_34_3952275_5	5.883
		SS_34_3931740_2	5.883
		SS_34_3536056_1	6.913
		SS_34_3351926_2	7.414
		SS_34_3405316_1	7.415
		SS_34_3414379_3	7.415
		SS_34_3288815_3	7.849
		SS_34_3146870_1	8.502
		SS_34_3033044_1	10.287
		SS_34_2832842_3	11.162
		SS_34_2803918_2	12.262
		SS_34_2562771_2	12.478
		SS_34_2443799_2	12.542
		SS_34_2063180_1	13.13
		SS_34_2002230_2	13.563
		SS_34_1790307_3	13.779
		SS_34_1341491_2	15.333
		SS_34_1368345_2	15.333
		SS_34_1334669_2	15.987
		SS_34_1307496_1	16.203
		SS_34_6266762_1	17.078
		SS_34_6005005_1	17.512
		SS_34_5836762_1	19.071
		SS_34_6611460_2	22.29
		SS_34_6942066_1	23.622
		SS_34_6775058_1	23.622
		SS_34_196986_2	26.352
		SS_34_316072_1	26.786
		SS_34_491536_2	27.22
		SS_34_608017_1	28.095
		SS_34_572912_2	28.456
		SS_34_725893_3	29.408
		SS_34_740250_2	29.639
		SS_34_7424444_2	33.786
		SS_34_7588545_2	35.659
		SS_34_4635189_1	36.313
		SS_34_4729534_1	36.746
		SS_34_4775663_1	36.746
		SS_34_4784570_2	36.746
		SS_34_5057386_1	38.301
		SS_34_5115671_3	38.301
		SS_34_5426684_3	39.626
		SS_34_5363064_2	39.626
		s_144_794135_2	39.842
		s_144_550173_3	40.718
		s_144_293947_1	41.817
		s_144_191354_4	41.817
		s_144_133176_2	42.251
		s_425_48117_2	43.351
		s_288_224487_1	44.004
		s_288_155468_3	44.004
		s_288_145296_2	44.22
		s_288_4906_2	45.095
		SS_37_3099317_3	45.971
		SS_37_3028581_1	46.187
		SS_37_2786666_1	47.741
		SS_37_2619723_1	48.394
		SS_37_2660389_1	48.61
		SS_37_2605698_1	49.264
		SS_37_2404884_3	49.697
		SS_37_2320937_1	50.351
		SS_37_2219667_1	51.226
		SS_37_260850_2	51.344
		SS_37_2160582_3	51.442
		SS_37_297429_1	51.658
		SS_37_571584_2	52.533
		SS_37_581903_1	52.533
		SS_37_641727_2	52.749
		SS_37_958475_1	52.965
		SS_37_3380832_1	53.18
		SS_37_1407899_2	53.614
		SS_37_3280857_1	54.268
		SS_37_1082712_1	54.483
		SS_37_1905336_2	55.137
		SS_37_1898080_1	55.353
		SS_37_3192978_1	55.786
		SS_37_3170346_1	56.002
		SS_37_1680863_1	56.656
		SS_37_1618822_1	57.089
		s_553_157467_1	57.305
		s_517_67618_1	57.739
		s_517_129964_3	57.955
		s_666_141198_1	58.608
		SS_20_2711805_1	59.042
		SS_20_2622278_2	59.258
		SS_20_1951364_1	61.77
		SS_20_1915296_1	62.648
		SS_20_1333563_1	65.387
		SS_20_415167_1	67.886
		SS_20_1580790_3	68.467
		SS_20_472588_3	68.627
		SS_20_182178_2	68.758
		s_371_42907_1	69.191
		SS_20_115606_3	69.191
		SS_18_895579_3	69.488
		SS_18_766142_2	70.059
		SS_18_243729_1	70.059
		SS_18_471533_3	70.183
		s_594_99510_1	70.275
		s_594_164744_2	70.275
		SS_18_98404_1	70.312
		SS_18_88022_2	70.538
		s_403_23095_2	71.524
		s_621_71616_2	72.018
		s_105_506188_3	72.024
		s_101_77207_3	72.446
		s_101_800958_2	72.458
		s_101_923233_1	72.674
		s_101_652451_3	72.889
		SS_36_205732_2	72.889
		s_132_148802_1	73.072
		s_101_927401_2	73.211
		s_634_90319_2	73.537
		s_634_93209_1	73.753
		s_132_788566_2	73.859
		s_105_80297_3	73.968
		s_430_246202_1	74.184
		s_181_28658_3	74.229
		s_181_252065_1	75.98
		Linkage group 4
		SS_8_3293924_2	0
		SS_8_3377065_1	0.227
		SS_8_3353008_1	0.438
		SS_8_3245638_2	0.654
		SS_8_3029871_1	2.556
		SS_8_3108981_2	3.37
		SS_8_2340043_1	6.005
		SS_8_2705374_1	7.785
		SS_8_2518499_2	8.246
		SS_8_1068427_5	8.659
		s_686_104854_1	9.089
		SS_8_1418389_1	9.526
		SS_8_2249577_2	9.547
		s_602_170711_2	9.962
		SS_8_3651185_2	10.178
		SS_8_3465909_1	11.732
		SS_8_3478006_5	11.923
		SS_8_3475192_1	12.163
		s_507_107030_2	13.57
		s_507_52761_1	15.284
		SS_5_2729869_2	16.61
		SS_5_2738217_2	16.826
		SS_5_2420592_2	17.701
		SS_5_1700481_1	17.917
		SS_5_1931014_2	18.793
		SS_5_2698533_3	19.03
		SS_5_2078354_1	19.224
		SS_5_2595397_1	20.539
		SS_5_1528133_1	22.114
		SS_5_1613427_1	24.134
		SS_5_1602043_1	25.46
		SS_5_1452208_1	27.014
		SS_5_1050614_5	27.448
		SS_5_920091_4	28.101
		SS_5_996319_1	28.317
		SS_5_824685_3	28.533
		SS_5_454587_1	29.408
		SS_5_18469_1	30.361
		SS_67_180672_2	32.701
		SS_67_697663_2	32.981
		SS_67_375859_1	33.417
		s_285_24808_2	34.299
		SS_68_1049509_4	34.955
		s_704_122255_1	36.055
		s_285_469049_1	37.165
		SS_68_1933793_1	37.599
		SS_68_2027836_1	38.033
		SS_68_1819444_1	39.36
		SS_68_1520962_2	41.379
		SS_68_1409015_2	42.478
		SS_68_216917_1	44.268
		s_382_145346_1	45.822
		SS_7_459376_2	46.038
		s_61_93918_2	46.254
		SS_7_457371_2	46.566
		s_405_88265_1	46.905
		s_61_158564_2	47.558
		s_61_248929_1	47.992
		s_61_231344_1	48.208
		s_61_1051627_5	50.342
		s_464_182867_3	52.492
		SS_6_400048_3	53.473
		SS_6_250869_2	53.477
		s_768_67857_2	54.427
		SS_6_694861_1	55.389
		SS_6_1657311_1	55.822
		SS_6_1228691_1	56.256
		SS_6_2575156_3	57.135
		SS_6_2674702_2	58.464
		SS_6_2980476_2	58.898
		SS_6_3269079_1	59.114
		SS_6_3074058_2	59.329
		s_422_49030_1	59.545
		s_853_70262_2	59.761
		s_135_357902_3	59.978
		s_24_829472_2	65.815
		s_27_1306232_1	68.864
		s_600_40325_2	78.639
		s_97_774361_2	84.389
		s_97_103055_3	86.09
		s_498_192397_4	86.426
		SS_23_3288151_3	90.536
		SS_5_3224132_2	110.779
		s_95_1020184_1	113.863
		s_15_477582_2	117.935
		SS_8_928663_1	123.605
		s_303_444786_1	129.918
		Linkage group 5
		s_86_115912_1	0
		s_86_110098_2	0.875
		s_86_85825_1	1.091
		s_86_20194_1	1.307
		s_86_202840_3	1.961
		s_86_189025_1	2.176
		s_86_249393_1	2.392
		s_86_668004_1	4.883
		s_86_387860_1	4.883
		SS_9_7660155_4	6.437
		SS_9_7697896_3	6.871
		SS_9_7663542_4	7.524
		SS_9_7611935_2	8.178
		SS_9_8093851_1	10.669
		SS_9_8084235_3	12.924
		SS_9_8005092_1	14.024
		SS_9_8200304_1	14.677
		SS_9_8210640_2	14.893
		SS_9_8303959_1	15.327
		SS_9_8417971_1	15.76
		SS_9_8470511_1	16.414
		SS_9_8784783_2	17.289
		SS_9_8605458_4	17.723
		SS_9_8932808_1	18.135
		SS_9_8721508_1	18.527
		SS_9_8917943_1	18.622
		SS_9_9118015_3	19.466
		SS_9_9349324_1	20.119
		SS_9_9381249_1	20.553
		SS_9_9402338_1	21.653
		SS_9_9465440_2	22.528
		SS_9_9521468_1	23.182
		SS_9_9577801_1	23.471
		SS_9_9598995_1	23.77
		s_415_87906_1	24.935
		s_415_284017_1	25.812
		SS_9_6431401_2	26.028
		s_415_210556_1	27.128
		SS_9_6539005_1	28.227
		SS_9_6690307_3	30.958
		SS_9_7125548_3	32.743
		SS_9_7205907_1	33.176
		SS_9_6189901_2	33.392
		SS_9_7424617_2	33.826
		SS_9_6129562_2	33.826
		SS_9_1455283_1	34.701
		SS_9_1541361_1	36.256
		SS_9_1915548_1	37.131
		SS_9_1921603_1	37.567
		SS_9_2397178_2	38.904
		SS_9_2147200_1	39.338
		SS_9_2349244_2	39.771
		SS_9_2410941_1	40.871
		SS_9_2543864_2	41.97
		SS_9_2545296_1	42.186
		SS_9_2864262_3	43.062
		SS_9_2772840_1	43.062
		SS_9_3072647_1	43.278
		SS_9_3221602_1	43.931
		SS_9_3603283_1	44.147
		SS_9_3382968_1	44.581
		SS_9_3514167_3	44.581
		SS_9_3699653_1	45.234
		SS_9_3676121_2	45.234
		SS_9_178943_3	46.11
		SS_9_122210_1	46.325
		SS_9_934051_1	47.651
		SS_9_927640_1	47.867
		SS_9_1262876_1	52.094
		SS_9_1298030_1	52.309
		SS_9_1325900_1	53.411
		Linkage group 6
		SS_49_3726139_1	0
		SS_49_4207310_1	3.609
		SS_49_3591566_1	6.311
		SS_49_108721_1	6.745
		SS_49_296364_3	7.403
		SS_49_615159_1	8.283
		SS_49_723079_2	8.283
		SS_49_1159140_3	9.96
		SS_49_1393642_1	14.049
		SS_49_1314263_1	17.919
		SS_49_2098392_3	21.786
		SS_49_1953815_1	22.695
		SS_49_1729491_3	23.75
		SS_49_1780935_3	24.013
		SS_49_2223285_2	24.891
		SS_49_2394413_2	25.107
		SS_49_2560771_1	26.899
		SS_49_2676885_3	28.917
		SS_49_2769170_1	31.407
		SS_49_2900349_1	31.623
		SS_49_2926334_3	31.84
		SS_49_2963581_2	32.057
		SS_49_3087429_3	32.491
		SS_49_3202663_2	32.491
		s_525_75266_1	34.275
		s_525_99583_4	34.709
		s_525_16768_2	35.363
		SS_43_4514550_5	36.238
		SS_43_4333009_3	37.564
		SS_43_4124444_4	37.998
		SS_43_4086403_1	38.431
		SS_43_5235451_2	38.865
		SS_43_3936226_2	38.865
		SS_43_4869375_1	39.301
		SS_43_168409_2	39.516
		SS_43_4913916_1	40.174
		SS_43_2461668_1	40.835
		SS_43_2323609_1	41.27
		SS_43_518979_2	42.381
		SS_43_1218867_1	44.057
		SS_43_2098323_2	46.464
		SS_43_2077016_1	47.342
		SS_43_1536669_1	48.002
		SS_43_3088408_4	52.794
		SS_43_3093165_3	54.314
		SS_19_4116993_2	59.994
		SS_19_3567481_2	61.811
		SS_19_3857263_2	62.028
		SS_19_3224193_3	62.903
		SS_19_3170196_1	64.01
		SS_19_418318_1	64.446
		SS_19_1904059_3	69.826
		SS_19_2940447_2	75.671
		s_187_393328_2	77.684
		SS_35_1216965_1	80.434
		SS_35_1431076_1	81.538
		SS_35_1530427_4	81.538
		SS_35_1444749_2	81.549
		SS_35_1640584_1	83.79
		s_428_196796_2	85.344
		s_596_160935_2	85.78
		s_75_1065100_2	86.216
		s_75_502223_3	86.432
		s_75_520125_1	86.648
		s_75_498650_1	86.864
		s_442_249761_1	86.864
		s_277_325084_2	87.69
		s_277_238012_1	87.956
		SS_42_1759624_3	88.609
		SS_42_1832514_1	89.043
		SS_42_2092874_1	89.259
		SS_42_2584479_2	89.475
		SS_42_2355047_2	89.475
		SS_42_2832055_1	89.69
		SS_42_29985_4	89.906
		SS_42_202082_1	90.56
		SS_42_993088_2	90.776
		SS_42_618160_1	90.776
		SS_42_1085864_2	90.991
		SS_42_1383007_2	91.207
		s_49_193223_2	91.207
		s_49_5040_2	91.207
		SS_35_2171331_2	91.476
		s_49_988385_1	91.486
		s_457_243224_2	96.177
		s_426_280033_1	100.248
		s_837_65419_2	101.733
		SS_35_1807107_2	103.291
		s_409_115859_1	103.507
		s_426_169983_1	103.723
		s_1060_12959_1	103.723
		SS_38_827301_2	104.157
		s_338_157565_1	104.157
		SS_44_9788016_1	104.373
		SS_44_9450712_3	104.588
		s_416_126106_1	105.022
		s_416_214086_2	105.022
		SS_44_7096034_2	106.576
		SS_44_7427537_2	106.576
		SS_44_7940155_3	106.576
		SS_44_6508593_1	109.794
		SS_44_5427505_2	110.67
		SS_44_5344372_1	111.772
		SS_44_4904398_3	113.792
		SS_44_4545424_3	115.346
		SS_44_4248865_3	115.562
		SS_44_4280179_1	115.778
		SS_44_4205502_2	115.778
		SS_44_3981877_3	115.994
		SS_44_5806382_1	116.209
		SS_44_6254482_2	116.643
		SS_44_6358376_1	117.077
		SS_44_6220613_5	117.079
		SS_44_6316143_2	117.73
		SS_44_5772977_1	118.164
		SS_44_3451999_1	120.419
		SS_44_3233932_2	120.635
		SS_44_2949437_2	121.737
		SS_44_2989777_3	121.953
		SS_44_2473206_1	123.055
		SS_44_2025594_2	125.319
		SS_44_1672338_1	127.116
		SS_44_1446222_1	130.349
		Linkage group 7
		s_778_75682_2	0
		SS_3_2490683_2	22.597
		SS_3_3385434_2	27.587
		SS_3_3207867_1	28.689
		SS_3_3211510_1	29.125
		SS_3_3105774_1	30
		SS_3_1446690_1	30.88
		SS_3_1353498_1	32.668
		SS_3_1296731_1	33.886
		SS_3_1308206_4	35.106
		SS_3_882470_2	38.86
		SS_3_1018837_1	38.86
		SS_3_891111_2	38.86
		SS_3_776099_1	39.513
		SS_3_536278_1	40.167
		SS_3_241311_1	40.6
		SS_3_150975_4	40.816
		SS_3_1589508_3	40.819
		SS_3_122791_1	41.345
		SS_3_1718751_2	41.905
		SS_23_282551_3	43.33
		SS_23_153352_3	44.515
		SS_23_1288865_2	45.218
		SS_23_1092930_1	45.872
		SS_23_1030693_1	46.088
		SS_23_934284_2	46.521
		s_222_487883_2	47.621
		s_222_378263_1	47.837
		s_222_315965_2	48.055
		s_222_269716_1	48.488
		s_222_194972_2	48.922
		s_222_179403_1	48.922
		s_222_147336_3	49.138
		s_222_74448_3	49.639
		s_222_44104_2	50.397
		s_391_187132_2	50.879
		s_391_37653_3	50.885
		s_391_288517_2	52.67
		s_362_254278_1	53.996
		s_362_151712_1	53.996
		s_362_103612_2	55.095
		s_362_224566_1	56.195
		s_518_109347_1	57.984
		s_211_498847_1	61.222
		s_211_329845_2	64.951
		s_211_139426_3	65.384
		s_211_101958_1	65.384
		Linkage group 8
		SS_70_140044_3	0
		s_435_243315_1	4.847
		s_44_1048318_2	6.42
		s_44_1095625_1	6.42
		s_283_457715_1	7.073
		s_287_131804_1	7.727
		s_147_278354_2	8.38
		s_328_99959_1	9.256
		s_235_259496_1	12.972
		s_735_73060_1	13.187
		SS_15_304710_2	14.513
		s_227_465820_2	15.841
		s_938_17933_1	16.941
		s_406_106192_2	16.941
		SS_14_1552989_2	18.267
		SS_14_1523256_2	18.482
		SS_14_1110431_2	18.916
		SS_14_1131259_1	18.916
		SS_14_2969322_1	20.701
		SS_14_877360_3	20.717
		SS_14_2731535_1	21.134
		SS_14_2888243_1	21.568
		s_770_33417_1	22.894
		SS_14_2826247_1	23.996
		SS_14_460758_2	25.321
		SS_14_644746_1	25.537
		SS_14_1235019_1	26.637
		SS_14_2986_1	27.559
		s_1190_10908_1	61.801
		Linkage group 9
		SS_40_2096468_1	0
		SS_40_2094873_1	0.875
		SS_40_2245489_1	1.529
		SS_60_1182407_1	2.635
		SS_60_993743_1	3.289
		s_257_166393_2	6.326
		s_257_441462_1	6.759
		s_257_60628_3	7.637
		SS_60_3137893_2	8.515
		SS_60_3357334_4	8.515
		SS_59_91433_1	9.39
		SS_59_34521_1	9.606
		SS_59_75892_2	10.04
		SS_60_2350919_1	10.473
		SS_60_2361326_3	10.689
		SS_60_2579078_1	10.905
		SS_59_962936_1	11.338
		SS_59_1080711_4	11.772
		SS_59_1122670_2	11.772
		SS_59_1207005_2	12.216
		SS_59_672529_1	14.687
		s_865_43424_1	15.393
		SS_61_1254895_1	16.947
		s_398_12430_3	17.381
		SS_61_1125833_1	18.034
		SS_61_759615_1	18.25
		SS_61_670956_1	18.903
		SS_61_433948_1	19.557
		SS_61_240969_2	20.21
		SS_61_360659_1	20.21
		SS_61_191504_1	20.864
		SS_61_1636272_1	21.739
		SS_61_1532620_5	21.955
		SS_61_1993514_1	24.23
		SS_61_2021166_1	24.663
		s_21_1541945_2	27.693
		s_21_1328406_1	28.346
		Linkage group 10
		s_168_640738_1	0
		s_168_563225_1	0
		s_168_319233_3	0.875
		s_168_154338_2	2.43
		s_23_1555442_2	3.083
		s_168_91492_2	3.299
		s_23_1567338_4	3.515
		s_23_1388044_1	4.168
		s_23_1519816_1	4.384
		s_23_1235236_1	6.421
		s_23_1055628_1	8.647
		s_23_975988_1	8.885
		s_23_280281_1	9.761
		s_23_662693_1	10.238
		SS_12_3270275_2	12.945
		SS_12_3327059_1	15.445
		SS_12_3777874_2	16.321
		SS_12_3838686_3	16.755
		SS_12_3893115_2	17.19
		SS_12_4036601_1	18.066
		SS_12_4081096_2	18.281
		SS_12_4509895_3	18.935
		SS_12_4374462_1	19.369
		SS_12_4787805_2	20.468
		SS_12_4700112_3	20.902
		SS_12_4852278_2	21.555
		s_519_202607_2	21.771
		s_519_168980_2	22.682
		Linkage group 11
		SS_24_7312148_1	0
		s_499_78108_3	10.736
		SS_24_7280239_1	11.664
		s_185_491483_1	12.996
		s_185_549909_3	12.996
		SS_25_106498_4	13.212
		s_1253_11837_2	13.212
		SS_25_813403_1	14.531
		SS_25_797192_1	14.537
		SS_25_889966_2	14.753
		SS_25_1011338_1	15.406
		SS_25_956371_1	15.622
		SS_25_1059290_1	16.056
		SS_25_1068202_1	16.272
		SS_25_1704295_3	16.705
		SS_25_1352242_1	16.921
		SS_25_1531151_1	17.137
		SS_25_1672548_2	17.138
		SS_25_2559695_1	20.853
		SS_25_2432653_1	21.506
		SS_25_347346_2	25.211
		SS_25_406313_1	25.441
		SS_25_202616_1	25.656
		s_42_524760_2	26.975
		SS_24_7266095_2	26.982
		s_499_138195_3	26.982
		s_185_572825_3	27.095
		s_42_684738_1	27.197
		SS_24_7935674_1	27.219
		s_185_690379_2	27.617
		SS_24_8805531_2	27.63
		s_185_282207_2	27.846
		SS_24_9616136_1	28.5
		SS_24_5018742_1	28.933
		SS_24_4699281_2	30.487
		SS_24_4529853_2	31.363
		SS_24_4455047_2	31.704
		SS_24_4110383_3	33.824
		SS_24_4097549_1	33.824
		SS_24_4021091_1	34.039
		SS_24_3958258_1	34.473
		SS_24_6801185_1	35.348
		SS_24_6729265_3	35.564
		SS_24_6681823_2	35.998
		SS_24_6540084_1	36.432
		SS_24_6380049_2	36.865
		SS_24_6287008_1	36.865
		SS_24_6237496_1	37.519
		SS_24_6194536_1	37.616
		SS_24_6059423_1	37.734
		SS_24_5895989_2	39.519
		SS_24_5808062_1	39.735
		SS_24_3689031_2	40.834
		SS_24_3654020_3	40.878
		SS_24_3574070_2	41.489
		SS_24_3403313_2	41.925
		SS_24_3162766_1	42.358
		SS_24_3268509_1	42.574
		SS_24_3135391_2	43.008
		SS_24_2810740_1	43.661
		SS_24_2706469_4	43.877
		SS_24_2583376_1	44.531
		SS_24_2206118_1	45.857
		SS_24_2353877_1	47.182
		SS_24_2147997_1	48.51
		SS_24_1934524_2	49.838
		SS_24_1830840_1	51.623
		SS_24_1841725_1	52.057
		SS_24_1274047_2	53.383
		SS_24_1184590_1	54.036
		SS_24_1075620_1	54.69
		SS_24_934571_1	55.565
		SS_24_1022028_2	56.441
		SS_24_820184_1	57.094
		SS_24_647202_1	57.97
		SS_24_716411_1	57.97
		SS_24_589882_2	58.403
		SS_24_653188_1	59.509
		SS_24_351297_2	61.768
		SS_24_293485_2	62.201
		SS_24_208675_2	63.986
		SS_24_97555_1	64.42
		SS_24_114675_1	64.853
		SS_24_5458493_1	65.822
		SS_24_114675_1	64.853
		SS_24_5458493_1	65.822
