# Supplementary material for: Draft genome sequence of adzuki bean, Vigna angularis
Source: Sci Rep. 2015 Jan 28;5:8069. doi: 10.1038/srep08069 (PMC5389050; doi:10.1038/srep08069)
Supplement: Supplementary Information — Supplementary Table S9 [file srep08069-s4.xls]

## Sheet: Sheet1
		Supplementary Table S9. The status of assignment the scaffolds based on genetic map.
		Linkage Group	Scaffold	Orientation	Anchoring position	Physical postion of matched markers (bp)	Genetic position of matched markers (cM)
		1 *	*SS7	N	53.9	260053	53.899
		4	*SS7	R	46.3	459376,457371	46.038,46.566
		4	*SS23	N	90.54	3288151	90.536
		7	*SS23	F	45.26	282551,153352,1288865,1092930,1030693,934284	43.33,44.515,45.218,45.872,46.088,46.521
		1	*s355	F	0.11	74141,105287	0.0,0.223
		1	*s234	R	3.0	555878,461913,319585,282163,23889,102188,17357	0.877,1.752,1.968,2.622,3.713,3.929,6.113
		1	*s232	R	7.01	595630,592129,627341,488544,435585,242883,163565,122656,140661,84269	3.497,4.363,5.238,6.547,6.763,7.862,8.078,8.512,8.728,10.513
		1	*s662	R	22.71	104186,21227	21.035,24.388
		1	*SS51	R	28.96	6859959,7259775,7481584,7670911,7811646,7924646,8134920,5231653,2138491,2282247,2385534,5627377,2284264,1575375,1639188,1827127,1346315,1404953,4055113,4718038,4873058,2503836,2908288,3310960,3376080,3033706,3763356,3817486,3709268,27138,296129,5850958,6029972,558492,6026156,6276107	10.946,12.046,12.924,13.577,14.231,14.446,15.1,15.975,16.409,17.735,17.951,18.167,18.961,20.601,23.288,24.933,25.474,27.028,27.682,30.415,30.631,33.39,35.295,37.707,39.084,39.517,40.866,41.531,42.186,44.242,45.346,45.561,46.215,47.09,47.524,48.4
		1	*s797	N	32.49	64513	32.492
		1	*s50	F	48.94	259005,364066	48.833,49.049
		1	*s353	N	51.07	97470	51.067
		1	*s348	N	51.28	50418	51.283
		1	*s725	N	51.5	98986	51.498
		1	*s316	F	53.83	190508,65855,191984	53.032,53.465,54.98
		1	*SS50	R	54.16	1065925,1077638,698505,201726,644127	52.598,54.115,54.331,54.546,55.196
		1	*s296	F	55.74	48153,267864	55.63,55.845
		1	*s115	R	56.83	475000,166604	56.721,56.937
		1	*s79	F	57.48	250824,329194	57.37,57.586
		1	*s830	N	57.59	51296	57.586
		1	*s141	R	58.91	718391,338002	58.02,59.805
		1	*s14	R	63.18	1473869,443106,323628,609681	60.906,62.222,64.24,65.335
		1	*s656	N	65.11	103641	65.115
		1	*SS47	F	70.85	1282366,1260377,1577779,2492873,2622921,162273,2983517,253607,1925685,1819935,630500,3317945,3473035	61.122,65.331,67.118,69.136,70.013,70.667,71.32,71.976,73.534,74.781,75.073,75.289,75.723
		1	*s91	F	78.11	483174,331860,541680,823634,1048860,933985	77.277,77.493,77.496,78.146,78.8,79.449
		1	*s675	N	79.23	98309	79.233
		1	*s574	N	82.57	171184	82.567
		1	*SS48	F	87.16	2034886,2314878,2754077,2808579,2875119,2993343,3019234,3355672,3493173,3632682,3724419,4036663,4146235	80.329,82.351,84.585,85.461,85.676,87.445,87.68,88.56,89.886,90.102,90.206,90.317,90.533
		2	*s240	F	3.77	26921,212029,240680,107675	3.057,3.721,3.937,4.37
		2	*SS46	F	17.85	1225831,1287697,1408036,1709804,1747685,1811238,2021898,2257639,227269,5401432,5364598,2398934,423633,2348732,2405067,2786570,3023611,643112,802094,3795180,4696163	0.0,5.47,5.904,7.003,7.219,7.653,8.528,10.781,12.799,20.106,20.777,22.733,22.989,23.866,25.067,26.528,27.182,28.736,29.169,30.724,31.599
		2	*s991	N	21.66	3086	21.659
		2	*SS54	F	34.93	206959,1031690,1424110	34.572,34.788,35.442
		2	*s249	N	36.77	234133	36.768
		2	*SS28	N	36.77	1151547	36.768
		2	*SS31	N	38.55	1925358	38.552
		2	*SS56	N	39.88	154256	39.885
		2	*s150	N	39.88	321111	39.878
		2	*s793	N	40.92	57295	40.916
		2	*SS1	N	42.25	2342221	42.251
		2	*s462	N	43.28	198467	43.279
		2	*s451	N	44.98	47472	44.983
		2	*s324	N	45.64	89479	45.637
		2	*s294	R	48.75	155154,65213,21131	48.61,48.826,48.827
		2	*SS17	N	51.57	1531196	51.566
		2	*s269	R	54.48	239040,94699	54.249,54.717
		2	*SS55	N	62.37	2959754	62.368
		3	*s782	R	3.41	72475,32119	3.268,3.558
		3	*SS34	R	17.75	7878933,8036696,8379575,4011598,4002225,3998350,3952275,3536056,3351926,3405316,3288815,3146870,3033044,2832842,2803918,2562771,2443799,2063180,2002230,1790307,1341491,1334669,1307496,6266762,6005005,5836762,6611460,6942066,196986,316072,491536,608017,572912,725893,740250,7424444,7588545,4635189,4729534,5057386,5426684	0.0,1.417,4.143,5.018,5.234,5.45,5.883,6.913,7.414,7.415,7.849,8.502,10.287,11.162,12.262,12.478,12.542,13.13,13.563,13.779,15.333,15.987,16.203,17.078,17.512,19.071,22.29,23.622,26.352,26.786,27.22,28.095,28.456,29.408,29.639,33.786,35.659,36.313,36.746,38.301,39.626
		3	*s144	R	41.16	794135,550173,293947,133176	39.842,40.718,41.817,42.251
		3	*s425	N	43.35	48117	43.351
		3	*s288	R	44.44	224487,145296,4906	44.004,44.22,45.095
		3	*SS37	R	52.07	3099317,3028581,2786666,2619723,2660389,2605698,2404884,2320937,2219667,260850,2160582,297429,571584,641727,958475,3380832,1407899,3280857,1082712,1905336,1898080,3192978,3170346,1680863,1618822	45.971,46.187,47.741,48.394,48.61,49.264,49.697,50.351,51.226,51.344,51.442,51.658,52.533,52.749,52.965,53.18,53.614,54.268,54.483,55.137,55.353,55.786,56.002,56.656,57.089
		3	*s553	N	57.3	157467	57.305
		3	*s517	F	57.85	67618,129964	57.739,57.955
		3	*s666	N	58.61	141198	58.608
		3	*SS20	R	65.1	2711805,2622278,1951364,1915296,1333563,415167,1580790,472588,182178,115606	59.042,59.258,61.77,62.648,65.387,67.886,68.467,68.627,68.758,69.191
		3	*s371	N	69.19	42907	69.191
		3	*SS18	R	70.12	895579,766142,471533,98404,88022	69.488,70.059,70.183,70.312,70.538
		3	*s594	N	70.28	99510	70.275
		3	*s403	N	71.52	23095	71.524
		3	*s621	N	72.02	71616	72.018
		3	*s101	F	72.74	77207,800958,923233,652451,927401	72.446,72.458,72.674,72.889,73.211
		3	*SS36	N	72.89	205732	72.889
		3	*s105	R	73.0	506188,80297	72.024,73.968
		3	*s132	F	73.47	148802,788566	73.072,73.859
		3	*s634	F	73.65	90319,93209	73.537,73.753
		3	*s430	N	74.18	246202	74.184
		3	*s181	F	75.1	28658,252065	74.229,75.98
		4	*s686	N	9.09	104854	9.089
		4	*s602	N	9.96	170711	9.962
		4	*SS8	R	13.33	3293924,3377065,3353008,3245638,3029871,3108981,2340043,2705374,2518499,1068427,1418389,2249577,3651185,3465909,3478006,3475192,928663	0.0,0.227,0.438,0.654,2.556,3.37,6.005,7.785,8.246,8.659,9.526,9.547,10.178,11.732,11.923,12.163,123.605
		4	*s507	R	14.43	107030,52761	13.57,15.284
		4	*SS5	F	27.81	2729869,2738217,2420592,1700481,1931014,2698533,2078354,2595397,1528133,1613427,1602043,1452208,1050614,920091,996319,824685,454587,18469,3224132	16.61,16.826,17.701,17.917,18.793,19.03,19.224,20.539,22.114,24.134,25.46,27.014,27.448,28.101,28.317,28.533,29.408,30.361,110.779
		4	*SS67	F	33.03	180672,697663,375859	32.701,32.981,33.417
		4	*s285	F	35.73	24808,469049	34.299,37.165
		4	*s704	N	36.05	122255	36.055
		4	*SS68	R	39.72	1049509,1933793,2027836,1819444,1520962,1409015,216917	34.955,37.599,38.033,39.36,41.379,42.478,44.268
		4	*s382	N	45.82	145346	45.822
		4	*s405	N	46.91	88265	46.905
		4	*s61	F	48.07	93918,158564,248929,231344,1051627	46.254,47.558,47.992,48.208,50.342
		4	*s464	N	52.49	182867	52.492
		4	*s768	N	54.43	67857	54.427
		4	*SS6	F	56.74	400048,250869,694861,1657311,1228691,2575156,2674702,2980476,3269079,3074058	53.473,53.477,55.389,55.822,56.256,57.135,58.464,58.898,59.114,59.329
		4	*s422	N	59.55	49030	59.545
		4	*s853	N	59.76	70262	59.761
		4	*s135	N	59.98	357902	59.978
		4	*s24	N	65.81	829472	65.815
		4	*s27	N	68.86	1306232	68.864
		4	*s600	N	78.64	40325	78.639
		4	*s97	R	85.24	774361,103055	84.389,86.09
		4	*s498	N	86.43	192397	86.426
		4	*s95	N	113.86	1020184	113.863
		4	*s15	N	117.94	477582	117.935
		4	*s303	N	129.92	444786	129.918
		5	*s86	F	1.84	115912,110098,85825,20194,202840,189025,249393,668004	0.0,0.875,1.091,1.307,1.961,2.176,2.392,4.883
		5	*s415	F	25.96	87906,284017,210556	24.935,25.812,27.128
		5	*SS9	R	29.56	7660155,7697896,7663542,7611935,8093851,8084235,8005092,8200304,8210640,8303959,8417971,8470511,8784783,8605458,8932808,8721508,8917943,9118015,9349324,9381249,9402338,9465440,9521468,9577801,9598995,6431401,6539005,6690307,7125548,7205907,6189901,7424617,1455283,1541361,1915548,1921603,2397178,2147200,2349244,2410941,2543864,2545296,2864262,3072647,3221602,3603283,3382968,3699653,178943,122210,9…	6.437,6.871,7.524,8.178,10.669,12.924,14.024,14.677,14.893,15.327,15.76,16.414,17.289,17.723,18.135,18.527,18.622,19.466,20.119,20.553,21.653,22.528,23.182,23.471,23.77,26.028,28.227,30.958,32.743,33.176,33.392,33.826,34.701,36.256,37.131,37.567,38.904,39.338,39.771,40.871,41.97,42.186,43.062,43.278,43.931,44.147,44.581,45.234,46.11,46.325,47.651,47.867,52.094,52.309,53.411
		6	*SS49	F	19.63	3726139,4207310,3591566,108721,296364,615159,1159140,1393642,1314263,2098392,1953815,1729491,1780935,2223285,2394413,2560771,2676885,2769170,2900349,2926334,2963581,3087429	0.0,3.609,6.311,6.745,7.403,8.283,9.96,14.049,17.919,21.786,22.695,23.75,24.013,24.891,25.107,26.899,28.917,31.407,31.623,31.84,32.057,32.491
		6	*s525	R	34.78	75266,99583,16768	34.275,34.709,35.363
		6	*SS43	R	42.68	4514550,4333009,4124444,4086403,5235451,4869375,168409,4913916,2461668,2323609,518979,1218867,2098323,2077016,1536669,3088408,3093165	36.238,37.564,37.998,38.431,38.865,39.301,39.516,40.174,40.835,41.27,42.381,44.057,46.464,47.342,48.002,52.794,54.314
		6	*SS19	R	65.09	4116993,3567481,3857263,3224193,3170196,418318,1904059,2940447	59.994,61.811,62.028,62.903,64.01,64.446,69.826,75.671
		6	*s187	N	77.68	393328	77.684
		6	*s428	N	85.34	196796	85.344
		6	*s596	N	85.78	160935	85.78
		6	*s75	R	86.54	1065100,502223,520125,498650	86.216,86.432,86.648,86.864
		6	*s442	N	86.86	249761	86.864
		6	*SS35	F	87.01	1216965,1431076,1444749,1640584,2171331,1807107	80.434,81.538,81.549,83.79,91.476,103.291
		6	*s277	R	87.82	325084,238012	87.69,87.956
		6	*SS42	R	89.95	1759624,1832514,2092874,2584479,2832055,29985,202082,993088,1085864,1383007	88.609,89.043,89.259,89.475,89.69,89.906,90.56,90.776,90.991,91.207
		6	*s49	F	91.35	193223,988385	91.207,91.486
		6	*s457	N	96.18	243224	96.177
		6	*s837	N	101.73	65419	101.733
		6	*s426	R	101.99	280033,169983	100.248,103.723
		6	*s409	N	103.51	115859	103.507
		6	*s1060	N	103.72	12959	103.723
		6	*s338	N	104.16	157565	104.157
		6	*SS38	N	104.16	827301	104.157
		6	*s416	N	105.02	126106	105.022
		6	*SS44	R	116.71	9788016,9450712,7096034,6508593,5427505,5344372,4904398,4545424,4248865,4280179,3981877,5806382,6254482,6358376,6220613,6316143,5772977,3451999,3233932,2949437,2989777,2473206,2025594,1672338,1446222	104.373,104.588,106.576,109.794,110.67,111.772,113.792,115.346,115.562,115.778,115.994,116.209,116.643,117.077,117.079,117.73,118.164,120.419,120.635,121.737,121.953,123.055,125.319,127.116,130.349
		7	*s778	N	0.0	75682	0.0
		7	*SS3	R	34.97	2490683,3385434,3207867,3211510,3105774,1446690,1353498,1296731,1308206,882470,776099,536278,241311,150975,1589508,122791,1718751	22.597,27.587,28.689,29.125,30.0,30.88,32.668,33.886,35.106,38.86,39.513,40.167,40.6,40.816,40.819,41.345,41.905
		7	*s222	R	48.76	487883,378263,315965,269716,194972,147336,74448,44104	47.621,47.837,48.055,48.488,48.922,49.138,49.639,50.397
		7	*s391	F	51.48	187132,37653,288517	50.879,50.885,52.67
		7	*s362	R	55.1	254278,103612,224566	53.996,55.095,56.195
		7	*s518	N	57.98	109347	57.984
		7	*s211	R	63.85	498847,329845,139426	61.222,64.951,65.384
		8	*SS70	N	0.0	140044	0.0
		8	*s435	N	4.85	243315	4.847
		8	*s44	N	6.42	1048318	6.42
		8	*s283	N	7.07	457715	7.073
		8	*s287	N	7.73	131804	7.727
		8	*s147	N	8.38	278354	8.38
		8	*s328	N	9.26	99959	9.256
		8	*s235	N	12.97	259496	12.972
		8	*s735	N	13.19	73060	13.187
		8	*SS15	N	14.51	304710	14.513
		8	*s227	N	15.84	465820	15.841
		8	*s938	N	16.94	17933	16.941
		8	*s406	N	16.94	106192	16.941
		8	*SS14	R	22.4	1552989,1523256,1110431,2969322,877360,2731535,2888243,2826247,460758,644746,1235019,2986	18.267,18.482,18.916,20.701,20.717,21.134,21.568,23.996,25.321,25.537,26.637,27.559
		8	*s770	N	22.89	33417	22.894
		8	*s1190	N	61.8	10908	61.801
		9	*SS40	F	0.8	2096468,2094873,2245489	0.0,0.875,1.529
		9	*s257	R	6.91	166393,441462,60628	6.326,6.759,7.637
		9	*SS60	F	7.75	1182407,993743,3137893,2350919,2361326,2579078	2.635,3.289,8.515,10.473,10.689,10.905
		9	*SS59	F	11.29	91433,34521,75892,962936,1080711,1207005,672529	9.39,9.606,10.04,11.338,11.772,12.216,14.687
		9	*s865	N	15.39	43424	15.393
		9	*s398	N	17.38	12430	17.381
		9	*SS61	F	20.49	1254895,1125833,759615,670956,433948,240969,191504,1636272,1532620,1993514,2021166	16.947,18.034,18.25,18.903,19.557,20.21,20.864,21.739,21.955,24.23,24.663
		9	*s21	R	28.02	1541945,1328406	27.693,28.346
		10	*s168	R	1.65	640738,319233,154338,91492	0.0,0.875,2.43,3.299
		10	*s23	R	6.57	1555442,1567338,1388044,1519816,1235236,1055628,975988,280281,662693	3.083,3.515,4.168,4.384,6.421,8.647,8.885,9.761,10.238
		10	*SS12	F	18.02	3270275,3327059,3777874,3838686,3893115,4036601,4081096,4509895,4374462,4787805,4700112,4852278	12.945,15.445,16.321,16.755,17.19,18.066,18.281,18.935,19.369,20.468,20.902,21.555
		10	*s519	R	22.23	202607,168980	21.771,22.682
		11	*s1253	N	13.21	11837	13.212
		11	*SS25	R	18.06	106498,813403,797192,889966,1011338,956371,1059290,1068202,1704295,1352242,1531151,1672548,2559695,2432653,347346,406313,202616	13.212,14.531,14.537,14.753,15.406,15.622,16.056,16.272,16.705,16.921,17.137,17.138,20.853,21.506,25.211,25.441,25.656
		11	*s499	F	18.86	78108,138195	10.736,26.982
		11	*s185	F	23.89	491483,572825,690379,282207	12.996,27.095,27.617,27.846
		11	*s42	F	27.09	524760,684738	26.975,27.197
		11	*SS24	R	43.14	7312148,7280239,7266095,7935674,8805531,9616136,5018742,4699281,4529853,4455047,4110383,4021091,3958258,6801185,6729265,6681823,6540084,6380049,6237496,6194536,6059423,5895989,5808062,3689031,3654020,3574070,3403313,3162766,3268509,3135391,2810740,2706469,2583376,2206118,2353877,2147997,1934524,1830840,1841725,1274047,1184590,1075620,934571,1022028,820184,647202,589882,653188,351297,293485,208675…	0.0,11.664,26.982,27.219,27.63,28.5,28.933,30.487,31.363,31.704,33.824,34.039,34.473,35.348,35.564,35.998,36.432,36.865,37.519,37.616,37.734,39.519,39.735,40.834,40.878,41.489,41.925,42.358,42.574,43.008,43.661,43.877,44.531,45.857,47.182,48.51,49.838,51.623,52.057,53.383,54.036,54.69,55.565,56.441,57.094,57.97,58.403,59.509,61.768,62.201,63.986,64.42,64.853,65.822
		* Color-marked super scaffolds are multiple-matched to two different linkage groups and we assigned them to linkage groups with more supporting markers (blue)
