# Supplementary material for: Draft genome sequence of adzuki bean, Vigna angularis
Source: Sci Rep. 2015 Jan 28;5:8069. doi: 10.1038/srep08069 (PMC5389050; doi:10.1038/srep08069)
Supplement: Supplementary Information — Supplementary Table S11 [file srep08069-s5.xls]

## Sheet: Sheet1
Supplementary Table S11. Adzuki bean specific gene cluster and the annotations
Cluster number	Genename	Pfam ID	GO ID	Arabidopsis homolog	Description
CLST17296	VAG|Vang0877s00010	No annotation
CLST17296	VAG|Vang0308s00150	PF03017
CLST17296	VAG|Vang0313s00140	PF02992,PF13963
CLST17296	VAG|Vang0968s00040	PF02992,PF13963
CLST25300	VAG|Vang0191s00090	PF00106	GO:0008152,GO:0016491	AT3G61220.1	short-chain dehydrogenase/reductase, putative, expressed
CLST20241	VAG|Vang02g06450	No annotation
CLST20241	VAG|Vang0834s00030			AT2G24190.2	oxidoreductase, short chain dehydrogenase/reductase family domain containing protein, expressed
CLST20241	VAG|Vang08g04020			AT2G24190.1	oxidoreductase, short chain dehydrogenase/reductase family domain containing protein, expressed
CLST17458	VAG|Vang07g06850	No annotation
CLST17458	VAG|Vang11g14720	No annotation
CLST25420	VAG|Vang0340s00060			AT5G65500.1	protein kinase, putative, expressed
CLST25420	VAG|Vang0814s00010			AT5G65500.1	protein kinase, putative, expressed
CLST20536	VAG|Vang04g14990	No annotation
CLST20536	VAG|Vang0612s00020	No annotation
CLST20536	VAG|Vang03g13450	No annotation
CLST20340	VAG|Vang06g11190	PF03479		AT4G14465.1	DNA binding protein, putative, expressed
CLST25515	VAG|Vang0567s00100			AT5G10330.3	aminotransferase, classes I and II, domain containing protein, expressed
CLST25515	VAG|Vang0777s00030			AT5G10330.3	aminotransferase, classes I and II, domain containing protein, expressed
CLST20275	VAG|Vang03g08780	PF01612	GO:0003676,GO:0006139,GO:0008408	AT2G36110.1	3-5 exonuclease domain-containing protein, putative, expressed
CLST25231	VAG|Vang0041s00400	No annotation
CLST5493	VAG|Vang0191s00070	No annotation
CLST5493	VAG|Vang0393s00120	No annotation
CLST5493	VAG|Vang0206s00170	No annotation
CLST5493	VAG|Vang0346s00170	No annotation
CLST5493	VAG|Vang0134s00230	No annotation
CLST25654	VAG|Vang11g05830	PF00628	GO:0005515	AT4G14920.1	PHD-finger domain containing protein, expressed
CLST25654	VAG|Vang11g05830			AT4G14920.1	PHD-finger domain containing protein, expressed
CLST25593	VAG|Vang07g00130	PF00179	GO:0016881	AT4G36800.2	ubiquitin-conjugating enzyme, putative, expressed
CLST20147	VAG|Vang0005s01110	No annotation
CLST26096	VAG|Vang0183s00110	No annotation
CLST26096	VAG|Vang09g00910	No annotation
CLST26138	VAG|Vang02g14490	No annotation
CLST26138	VAG|Vang0636s00030	No annotation
CLST13021	VAG|Vang02g13840	PF00067	GO:0005506,GO:0016705,GO:0020037,GO:0055114	AT2G25160.1	cytochrome P450, putative, expressed
CLST13021	VAG|Vang02g13840	PF00067	GO:0005506,GO:0016705,GO:0020037,GO:0055114	AT4G31950.1	cytochrome P450, putative, expressed
CLST25321	VAG|Vang01g08660	No annotation
CLST25321	VAG|Vang06g13780	No annotation
CLST20259	VAG|Vang0318s00050	No annotation
CLST20259	VAG|Vang04g01060	No annotation
CLST20259	VAG|Vang06g18510	No annotation
CLST17266	VAG|Vang03g18130	No annotation
CLST17266	VAG|Vang02g05880			AT4G01070.2	UDP-glucoronosyl/UDP-glucosyl transferase, putative, expressed
CLST17266	VAG|Vang0689s00050	No annotation
CLST12983	VAG|Vang0013ss00110	No annotation
CLST12983	VAG|Vang0155s00210	No annotation
CLST12983	VAG|Vang02g03490			AT4G23160.1	TKL_IRAK_DUF26-lc.20 - DUF26 kinases have homology to DUF26 containing loci, expressed
CLST25443	VAG|Vang03g04630			AT2G23970.1	class I glutamine amidotransferase, putative, expressed
CLST25443	VAG|Vang03g04630			AT4G30550.1	class I glutamine amidotransferase, putative, expressed
CLST25636	VAG|Vang10g00200	PF03469		AT1G15910.1	transcription factor X1, putative, expressed
CLST25636	VAG|Vang10g00200	PF03469		AT3G12550.2	transcription factor X1, putative, expressed
CLST25287	VAG|Vang0149s00310	PF02992
CLST2802	VAG|Vang0149s00320	No annotation
CLST2802	VAG|Vang02g08810	No annotation
CLST2802	VAG|Vang02g06410	No annotation
CLST2802	VAG|Vang02g15120	No annotation
CLST2802	VAG|Vang0657s00010	No annotation
CLST2802	VAG|Vang0645s00020	No annotation
CLST2802	VAG|Vang1133s00010	No annotation
CLST2802	VAG|Vang06g20260	No annotation
CLST2802	VAG|Vang03g14720	No annotation
CLST2802	VAG|Vang0460s00040	No annotation
CLST2802	VAG|Vang0041s00380	No annotation
CLST2802	VAG|Vang0196s00200	No annotation
CLST2802	VAG|Vang1017s00010	No annotation
CLST2802	VAG|Vang0318s00030	No annotation
CLST25229	VAG|Vang0041s00070	PF13963
CLST25229	VAG|Vang0335s00160	PF13963
CLST25547	VAG|Vang06g01920	PF05216		AT2G15240.1	unc-50, putative, expressed
CLST25212	VAG|Vang0032ss00050	No annotation
CLST25212	VAG|Vang0053ss00100	PF08213
CLST25498	VAG|Vang04g10780	PF00689		AT3G22910.1	calcium-transporting ATPase, plasma membrane-type, putative, expressed
CLST25498	VAG|Vang0939s00020	PF00689		AT3G22910.1	calcium-transporting ATPase, plasma membrane-type, putative, expressed
CLST26228	VAG|Vang0134s00190	No annotation
CLST26275	VAG|Vang03g16400	No annotation
CLST26275	VAG|Vang0699s00070	No annotation
CLST25398	VAG|Vang02g11260	PF04535		AT2G36100.1	membrane associated DUF588 domain containing protein, putative, expressed
CLST25398	VAG|Vang0395s00100	PF04535		AT2G36100.1	membrane associated DUF588 domain containing protein, putative, expressed
CLST26148	VAG|Vang01g00730	No annotation
CLST26148	VAG|Vang01g00820	No annotation
CLST26122	VAG|Vang06g25220	No annotation
CLST13002	VAG|Vang0071ss00680	No annotation
CLST13002	VAG|Vang06g14850	No annotation
CLST17285	VAG|Vang0045ss00530	No annotation
CLST17285	VAG|Vang10g02960	No annotation
CLST26195	VAG|Vang0045ss00180	No annotation
CLST26195	VAG|Vang02g10480	No annotation
CLST20296	VAG|Vang04g05330	PF00201	GO:0008152,GO:0016758	AT4G34138.1	UDP-glucoronosyl and UDP-glucosyl transferase, putative, expressed
CLST20296	VAG|Vang07g01960	PF00201	GO:0008152,GO:0016758	AT4G34135.1	anthocyanin 3-O-beta-glucosyltransferase, putative, expressed
CLST20296	VAG|Vang07g01960	PF00201	GO:0008152,GO:0016758	AT2G15490.3	anthocyanin 3-O-beta-glucosyltransferase, putative, expressed
CLST20338	VAG|Vang06g09880	PF00847	GO:0003700,GO:0006355	AT3G23230.1	AP2 domain containing protein, expressed
CLST20238	VAG|Vang02g06050	No annotation
CLST20203	VAG|Vang0137s00160	PF00085,PF07970,PF13850	GO:0045454	AT4G27080.1	OsPDIL5-4 protein disulfide isomerase PDIL5-4, expressed
CLST26199	VAG|Vang0950s00010	No annotation
CLST20497	VAG|Vang0260s00170	No annotation
CLST20497	VAG|Vang0489s00040	No annotation
CLST20497	VAG|Vang0260s00160	No annotation
CLST2069	VAG|Vang0017s01040	PF00078,PF08284	GO:0003723,GO:0003964,GO:0006278	ATMG00860.1	retrotransposon protein, putative, unclassified, expressed
CLST2069	VAG|Vang0022ss03550	PF00078	GO:0003723,GO:0003964,GO:0006278	ATMG00860.1	retrotransposon protein, putative, unclassified, expressed
CLST2069	VAG|Vang0039ss00360	PF00078,PF03732,PF08284	GO:0003723,GO:0003964,GO:0006278	ATMG00860.1	retrotransposon protein, putative, unclassified, expressed
CLST2069	VAG|Vang0082s00110	PF00078,PF03732,PF08284
CLST2069	VAG|Vang0112s00260	PF00078,PF03732,PF08284	GO:0003723,GO:0003964,GO:0006278	AT5G14820.1	PPR repeat containing protein, expressed
CLST2069	VAG|Vang02g03560	PF00078,PF00665,PF08284	GO:0015074,GO:0003723,GO:0003964,GO:0006278	ATMG00860.1	retrotransposon protein, putative, unclassified, expressed
CLST2069	VAG|Vang02g06330	PF00078,PF03732,PF08284	GO:0003723,GO:0003964,GO:0006278	ATMG00860.1	retrotransposon protein, putative, unclassified, expressed
CLST2069	VAG|Vang06g13820	PF00078,PF00665,PF08284	GO:0015074,GO:0003723,GO:0003964,GO:0006278	ATMG00860.1	retrotransposon protein, putative, unclassified, expressed
CLST2069	VAG|Vang06g13820	PF00078,PF00665	GO:0003723,GO:0003964,GO:0006278,GO:0015074	ATMG00860.1	retrotransposon protein, putative, unclassified, expressed
CLST2069	VAG|Vang06g13820	PF00078,PF00665	GO:0015074,GO:0003723,GO:0003964,GO:0006278	ATMG00860.1	retrotransposon protein, putative, unclassified, expressed
CLST2069	VAG|Vang06g13820	PF00665	GO:0015074	ATMG00860.1	retrotransposon protein, putative, unclassified, expressed
CLST2069	VAG|Vang02g15070	PF00078,PF03732,PF08284
CLST2069	VAG|Vang04g09250	PF00078,PF08284
CLST2069	VAG|Vang06g13820	PF00078,PF00665,PF03732,PF08284	GO:0015074,GO:0003723,GO:0003964,GO:0006278	ATMG00860.1	retrotransposon protein, putative, unclassified, expressed
CLST2069	VAG|Vang08g04330	PF00078,PF08284	GO:0003723,GO:0003964,GO:0006278	ATMG00860.1	retrotransposon protein, putative, unclassified, expressed
CLST2069	VAG|Vang0318s00110	PF00078,PF00665,PF08284	GO:0003723,GO:0003964,GO:0006278,GO:0015074	ATMG00860.1	retrotransposon protein, putative, unclassified, expressed
CLST2069	VAG|Vang06g13820	PF00078,PF00665
CLST2069	VAG|Vang06g13820	PF00665
CLST17447	VAG|Vang0408s00070	No annotation
CLST17447	VAG|Vang0568s00030	No annotation
CLST17447	VAG|Vang0312s00010	No annotation
CLST25466	VAG|Vang03g17580	PF14432		AT3G49710.1	pentatricopeptide, putative, expressed
CLST25539	VAG|Vang0674s00050	No annotation
CLST1487	VAG|Vang0032ss00540	No annotation
CLST1487	VAG|Vang0521s00060	No annotation
CLST1487	VAG|Vang0551s00080	No annotation
CLST1487	VAG|Vang0084s00230	PF02992
CLST1487	VAG|Vang09g02580	No annotation
CLST1487	VAG|Vang0039ss01430	No annotation
CLST1487	VAG|Vang0206s00360	No annotation
CLST1487	VAG|Vang03g18250	No annotation
CLST1487	VAG|Vang03g17350	No annotation
CLST1487	VAG|Vang0860s00020	No annotation
CLST1487	VAG|Vang08g03980	No annotation
CLST1487	VAG|Vang0738s00060	No annotation
CLST1487	VAG|Vang02g12260	No annotation
CLST1487	VAG|Vang0149s00030	No annotation
CLST1487	VAG|Vang01g10350	No annotation
CLST1487	VAG|Vang1020s00020	No annotation
CLST1487	VAG|Vang0318s00120	PF03822	GO:0007165	AT5G25110.1	CAMK_KIN1/SNF1/Nim1_like.34 - CAMK includes calcium/calmodulin depedent protein kinases, expressed
CLST1487	VAG|Vang04g09650	No annotation
CLST1487	VAG|Vang0318s00090	No annotation
CLST1487	VAG|Vang0506s00050	No annotation
CLST1487	VAG|Vang09g04880	No annotation
CLST1487	VAG|Vang0545s00010	No annotation
CLST1487	VAG|Vang09g00570	PF03822	GO:0007165	AT5G10930.1	CAMK_KIN1/SNF1/Nim1_like.34 - CAMK includes calcium/calmodulin depedent protein kinases, expressed
CLST1487	VAG|Vang06g20610	No annotation
CLST1487	VAG|Vang0112s00270	No annotation
CLST1487	VAG|Vang0183s00130	No annotation
CLST25628	VAG|Vang09g00650	PF02992
CLST25553	VAG|Vang06g11120	PF00069	GO:0004672,GO:0005524,GO:0006468	AT1G08650.2	CAMK_CAMK_like.14 - CAMK includes calcium/calmodulin depedent protein kinases, expressed
CLST25613	VAG|Vang08g00620	PF13837		AT1G76880.1	expressed protein
CLST25262	VAG|Vang0076s00420			AT5G07740.1	retrotransposon protein, putative, unclassified, expressed
CLST7582	VAG|Vang0721s00030	No annotation
CLST7582	VAG|Vang11g09980	No annotation
CLST7582	VAG|Vang08g04580	No annotation
CLST7582	VAG|Vang0810s00030	No annotation
CLST7582	VAG|Vang0179s00230	No annotation
CLST7582	VAG|Vang0541s00070	No annotation
CLST7582	VAG|Vang01g11430	No annotation
CLST7582	VAG|Vang01g14900	No annotation
CLST7582	VAG|Vang0038s00010	No annotation
CLST26089	VAG|Vang0026ss00400	No annotation
CLST10902	VAG|Vang0033ss00780	PF10536		AT2G25010.1	transposon protein, putative, unclassified, expressed
CLST10902	VAG|Vang06g20380	No annotation
CLST10902	VAG|Vang06g17790	No annotation
CLST10902	VAG|Vang0200s00230	No annotation
CLST10902	VAG|Vang06g18420	PF10536
CLST10902	VAG|Vang0312s00100	No annotation
CLST10902	VAG|Vang0221s00060	No annotation
CLST20395	VAG|Vang11g16470	PF00179	GO:0016881	AT2G16920.1	ubiquitin conjugating enzyme protein, putative, expressed
CLST20188	VAG|Vang0057ss02380	PF07002,PF13920		AT1G67800.2	copine, putative, expressed
CLST20348	VAG|Vang06g18430	PF01715	GO:0005524,GO:0008033	AT3G63110.1	IPP transferase, putative, expressed
CLST20348	VAG|Vang06g18430			AT3G63110.1	IPP transferase, putative, expressed
CLST20322	VAG|Vang05g06980			AT3G60910.1	methyltransferase, putative, expressed
CLST25239	VAG|Vang0057ss02040	PF02681		AT1G67600.1	Divergent PAP2 family domain containing protein, expressed
CLST26107	VAG|Vang0022ss03540	No annotation
CLST26107	VAG|Vang0309s00350	No annotation
CLST25689	VAG|Vang1927s00010	PF06219		AT3G19680.1	stress-induced protein, putative, expressed
CLST25689	VAG|Vang2039s00010	PF06219		AT3G19680.1	stress-induced protein, putative, expressed
CLST25186	VAG|Vang0010ss00430	No annotation
CLST25607	VAG|Vang0841s00030	PF00078
CLST25607	VAG|Vang0841s00030	No annotation
CLST25298	VAG|Vang0176s00390	PF11955		AT1G71850.1	ubiquitin carboxyl-terminal hydrolase, family 1, putative, expressed
CLST25298	VAG|Vang03g01970	PF11955		AT1G71850.1	ubiquitin carboxyl-terminal hydrolase, family 1, putative, expressed
CLST25316	VAG|Vang01g07250	PF08100	GO:0046983	AT4G35150.1	O-methyltransferase, putative, expressed
CLST26204	VAG|Vang01g04330	No annotation
CLST25329	VAG|Vang01g10150	PF05678		AT1G35830.1	VQ domain containing protein, putative, expressed
CLST25383	VAG|Vang02g07660	PF04564	GO:0000151,GO:0004842,GO:0016567	AT4G21350.1	U box protein 8, putative, expressed
CLST26153	VAG|Vang0419s00160	No annotation
CLST26153	VAG|Vang1177s00010	No annotation
CLST20251	VAG|Vang02g10790	PF01535,PF14432		AT3G08820.1	pentatricopeptide, putative, expressed
CLST20251	VAG|Vang02g10790	PF14432		AT3G08820.1	pentatricopeptide, putative, expressed
CLST17378	VAG|Vang06g17430	PF00069	GO:0004672,GO:0005524,GO:0006468	AT5G10930.1	CAMK_KIN1/SNF1/Nim1_like.34 - CAMK includes calcium/calmodulin depedent protein kinases, expressed
CLST4788	VAG|Vang0062ss00180	PF03004		AT1G40087.1	expressed protein
CLST4788	VAG|Vang0155s00150	PF03004
CLST4788	VAG|Vang0149s00120	No annotation
CLST4788	VAG|Vang0990s00040			AT1G40087.1	expressed protein
CLST4788	VAG|Vang0459s00070	No annotation
CLST4788	VAG|Vang01g03810	PF02992,PF03004		AT1G40087.1	expressed protein
CLST4788	VAG|Vang01g03810	PF02992,PF03004		AT3G30200.1	6PF-2-K/Fru-2,6-P2ASE liver isozyme, putative, expressed
CLST4788	VAG|Vang0705s00030	PF03004
CLST4788	VAG|Vang0459s00120	PF03004		AT1G40087.1	expressed protein
CLST4788	VAG|Vang0459s00060	No annotation
CLST4788	VAG|Vang01g11860	No annotation
CLST4788	VAG|Vang0148s00270	No annotation
CLST20520	VAG|Vang0544s00030	No annotation
CLST20520	VAG|Vang09g09190	No annotation
CLST20520	VAG|Vang06g01480	No annotation
CLST20289	VAG|Vang0438s00040	PF00560,PF13855	GO:0005515	AT3G24240.1	receptor-like protein kinase 2 precursor, putative, expressed
CLST20289	VAG|Vang0438s00040	PF13855	GO:0005515	AT5G62230.2	receptor-like protein kinase 5 precursor, putative, expressed
CLST20289	VAG|Vang0438s00040	PF00560,PF13855	GO:0005515	AT5G62230.2	receptor-like protein kinase 5 precursor, putative, expressed
CLST25221	VAG|Vang0039ss00660	No annotation
CLST25490	VAG|Vang04g03800	PF13639	GO:0005515,GO:0008270	AT3G61460.1	zinc finger, C3HC4 type domain containing protein, expressed
CLST26220	VAG|Vang06g20590	No annotation
CLST26220	VAG|Vang06g20810	No annotation
CLST25646	VAG|Vang11g01480	PF05327
CLST25417	VAG|Vang0335s00040	PF13976
CLST25417	VAG|Vang0335s00040	PF13976		ATMG00300.1	retrotransposon protein, putative, Ty1-copia subclass, expressed
CLST25522	VAG|Vang05g05460	PF00160	GO:0003755,GO:0006457	AT2G16600.1	peptidyl-prolyl cis-trans isomerase, putative, expressed
CLST17381	VAG|Vang06g21530	PF00560	GO:0005515	AT5G49290.1	leucine-rich repeat family protein, putative, expressed
CLST17381	VAG|Vang06g21530			AT5G49290.1	leucine-rich repeat family protein, putative, expressed
CLST20504	VAG|Vang0064ss00100	No annotation
CLST20504	VAG|Vang0084s00400	No annotation
CLST20504	VAG|Vang02g14140	No annotation
CLST25331	VAG|Vang01g10540	PF08263		AT2G34930.1	leucine rich repeat protein, putative, expressed
CLST20307	VAG|Vang04g14380	PF00719	GO:0000287,GO:0004427,GO:0005737,GO:0006796	AT3G53620.1	soluble inorganic pyrophosphatase, putative, expressed
CLST20230	VAG|Vang0262s00170	PF00407	GO:0006952,GO:0009607	AT1G70890.1	pathogenesis-related Bet v I family protein, putative, expressed
CLST20230	VAG|Vang0588s00010	PF00407	GO:0006952,GO:0009607	AT1G70830.3	pathogenesis-related Bet v I family protein, putative, expressed
CLST17274	VAG|Vang0022ss04100	No annotation
CLST17274	VAG|Vang3207s00010	No annotation
CLST17274	VAG|Vang3241s00010	No annotation
CLST25437	VAG|Vang03g02200	PF05176	GO:0005743,GO:0033615	AT1G08220.1	ATP10 protein, expressed
CLST25620	VAG|Vang08g03530	No annotation
CLST20353	VAG|Vang06g21390	PF00665
CLST25200	VAG|Vang0022ss01640	No annotation
CLST25678	VAG|Vang11g17970	No annotation
CLST26241	VAG|Vang0149s00220	No annotation
CLST25366	VAG|Vang0260s00120	No annotation
CLST25584	VAG|Vang06g25470	PF03479		AT4G14465.1	DNA binding protein, putative, expressed
CLST26114	VAG|Vang0057ss00360	No annotation
CLST26114	VAG|Vang0878s00040	No annotation
CLST26180	VAG|Vang09g08790	No annotation
CLST25350	VAG|Vang0203s00200			AT2G34930.1	leucine rich repeat protein, putative, expressed
CLST25350	VAG|Vang0203s00350			AT5G40170.1	expressed protein
CLST20217	VAG|Vang01g15800	PF07714	GO:0004672,GO:0006468	AT2G33580.1	LYK8, putative, expressed
CLST25681	VAG|Vang11g18490	PF00293	GO:0016787	AT5G47650.1	hydrolase, NUDIX family, domain containing protein, expressed
CLST15092	VAG|Vang0005s01210	No annotation
CLST15092	VAG|Vang0533s00060	No annotation
CLST15092	VAG|Vang0449s00060	No annotation
CLST15092	VAG|Vang0033ss00790	No annotation
CLST17453	VAG|Vang0022ss01810	No annotation
CLST17453	VAG|Vang0531s00040	No annotation
CLST17453	VAG|Vang11g01740	No annotation
CLST17453	VAG|Vang04g07900	No annotation
CLST14983	VAG|Vang0286s00160	PF00069,PF07714	GO:0004672,GO:0006468,GO:0005524	AT5G01850.1	protein kinase domain containing protein, expressed
CLST14983	VAG|Vang0286s00160	PF00069,PF07714	GO:0004672,GO:0005524,GO:0006468	AT5G01850.1	protein kinase domain containing protein, expressed
CLST25450	VAG|Vang03g12010	PF00403	GO:0030001,GO:0046872	AT5G19090.3	heavy-metal-associated domain-containing protein, putative, expressed
CLST25567	VAG|Vang06g19450	No annotation
CLST15007	VAG|Vang03g10550	No annotation
CLST15007	VAG|Vang08g04310	PF03876,PF08292	GO:0003899,GO:0006351	AT1G06790.1	DNA-directed RNA polymerase III subunit RPC8, putative, expressed
CLST15007	VAG|Vang04g12340	PF14244		AT5G40340.1	PWWP domain containing protein, expressed
CLST15007	VAG|Vang0022ss00570	No annotation
CLST25290	VAG|Vang0162s00080	PF00190	GO:0045735	AT1G72610.1	Cupin domain containing protein, expressed
CLST26160	VAG|Vang0295s00170	No annotation
CLST26160	VAG|Vang3480s00010	No annotation
CLST25659	VAG|Vang11g09820	PF14547		AT2G10940.2	LTPL129 - Protease inhibitor/seed storage/LTP family protein precursor, expressed
CLST20164	VAG|Vang0022ss02340	PF12796		AT5G50140.1	ankyrin repeat family protein, putative, expressed
CLST20164	VAG|Vang08g07010	PF12796,PF13962		AT4G03500.1	ankyrin repeat family protein, putative, expressed
CLST20164	VAG|Vang1349s00010	PF12796		AT1G03670.1	ankyrin repeat family protein, putative, expressed
CLST26099	VAG|Vang01g07300	No annotation
CLST26099	VAG|Vang01g07530	No annotation
CLST10910	VAG|Vang0179s00100
CLST10910	VAG|Vang11g05590	PF00385
CLST10910	VAG|Vang03g14940
CLST10910	VAG|Vang0206s00240	PF00385
CLST10910	VAG|Vang11g05590
CLST10910	VAG|Vang03g16010	PF00385
CLST10910	VAG|Vang0535s00160	No annotation
CLST20528	VAG|Vang02g12520	No annotation
CLST20542	VAG|Vang0062ss00670	No annotation
CLST26234	VAG|Vang0057ss01240	No annotation
CLST26234	VAG|Vang0679s00050	No annotation
CLST26173	VAG|Vang04g10070	No annotation
CLST25471	VAG|Vang0419s00190	PF02485	GO:0008375,GO:0016020	AT5G39990.1	N-acetylglucosaminyltransferase, putative, expressed
CLST25194	VAG|Vang0021ss00410	No annotation
CLST14997	VAG|Vang0352s00110	No annotation
CLST14997	VAG|Vang0618s00040	No annotation
CLST14997	VAG|Vang0635s00040	PF03732
CLST14997	VAG|Vang0618s00020	No annotation
CLST14997	VAG|Vang0352s00100	No annotation
CLST25662	VAG|Vang11g10610	No annotation
CLST25662	VAG|Vang11g10610	PF00892	GO:0016020	AT4G28040.5	nodulin, putative, expressed
CLST26169	VAG|Vang0022ss03440	No annotation
CLST26169	VAG|Vang0452s00140	No annotation
CLST25271	VAG|Vang0103s00240	No annotation
CLST26212	VAG|Vang01g00390	No annotation
CLST26212	VAG|Vang0570s00120	No annotation
CLST25339	VAG|Vang01g12340			ATMG00860.1	retrotransposon protein, putative, unclassified, expressed
CLST25397	VAG|Vang02g10670	PF04782
CLST25397	VAG|Vang06g13480	No annotation
CLST26147	VAG|Vang0065s00410	No annotation
CLST26147	VAG|Vang04g08320	No annotation
CLST7573	VAG|Vang0005s00040	No annotation
CLST7573	VAG|Vang02g05950			AT2G31210.1	helix-loop-helix DNA-binding domain containing protein, expressed
CLST7573	VAG|Vang0179s00190	No annotation
CLST7573	VAG|Vang1472s00010	No annotation
CLST7573	VAG|Vang02g08910	No annotation
CLST7573	VAG|Vang0591s00030	No annotation
CLST7573	VAG|Vang0460s00080	PF02365	GO:0003677,GO:0006355	AT3G17730.1	no apical meristem protein, putative, expressed
CLST7573	VAG|Vang0087s00440	PF02365	GO:0003677,GO:0006355	AT1G15380.2	glyoxalase family protein, putative, expressed
CLST7573	VAG|Vang1084s00030			AT1G80160.2	glyoxalase family protein, putative, expressed
CLST17351	VAG|Vang04g09230			AT3G51840.1	glutaryl-CoA dehydrogenase, mitochondrial precursor, putative, expressed
CLST17351	VAG|Vang04g09230	PF02771	GO:0008152,GO:0016627,GO:0050660,GO:0055114	AT3G51840.1	glutaryl-CoA dehydrogenase, mitochondrial precursor, putative, expressed
CLST20197	VAG|Vang0084s00330	PF01453		AT4G03230.1	serine/threonine-protein kinase receptor precursor, putative, expressed
CLST20197	VAG|Vang06g24480	PF01453		AT1G11300.1	carbohydrate binding protein, putative, expressed
CLST20197	VAG|Vang06g18750	PF01453		AT1G11300.1	carbohydrate binding protein, putative, expressed
CLST25502	VAG|Vang04g12250	No annotation
CLST20299	VAG|Vang04g07030	PF07714	GO:0004672,GO:0006468	AT1G11050.1	cysteine-rich receptor-like protein kinase 6 precursor, putative, expressed
CLST20266	VAG|Vang0387s00270	PF00091		AT5G19770.1	tubulin/FtsZ domain containing protein, putative, expressed
CLST20266	VAG|Vang0889s00020	PF00091,PF03953	GO:0003924,GO:0005525,GO:0006184,GO:0043234,GO:0051258	AT5G19770.1	tubulin/FtsZ domain containing protein, putative, expressed
CLST20266	VAG|Vang06g02570	PF00091		AT1G50010.1	tubulin/FtsZ domain containing protein, putative, expressed
CLST25255	VAG|Vang0069ss01680			AT4G29100.1	ethylene-responsive protein related, putative, expressed
CLST25486	VAG|Vang04g03050	No annotation
CLST25208	VAG|Vang0022ss04510	PF14299		AT3G53000.1	OsFBX58 - F-box domain containing protein, expressed
CLST25208	VAG|Vang0776s00040	PF14299		AT3G53000.1	OsFBX58 - F-box domain containing protein, expressed
CLST26232	VAG|Vang1800s00010	No annotation
CLST26232	VAG|Vang1841s00010	No annotation
CLST25670	VAG|Vang11g13530	PF00410	GO:0003735,GO:0005840,GO:0006412	AT5G59850.1	40S ribosomal protein S15a, putative, expressed
CLST25670	VAG|Vang11g17880	PF00410	GO:0003735,GO:0005840,GO:0006412	AT5G59850.1	40S ribosomal protein S15a, putative, expressed
CLST26249	VAG|Vang03g06760	No annotation
CLST26167	VAG|Vang02g09190	No annotation
CLST26167	VAG|Vang02g09210	No annotation
CLST14978	VAG|Vang01g18600	PF13912		AT1G27730.1	ZOS12-09 - C2H2 zinc finger protein, expressed
CLST14943	VAG|Vang0004ss00330	PF00067	GO:0005506,GO:0016705,GO:0020037,GO:0055114	AT4G31940.1	cytochrome P450, putative, expressed
CLST14943	VAG|Vang0004ss00330	PF00067	GO:0005506,GO:0016705,GO:0020037,GO:0055114	AT4G31970.1	cytochrome P450, putative, expressed
CLST14943	VAG|Vang06g10540	PF00067	GO:0005506,GO:0016705,GO:0020037,GO:0055114	AT4G31950.1	cytochrome P450, putative, expressed
CLST14943	VAG|Vang0004ss00330			AT4G31970.1	cytochrome P450, putative, expressed
CLST20150	VAG|Vang0010ss03120	PF00753	GO:0016787	AT1G06130.1	metallo-beta-lactamase family protein, putative, expressed
CLST20150	VAG|Vang0010ss03120	PF00753	GO:0016787	AT1G06130.2	metallo-beta-lactamase family protein, putative, expressed
CLST25403	VAG|Vang02g13230	PF00069	GO:0004672,GO:0005524,GO:0006468	AT4G05200.1	TKL_IRAK_DUF26-lc.12 - DUF26 kinases have homology to DUF26 containing loci, expressed
CLST15089	VAG|Vang06g13830	No annotation
CLST25534	VAG|Vang0652s00020	No annotation
CLST17295	VAG|Vang0156s00490	PF00010	GO:0046983	AT2G20180.3	helix-loop-helix DNA-binding domain containing protein, expressed
CLST25358	VAG|Vang0236s00350	PF04720		AT3G22970.1	plant-specific domain TIGR01615 family protein, expressed
CLST26188	VAG|Vang07g07250	No annotation
CLST17333	VAG|Vang02g13550	No annotation
CLST17333	VAG|Vang0613s00080	No annotation
CLST17333	VAG|Vang0673s00020			AT4G23160.1	TKL_IRAK_DUF26-lc.20 - DUF26 kinases have homology to DUF26 containing loci, expressed
CLST20373	VAG|Vang0954s00030	PF02992
CLST20246	VAG|Vang02g07480	No annotation
CLST20246	VAG|Vang02g12790	No annotation
CLST20246	VAG|Vang0308s00230	No annotation
CLST25423	VAG|Vang0357s00110			AT4G28780.1	GDSL-like lipase/acylhydrolase, putative, expressed
CLST25423	VAG|Vang07g05730			AT4G28780.1	GDSL-like lipase/acylhydrolase, putative, expressed
CLST20183	VAG|Vang0045ss00300	No annotation
CLST20183	VAG|Vang2245s00010	No annotation
CLST20183	VAG|Vang2551s00010	No annotation
CLST25458	VAG|Vang03g16960	PF02458	GO:0016747	AT2G19070.1	transferase family protein, putative, expressed
CLST20533	VAG|Vang1004s00030	No annotation
CLST20533	VAG|Vang0087s00130	No annotation
CLST25518	VAG|Vang0599s00090	No annotation
CLST25232	VAG|Vang0045ss00420	No annotation
CLST25232	VAG|Vang0045ss00500	No annotation
CLST25651	VAG|Vang11g04860	PF02992
CLST25374	VAG|Vang02g06500	PF02992
CLST26091	VAG|Vang0064ss00270	No annotation
CLST26091	VAG|Vang03g16600	No annotation
CLST10918	VAG|Vang02g08890	PF05056		AT3G09120.1	expressed protein
CLST10918	VAG|Vang02g08890	PF05056		AT3G09110.1	expressed protein
CLST10918	VAG|Vang02g08890	PF05056		AT5G01130.1	expressed protein
CLST10918	VAG|Vang02g08890	No annotation
CLST26135	VAG|Vang10g05490	No annotation
CLST9126	VAG|Vang0397s00170	No annotation
CLST9126	VAG|Vang0586s00030	No annotation
CLST9126	VAG|Vang0087s00130	No annotation
CLST9126	VAG|Vang02g11370	No annotation
CLST9126	VAG|Vang01g11360	No annotation
CLST9126	VAG|Vang0064ss00400	No annotation
CLST25326	VAG|Vang01g09400	PF13855	GO:0005515	AT2G24230.1	BRASSINOSTEROID INSENSITIVE 1 precursor, putative, expressed
CLST25326	VAG|Vang0505s00170	PF13855	GO:0005515	AT2G24230.1	BRASSINOSTEROID INSENSITIVE 1 precursor, putative, expressed
CLST20367	VAG|Vang0811s00020	No annotation
CLST20223	VAG|Vang01g17360	No annotation
CLST26186	VAG|Vang02g05430	No annotation
CLST20388	VAG|Vang11g04660	PF00025	GO:0005525	AT3G49870.1	ADP-ribosylation factor, putative, expressed
CLST25633	VAG|Vang09g06980	PF03151		AT5G57100.1	transporter-related, putative, expressed
CLST25282	VAG|Vang0145s00040	No annotation
CLST25282	VAG|Vang1005s00010	No annotation
CLST25544	VAG|Vang06g00980	PF02265	GO:0003676,GO:0004519,GO:0006308	AT1G68290.1	nuclease PA3, putative, expressed
CLST25279	VAG|Vang0134s00250	PF00201	GO:0008152,GO:0016758	AT2G36770.1	flavonol-3-O-glycoside-7-O-glucosyltransferase 1, putative, expressed
CLST25279	VAG|Vang0134s00250	PF00201	GO:0008152,GO:0016758	AT2G36760.1	flavonol-3-O-glycoside-7-O-glucosyltransferase 1, putative, expressed
CLST26196	VAG|Vang0013ss01070	No annotation
CLST26196	VAG|Vang06g25200	No annotation
CLST25649	VAG|Vang11g03750	No annotation
CLST25346	VAG|Vang01g17500	No annotation
CLST20178	VAG|Vang0039ss01110	No annotation
CLST20178	VAG|Vang04g11310	No annotation
CLST20178	VAG|Vang04g08420	No annotation
CLST10922	VAG|Vang03g17150	PF07727		AT4G23160.1	TKL_IRAK_DUF26-lc.20 - DUF26 kinases have homology to DUF26 containing loci, expressed
CLST10922	VAG|Vang06g23750	PF07727		AT4G23160.1	TKL_IRAK_DUF26-lc.20 - DUF26 kinases have homology to DUF26 containing loci, expressed
CLST15033	VAG|Vang06g13800	PF00847	GO:0003700,GO:0006355	AT3G23240.1	AP2 domain containing protein, expressed
CLST25345	VAG|Vang01g16310	PF03141	GO:0008168	AT3G27230.1	expressed protein
CLST25696	VAG|Vang3157s00010	No annotation
CLST17444	VAG|Vang04g16450	No annotation
CLST17444	VAG|Vang06g18580	No annotation
CLST25461	VAG|Vang03g17220	PF12352		AT2G36900.1	vesicle transport v-SNARE protein, putative, expressed
CLST25461	VAG|Vang07g04730	PF12352		AT2G36900.1	vesicle transport v-SNARE protein, putative, expressed
CLST20184	VAG|Vang0051s00270	PF00232	GO:0004553,GO:0005975	AT1G47600.1	Os4bglu12 - beta-glucosidase, exo-beta-glucanase, expressed
CLST20184	VAG|Vang0051s00270	PF00232	GO:0004553,GO:0005975	AT1G47600.2	Os4bglu12 - beta-glucosidase, exo-beta-glucanase, expressed
CLST20184	VAG|Vang0087s00140			AT3G60130.2	Os4bglu12 - beta-glucosidase, exo-beta-glucanase, expressed
CLST25610	VAG|Vang0883s00010	No annotation
CLST25261	VAG|Vang0071ss01120	PF00657	GO:0006629,GO:0016788	AT1G53920.1	GDSL-like lipase/acylhydrolase, putative, expressed
CLST25193	VAG|Vang0017s00870	No annotation
CLST25193	VAG|Vang0528s00060	No annotation
CLST13071	VAG|Vang0198s00220	No annotation
CLST13071	VAG|Vang06g23780	No annotation
CLST13071	VAG|Vang08g02610	No annotation
CLST13071	VAG|Vang0013ss00930	No annotation
CLST13071	VAG|Vang01g14190	No annotation
CLST13071	VAG|Vang04g14770	No annotation
CLST26141	VAG|Vang0723s00060	No annotation
CLST25510	VAG|Vang0529s00090	PF03016		AT2G20370.1	xyloglucan galactosyltransferase KATAMARI1, putative, expressed
CLST25510	VAG|Vang09g03480	PF03016		AT2G20370.1	xyloglucan galactosyltransferase KATAMARI1, putative, expressed
CLST20270	VAG|Vang03g05840	No annotation
CLST20270	VAG|Vang11g00260	No annotation
CLST25183	VAG|Vang0002ss01640	PF04172		AT1G32080.1	lrgB-like family protein, expressed
CLST26290	VAG|Vang0016ss00420	No annotation
CLST26290	VAG|Vang01g13550	No annotation
CLST25330	VAG|Vang01g10180	PF04674		AT5G64260.1	phosphate-induced protein 1 conserved region domain containing protein, expressed
CLST25315	VAG|Vang01g07210	No annotation
CLST25315	VAG|Vang09g06600	No annotation
CLST26201	VAG|Vang02g05870	No annotation
CLST26201	VAG|Vang0477s00040	No annotation
CLST20513	VAG|Vang06g19890	No annotation
CLST17327	VAG|Vang02g10560	PF00083	GO:0016021,GO:0022857,GO:0055085	AT1G16390.1	organic cation transporter-related, putative, expressed
CLST17327	VAG|Vang02g10990	PF00083	GO:0016021,GO:0022857,GO:0055085	AT1G16390.1	organic cation transporter-related, putative, expressed
CLST17327	VAG|Vang02g11000	PF00083	GO:0016021,GO:0022857,GO:0055085	AT1G16390.1	organic cation transporter-related, putative, expressed
CLST20254	VAG|Vang02g11740	PF00078
CLST20254	VAG|Vang08g02360	No annotation
CLST20254	VAG|Vang04g10860	No annotation
CLST4170	VAG|Vang0197s00080	No annotation
CLST4170	VAG|Vang0387s00160	No annotation
CLST4170	VAG|Vang0300s00090	No annotation
CLST4170	VAG|Vang03g14600	No annotation
CLST4170	VAG|Vang0300s00100	PF04195
CLST4170	VAG|Vang0760s00010	No annotation
CLST4170	VAG|Vang0558s00030	No annotation
CLST4170	VAG|Vang0064ss00250	No annotation
CLST4170	VAG|Vang0558s00040	No annotation
CLST4170	VAG|Vang02g15130	No annotation
CLST4170	VAG|Vang0103s00050	No annotation
CLST25446	VAG|Vang03g07060	PF00403	GO:0030001,GO:0046872	AT5G50740.2	heavy metal-associated domain containing protein, expressed
CLST25446	VAG|Vang03g07060	No annotation
CLST12984	VAG|Vang0013ss01200	PF14368		AT1G70250.1	Protein kinase domain containing protein, expressed
CLST12984	VAG|Vang0065ss00320	PF14368		AT1G70250.1	Protein kinase domain containing protein, expressed
CLST12984	VAG|Vang0013ss01200	PF14368
CLST12984	VAG|Vang0065ss00320	PF14368
CLST25573	VAG|Vang06g21020	PF00232	GO:0004553,GO:0005975	AT2G44480.2	Os4bglu12 - beta-glucosidase, exo-beta-glucanase, expressed
CLST25217	VAG|Vang0033ss01170	PF00076	GO:0003676	AT1G22760.1	polyadenylate-binding protein, putative, expressed
CLST25217	VAG|Vang0033ss01170	PF00076	GO:0003676	AT4G34110.1	polyadenylate-binding protein, putative, expressed
CLST26225	VAG|Vang0002ss02100	No annotation
CLST26225	VAG|Vang02g14750	No annotation
CLST25641	VAG|Vang10g01720	PF00022		AT1G18450.1	actin, putative, expressed
CLST26278	VAG|Vang03g16080	No annotation
CLST26278	VAG|Vang08g04940	No annotation
CLST26178	VAG|Vang0010ss01960	No annotation
CLST26125	VAG|Vang0205s00200	No annotation
CLST25410	VAG|Vang0306s00020	No annotation
CLST25410	VAG|Vang0985s00020	No annotation
CLST17384	VAG|Vang06g24380	PF07714	GO:0004672,GO:0006468	AT5G06740.1	legume lectins beta domain containing protein, expressed
CLST17384	VAG|Vang06g24390	PF07714	GO:0004672,GO:0006468	AT5G06740.1	legume lectins beta domain containing protein, expressed
CLST20507	VAG|Vang0114s00060	No annotation
CLST20507	VAG|Vang08g05000	No annotation
CLST20507	VAG|Vang0032ss00050	No annotation
CLST25334	VAG|Vang01g10900			AT4G23500.1	polygalacturonase, putative, expressed
CLST25334	VAG|Vang04g01610	PF06839	GO:0008270	AT4G23500.1	polygalacturonase, putative, expressed
CLST25602	VAG|Vang07g07800	No annotation
CLST20193	VAG|Vang0069ss00880	PF01429	GO:0003677,GO:0005634	AT3G15790.1	methyl-CpG binding domain containing protein, putative, expressed
CLST20193	VAG|Vang0069ss00880			AT3G15790.1	methyl-CpG binding domain containing protein, putative, expressed
CLST20302	VAG|Vang04g09430	PF01699	GO:0016021,GO:0055085	AT2G38170.2	sodium/calcium exchanger protein, putative, expressed
CLST20208	VAG|Vang0198s00230	PF00183	GO:0005524,GO:0006457,GO:0006950,GO:0051082	AT5G52640.1	heat shock protein, putative, expressed
CLST20208	VAG|Vang0387s00040	PF00183	GO:0005524,GO:0006457,GO:0006950,GO:0051082	AT5G52640.1	heat shock protein, putative, expressed
CLST25434	VAG|Vang0395s00010	No annotation
CLST25434	VAG|Vang0395s00010			AT3G11130.1	clathrin heavy chain, putative, expressed
CLST25627	VAG|Vang0961s00030	No annotation
CLST25469	VAG|Vang0404s00060	PF00665
CLST25618	VAG|Vang08g02570	PF00891,PF04759	GO:0008171	AT3G25640.1	DUF617 domain containing protein, expressed
CLST25618	VAG|Vang08g02570	PF04759		AT3G25640.1	DUF617 domain containing protein, expressed
CLST25556	VAG|Vang06g13260	PF03080,PF14365		AT1G55360.1	carboxyl-terminal peptidase, putative, expressed
CLST25269	VAG|Vang0090s00150	No annotation
CLST25203	VAG|Vang0022ss03000	PF00450	GO:0004185,GO:0006508	AT4G30810.1	OsSCP32 - Putative Serine Carboxypeptidase homologue, expressed
CLST25363	VAG|Vang0256s00270	PF02365	GO:0003677,GO:0006355	AT1G12260.1	NAC domain containing protein, putative, expressed
CLST25363	VAG|Vang04g10320	PF02365	GO:0003677,GO:0006355	AT1G12260.1	NAC domain containing protein, putative, expressed
CLST26242	VAG|Vang0533s00030	No annotation
CLST26242	VAG|Vang06g20730	No annotation
CLST20325	VAG|Vang05g08720	PF13088		AT2G35020.1	UTP--glucose-1-phosphate uridylyltransferase, putative, expressed
CLST20325	VAG|Vang05g08720	PF13088		AT5G57700.3	BNR/Asp-box repeat family protein, putative, expressed
CLST20325	VAG|Vang05g08720			AT2G35020.1	UTP--glucose-1-phosphate uridylyltransferase, putative, expressed
CLST20278	VAG|Vang03g12420	PF04844,PF13724	GO:0003677	AT5G58360.1	DUF623 domain containing protein, expressed
CLST20278	VAG|Vang03g12420	PF04844		AT1G06920.1	DUF623 domain containing protein, expressed
CLST20278	VAG|Vang03g12420	PF04844,PF13724	GO:0003677	AT1G06920.1	DUF623 domain containing protein, expressed
CLST17361	VAG|Vang05g05310	No annotation
CLST25684	VAG|Vang1217s00010	No annotation
CLST15091	VAG|Vang04g13420	No annotation
CLST15091	VAG|Vang0618s00010	No annotation
CLST15091	VAG|Vang0038s00500	No annotation
CLST15091	VAG|Vang0196s00030	No annotation
CLST15091	VAG|Vang08g04240	No annotation
CLST17456	VAG|Vang04g15210	No annotation
CLST25455	VAG|Vang03g16290	PF00931,PF13855	GO:0005515,GO:0043531	AT4G27190.1	disease resistance protein RPS2, putative, expressed
CLST25691	VAG|Vang2158s00010	PF02953		AT2G29530.2	mitochondrial import inner membrane translocase subunit Tim, putative, expressed
CLST25691	VAG|Vang2159s00010	PF02953		AT2G29530.2	mitochondrial import inner membrane translocase subunit Tim, putative, expressed
CLST14980	VAG|Vang0200s00170	PF03732
CLST14980	VAG|Vang0533s00080	No annotation
CLST14980	VAG|Vang03g15670	PF03732
CLST14980	VAG|Vang04g09820	PF03732
CLST14980	VAG|Vang0005s00700	No annotation
CLST26230	VAG|Vang04g07040	No annotation
CLST26230	VAG|Vang0620s00050	No annotation
CLST26209	VAG|Vang0595s00070
CLST26209	VAG|Vang0595s00070	No annotation
CLST26154	VAG|Vang0016ss00090	No annotation
CLST26154	VAG|Vang0171s00270	No annotation
CLST25384	VAG|Vang02g08020	PF00804,PF05739	GO:0005515,GO:0016020	AT1G61290.1	syntaxin, putative, expressed
CLST10913	VAG|Vang0250s00080	No annotation
CLST10913	VAG|Vang0250s00090	No annotation
CLST10913	VAG|Vang0286s00020	No annotation
CLST10913	VAG|Vang03g15770	No annotation
CLST10913	VAG|Vang0543s00090	No annotation
CLST10913	VAG|Vang03g15470	No annotation
CLST10913	VAG|Vang0041ss00050	No annotation
CLST25224	VAG|Vang0039ss01440	No annotation
CLST20509	VAG|Vang0424s00070	No annotation
CLST20509	VAG|Vang08g01990	No annotation
CLST20509	VAG|Vang01g11350	No annotation
CLST26170	VAG|Vang11g00270	No annotation
CLST25418	VAG|Vang0335s00090	PF00560,PF12799	GO:0005515	AT5G65700.2	receptor protein kinase CLAVATA1 precursor, putative, expressed
CLST25418	VAG|Vang08g06020	PF00560	GO:0005515	AT5G65700.2	receptor protein kinase CLAVATA1 precursor, putative, expressed
CLST25197	VAG|Vang0021ss02750	PF00642	GO:0046872	AT5G42820.2	splicing factor U2AF, putative, expressed
CLST25527	VAG|Vang05g09470	No annotation
CLST25527	VAG|Vang05g09510	No annotation
CLST25661	VAG|Vang11g10330	PF03195		AT3G47870.1	DUF260 domain containing protein, putative, expressed
CLST25272	VAG|Vang0103s00310	PF05056		AT3G09140.2	expressed protein
CLST25272	VAG|Vang08g00990	PF05056		AT5G01140.1	expressed protein
CLST26211	VAG|Vang08g05140	No annotation
CLST7576	VAG|Vang01g10890	PF13960
CLST7576	VAG|Vang0707s00030	PF13960
CLST7576	VAG|Vang0481s00080	PF13960
CLST7576	VAG|Vang03g18130	PF02992,PF13960
CLST7576	VAG|Vang0956s00040	PF13960
CLST7576	VAG|Vang0919s00030	No annotation
CLST7576	VAG|Vang0041s00080	No annotation
CLST20237	VAG|Vang02g05700	No annotation
CLST20237	VAG|Vang02g05710	No annotation
CLST25507	VAG|Vang04g16820	PF12428,PF12906	GO:0008270	AT1G02610.1	zinc finger, C3HC4 type, putative, expressed
CLST25485	VAG|Vang04g02050	PF00400	GO:0005515	AT1G55680.1	WD-40 repeat family protein, putative, expressed
CLST25485	VAG|Vang1936s00010	PF00400	GO:0005515	AT1G55680.1	WD-40 repeat family protein, putative, expressed
CLST25675	VAG|Vang11g17360	PF00808	GO:0005622,GO:0043565	AT2G47810.1	histone-like transcription factor and archaeal histone, putative, expressed
CLST26235	VAG|Vang0332s00110	No annotation
CLST25581	VAG|Vang06g24380	PF00069	GO:0004672,GO:0005524,GO:0006468	AT5G06740.1	legume lectins beta domain containing protein, expressed
CLST25581	VAG|Vang06g24390	PF00069	GO:0004672,GO:0005524,GO:0006468	AT5G06740.1	legume lectins beta domain containing protein, expressed
CLST26111	VAG|Vang0039ss00110	No annotation
CLST26111	VAG|Vang07g02120	No annotation
CLST20155	VAG|Vang0016ss00410	No annotation
CLST20155	VAG|Vang03g13670	No annotation
CLST26086	VAG|Vang01g15930	No annotation
CLST25406	VAG|Vang02g14840	No annotation
CLST26283	VAG|Vang11g09530	No annotation
CLST25357	VAG|Vang0236s00170	PF00067	GO:0005506,GO:0016705,GO:0020037,GO:0055114	AT5G63450.1	cytochrome P450, putative, expressed
CLST25357	VAG|Vang0236s00180	PF00067	GO:0005506,GO:0016705,GO:0020037,GO:0055114	AT5G63450.1	cytochrome P450, putative, expressed
CLST26187	VAG|Vang0534s00010	No annotation
CLST20370	VAG|Vang08g00230			AT2G40190.1	glycosyl transferase, group 1 domain containing protein, expressed
CLST9095	VAG|Vang0029ss00380	PF07727		AT4G23160.1	TKL_IRAK_DUF26-lc.20 - DUF26 kinases have homology to DUF26 containing loci, expressed
CLST9095	VAG|Vang06g14790	PF07727		AT4G23160.1	TKL_IRAK_DUF26-lc.20 - DUF26 kinases have homology to DUF26 containing loci, expressed
CLST9095	VAG|Vang0630s00030	PF07727		AT4G23160.1	TKL_IRAK_DUF26-lc.20 - DUF26 kinases have homology to DUF26 containing loci, expressed
CLST9095	VAG|Vang0216s00360	PF07727		AT4G23160.1	TKL_IRAK_DUF26-lc.20 - DUF26 kinases have homology to DUF26 containing loci, expressed
CLST9095	VAG|Vang06g14790	PF07727		ATMG00810.1	retrotransposon protein, putative, unclassified, expressed
CLST9095	VAG|Vang0121s00410	PF07727
CLST25426	VAG|Vang0367s00050	No annotation
CLST25426	VAG|Vang05g10450	No annotation
CLST25495	VAG|Vang04g08710	No annotation
CLST25495	VAG|Vang04g08710			AT2G19860.2	hexokinase, putative, expressed
CLST25295	VAG|Vang0173s00100	PF00892	GO:0016020	AT2G37450.1	integral membrane protein DUF6 containing protein, expressed
CLST25295	VAG|Vang02g11120			AT2G37450.1	integral membrane protein DUF6 containing protein, expressed
CLST25560	VAG|Vang06g14680			AT3G60080.1	zinc finger, C3HC4 type domain containing protein, expressed
CLST25237	VAG|Vang0053ss00190	PF00083	GO:0016021,GO:0022857,GO:0055085	AT5G16150.3	transporter family protein, putative, expressed
CLST25377	VAG|Vang02g06910	No annotation
CLST26109	VAG|Vang01g02170	No annotation
CLST26132	VAG|Vang0172s00680	No annotation
CLST26132	VAG|Vang1427s00020	No annotation
CLST20518	VAG|Vang03g02050	No annotation
CLST20518	VAG|Vang06g07610	No annotation
CLST20518	VAG|Vang0029ss00220	No annotation
CLST20311	VAG|Vang04g16540			AT1G23740.1	dehydrogenase, putative, expressed
CLST20286	VAG|Vang03g16660	PF03479		AT5G49700.1	DNA binding protein, putative, expressed
CLST20286	VAG|Vang03g16660	PF03479		AT3G04590.2	AT hook motif domain containing protein, expressed
CLST17315	VAG|Vang01g19390	PF02705	GO:0015079,GO:0016020,GO:0071805	AT2G30070.1	potassium transporter, putative, expressed
CLST20174	VAG|Vang0032ss01700	PF01535,PF13812		AT3G63370.1	pentatricopeptide, putative, expressed
CLST25790	VAG|Vang3461s00010	PF00657	GO:0006629,GO:0016788	AT1G28590.1	GDSL-like lipase/acylhydrolase, putative, expressed
CLST25790	VAG|Vang3461s00010	PF00657	GO:0006629,GO:0016788	AT1G31550.2	GDSL-like lipase/acylhydrolase, putative, expressed
CLST14992	VAG|Vang02g12840			AT2G13810.1	aminotransferase, classes I and II, domain containing protein, expressed
CLST14992	VAG|Vang0611s00010			AT2G13810.1	aminotransferase, classes I and II, domain containing protein, expressed
CLST14992	VAG|Vang0692s00030	PF00128	GO:0003824,GO:0005975,GO:0043169	AT3G20440.3	1,4-alpha-glucan-branching enzyme, putative, expressed
CLST14992	VAG|Vang0692s00030	PF00128	GO:0003824,GO:0005975,GO:0043169	AT3G20440.2	1,4-alpha-glucan-branching enzyme, putative, expressed
CLST20387	VAG|Vang11g03240	No annotation
CLST25476	VAG|Vang0465s00070	No annotation
CLST25476	VAG|Vang0490s00090	No annotation
CLST25541	VAG|Vang0697s00040	PF00160	GO:0003755,GO:0006457	AT1G01940.1	peptidyl-prolyl cis-trans isomerase, putative, expressed
CLST25669	VAG|Vang11g13330	PF00154	GO:0003697,GO:0005524,GO:0006281,GO:0009432	AT2G19490.1	recA protein, putative, expressed
CLST26219	VAG|Vang0229s00350	No annotation
CLST26219	VAG|Vang02g06160	No annotation
CLST26142	VAG|Vang01g00110	No annotation
CLST26273	VAG|Vang0002ss01740	No annotation
CLST26273	VAG|Vang0071ss00520	No annotation
CLST25392	VAG|Vang02g09450	PF14770		AT1G34350.1	transmembrane protein 18, putative, expressed
CLST26191	VAG|Vang0489s00030	No annotation
CLST26191	VAG|Vang06g21720	No annotation
CLST17356	VAG|Vang04g13400	PF00201	GO:0008152,GO:0016758	AT4G01070.1	UDP-glucoronosyl/UDP-glucosyl transferase, putative, expressed
CLST25252	VAG|Vang0065s00620	PF00179	GO:0016881	AT1G14400.2	ubiquitin-conjugating enzyme, putative, expressed
CLST25589	VAG|Vang0712s00060	No annotation
CLST26119	VAG|Vang03g14890	No annotation
CLST26119	VAG|Vang0984s00010	No annotation
CLST20550	VAG|Vang01g00330	No annotation
CLST20494	VAG|Vang04g11010	No annotation
CLST20494	VAG|Vang0053ss00040	No annotation
CLST25533	VAG|Vang0640s00020	No annotation
CLST25533	VAG|Vang1125s00010			AT3G15460.1	Brix domain containing protein, putative, expressed
CLST25615	VAG|Vang08g01410
CLST25264	VAG|Vang06g16320	PF10551
CLST25306	VAG|Vang01g02320			AT3G58840.2	PTHR19269
CLST25368	VAG|Vang0276s00210	No annotation
CLST25368	VAG|Vang11g14010	No annotation
CLST17334	VAG|Vang0309s00360	PF00665	GO:0015074	ATMG00710.1	retrotransposon protein, putative, Ty1-copia subclass, expressed
CLST17334	VAG|Vang0309s00360			ATMG00710.1	retrotransposon protein, putative, Ty1-copia subclass, expressed
CLST25242	VAG|Vang0062ss00450	PF03360,PF03552	GO:0015018,GO:0016020,GO:0016760,GO:0030244	AT1G27600.2	glycosyltransferase family 43 protein, putative, expressed
CLST25242	VAG|Vang0062ss00450	PF03552	GO:0016020,GO:0016760,GO:0030244	AT2G32530.1	CSLH1 - cellulose synthase-like family H, expressed
CLST20243	VAG|Vang02g06830	PF14432		AT1G16480.1	expressed protein
CLST20499	VAG|Vang0021ss00940	No annotation
CLST20499	VAG|Vang1168s00010	No annotation
CLST26168	VAG|Vang11g12050	No annotation
CLST20186	VAG|Vang0057s00690	No annotation
CLST20186	VAG|Vang0189s00030	No annotation
CLST20534	VAG|Vang06g03350	No annotation
CLST25513	VAG|Vang0556s00020	No annotation
CLST25568	VAG|Vang06g20590	PF01476		AT5G62150.1	lysM domain containing protein, putative, expressed
CLST25568	VAG|Vang06g20810	PF01476		AT5G62150.1	lysM domain containing protein, putative, expressed
CLST20277	VAG|Vang03g10990	PF00847	GO:0003700,GO:0006355	AT5G64750.1	AP2 domain containing protein, expressed
CLST20277	VAG|Vang11g03860	PF00847	GO:0003700,GO:0006355	AT2G33710.2	ethylene-responsive transcription factor ERF114, putative, expressed
CLST20277	VAG|Vang11g02260	PF00847	GO:0003700,GO:0006355	AT5G64750.1	AP2 domain containing protein, expressed
CLST25248	VAG|Vang0064ss00220	No annotation
CLST25248	VAG|Vang0653s00090	No annotation
CLST25656	VAG|Vang11g08730	PF00808	GO:0005622,GO:0043565	AT5G23090.2	histone-like transcription factor and archaeal histone, putative, expressed
CLST25591	VAG|Vang0758s00040	No annotation
CLST26101	VAG|Vang02g09860	No annotation
CLST26101	VAG|Vang0460s00090	No annotation
CLST14952	VAG|Vang0033ss01370	PF02517	GO:0016020	AT1G14270.1	CAAX amino terminal protease family protein, putative, expressed
CLST20145	VAG|Vang0005s00350	PF05653	GO:0015095,GO:0015693,GO:0016020	AT4G38730.1	DUF803 domain containing, putative, expressed
CLST20145	VAG|Vang0263s00170	PF05653	GO:0015095,GO:0015693,GO:0016020	AT4G38730.1	DUF803 domain containing, putative, expressed
CLST26094	VAG|Vang0349s00250	No annotation
CLST26094	VAG|Vang0908s00020	PF02892
CLST25180	VAG|Vang0002ss00310	No annotation
CLST25180	VAG|Vang01g05980	No annotation
CLST25318	VAG|Vang01g07720	PF00931	GO:0043531	AT4G16960.1	Leucine Rich Repeat family protein, expressed
CLST25318	VAG|Vang01g07720	PF00931
CLST26202	VAG|Vang0112s00430	No annotation
CLST20510	VAG|Vang02g09830	No annotation
CLST20257	VAG|Vang02g13120	PF03639	GO:0016998,GO:0052861,GO:0052862	AT5G15870.1	beta-glucan-binding protein 4, putative, expressed
CLST17460	VAG|Vang03g14880	No annotation
CLST17460	VAG|Vang0829s00010	No annotation
CLST25445	VAG|Vang03g05240	No annotation
CLST25634	VAG|Vang09g09030	PF00226		AT3G14200.1	heat shock protein DnaJ, putative, expressed
CLST25285	VAG|Vang0149s00010	PF07714	GO:0004672,GO:0006468	AT3G16030.1	serine/threonine-protein kinase receptor precursor, putative, expressed
CLST25285	VAG|Vang0149s00010	PF00069	GO:0004672,GO:0005524,GO:0006468	AT3G16030.1	serine/threonine-protein kinase receptor precursor, putative, expressed
CLST25214	VAG|Vang0032ss01120			AT2G28160.1	helix-loop-helix DNA-binding domain containing protein, expressed
CLST25343	VAG|Vang01g14270	PF00078
CLST25343	VAG|Vang01g14270	No annotation
CLST26193	VAG|Vang03g17250	No annotation
CLST26193	VAG|Vang0571s00020	No annotation
CLST10958	VAG|Vang02g13940	No annotation
CLST10958	VAG|Vang1593s00010	No annotation
CLST10958	VAG|Vang11g09090	No annotation
CLST10958	VAG|Vang01g11810	No annotation
CLST10958	VAG|Vang01g07760	No annotation
CLST26120	VAG|Vang03g12700	No annotation
CLST13004	VAG|Vang0155s00370	PF03080		AT4G17860.1	carboxyl-terminal peptidase, putative, expressed
CLST13004	VAG|Vang01g03630	PF03080		AT2G35250.1	carboxyl-terminal peptidase, putative, expressed
CLST13004	VAG|Vang0470s00040	PF03080		AT5G56530.2	carboxyl-terminal peptidase, putative, expressed
CLST13004	VAG|Vang03g16710	PF03080		AT5G18460.1	carboxyl-terminal peptidase, putative, expressed
CLST13004	VAG|Vang0470s00050	PF03080		AT3G48230.1	carboxyl-terminal proteinase, putative, expressed
CLST13004	VAG|Vang1029s00010	PF03080		AT4G17505.1	carboxyl-terminal peptidase, putative, expressed
CLST17283	VAG|Vang0039ss00510	PF08031	GO:0016491,GO:0050660,GO:0055114	AT4G20860.1	retrotransposon protein, putative, Ty1-copia subclass, expressed
CLST25337	VAG|Vang01g11520	PF00069	GO:0004672,GO:0005524,GO:0006468	AT4G36950.1	STE_MEKK_ste11_MAP3K.8 - STE kinases include homologs to sterile 7, sterile 11 and sterile 20 from yeast, expressed
CLST25337	VAG|Vang01g11520	PF00069	GO:0004672,GO:0005524,GO:0006468	AT3G50310.1	STE_MEKK_ste11_MAP3K.8 - STE kinases include homologs to sterile 7, sterile 11 and sterile 20 from yeast, expressed
CLST20301	VAG|Vang04g09130	PF00232	GO:0004553,GO:0005975	AT1G02850.2	Os5bglu22 - beta-glucosidase homologue, similar to G. max isohydroxyurate hydrolase, expressed
CLST17305	VAG|Vang01g12080	No annotation
CLST17305	VAG|Vang0673s00030	No annotation
CLST17305	VAG|Vang1004s00020	PF14476		AT4G22030.1	F-box family protein, putative, expressed
CLST17305	VAG|Vang0987s00030	No annotation
CLST20205	VAG|Vang0155s00430	No annotation
CLST20205	VAG|Vang09g04850	No annotation
CLST20205	VAG|Vang09g04850	PF01657
CLST20162	VAG|Vang0022ss01150	PF00560	GO:0005515	AT3G14840.2	receptor-like protein kinase 2, putative, expressed
CLST20162	VAG|Vang0022ss01150			AT3G14840.2	receptor-like protein kinase 2, putative, expressed
CLST20162	VAG|Vang0022ss01150			AT1G53420.1	receptor-like protein kinase 2, putative, expressed
CLST25693	VAG|Vang2698s00010	No annotation
CLST25439	VAG|Vang03g02800			AT1G29750.1	receptor-like protein kinase 2, putative, expressed
CLST17441	VAG|Vang06g18520	No annotation
CLST17441	VAG|Vang08g03230	No annotation
CLST17441	VAG|Vang0564s00050	No annotation
CLST17441	VAG|Vang01g19190	No annotation
CLST25464	VAG|Vang03g17420	PF01398	GO:0005515	AT1G80210.2	mov34 family protein, putative, expressed
CLST25464	VAG|Vang0463s00010	PF01398	GO:0005515	AT1G80210.2	mov34 family protein, putative, expressed
CLST25551	VAG|Vang06g09940			AT5G58380.1	CAMK_KIN1/SNF1/Nim1_like.20 - CAMK includes calcium/calmodulin depedent protein kinases, expressed
CLST25551	VAG|Vang06g09940	No annotation
CLST26247	VAG|Vang0033ss01780	No annotation
CLST26247	VAG|Vang01g09440	No annotation
CLST25360	VAG|Vang0255s00100	PF02365	GO:0003677,GO:0006355	AT3G12910.1	no apical meristem protein, putative, expressed
CLST25360	VAG|Vang1259s00010	PF02365	GO:0003677,GO:0006355	AT1G26870.1	no apical meristem protein, putative, expressed
CLST10904	VAG|Vang0063ss01010	PF00069,PF05368	GO:0004672,GO:0005524,GO:0006468	AT5G19440.1	NAD dependent epimerase/dehydratase family protein, putative, expressed
CLST10904	VAG|Vang0171s00160	PF00069,PF05368	GO:0004672,GO:0005524,GO:0006468	AT5G19440.1	NAD dependent epimerase/dehydratase family protein, putative, expressed
CLST10904	VAG|Vang0888s00020	PF00069,PF01370	GO:0003824,GO:0044237,GO:0050662,GO:0004672,GO:0005524,GO:0006468	AT5G60900.1	receptor-like protein kinase, putative, expressed
CLST10904	VAG|Vang0397s00090	PF00069	GO:0004672,GO:0005524,GO:0006468	AT5G60900.1	receptor-like protein kinase, putative, expressed
CLST10904	VAG|Vang02g15420	PF00069	GO:0004672,GO:0005524,GO:0006468	AT5G60900.1	receptor-like protein kinase, putative, expressed
CLST20393	VAG|Vang11g15830	No annotation
CLST25240	VAG|Vang0058ss00560	PF00305	GO:0016702,GO:0046872,GO:0055114	AT1G55020.1	lipoxygenase, putative, expressed
CLST15055	VAG|Vang10g02570	PF03357	GO:0015031	AT2G19830.1	SNF7 domain containing protein, putative, expressed
CLST25599	VAG|Vang07g02050	PF13499	GO:0005509	AT2G15680.1	OsCML16 - Calmodulin-related calcium sensor protein, expressed
CLST25687	VAG|Vang1851s00010			AT1G32200.2	acyltransferase, putative, expressed
CLST25687	VAG|Vang2079s00010			AT1G32200.2	acyltransferase, putative, expressed
CLST13050	VAG|Vang11g11650	PF01344	GO:0005515	AT2G02870.3	OsFBK10 - F-box domain and kelch repeat containing protein, expressed
CLST25456	VAG|Vang03g16410	PF01612	GO:0003676,GO:0006139,GO:0008408	AT4G13870.1	3-5 exonuclease domain-containing protein, putative, expressed
CLST12979	VAG|Vang0002ss00690	PF00098,PF14227
CLST12979	VAG|Vang0039ss01130	PF00098,PF07727,PF14227	,GO:0003676,GO:0008270	AT4G23160.1	TKL_IRAK_DUF26-lc.20 - DUF26 kinases have homology to DUF26 containing loci, expressed
CLST12979	VAG|Vang08g03110	PF14227		AT1G21280.1	retrotransposon protein, putative, unclassified, expressed
CLST12979	VAG|Vang08g06250	PF14227
CLST12979	VAG|Vang0076s00120	No annotation
CLST12979	VAG|Vang06g21320	No annotation
CLST25188	VAG|Vang0010ss01790	PF00847	GO:0003700,GO:0006355	AT2G28550.3	AP2 domain containing protein, expressed
CLST25188	VAG|Vang0010ss01790			AT2G28550.1	AP2 domain containing protein, expressed
CLST25605	VAG|Vang0822s00030	No annotation
CLST25310	VAG|Vang01g03070	PF01095	GO:0005618,GO:0030599,GO:0042545	AT2G47280.1	pectinesterase, putative, expressed
CLST25310	VAG|Vang01g03070	PF01095	GO:0005618,GO:0030599,GO:0042545	AT5G26810.1	pectinesterase, putative, expressed
CLST25381	VAG|Vang02g07430	No annotation
CLST17322	VAG|Vang02g05530	No annotation
CLST17322	VAG|Vang0490s00080	No annotation
CLST17322	VAG|Vang02g12440	No annotation
CLST26151	VAG|Vang02g12430	No annotation
CLST25419	VAG|Vang0337s00240	No annotation
CLST25419	VAG|Vang10g03290	No annotation
CLST17268	VAG|Vang02g09040	PF00170	GO:0003700,GO:0006355,GO:0043565	AT1G75390.1	CPuORF1 - conserved peptide uORF-containing transcript, expressed
CLST17268	VAG|Vang02g09040	PF00170	GO:0003700,GO:0006355,GO:0043565	AT4G34590.1	CPuORF1 - conserved peptide uORF-containing transcript, expressed
CLST4175	VAG|Vang01g10620	No annotation
CLST4175	VAG|Vang0709s00020	No annotation
CLST4175	VAG|Vang0672s00040	No annotation
CLST4175	VAG|Vang01g12440	No annotation
CLST4175	VAG|Vang06g17830	No annotation
CLST4175	VAG|Vang0363s00180	No annotation
CLST4175	VAG|Vang04g10370	No annotation
CLST4175	VAG|Vang04g12700	No annotation
CLST4175	VAG|Vang08g02040	No annotation
CLST4175	VAG|Vang0005s01710	No annotation
CLST4175	VAG|Vang0255s00270	No annotation
CLST4175	VAG|Vang0974s00050	No annotation
CLST4175	VAG|Vang0038s00190	No annotation
CLST20522	VAG|Vang01g00730	No annotation
CLST20522	VAG|Vang01g00820	No annotation
CLST20522	VAG|Vang01g00810	No annotation
CLST12989	VAG|Vang0027ss00890	PF03242	GO:0006950	AT4G02380.1	late embryogenesis abundant protein, putative, expressed
CLST12989	VAG|Vang0206s00320	PF03242	GO:0006950	AT1G02820.1	late embryogenesis abundant protein, putative, expressed
CLST12989	VAG|Vang04g16370	PF03242	GO:0006950	AT4G02380.1	late embryogenesis abundant protein, putative, expressed
CLST12989	VAG|Vang11g00410	PF03242	GO:0006950	AT1G02820.1	late embryogenesis abundant protein, putative, expressed
CLST12989	VAG|Vang11g00410	PF03242	GO:0006950	AT4G02380.2	late embryogenesis abundant protein, putative, expressed
CLST12989	VAG|Vang0206s00320	PF03242	GO:0006950	AT4G02380.2	late embryogenesis abundant protein, putative, expressed
CLST25576	VAG|Vang06g22890	PF00847	GO:0003700,GO:0006355	AT2G28550.2	AP2 domain containing protein, expressed
CLST6375	VAG|Vang08g01280	PF13639	GO:0005515,GO:0008270	AT3G61460.1	zinc finger, C3HC4 type domain containing protein, expressed
CLST25223	VAG|Vang0039ss01420
CLST25496	VAG|Vang04g08840	PF09742		AT1G04200.1	dymeclin, putative, expressed
CLST26222	VAG|Vang02g05320	No annotation
CLST25644	VAG|Vang10g05820	PF10539		AT5G42050.1	N-rich protein, putative, expressed
CLST26175	VAG|Vang01g12510	No annotation
CLST20179	VAG|Vang0039ss01300			AT2G05710.1	aconitate hydratase protein, putative, expressed
CLST20179	VAG|Vang0374s00050	PF03031	GO:0005515	AT4G18140.3	NLI interacting factor-like phosphatase, putative, expressed
CLST26128	VAG|Vang0002ss02320	No annotation
CLST26128	VAG|Vang02g08660	No annotation
CLST25192	VAG|Vang0016ss00140	No annotation
CLST25192	VAG|Vang0520s00020	No annotation
CLST25520	VAG|Vang05g03050	PF00082,PF05922	GO:0004252,GO:0006508	AT1G20160.2	subtilisin-like protease, putative, expressed
CLST25520	VAG|Vang05g03050	PF00082,PF02225,PF05922	GO:0004252,GO:0006508	AT1G20160.2	subtilisin-like protease, putative, expressed
CLST26214	VAG|Vang0156s00110	No annotation
CLST20502	VAG|Vang0002ss01670	No annotation
CLST20502	VAG|Vang06g20230	No annotation
CLST20502	VAG|Vang04g00620	No annotation
CLST7575	VAG|Vang0191s00100	PF00067	GO:0005506,GO:0016705,GO:0020037,GO:0055114	AT2G45550.1	cytochrome P450, putative, expressed
CLST7575	VAG|Vang0293s00010	PF00067	GO:0005506,GO:0016705,GO:0020037,GO:0055114	AT2G45550.1	cytochrome P450, putative, expressed
CLST25532	VAG|Vang06g19980	No annotation
CLST17272	VAG|Vang0022ss02110	PF07727		AT4G23160.1	TKL_IRAK_DUF26-lc.20 - DUF26 kinases have homology to DUF26 containing loci, expressed
CLST17272	VAG|Vang0337s00150	PF07727		AT4G23160.1	TKL_IRAK_DUF26-lc.20 - DUF26 kinases have homology to DUF26 containing loci, expressed
CLST20232	VAG|Vang0262s00230			AT5G11160.1	phosphoribosyl transferase, putative, expressed
CLST20232	VAG|Vang0931s00020			AT1G27450.2	phosphoribosyl transferase, putative, expressed
CLST20232	VAG|Vang1199s00020	PF00156	GO:0009116	AT1G27450.2	phosphoribosyl transferase, putative, expressed
CLST20508	VAG|Vang0022ss04900	No annotation
CLST20508	VAG|Vang06g23380	No annotation
CLST20541	VAG|Vang0276s00260	No annotation
CLST20541	VAG|Vang0276s00270	No annotation
CLST17449	VAG|Vang0022ss03280	No annotation
CLST17449	VAG|Vang0171s00180
CLST17449	VAG|Vang0076s00520	No annotation
CLST17449	VAG|Vang01g09850	No annotation
CLST25431	VAG|Vang0378s00050	PF00665
CLST25431	VAG|Vang0378s00050
CLST25622	VAG|Vang08g04100
CLST25622	VAG|Vang08g04100			AT5G01750.1	DUF567 domain containing protein, putative, expressed
CLST20351	VAG|Vang06g20360	No annotation
CLST25504	VAG|Vang04g13200	PF00069	GO:0004672,GO:0005524,GO:0006468	AT5G24080.1	lectin protein kinase family protein, putative, expressed
CLST25559	VAG|Vang06g13600	PF08137		AT2G36985.1	expressed protein
CLST25206	VAG|Vang0022ss03750	No annotation
CLST25206	VAG|Vang0506s00070	No annotation
CLST25488	VAG|Vang04g03300	No annotation
CLST25676	VAG|Vang11g17510	PF05495,PF13639	GO:0008270,GO:0005515	AT5G18650.1	RING finger and CHY zinc finger domain-containing protein 1, putative, expressed
CLST25586	VAG|Vang06g25900	PF05703		AT4G14740.2	expressed protein
CLST25586	VAG|Vang06g25900	PF05703,PF08458		AT3G22810.1	expressed protein
CLST10933	VAG|Vang08g05310	PF00847	GO:0003700,GO:0006355	AT2G44940.1	AP2 domain containing protein, expressed
CLST26112	VAG|Vang0611s00020	No annotation
CLST26112	VAG|Vang3248s00010	No annotation
CLST26245	VAG|Vang0610s00040	No annotation
CLST25405	VAG|Vang02g14720	PF10409		AT1G31810.1	retrotransposon protein, putative, unclassified, expressed
CLST26182	VAG|Vang0872s00010	No annotation
CLST25352	VAG|Vang0206s00190	PF00566	GO:0005097,GO:0032313	AT2G37290.1	TBC domain containing protein, expressed
CLST20375	VAG|Vang09g03390	PF06423	GO:0005789,GO:0006506,GO:0016021,GO:0016746	AT4G17910.1	GPI-anchored wall transfer protein 1, putative, expressed
CLST20328	VAG|Vang0655s00030	No annotation
CLST20328	VAG|Vang06g18680	No annotation
CLST20328	VAG|Vang06g18680	PF14369		AT3G60080.1	zinc finger, C3HC4 type domain containing protein, expressed
CLST17451	VAG|Vang0229s00390	No annotation
CLST17451	VAG|Vang0216s00220	No annotation
CLST25574	VAG|Vang06g21240	PF00909	GO:0008519,GO:0015696,GO:0016020	AT4G13510.1	ammonium transporter protein, putative, expressed
CLST25429	VAG|Vang0374s00170	PF01535,PF13041		AT1G20300.1	pentatricopeptide, putative, expressed
CLST25429	VAG|Vang07g00230	PF01535,PF13041		AT1G20300.1	pentatricopeptide, putative, expressed
CLST25565	VAG|Vang06g16930	PF05910		AT5G28150.1	expressed protein
CLST25292	VAG|Vang0164s00170	No annotation
CLST25292	VAG|Vang06g19570	No annotation
CLST25372	VAG|Vang02g04340	No annotation
CLST25389	VAG|Vang02g08850	No annotation
CLST25389	VAG|Vang0337s00220			AT2G25620.1	protein phosphatase 2C, putative, expressed
CLST26159	VAG|Vang0033ss01520	No annotation
CLST20540	VAG|Vang02g10570	No annotation
CLST20540	VAG|Vang0609s00050	No annotation
CLST20312	VAG|Vang04g16760	PF01501	GO:0016757	AT4G02130.3	glycosyl transferase 8 domain containing protein, putative, expressed
CLST25448	VAG|Vang03g08730	PF07019		AT5G49540.1	transmembrane protein 93, putative, expressed
CLST25473	VAG|Vang0449s00070	PF11605	GO:0032266,GO:0043130	AT5G04920.1	EAP30/Vps36 family domain containing protein, expressed
CLST25528	VAG|Vang0609s00040	PF00637	GO:0006886,GO:0016192	AT3G08530.1	clathrin heavy chain, putative, expressed
CLST20382	VAG|Vang10g02720	No annotation
CLST15015	VAG|Vang04g03040	PF00170	GO:0003700,GO:0006355,GO:0043565	AT3G49760.1	bZIP transcription factor domain containing protein, expressed
CLST25639	VAG|Vang10g01490	No annotation
CLST25288	VAG|Vang0156s00560	PF00106	GO:0008152,GO:0016491	AT2G37540.1	oxidoreductase, short chain dehydrogenase/reductase family domain containing family, expressed
CLST25664	VAG|Vang11g11110	PF00560,PF12799	GO:0005515	AT1G48480.1	atypical receptor-like kinase MARK, putative, expressed
CLST25664	VAG|Vang11g11110	PF13855	GO:0005515	AT1G48480.1	atypical receptor-like kinase MARK, putative, expressed
CLST25277	VAG|Vang0114s00230	PF12796,PF13962		AT3G18670.1	ankyrin repeat-containing protein, putative, expressed
CLST25277	VAG|Vang0114s00300	PF13637		AT3G18670.1	ankyrin repeat-containing protein, putative, expressed
CLST25391	VAG|Vang02g09220	PF09810	GO:0045145	AT5G60370.1	expressed protein
CLST20199	VAG|Vang0087s00460	No annotation
CLST20199	VAG|Vang0313s00200	No annotation
CLST20199	VAG|Vang01g11400	No annotation
CLST12999	VAG|Vang0063ss01060	No annotation
CLST12999	VAG|Vang0734s00040	No annotation
CLST12999	VAG|Vang04g10850	No annotation
CLST12999	VAG|Vang1226s00010	No annotation
CLST12999	VAG|Vang02g05310	No annotation
CLST20359	VAG|Vang06g25470	PF03479		AT4G14465.1	DNA binding protein, putative, expressed
CLST25257	VAG|Vang0070s00180	No annotation
CLST25257	VAG|Vang0795s00020	No annotation
CLST25480	VAG|Vang04g00100	PF12819		AT3G51550.1	TKL_IRAK_CrRLK1L-1.5 - The CrRLK1L-1 subfamily has homology to the CrRLK1L homolog, expressed
CLST25480	VAG|Vang04g00170	PF12819		AT3G51550.1	TKL_IRAK_CrRLK1L-1.5 - The CrRLK1L-1 subfamily has homology to the CrRLK1L homolog, expressed
CLST20264	VAG|Vang0351s00020	PF00657	GO:0006629,GO:0016788	AT1G71691.2	GDSL-like lipase/acylhydrolase, putative, expressed
CLST20264	VAG|Vang0351s00090	PF00657	GO:0006629,GO:0016788	AT2G03980.1	GDSL-like lipase/acylhydrolase, putative, expressed
CLST20264	VAG|Vang0577s00040	PF00657	GO:0006629,GO:0016788	AT2G03980.1	GDSL-like lipase/acylhydrolase, putative, expressed
CLST26165	VAG|Vang0057ss01210	No annotation
CLST20169	VAG|Vang0022ss03610			AT2G19570.1	cytidine/deoxycytidylate deaminase, putative, expressed
CLST20169	VAG|Vang06g03220			AT2G19570.1	cytidine/deoxycytidylate deaminase, putative, expressed
CLST13047	VAG|Vang09g00900	PF00450	GO:0004185,GO:0006508	AT2G22980.2	OsSCP44 - Putative Serine Carboxypeptidase homologue, expressed
CLST13047	VAG|Vang09g00900	PF00450	GO:0004185,GO:0006508	AT2G22960.1	OsSCP44 - Putative Serine Carboxypeptidase homologue, expressed
CLST13047	VAG|Vang09g00900	PF00450	GO:0004185,GO:0006508	AT1G73310.1	OsSCP22 - Putative Serine Carboxypeptidase homologue, expressed
CLST9103	VAG|Vang0647s00050	No annotation
CLST9103	VAG|Vang0973s00030	No annotation
CLST9103	VAG|Vang01g07580	No annotation
CLST9103	VAG|Vang04g10280	No annotation
CLST9103	VAG|Vang0635s00050	No annotation
CLST9103	VAG|Vang0082s00190	No annotation
CLST9103	VAG|Vang0582s00030	No annotation
CLST9103	VAG|Vang0189s00270	No annotation
CLST26149	VAG|Vang0038s00340	No annotation
CLST26149	VAG|Vang02g11230	No annotation
CLST25536	VAG|Vang0659s00010	PF01554	GO:0006855,GO:0015238,GO:0015297,GO:0016020,GO:0055085	AT1G51340.1	MATE efflux protein, putative, expressed
CLST25536	VAG|Vang0659s00020	PF01554	GO:0006855,GO:0015238,GO:0015297,GO:0016020,GO:0055085	AT1G51340.1	MATE efflux protein, putative, expressed
CLST26284	VAG|Vang0002ss00290	No annotation
CLST26284	VAG|Vang0002ss00300	No annotation
CLST17297	VAG|Vang0171s00210	PF03101		AT5G28530.1	transposon protein, putative, unclassified, expressed
CLST17297	VAG|Vang0171s00210	PF03101,PF04434	GO:0008270	AT5G28530.1	transposon protein, putative, unclassified, expressed
CLST17297	VAG|Vang0262s00190	PF03101		AT1G10240.1	transposon protein, putative, unclassified, expressed
CLST17297	VAG|Vang0959s00030	PF03101		AT5G28530.1	transposon protein, putative, unclassified, expressed
CLST25303	VAG|Vang01g01710	PF00847	GO:0003700,GO:0006355	AT2G47520.1	AP2 domain containing protein, expressed
CLST25303	VAG|Vang11g16950	PF00847	GO:0003700,GO:0006355	AT2G47520.1	AP2 domain containing protein, expressed
CLST17331	VAG|Vang02g13160	No annotation
CLST17331	VAG|Vang04g14200	No annotation
CLST20240	VAG|Vang02g06240	PF00171	GO:0008152,GO:0016491,GO:0055114	AT3G24503.1	aldehyde dehydrogenase, putative, expressed
CLST20240	VAG|Vang0471s00100	PF00171	GO:0008152,GO:0016491,GO:0055114	AT3G24503.1	aldehyde dehydrogenase, putative, expressed
CLST17459	VAG|Vang03g17340	No annotation
CLST25421	VAG|Vang0345s00100			AT3G50770.1	OsCML23 - Calmodulin-related calcium sensor protein, expressed
CLST25421	VAG|Vang0345s00100			AT5G42380.1	OsCML19 - Calmodulin-related calcium sensor protein, expressed
CLST20181	VAG|Vang0041ss00490	PF01490		AT1G77380.1	amino acid transporter, putative, expressed
CLST20531	VAG|Vang11g17430	No annotation
CLST25516	VAG|Vang0575s00120	PF03470	GO:0031047	AT5G23570.1	leafbladeless1, putative, expressed
CLST25516	VAG|Vang0603s00010	PF03470	GO:0031047	AT5G23570.1	leafbladeless1, putative, expressed
CLST25230	VAG|Vang0041s00240	PF00665
CLST25230	VAG|Vang0278s00200	PF00665	GO:0015074	ATMG00710.1	retrotransposon protein, putative, Ty1-copia subclass, expressed
CLST5492	VAG|Vang0279s00030	No annotation
CLST5492	VAG|Vang06g19730	PF13650
CLST5492	VAG|Vang06g23020	PF08284
CLST5492	VAG|Vang06g23020	No annotation
CLST5492	VAG|Vang03g17630	PF08284		AT3G29750.1	retrotransposon protein, putative, unclassified, expressed
CLST5492	VAG|Vang03g17630	No annotation
CLST5492	VAG|Vang06g21920	No annotation
CLST5492	VAG|Vang0256s00030	No annotation
CLST25653	VAG|Vang11g05200	PF03479		AT4G12080.1	AT hook motif domain containing protein, expressed
CLST25653	VAG|Vang11g05200	PF03479		AT2G33620.4	AT hook motif domain containing protein, expressed
CLST25594	VAG|Vang07g00640	No annotation
CLST26097	VAG|Vang04g08020	No annotation
CLST26097	VAG|Vang04g13330	No annotation
CLST26137	VAG|Vang0051s00500	No annotation
CLST20515	VAG|Vang02g03060	No annotation
CLST20515	VAG|Vang04g14980	No annotation
CLST20515	VAG|Vang08g00320	No annotation
CLST25320	VAG|Vang01g08510	PF00107	GO:0008270,GO:0016491,GO:0055114	AT1G23740.1	dehydrogenase, putative, expressed
CLST25320	VAG|Vang04g08140			AT1G23740.1	dehydrogenase, putative, expressed
CLST17329	VAG|Vang02g12200	No annotation
CLST17329	VAG|Vang03g09050	No annotation
CLST17329	VAG|Vang09g08630	No annotation
CLST17329	VAG|Vang0033ss00500	No annotation
CLST20221	VAG|Vang01g16450	PF00847	GO:0003700,GO:0006355	AT1G75490.1	AP2 domain containing protein, expressed
CLST12982	VAG|Vang0010ss02660	PF12697		AT1G11090.1	lipase, putative, expressed
CLST12982	VAG|Vang01g08730	PF12697		AT1G11090.1	lipase, putative, expressed
CLST12982	VAG|Vang01g08730	PF12695		AT1G11090.1	lipase, putative, expressed
CLST12982	VAG|Vang02g08220	PF12697		AT1G11090.1	lipase, putative, expressed
CLST12982	VAG|Vang01g08730			AT1G11090.1	lipase, putative, expressed
CLST12982	VAG|Vang02g08220			AT1G11090.1	lipase, putative, expressed
CLST25440	VAG|Vang03g02900	PF00230	GO:0005215,GO:0006810,GO:0016020	AT4G18910.1	aquaporin protein, putative, expressed
CLST25590	VAG|Vang0755s00010	PF00689		AT3G63380.1	calcium-transporting ATPase, plasma membrane-type, putative, expressed
CLST25590	VAG|Vang0894s00010	PF00689		AT3G22910.1	calcium-transporting ATPase, plasma membrane-type, putative, expressed
CLST25631	VAG|Vang09g02800	PF02992
CLST25280	VAG|Vang0137s00020	No annotation
CLST25280	VAG|Vang0810s00040	No annotation
CLST25546	VAG|Vang06g01920	PF05216		AT2G15240.1	unc-50, putative, expressed
CLST25211	VAG|Vang0029ss00670	No annotation
CLST26194	VAG|Vang06g05890	No annotation
CLST25344	VAG|Vang01g16200	PF00043		AT2G47730.1	glutathione S-transferase, putative, expressed
CLST25344	VAG|Vang01g16610
CLST25399	VAG|Vang02g12250	PF02992
CLST25399	VAG|Vang0918s00010	PF02992
CLST26276	VAG|Vang1879s00010	No annotation
CLST26276	VAG|Vang1905s00010	No annotation
CLST26123	VAG|Vang06g01840	No annotation
CLST13001	VAG|Vang0070s00760	PF07727		AT4G23160.1	TKL_IRAK_DUF26-lc.20 - DUF26 kinases have homology to DUF26 containing loci, expressed
CLST13001	VAG|Vang0070s00760			AT4G23160.1	TKL_IRAK_DUF26-lc.20 - DUF26 kinases have homology to DUF26 containing loci, expressed
CLST13001	VAG|Vang0603s00030			AT4G23160.1	TKL_IRAK_DUF26-lc.20 - DUF26 kinases have homology to DUF26 containing loci, expressed
CLST3317	VAG|Vang01g13770	No annotation
CLST3317	VAG|Vang01g13770	PF13947	GO:0030247	AT5G38260.1	Protein kinase domain containing protein, expressed
CLST3317	VAG|Vang01g14950	No annotation
CLST3317	VAG|Vang1946s00010	No annotation
CLST3317	VAG|Vang01g14870	PF13947	GO:0030247	AT5G38260.1	Protein kinase domain containing protein, expressed
CLST3317	VAG|Vang01g14890	PF13947	GO:0030247	AT5G38260.1	Protein kinase domain containing protein, expressed
CLST3317	VAG|Vang1943s00010	PF13947	GO:0030247	AT5G38260.1	Protein kinase domain containing protein, expressed
CLST3317	VAG|Vang01g14950	PF13947	GO:0030247	AT5G38260.1	Protein kinase domain containing protein, expressed
CLST3317	VAG|Vang01g14860	PF13947	GO:0030247	AT1G18390.2	OsWAK10d - OsWAK receptor-like cytoplasmic kinase OsWAK-RLCK, expressed
CLST20297	VAG|Vang04g06240	PF01554	GO:0006855,GO:0015238,GO:0015297,GO:0016020,GO:0055085	AT4G29140.1	MATE domain containing protein, expressed
CLST20297	VAG|Vang04g08760	PF01554	GO:0006855,GO:0015238,GO:0015297,GO:0016020,GO:0055085	AT4G29140.1	MATE domain containing protein, expressed
CLST20202	VAG|Vang0126s00080	No annotation
CLST20202	VAG|Vang0897s00070	No annotation
CLST20202	VAG|Vang1263s00020	No annotation
CLST25690	VAG|Vang2037s00010	No annotation
CLST25690	VAG|Vang2038s00010	No annotation
CLST15087	VAG|Vang02g07890	PF00098
CLST15087	VAG|Vang06g23030	PF00098
CLST15087	VAG|Vang0171s00130	PF00098
CLST15087	VAG|Vang0363s00050
CLST17446	VAG|Vang06g16390	No annotation
CLST25467	VAG|Vang0402s00120	PF00076	GO:0003676	AT3G26420.1	glycine-rich RNA-binding protein 7, putative, expressed
CLST25629	VAG|Vang09g00750	No annotation
CLST25629	VAG|Vang09g02520	No annotation
CLST25312	VAG|Vang01g04420	PF04178	GO:0016192	AT5G01430.2	vesicle transport protein GOT1B, putative, expressed
CLST25612	VAG|Vang0889s00040	No annotation
CLST25263	VAG|Vang0082s00050	PF03789,PF03790,PF05920	GO:0003677,GO:0005634,GO:0006355	AT1G23380.1	homeobox protein knotted-1-like 6, putative, expressed
CLST26088	VAG|Vang06g04140	No annotation
CLST17347	VAG|Vang0477s00030	PF07712		AT5G61820.1	mtN19, putative, expressed
CLST17347	VAG|Vang08g04870	PF07712		AT5G61820.1	mtN19, putative, expressed
CLST17347	VAG|Vang08g05930	PF07712		AT5G61820.1	mtN19, putative, expressed
CLST17347	VAG|Vang08g05720	PF07712		AT5G61820.1	mtN19, putative, expressed
CLST20189	VAG|Vang0058ss00430	PF01975	GO:0016787	AT1G72880.2	5-nucleotidase surE, putative, expressed
CLST20539	VAG|Vang0531s00120	No annotation
CLST20539	VAG|Vang11g05950	No annotation
CLST20394	VAG|Vang11g16010	PF01597	GO:0005960,GO:0006546	AT2G35120.1	glycine cleavage system H protein, putative, expressed
CLST25243	VAG|Vang0063ss00290	PF02195		AT1G31170.2	sulfiredoxin-1, putative, expressed
CLST20323	VAG|Vang05g08420	PF13639,PF14599	GO:0005515,GO:0008270	AT5G25560.4	RING finger and CHY zinc finger domain-containing protein 1, putative, expressed
CLST25238	VAG|Vang0057ss01250	PF02704		AT5G15230.1	GASR7 - Gibberellin-regulated GASA/GAST/Snakin family protein precursor, expressed
CLST25238	VAG|Vang0679s00050	PF02704		AT5G15230.1	GASR7 - Gibberellin-regulated GASA/GAST/Snakin family protein precursor, expressed
CLST20161	VAG|Vang0022ss00640	PF00044	GO:0016620,GO:0055114	AT1G16300.1	glyceraldehyde-3-phosphate dehydrogenase, putative, expressed
CLST20161	VAG|Vang0022ss00640	PF00044,PF02800	GO:0016620,GO:0055114	AT1G16300.1	glyceraldehyde-3-phosphate dehydrogenase, putative, expressed
CLST26104	VAG|Vang11g17670	No annotation
CLST14955	VAG|Vang0057s00300	PF04387		AT5G10480.3	expressed protein
CLST14955	VAG|Vang0057s00300	PF04387		AT5G10480.1	expressed protein
CLST14955	VAG|Vang0057s00300	PF04387		AT5G10480.2	expressed protein
CLST25185	VAG|Vang0005s01470	PF05678		AT3G18360.1	VQ domain containing protein, putative, expressed
CLST25185	VAG|Vang0005s01470	No annotation
CLST25317	VAG|Vang01g07490	No annotation
CLST25317	VAG|Vang0229s00230	No annotation
CLST25328	VAG|Vang01g09450	PF13639	GO:0005515,GO:0008270	AT5G42200.1	zinc finger, C3HC4 type domain containing protein, expressed
CLST25328	VAG|Vang03g14300	PF13639	GO:0005515,GO:0008270	AT5G42200.1	zinc finger, C3HC4 type domain containing protein, expressed
CLST26207	VAG|Vang06g25910	No annotation
CLST25382	VAG|Vang02g07440	No annotation
CLST25382	VAG|Vang02g07450	No annotation
CLST26152	VAG|Vang04g08560	No annotation
CLST20252	VAG|Vang02g11070	PF00892	GO:0016020	AT2G37450.2	integral membrane protein DUF6 containing protein, expressed
CLST20252	VAG|Vang02g11070	No annotation
CLST20252	VAG|Vang02g11120	No annotation
CLST20229	VAG|Vang0259s00210	PF00078
CLST20229	VAG|Vang0259s00210	No annotation
CLST17465	VAG|Vang06g25210	No annotation
CLST4172	VAG|Vang06g20840	PF01040	GO:0004659,GO:0016021	AT2G18950.1	prenyltransferase, putative, expressed
CLST4172	VAG|Vang06g20890	PF01040	GO:0004659,GO:0016021	AT2G18950.1	prenyltransferase, putative, expressed
CLST4172	VAG|Vang06g20860	PF01040	GO:0004659,GO:0016021	AT2G18950.1	prenyltransferase, putative, expressed
CLST4172	VAG|Vang06g20920	PF01040	GO:0004659,GO:0016021	AT2G18950.1	prenyltransferase, putative, expressed
CLST4172	VAG|Vang06g20930	PF01040	GO:0004659,GO:0016021	AT2G18950.1	prenyltransferase, putative, expressed
CLST4172	VAG|Vang06g20950	PF01040	GO:0004659,GO:0016021	AT2G18950.1	prenyltransferase, putative, expressed
CLST4172	VAG|Vang06g20970	PF01040	GO:0004659,GO:0016021	AT2G18950.1	prenyltransferase, putative, expressed
CLST4172	VAG|Vang06g20900	PF01040	GO:0004659,GO:0016021	AT2G18950.1	prenyltransferase, putative, expressed
CLST20521	VAG|Vang11g09260	No annotation
CLST25575	VAG|Vang06g21530	PF13855	GO:0005515	AT2G34930.1	leucine rich repeat protein, putative, expressed
CLST25575	VAG|Vang06g21530	PF00560,PF13855	GO:0005515	AT4G20140.1	leucine-rich repeat receptor protein kinase EXS precursor, putative, expressed
CLST20288	VAG|Vang0404s00140	PF00011		AT5G54660.1	heat shock protein, putative, expressed
CLST25493	VAG|Vang04g08090			AT5G05360.1	expressed protein
CLST25647	VAG|Vang11g01860	PF01842	GO:0008152,GO:0016597	AT1G69040.2	ACT domain containing protein, expressed
CLST25416	VAG|Vang0333s00210	No annotation
CLST25332	VAG|Vang01g10880	PF04770		AT4G24660.1	ZF-HD protein dimerisation region containing protein, expressed
CLST17300	VAG|Vang0189s00010	PF00689		AT3G63380.1	calcium-transporting ATPase, plasma membrane-type, putative, expressed
CLST17300	VAG|Vang04g08880	PF00689		AT3G63380.1	calcium-transporting ATPase, plasma membrane-type, putative, expressed
CLST17300	VAG|Vang1893s00010	PF00689		AT3G63380.1	calcium-transporting ATPase, plasma membrane-type, putative, expressed
CLST17300	VAG|Vang1086s00010	PF00689		AT3G63380.1	calcium-transporting ATPase, plasma membrane-type, putative, expressed
CLST20401	VAG|Vang2988s00010	PF00149,PF14008	GO:0016787	AT1G13750.1	nucleotide pyrophosphatase/phosphodiesterase, putative, expressed
CLST20401	VAG|Vang2989s00010	PF00149,PF14008	GO:0016787	AT1G13750.1	nucleotide pyrophosphatase/phosphodiesterase, putative, expressed
CLST20401	VAG|Vang3008s00010	PF00149,PF14008	GO:0016787	AT1G13750.1	nucleotide pyrophosphatase/phosphodiesterase, putative, expressed
CLST20304	VAG|Vang04g11550	PF05498		AT4G15800.1	RALFL4 - Rapid ALkalinization Factor RALF family protein precursor, expressed
CLST20231	VAG|Vang0262s00180	PF07714	GO:0004672,GO:0006468	AT5G02070.1	tyrosine protein kinase domain containing protein, putative, expressed
CLST20231	VAG|Vang0322s00080	PF07714	GO:0004672,GO:0006468	AT5G02070.1	tyrosine protein kinase domain containing protein, putative, expressed
CLST20231	VAG|Vang02g08720	PF05498,PF07714	GO:0004672,GO:0006468	AT5G02070.1	tyrosine protein kinase domain containing protein, putative, expressed
CLST25402	VAG|Vang02g13070	PF00501	GO:0003824,GO:0008152	AT5G63380.1	AMP-binding domain containing protein, expressed
CLST12994	VAG|Vang0038s00720	No annotation
CLST12994	VAG|Vang04g09090	No annotation
CLST12994	VAG|Vang08g03170	No annotation
CLST12994	VAG|Vang0367s00030	No annotation
CLST12994	VAG|Vang0200s00280	No annotation
CLST12994	VAG|Vang0033ss00090	No annotation
CLST25436	VAG|Vang03g01590			AT4G15545.1	expressed protein
CLST25621	VAG|Vang08g03770	No annotation
CLST25509	VAG|Vang0520s00040	No annotation
CLST25509	VAG|Vang0591s00060	No annotation
CLST20352	VAG|Vang06g21090	PF00181	GO:0003735,GO:0005622,GO:0005840,GO:0006412	ATMG00560.1	KOG0438
CLST25554	VAG|Vang06g11290	PF00909	GO:0008519,GO:0015696,GO:0016020	AT1G64780.1	ammonium transporter protein, putative, expressed
CLST25201	VAG|Vang0022ss01970	No annotation
CLST26240	VAG|Vang0172s00320	No annotation
CLST25365	VAG|Vang0260s00080	PF00069	GO:0004672,GO:0005524,GO:0006468	AT5G38280.1	Protein kinase domain containing protein, expressed
CLST25365	VAG|Vang0260s00210	PF00069	GO:0004672,GO:0005524,GO:0006468	AT1G70250.1	Protein kinase domain containing protein, expressed
CLST26117	VAG|Vang02g13960	No annotation
CLST26117	VAG|Vang04g12130	No annotation
CLST10909	VAG|Vang0148s00120	PF15072		AT1G48580.1	expressed protein
CLST10909	VAG|Vang04g11050	PF15072		AT1G48580.1	expressed protein
CLST10909	VAG|Vang0351s00140	PF15072		AT1G48580.1	expressed protein
CLST10909	VAG|Vang0963s00010	PF15072		AT1G48580.1	expressed protein
CLST10909	VAG|Vang1569s00010	PF15072		AT1G48580.1	expressed protein
CLST10909	VAG|Vang02g09770	PF15072		AT1G48580.1	expressed protein
CLST10909	VAG|Vang0884s00030	PF15072		AT1G48580.1	expressed protein
CLST20224	VAG|Vang0203s00320	No annotation
CLST20224	VAG|Vang0214s00060	No annotation
CLST20224	VAG|Vang0259s00070	No annotation
CLST25351	VAG|Vang0205s00270	PF07727		AT4G23160.1	TKL_IRAK_DUF26-lc.20 - DUF26 kinases have homology to DUF26 containing loci, expressed
CLST17363	VAG|Vang05g09790	No annotation
CLST17363	VAG|Vang0779s00010	No annotation
CLST17363	VAG|Vang06g09680	No annotation
CLST20210	VAG|Vang01g01790	PF05653	GO:0015095,GO:0015693,GO:0016020	AT1G71900.1	DUF803 domain containing, putative, expressed
CLST20210	VAG|Vang01g01790	PF05653	GO:0015095,GO:0015693,GO:0016020	AT1G34470.1	DUF803 domain containing, putative, expressed
CLST20148	VAG|Vang0005s01170			AT1G13290.1	ZOS6-05 - C2H2 zinc finger protein, expressed
CLST25682	VAG|Vang11g18680	PF00459	GO:0046854	AT3G02870.1	inositol-1-monophosphatase, putative, expressed
CLST17454	VAG|Vang11g17170	No annotation
CLST17454	VAG|Vang03g11690	No annotation
CLST25453	VAG|Vang03g15130			ATMG00860.1	retrotransposon protein, putative, unclassified, expressed
CLST25453	VAG|Vang03g15130	No annotation
CLST25566	VAG|Vang06g18500			AT4G02880.2	CUE domain containing protein, expressed
CLST15006	VAG|Vang03g08990			AT4G35880.1	eukaryotic aspartyl protease domain containing protein, expressed
CLST15006	VAG|Vang06g17710			AT4G35880.1	eukaryotic aspartyl protease domain containing protein, expressed
CLST25635	VAG|Vang1031s00030	No annotation
CLST25658	VAG|Vang11g09080	PF00069	GO:0004672,GO:0005524,GO:0006468	AT5G20050.1	protein kinase domain containing protein, expressed
CLST10911	VAG|Vang01g09710	No annotation
CLST10911	VAG|Vang06g19960	No annotation
CLST17373	VAG|Vang06g13790			AT3G23240.1	AP2 domain containing protein, expressed
CLST17373	VAG|Vang06g13790	PF00847	GO:0003700,GO:0006355	AT3G23240.1	AP2 domain containing protein, expressed
CLST2801	VAG|Vang0041ss00040	No annotation
CLST2801	VAG|Vang01g10780	No annotation
CLST2801	VAG|Vang0076s00560	No annotation
CLST2801	VAG|Vang06g17750	No annotation
CLST2801	VAG|Vang0429s00090	No annotation
CLST2801	VAG|Vang0149s00300	No annotation
CLST2801	VAG|Vang06g20020
CLST2801	VAG|Vang04g10490	No annotation
CLST2801	VAG|Vang11g05910	No annotation
CLST2801	VAG|Vang0595s00020	PF03101,PF10551
CLST2801	VAG|Vang06g20790	No annotation
CLST2801	VAG|Vang0206s00140	No annotation
CLST2801	VAG|Vang02g11020	No annotation
CLST2801	VAG|Vang0214s00130	No annotation
CLST2801	VAG|Vang06g18560	No annotation
CLST2801	VAG|Vang04g09990
CLST20529	VAG|Vang01g08950	No annotation
CLST17403	VAG|Vang1811s00010	PF12799,PF13855	GO:0005515	AT1G17230.1	receptor-like protein kinase 2 precursor, putative, expressed
CLST17403	VAG|Vang1811s00010	PF13855	GO:0005515	AT1G34110.1	receptor-like protein kinase 2 precursor, putative, expressed
CLST17403	VAG|Vang1811s00010	PF00560,PF13855	GO:0005515	AT4G36180.1	leucine-rich repeat family protein, putative, expressed
CLST17403	VAG|Vang1811s00010	PF00560,PF13855	GO:0005515	AT5G61240.1	leucine-rich repeat resistance protein, putative, expressed
CLST26177	VAG|Vang0022ss00870	No annotation
CLST6372	VAG|Vang01g08540	PF03195		AT2G30130.1	DUF260 domain containing protein, putative, expressed
CLST6372	VAG|Vang01g08600	PF03195		AT2G30130.1	DUF260 domain containing protein, putative, expressed
CLST25226	VAG|Vang0039ss01690	PF00719	GO:0000287,GO:0004427,GO:0005737,GO:0006796	AT5G09650.1	soluble inorganic pyrophosphatase, putative, expressed
CLST25226	VAG|Vang03g14590	PF00719	GO:0000287,GO:0004427,GO:0005737,GO:0006796	AT5G09650.1	soluble inorganic pyrophosphatase, putative, expressed
CLST26172	VAG|Vang2937s00010	No annotation
CLST14961	VAG|Vang0082s00610	PF07526		AT2G16400.1	homeodomain protein, putative, expressed
CLST14961	VAG|Vang0082s00610	PF07526		AT1G75410.2	homeodomain protein, putative, expressed
CLST14961	VAG|Vang0082s00610	PF05920,PF07526	GO:0003677,GO:0006355	AT1G75410.2	homeodomain protein, putative, expressed
CLST25470	VAG|Vang0407s00180	PF01066	GO:0008654,GO:0016020,GO:0016780	AT1G13560.2	CDP-alcohol phosphatidyltransferase, putative, expressed
CLST25195	VAG|Vang0021ss01240			AT3G46540.1	ENTH domain containing protein, expressed
CLST25663	VAG|Vang11g10920	PF00076	GO:0003676	AT5G61030.1	glycine-rich RNA-binding protein 7, putative, expressed
CLST25270	VAG|Vang0103s00100	No annotation
CLST25270	VAG|Vang10g01170	No annotation
CLST26213	VAG|Vang05g03820	No annotation
CLST25394	VAG|Vang02g09940	PF00318	GO:0003735,GO:0005622,GO:0005840,GO:0006412	AT3G04770.2	ribosomal protein S2, putative, expressed
CLST25394	VAG|Vang1048s00020	PF00318	GO:0003735,GO:0005622,GO:0005840,GO:0006412	AT1G72370.2	ribosomal protein S2, putative, expressed
CLST26144	VAG|Vang0313s00230	No annotation
CLST20418	VAG|Vang3482s00010	No annotation
CLST20418	VAG|Vang3770s00010	No annotation
CLST17350	VAG|Vang04g08200	PF00646	GO:0005515	AT3G23880.1	OsFBX440 - F-box domain containing protein, expressed
CLST17350	VAG|Vang04g08210	PF00646	GO:0005515	AT3G23880.1	OsFBX440 - F-box domain containing protein, expressed
CLST17350	VAG|Vang04g16720	No annotation
CLST20196	VAG|Vang0076s00130			AT3G55320.1	ABC transporter, ATP-binding protein, putative, expressed
CLST20196	VAG|Vang0143s00310			AT3G62150.1	MDR-like ABC transporter, putative, expressed
CLST20196	VAG|Vang0143s00310			AT3G55320.1	ABC transporter, ATP-binding protein, putative, expressed
CLST25501	VAG|Vang04g11980	No annotation
CLST20261	VAG|Vang0333s00030	PF02585		AT3G58130.2	N-acetylglucosaminyl-phosphatidylinositol de-N-acetylase, putative, expressed
CLST25254	VAG|Vang0069ss01480	No annotation
CLST25487	VAG|Vang04g03260			ATMG00860.1	retrotransposon protein, putative, unclassified, expressed
CLST25487	VAG|Vang0884s00020			ATMG00860.1	retrotransposon protein, putative, unclassified, expressed
CLST25209	VAG|Vang0022ss04700	PF00072	GO:0000156,GO:0000160	AT3G57040.1	OsRR4 type-A response regulator, expressed
CLST26233	VAG|Vang11g01220	No annotation
CLST26233	VAG|Vang11g01220			AT1G54310.2	RNA binding protein, putative, expressed
CLST25673	VAG|Vang11g15470	PF00111	GO:0009055,GO:0051536	AT4G05450.1	2Fe-2S iron-sulfur cluster binding domain containing protein, expressed
CLST26248	VAG|Vang0021ss00290	No annotation
CLST26248	VAG|Vang03g14350	No annotation
CLST25400	VAG|Vang02g12400	PF01699	GO:0016021,GO:0055085	AT5G17860.1	sodium/calcium exchanger protein, putative, expressed
CLST15088	VAG|Vang0063ss01120	No annotation
CLST15088	VAG|Vang02g10740	No annotation
CLST15088	VAG|Vang0176s00300	No annotation
CLST15088	VAG|Vang0189s00090	No annotation
CLST25535	VAG|Vang0654s00100	PF07727		AT4G23160.1	TKL_IRAK_DUF26-lc.20 - DUF26 kinases have homology to DUF26 containing loci, expressed
CLST25535	VAG|Vang0654s00100	PF07727		ATMG00810.1	retrotransposon protein, putative, unclassified, expressed
CLST26281	VAG|Vang06g25160	No annotation
CLST25359	VAG|Vang0250s00130	PF01582	GO:0005515,GO:0007165	AT1G72900.1	expressed protein
CLST25359	VAG|Vang1515s00010	PF01582	GO:0005515,GO:0007165	AT5G17970.1	Leucine Rich Repeat family protein, expressed
CLST3701	VAG|Vang0064ss00350	PF03732
CLST3701	VAG|Vang0087s00310	PF03732
CLST3701	VAG|Vang0694s00010	PF03732
CLST3701	VAG|Vang04g07880	PF03732
CLST3701	VAG|Vang03g16980	PF03732
CLST3701	VAG|Vang0388s00030	PF03732
CLST3701	VAG|Vang04g07880	No annotation
CLST3701	VAG|Vang1192s00030	No annotation
CLST3701	VAG|Vang0736s00030	No annotation
CLST3701	VAG|Vang03g16990	No annotation
CLST3701	VAG|Vang02g11460	No annotation
CLST10960	VAG|Vang0041ss00690	No annotation
CLST10960	VAG|Vang03g15530	No annotation
CLST10960	VAG|Vang0026ss00140	No annotation
CLST20372	VAG|Vang0921s00030	PF13962		AT5G04690.1	ankyrin repeat-containing protein, putative, expressed
CLST20372	VAG|Vang1324s00010	PF13962		AT5G04700.1	ankyrin repeat-containing protein, putative, expressed
CLST20372	VAG|Vang1324s00010	No annotation
CLST20245	VAG|Vang02g07360	PF00665
CLST20245	VAG|Vang02g07360
CLST20218	VAG|Vang01g16170	PF00128,PF07821	GO:0004556,GO:0005509,GO:0005975,GO:0003824,GO:0043169	AT1G76130.1	alpha-amylase precursor, putative, expressed
CLST20218	VAG|Vang01g16170	PF00128,PF07821	GO:0003824,GO:0005975,GO:0043169,GO:0004556,GO:0005509	AT1G76130.1	alpha-amylase precursor, putative, expressed
CLST20218	VAG|Vang01g16170	PF00128	GO:0003824,GO:0005975,GO:0043169	AT1G76130.1	alpha-amylase precursor, putative, expressed
CLST9097	VAG|Vang0033ss00970	PF10551
CLST9097	VAG|Vang08g00600	PF10551		AT1G52520.1	transposon protein, putative, unclassified, expressed
CLST9097	VAG|Vang0196s00190	PF10551		AT1G52520.1	transposon protein, putative, unclassified, expressed
CLST9097	VAG|Vang0052ss00420	PF10551
CLST9097	VAG|Vang09g00440	PF10551		AT3G22170.2	transposon protein, putative, unclassified, expressed
CLST9097	VAG|Vang0082s00290	PF10551		AT4G38180.1	transposon protein, putative, unclassified, expressed
CLST9097	VAG|Vang06g20400	PF10551		AT1G52520.1	transposon protein, putative, unclassified, expressed
CLST9097	VAG|Vang0580s00070	PF10551
CLST20493	VAG|Vang0065ss00330	No annotation
CLST20493	VAG|Vang0452s00160	No annotation
CLST20493	VAG|Vang0070s00190	No annotation
CLST25424	VAG|Vang0361s00050	PF00657	GO:0006629,GO:0016788	AT1G33811.1	GDSL-like lipase/acylhydrolase, putative, expressed
CLST25424	VAG|Vang0361s00050	PF00657	GO:0006629,GO:0016788	AT2G04020.1	GDSL-like lipase/acylhydrolase, putative, expressed
CLST20532	VAG|Vang11g15840	No annotation
CLST25608	VAG|Vang0858s00010	PF00560,PF08263,PF12799,PF13516	GO:0005515	AT2G34930.1	leucine rich repeat protein, putative, expressed
CLST25608	VAG|Vang1307s00010	PF00560,PF08263,PF13855	GO:0005515	AT2G34930.1	leucine rich repeat protein, putative, expressed
CLST25297	VAG|Vang0175s00020	PF00091,PF03953	GO:0003924,GO:0005525,GO:0006184,GO:0043234,GO:0051258	AT5G19770.1	tubulin/FtsZ domain containing protein, putative, expressed
CLST25297	VAG|Vang0175s00020	PF03953	GO:0003924,GO:0005525,GO:0006184,GO:0043234,GO:0051258	AT5G19770.1	tubulin/FtsZ domain containing protein, putative, expressed
CLST25519	VAG|Vang05g02820			AT1G19990.1	expressed protein
CLST25459	VAG|Vang03g17070	PF03151		AT1G61800.1	phosphate/phosphate translocator, putative, expressed
CLST25235	VAG|Vang0051s00560	PF02045	GO:0003700,GO:0006355	AT1G72830.1	nuclear transcription factor Y subunit, putative, expressed
CLST25235	VAG|Vang0196s00170	PF02045	GO:0003700,GO:0006355	AT1G72830.1	nuclear transcription factor Y subunit, putative, expressed
CLST15060	VAG|Vang11g19020	PF03171,PF14226	GO:0016491,GO:0016706,GO:0055114	AT1G05010.1	1-aminocyclopropane-1-carboxylate oxidase protein, putative, expressed
CLST15060	VAG|Vang11g19020	PF03171	GO:0016491,GO:0016706,GO:0055114	AT1G05010.1	1-aminocyclopropane-1-carboxylate oxidase protein, putative, expressed
CLST25650	VAG|Vang11g04720	PF00249,PF00538	GO:0003682,GO:0000786,GO:0003677,GO:0005634,GO:0006334	AT5G67580.2	single myb histone, putative, expressed
CLST25375	VAG|Vang02g06580			AT5G24090.1	glycosyl hydrolase, putative, expressed
CLST26092	VAG|Vang0203s00280	No annotation
CLST26092	VAG|Vang0478s00090	No annotation
CLST25597	VAG|Vang07g01840	PF01214	GO:0005956,GO:0019887	AT5G47080.2	casein kinase II subunit beta-4, putative, expressed
CLST25597	VAG|Vang07g01840	PF01214	GO:0005956,GO:0019887	AT4G17640.1	casein kinase II subunit beta-4, putative, expressed
CLST26134	VAG|Vang0804s00020	No annotation
CLST9125	VAG|Vang0694s00030	No annotation
CLST9125	VAG|Vang0798s00020	No annotation
CLST9125	VAG|Vang0276s00290	No annotation
CLST9125	VAG|Vang0361s00230	No annotation
CLST9125	VAG|Vang02g09440	No annotation
CLST9125	VAG|Vang01g08490	No annotation
CLST25325	VAG|Vang01g08940	PF00560,PF13504,PF13516	GO:0005515	AT1G17250.1	phytosulfokine receptor precursor, putative, expressed
CLST25325	VAG|Vang01g08940	PF00560,PF13504,PF13516	GO:0005515	AT1G72300.1	phytosulfokine receptor precursor, putative, expressed
CLST20222	VAG|Vang01g17320	PF00069	GO:0004672,GO:0005524,GO:0006468	AT5G10530.1	expressed protein
CLST14969	VAG|Vang01g06800	No annotation
CLST14969	VAG|Vang06g21350	No annotation
CLST14969	VAG|Vang02g09570	No annotation
CLST26285	VAG|Vang0191s00060	No annotation
CLST26285	VAG|Vang02g09430	No annotation
CLST25792	VAG|Vang3731s00010	PF00063	GO:0003774,GO:0005524,GO:0016459	AT2G31900.1	Myosin head domain containing protein, expressed
CLST25792	VAG|Vang3798s00010	PF00063	GO:0003774,GO:0005524,GO:0016459	AT2G31900.1	Myosin head domain containing protein, expressed
CLST14990	VAG|Vang02g09740	No annotation
CLST14990	VAG|Vang05g07860	No annotation
CLST14990	VAG|Vang06g09850	No annotation
CLST20389	VAG|Vang11g05540			AT2G35190.1	novel plant SNARE 11, putative, expressed
CLST25578	VAG|Vang06g23490	PF01073	GO:0003854,GO:0006694,GO:0016616,GO:0055114	AT5G42800.1	dihydroflavonol-4-reductase, putative, expressed
CLST25632	VAG|Vang09g02940	No annotation
CLST25283	VAG|Vang0148s00030	No annotation
CLST25478	VAG|Vang0481s00050	PF02140	GO:0030246	AT2G28470.2	beta-galactosidase precursor, putative, expressed
CLST25478	VAG|Vang1554s00010	PF02140	GO:0030246	AT2G28470.1	beta-galactosidase precursor, putative, expressed
CLST25543	VAG|Vang06g00560	PF00957	GO:0016021,GO:0016192	AT3G54300.2	vesicle-associated membrane protein 727, putative, expressed
CLST25278	VAG|Vang0121s00650	No annotation
CLST25349	VAG|Vang0200s00210	PF01988		AT4G27870.1	integral membrane protein, putative, expressed
CLST25349	VAG|Vang0200s00260	PF01988		AT4G27870.1	integral membrane protein, putative, expressed
CLST4168	VAG|Vang0013ss00200	PF13960
CLST4168	VAG|Vang01g14090	No annotation
CLST4168	VAG|Vang0149s00210	No annotation
CLST4168	VAG|Vang1703s00010	No annotation
CLST4168	VAG|Vang01g14090	PF13960
CLST4168	VAG|Vang1703s00010	PF13960
CLST4168	VAG|Vang11g07080	PF13960
CLST4168	VAG|Vang0472s00120	PF13960
CLST4168	VAG|Vang01g09860	No annotation
CLST4168	VAG|Vang06g20870	PF13960
CLST4168	VAG|Vang0705s00050	PF13960
CLST4168	VAG|Vang0551s00090	PF13960
CLST4168	VAG|Vang04g03290	PF13960
CLST20292	VAG|Vang04g08120	No annotation
CLST20292	VAG|Vang03g13870	No annotation
CLST20334	VAG|Vang06g04510	No annotation
CLST20334	VAG|Vang07g04700	No annotation
CLST20334	VAG|Vang09g04040	No annotation
CLST25695	VAG|Vang3044s00010			AT1G18480.1	Ser/Thr protein phosphatase family protein, putative, expressed
CLST25695	VAG|Vang3044s00010	No annotation
CLST25408	VAG|Vang02g15210	PF01145		AT5G62740.1	hypersensitive-induced response protein, putative, expressed
CLST9104	VAG|Vang01g11140	PF00078	GO:0003723,GO:0003964,GO:0006278	ATMG00860.1	retrotransposon protein, putative, unclassified, expressed
CLST9104	VAG|Vang03g15130	PF00078	GO:0003723,GO:0003964,GO:0006278	ATMG00860.1	retrotransposon protein, putative, unclassified, expressed
CLST9104	VAG|Vang03g15130			ATMG00860.1	retrotransposon protein, putative, unclassified, expressed
CLST25462	VAG|Vang03g17290	PF01535,PF13041		AT5G66520.1	pentatricopeptide, putative, expressed
CLST25462	VAG|Vang03g17290	PF01535,PF13041		AT5G27110.1	pentatricopeptide, putative, expressed
CLST25617	VAG|Vang08g01950	PF07727		AT4G23160.1	TKL_IRAK_DUF26-lc.20 - DUF26 kinases have homology to DUF26 containing loci, expressed
CLST25617	VAG|Vang08g01950	PF07727
CLST25266	VAG|Vang0084s00250	PF00514	GO:0005515	AT4G16490.1	spotted leaf 11, putative, expressed
CLST25266	VAG|Vang04g07930			AT4G16490.1	spotted leaf 11, putative, expressed
CLST25304	VAG|Vang01g02060	PF01582,PF13855	GO:0005515,GO:0007165	AT4G11170.1	pollen signalling protein with adenylyl cyclase activity, putative, expressed
CLST25304	VAG|Vang2134s00010	No annotation
CLST17342	VAG|Vang03g16520	PF02519		AT4G38850.1	OsSAUR11 - Auxin-responsive SAUR gene family member, expressed
CLST17342	VAG|Vang03g16520	PF02519		AT3G03840.1	OsSAUR9 - Auxin-responsive SAUR gene family member, expressed
CLST17342	VAG|Vang03g16520	PF02519		AT4G38840.1	OsSAUR31 - Auxin-responsive SAUR gene family member, expressed
CLST17342	VAG|Vang03g16520	PF02519		AT2G21200.1	OsSAUR32 - Auxin-responsive SAUR gene family member, expressed
CLST25511	VAG|Vang0533s00010	PF03080,PF14365		AT2G44240.1	carboxyl-terminal peptidase, putative, expressed
CLST25246	VAG|Vang0063ss00720	No annotation
CLST25246	VAG|Vang0450s00050	No annotation
CLST26103	VAG|Vang0022ss03280	No annotation
CLST26103	VAG|Vang0214s00140	No annotation
CLST20143	VAG|Vang0002ss02050	PF13637		AT5G12320.1	ankyrin repeat domain containing protein, putative, expressed
CLST20143	VAG|Vang02g14770	PF13637		AT2G03430.1	26S proteasome non-ATPase regulatory subunit 10, putative, expressed
CLST20143	VAG|Vang0041s00140	PF12796		AT2G17390.1	ankyrin repeat domain containing protein, putative, expressed
CLST25182	VAG|Vang0002ss01370			AT3G16520.3	UDP-glucoronosyl and UDP-glucosyl transferase domain containing protein, expressed
CLST25182	VAG|Vang06g18180			AT3G16520.3	UDP-glucoronosyl and UDP-glucosyl transferase domain containing protein, expressed
CLST26291	VAG|Vang0057ss00960	No annotation
CLST10898	VAG|Vang0013ss00320	PF13960		AT5G16000.1	BRASSINOSTEROID INSENSITIVE 1-associated receptor kinase 1 precursor, putative, expressed
CLST10898	VAG|Vang0945s00010			AT5G16000.1	BRASSINOSTEROID INSENSITIVE 1-associated receptor kinase 1 precursor, putative, expressed
CLST10898	VAG|Vang02g12990			AT5G16000.1	BRASSINOSTEROID INSENSITIVE 1-associated receptor kinase 1 precursor, putative, expressed
CLST10898	VAG|Vang04g13120	No annotation
CLST10898	VAG|Vang03g18130	PF13960
CLST10898	VAG|Vang0642s00080	PF13960
CLST26162	VAG|Vang0712s00020	No annotation
CLST26162	VAG|Vang3074s00010	No annotation
CLST26200	VAG|Vang01g10880	No annotation
CLST20512	VAG|Vang07g04980	No annotation
CLST20512	VAG|Vang10g02840	No annotation
CLST17324	VAG|Vang02g07010	PF00685	GO:0008146	AT5G07010.1	sulfotransferase domain containing protein, expressed
CLST17324	VAG|Vang02g07030	PF00685	GO:0008146	AT5G07000.1	sulfotransferase domain containing protein, expressed
CLST17324	VAG|Vang02g07030	PF00685	GO:0008146	AT5G07010.1	sulfotransferase domain containing protein, expressed
CLST20255	VAG|Vang02g12800	PF07727		AT4G23160.1	TKL_IRAK_DUF26-lc.20 - DUF26 kinases have homology to DUF26 containing loci, expressed
CLST20255	VAG|Vang0470s00090	PF07727		AT4G23160.1	TKL_IRAK_DUF26-lc.20 - DUF26 kinases have homology to DUF26 containing loci, expressed
CLST25447	VAG|Vang03g08470	PF00069	GO:0004672,GO:0005524,GO:0006468	AT3G48750.1	cyclin-dependent kinase A-1, putative, expressed
CLST20524	VAG|Vang0335s00060	No annotation
CLST20524	VAG|Vang01g12280	No annotation
CLST20524	VAG|Vang0112s00070	No annotation
CLST14998	VAG|Vang0378s00130	PF00385
CLST14998	VAG|Vang0591s00070	No annotation
CLST14998	VAG|Vang0591s00070	PF00385
CLST14998	VAG|Vang02g11620	No annotation
CLST14998	VAG|Vang0336s00100	PF00385
CLST15018	VAG|Vang04g12010			ATMG00860.1	retrotransposon protein, putative, unclassified, expressed
CLST15018	VAG|Vang04g12010	No annotation
CLST15018	VAG|Vang0076s00440	No annotation
CLST25570	VAG|Vang06g20770	No annotation
CLST25216	VAG|Vang0033ss00220	No annotation
CLST26224	VAG|Vang0002ss02100	No annotation
CLST26224	VAG|Vang02g14750	No annotation
CLST25642	VAG|Vang10g03670	PF00790,PF03127	GO:0005622,GO:0006886	AT5G63640.1	VHS and GAT domain containing protein, expressed
CLST25642	VAG|Vang10g03670	PF00790,PF03127	GO:0006886,GO:0005622	AT5G63640.1	VHS and GAT domain containing protein, expressed
CLST25341	VAG|Vang01g13070	PF01269	GO:0003723,GO:0006364,GO:0008033,GO:0008168	AT5G52470.1	rRNA 2-O-methyltransferase fibrillarin 2, putative, expressed
CLST20366	VAG|Vang07g08140	PF00291		AT5G28237.1	tryptophan synthase beta chain 1, putative, expressed
CLST20366	VAG|Vang07g08290	PF00291		AT5G28237.1	tryptophan synthase beta chain 1, putative, expressed
CLST26279	VAG|Vang0032ss00100	No annotation
CLST26279	VAG|Vang0556s00090	No annotation
CLST20527	VAG|Vang02g09340	No annotation
CLST20527	VAG|Vang04g09110	No annotation
CLST20527	VAG|Vang0064ss00420	No annotation
CLST10956	VAG|Vang0655s00060	No annotation
CLST10956	VAG|Vang06g14690	No annotation
CLST10956	VAG|Vang02g03890	No annotation
CLST10956	VAG|Vang0429s00040	No annotation
CLST10956	VAG|Vang06g18700	No annotation
CLST10956	VAG|Vang0063ss00250	No annotation
CLST2290	VAG|Vang0684s00030	PF06839
CLST2290	VAG|Vang0084s00410	No annotation
CLST2290	VAG|Vang08g06090	PF10536
CLST2290	VAG|Vang0712s00030	No annotation
CLST2290	VAG|Vang0112s00350	No annotation
CLST2290	VAG|Vang01g12300	No annotation
CLST2290	VAG|Vang0148s00080	No annotation
CLST2290	VAG|Vang08g06170	No annotation
CLST2290	VAG|Vang0248s00040	No annotation
CLST2290	VAG|Vang0738s00050	No annotation
CLST2290	VAG|Vang0835s00020	No annotation
CLST2290	VAG|Vang01g08460	No annotation
CLST2290	VAG|Vang04g10170	No annotation
CLST2290	VAG|Vang06g12960	No annotation
CLST2290	VAG|Vang02g09850	No annotation
CLST2290	VAG|Vang0980s00030	No annotation
CLST2290	VAG|Vang08g03480	No annotation
CLST2290	VAG|Vang08g00680	No annotation
CLST2290	VAG|Vang0137s00210	No annotation
CLST2290	VAG|Vang0084s00030	No annotation
CLST26126	VAG|Vang03g16410	No annotation
CLST25413	VAG|Vang0313s00030	PF07727		AT4G23160.1	TKL_IRAK_DUF26-lc.20 - DUF26 kinases have homology to DUF26 containing loci, expressed
CLST17281	VAG|Vang0039ss00450	PF03018		AT1G58170.1	dirigent, putative, expressed
CLST17281	VAG|Vang02g05470	PF03018		AT3G13660.1	dirigent, putative, expressed
CLST17281	VAG|Vang08g03120	PF03018		AT1G58170.1	dirigent, putative, expressed
CLST17281	VAG|Vang08g03120	PF03018		AT3G13660.1	dirigent, putative, expressed
CLST25335	VAG|Vang01g10910	No annotation
CLST25335	VAG|Vang02g06950	No annotation
CLST20303	VAG|Vang04g10310	PF00069	GO:0004672,GO:0005524,GO:0006468	AT2G26730.1	inactive receptor kinase At2g26730 precursor, putative, expressed
CLST20303	VAG|Vang04g10310			AT2G26730.1	inactive receptor kinase At2g26730 precursor, putative, expressed
CLST1419	VAG|Vang0022ss01770	PF03732
CLST1419	VAG|Vang0744s00020	No annotation
CLST1419	VAG|Vang0022ss03770	No annotation
CLST1419	VAG|Vang1160s00020	PF03732
CLST1419	VAG|Vang0655s00040	No annotation
CLST1419	VAG|Vang0875s00010	No annotation
CLST1419	VAG|Vang0712s00050	No annotation
CLST1419	VAG|Vang0214s00040	No annotation
CLST1419	VAG|Vang09g01620	No annotation
CLST1419	VAG|Vang0313s00090	No annotation
CLST1419	VAG|Vang0785s00020	No annotation
CLST1419	VAG|Vang0728s00010	PF03732
CLST1419	VAG|Vang02g10760	PF03732
CLST1419	VAG|Vang0221s00050	No annotation
CLST1419	VAG|Vang0543s00140	No annotation
CLST1419	VAG|Vang1031s00010	No annotation
CLST1419	VAG|Vang0543s00160	No annotation
CLST1419	VAG|Vang01g10870	No annotation
CLST1419	VAG|Vang0259s00090	No annotation
CLST1419	VAG|Vang1215s00010	PF03732
CLST1419	VAG|Vang0272s00110	No annotation
CLST1419	VAG|Vang0728s00020	No annotation
CLST1419	VAG|Vang1093s00010	No annotation
CLST1419	VAG|Vang0785s00010	No annotation
CLST1419	VAG|Vang0171s00170	No annotation
CLST1419	VAG|Vang0022ss01800	No annotation
CLST20207	VAG|Vang0176s00360			AT3G50310.1	STE_MEKK_ste11_MAP3K.8 - STE kinases include homologs to sterile 7, sterile 11 and sterile 20 from yeast, expressed
CLST20207	VAG|Vang01g11520	No annotation
CLST20207	VAG|Vang01g11520	PF00069	GO:0004672,GO:0005524,GO:0006468	AT3G50310.1	STE_MEKK_ste11_MAP3K.8 - STE kinases include homologs to sterile 7, sterile 11 and sterile 20 from yeast, expressed
CLST17443	VAG|Vang0076s00570	No annotation
CLST17443	VAG|Vang06g13060	No annotation
CLST17443	VAG|Vang02g06030	No annotation
CLST17443	VAG|Vang06g19950	No annotation
CLST25624	VAG|Vang08g05390	PF00804,PF05739	GO:0005515,GO:0016020	AT3G03800.1	syntaxin, putative, expressed
CLST25624	VAG|Vang08g05390	PF00804,PF05739	GO:0016020,GO:0005515	AT3G03800.1	syntaxin, putative, expressed
CLST25557	VAG|Vang06g13380	No annotation
CLST6373	VAG|Vang03g15130	PF00078
CLST6373	VAG|Vang03g15130	No annotation
CLST6373	VAG|Vang03g15130	PF00078	GO:0003723,GO:0003964,GO:0006278	ATMG00860.1	retrotransposon protein, putative, unclassified, expressed
CLST25362	VAG|Vang0256s00060
CLST25362	VAG|Vang06g15880	No annotation
CLST10906	VAG|Vang0082s00260	PF07727		ATMG00810.1	retrotransposon protein, putative, unclassified, expressed
CLST10906	VAG|Vang0262s00200	PF07727		ATMG00810.1	retrotransposon protein, putative, unclassified, expressed
CLST10906	VAG|Vang0319s00030	PF07727		ATMG00810.1	retrotransposon protein, putative, unclassified, expressed
CLST10906	VAG|Vang02g09700	PF07727		ATMG00810.1	retrotransposon protein, putative, unclassified, expressed
CLST10906	VAG|Vang04g09500	PF07727
CLST10906	VAG|Vang0308s00170	PF07727		ATMG00810.1	retrotransposon protein, putative, unclassified, expressed
CLST10906	VAG|Vang0510s00070	PF07727		ATMG00810.1	retrotransposon protein, putative, unclassified, expressed
CLST17299	VAG|Vang0174s00150
CLST17299	VAG|Vang01g09360	PF00665
CLST17299	VAG|Vang03g08620	No annotation
CLST17299	VAG|Vang10g02940	No annotation
CLST20326	VAG|Vang0614s00050
CLST20279	VAG|Vang03g12490	PF00319	GO:0003677,GO:0046983	AT3G05860.2	OsMADS89 - MADS-box family gene with M-gamma type-box, expressed
CLST20279	VAG|Vang03g12490	PF00319	GO:0003677,GO:0046983	AT1G65300.1	OsMADS89 - MADS-box family gene with M-gamma type-box, expressed
CLST20279	VAG|Vang03g12490			AT5G26630.1	OsMADS89 - MADS-box family gene with M-gamma type-box, expressed
CLST20213	VAG|Vang01g09550	No annotation
CLST20213	VAG|Vang11g05080	No annotation
CLST14958	VAG|Vang0062ss00260	No annotation
CLST25685	VAG|Vang1323s00010	PF01397	GO:0008152,GO:0010333,GO:0016829	AT4G16740.2	terpene synthase, putative, expressed
CLST25685	VAG|Vang1323s00010	PF01397	GO:0008152,GO:0010333,GO:0016829	AT2G24210.1	terpene synthase, putative, expressed
CLST17457	VAG|Vang0053ss00300	No annotation
CLST17457	VAG|Vang09g06750	No annotation
CLST17457	VAG|Vang06g22110	No annotation
CLST17457	VAG|Vang0697s00070	No annotation
CLST25454	VAG|Vang03g15890	PF13639	GO:0005515,GO:0008270	AT4G24015.1	zinc finger, C3HC4 type domain containing protein, expressed
CLST14987	VAG|Vang02g07170	PF00319	GO:0003677,GO:0046983	AT3G02310.1	OsMADS7 - MADS-box family gene with MIKCc type-box, expressed
CLST14987	VAG|Vang02g11040	PF00319	GO:0003677,GO:0046983	AT3G02310.1	OsMADS7 - MADS-box family gene with MIKCc type-box, expressed
CLST14987	VAG|Vang0717s00040	PF00319	GO:0003677,GO:0046983	AT2G03710.3	OsMADS8 - MADS-box family gene with MIKCc type-box, expressed
CLST14987	VAG|Vang0913s00010	PF00319	GO:0003677,GO:0046983	AT3G47110.1	expressed protein
CLST14987	VAG|Vang08g04110	No annotation
CLST25603	VAG|Vang07g08320	PF00338		AT3G47370.3	S10/S20 domain containing ribosomal protein, putative, expressed
CLST26208	VAG|Vang04g09390	No annotation
CLST26208	VAG|Vang04g09410	No annotation
CLST26282	VAG|Vang04g03440	No annotation
CLST25378	VAG|Vang02g07080	No annotation
CLST25378	VAG|Vang02g11790	No annotation
CLST25387	VAG|Vang02g08550	PF14432		AT2G33760.1	pentatricopeptide, putative, expressed
CLST26157	VAG|Vang0826s00020	No annotation
CLST26157	VAG|Vang0826s00030	No annotation
CLST6377	VAG|Vang02g11780	No annotation
CLST6377	VAG|Vang0392s00050	No annotation
CLST6377	VAG|Vang0454s00150	No annotation
CLST6377	VAG|Vang0673s00060	No annotation
CLST6377	VAG|Vang0200s00240	PF03125
CLST6377	VAG|Vang0038s00210	No annotation
CLST6377	VAG|Vang0155s00410	No annotation
CLST6377	VAG|Vang0041s00120	No annotation
CLST6377	VAG|Vang06g17690	No annotation
CLST25219	VAG|Vang0038s00560	PF00075
CLST25219	VAG|Vang06g19580
CLST26227	VAG|Vang0103s00340	No annotation
CLST26227	VAG|Vang0576s00080	PF12572		AT1G65280.1	heat shock protein DnaJ, putative, expressed
CLST25225	VAG|Vang0039ss01580	PF07690	GO:0016021,GO:0055085	AT5G13750.1	major facilitator superfamily antiporter, putative, expressed
CLST25494	VAG|Vang04g08230	PF03208		AT2G38360.1	prenylated rab acceptor, putative, expressed
CLST25190	VAG|Vang0013ss00850	PF00892	GO:0016020	AT3G30340.1	auxin-induced protein 5NG4, putative, expressed
CLST25526	VAG|Vang05g08860	No annotation
CLST26216	VAG|Vang0412s00080	No annotation
CLST26216	VAG|Vang0888s00030	No annotation
CLST20500	VAG|Vang0145s00210	No annotation
CLST20500	VAG|Vang0441s00070	No annotation
CLST20500	VAG|Vang06g17290	No annotation
CLST20377	VAG|Vang09g04780	No annotation
CLST7577	VAG|Vang0313s00080	No annotation
CLST7577	VAG|Vang0460s00010	No annotation
CLST7577	VAG|Vang06g17880	No annotation
CLST7577	VAG|Vang0595s00080	No annotation
CLST7577	VAG|Vang0335s00160	No annotation
CLST20234	VAG|Vang0295s00230	No annotation
CLST20234	VAG|Vang06g18720	No annotation
CLST20380	VAG|Vang1031s00020	PF04427		AT3G15460.1	Brix domain containing protein, putative, expressed
CLST26197	VAG|Vang0051s00430	No annotation
CLST26197	VAG|Vang01g03820	No annotation
CLST25433	VAG|Vang0392s00010			AT1G06530.1	PTHR19269
CLST25433	VAG|Vang0556s00100			AT1G06530.1	PTHR19269
CLST25506	VAG|Vang04g16430	PF04398		AT4G02360.1	expressed protein
CLST25259	VAG|Vang0071ss00600			AT5G07690.1	MYB family transcription factor, putative, expressed
CLST25259	VAG|Vang0071ss00600	No annotation
CLST20262	VAG|Vang0336s00070	PF12706		AT1G30300.1	phosphonate metabolism protein-related, putative, expressed
CLST20262	VAG|Vang0336s00070			AT1G30300.1	phosphonate metabolism protein-related, putative, expressed
CLST15044	VAG|Vang06g25910	PF00249	GO:0003682	AT2G26960.1	MYB family transcription factor, putative, expressed
CLST15044	VAG|Vang1063s00030	PF00249	GO:0003682	AT2G26960.1	MYB family transcription factor, putative, expressed
CLST25204	VAG|Vang0022ss03240	PF05699	GO:0046983	AT3G42170.1	transposon protein, putative, unclassified, expressed
CLST25204	VAG|Vang05g05110	PF05699	GO:0046983	AT3G42170.1	transposon protein, putative, unclassified, expressed
CLST26236	VAG|Vang01g15280	No annotation
CLST25674	VAG|Vang11g15490	PF00319	GO:0003677,GO:0046983	AT2G24840.1	OsMADS78 - MADS-box family gene with M-alpha type-box, expressed
CLST25674	VAG|Vang11g15490	PF00319	GO:0003677,GO:0046983	AT5G60440.1	OsMADS75 - MADS-box family gene with M-alpha type-box, expressed
CLST25580	VAG|Vang06g23840	PF01554	GO:0006855,GO:0015238,GO:0015297,GO:0016020,GO:0055085	AT1G51340.1	MATE efflux protein, putative, expressed
CLST26110	VAG|Vang04g05550	No annotation
CLST20154	VAG|Vang0013ss00580	PF06507	GO:0003677,GO:0005634,GO:0006355,GO:0009725	AT4G30080.1	auxin response factor 18, putative, expressed
CLST20154	VAG|Vang0987s00050	PF06507	GO:0003677,GO:0005634,GO:0006355,GO:0009725	AT4G30080.1	auxin response factor 18, putative, expressed
CLST26085	VAG|Vang0541s00010	No annotation
CLST25407	VAG|Vang02g14870
CLST25407	VAG|Vang08g01600	PF00344	GO:0015031,GO:0016020	AT5G66880.1	CAMK_CAMK_like.20 - CAMK includes calcium/calmodulin depedent protein kinases, expressed
CLST13014	VAG|Vang02g07170	PF00319	GO:0003677,GO:0046983	AT2G03710.3	OsMADS8 - MADS-box family gene with MIKCc type-box, expressed
CLST13014	VAG|Vang06g19320	PF00319	GO:0003677,GO:0046983	AT2G03710.3	OsMADS8 - MADS-box family gene with MIKCc type-box, expressed
CLST13014	VAG|Vang08g04110	PF00319	GO:0003677,GO:0046983	AT1G24260.3	OsMADS7 - MADS-box family gene with MIKCc type-box, expressed
CLST13014	VAG|Vang02g11040	PF00319	GO:0003677,GO:0046983	AT1G24260.3	OsMADS7 - MADS-box family gene with MIKCc type-box, expressed
CLST13014	VAG|Vang0717s00040	PF00319	GO:0003677,GO:0046983	AT1G24260.3	OsMADS7 - MADS-box family gene with MIKCc type-box, expressed
CLST13014	VAG|Vang09g00860	PF00319	GO:0003677,GO:0046983	AT1G24260.1	OsMADS8 - MADS-box family gene with MIKCc type-box, expressed
CLST26184	VAG|Vang0179s00290	No annotation
CLST26184	VAG|Vang03g15320	No annotation
CLST17291	VAG|Vang0087s00390	No annotation
CLST17291	VAG|Vang07g06460	No annotation
CLST25309	VAG|Vang01g02770	PF05739,PF09177	GO:0016020,GO:0048193,GO:0005515	AT1G28490.1	syntaxin 6, putative, expressed
CLST25309	VAG|Vang01g02770	PF05739,PF09177	GO:0005515,GO:0016020,GO:0048193	AT1G28490.1	syntaxin 6, putative, expressed
CLST25354	VAG|Vang0206s00230	PF13417	GO:0005515	AT5G02790.1	IN2-1 protein, putative, expressed
CLST25789	VAG|Vang3461s00010	PF00657	GO:0006629,GO:0016788	AT1G28570.1	GDSL-like lipase/acylhydrolase, putative, expressed
CLST25789	VAG|Vang3461s00010			AT5G45910.1	GDSL-like lipase/acylhydrolase, putative, expressed
CLST25427	VAG|Vang0372s00010			AT5G65500.1	protein kinase, putative, expressed
CLST25427	VAG|Vang06g17570	No annotation
CLST25563	VAG|Vang06g15860			AT1G24620.1	OsCML10 - Calmodulin-related calcium sensor protein, expressed
CLST25294	VAG|Vang0171s00200	PF00069	GO:0004672,GO:0005524,GO:0006468	AT4G23140.2	TKL_IRAK_DUF26-lc.20 - DUF26 kinases have homology to DUF26 containing loci, expressed
CLST25294	VAG|Vang0612s00080	PF00069	GO:0004672,GO:0005524,GO:0006468	AT4G23180.1	TKL_IRAK_DUF26-lc.10 - DUF26 kinases have homology to DUF26 containing loci, expressed
CLST25236	VAG|Vang0052ss00170	PF01753		AT5G50450.1	OsFBO3 - F-box and other domain containing protein, expressed
CLST25236	VAG|Vang0052ss00170	PF01753		AT1G67340.1	OsFBO3 - F-box and other domain containing protein, expressed
CLST25370	VAG|Vang0291s00210	No annotation
CLST25370	VAG|Vang0642s00020	No annotation
CLST10914	VAG|Vang0262s00210			AT5G07220.1	BAG domain-containing protein, putative, expressed
CLST10914	VAG|Vang0571s00070	No annotation
CLST10914	VAG|Vang0661s00060	No annotation
CLST10914	VAG|Vang04g11640			AT5G07220.1	BAG domain-containing protein, putative, expressed
CLST26131	VAG|Vang06g12480	No annotation
CLST26131	VAG|Vang06g12490	No annotation
CLST20505	VAG|Vang04g12690	No annotation
CLST20505	VAG|Vang07g00720	No annotation
CLST20505	VAG|Vang03g13850	No annotation
CLST20227	VAG|Vang0229s00070	No annotation
CLST20227	VAG|Vang0388s00050	No annotation
CLST20227	VAG|Vang01g04040	No annotation
CLST1981	VAG|Vang0029ss00460	PF00098,PF14223	GO:0003676,GO:0008270	AT3G21000.1	retrotransposon protein, putative, unclassified, expressed
CLST1981	VAG|Vang0087s00320	PF14223
CLST1981	VAG|Vang04g12940	PF14223
CLST1981	VAG|Vang04g11000	PF14223
CLST1981	VAG|Vang02g12930	PF14223
CLST1981	VAG|Vang08g01610	PF14223
CLST1981	VAG|Vang0248s00100	PF14223
CLST1981	VAG|Vang0090s00310	PF14223
CLST1981	VAG|Vang1112s00030	PF14223
CLST1981	VAG|Vang0614s00020	PF14223
CLST1981	VAG|Vang01g10790	No annotation
CLST1981	VAG|Vang01g10840	PF14223		AT1G48720.1	retrotransposon protein, putative, unclassified, expressed
CLST1981	VAG|Vang03g16120	PF14223
CLST1981	VAG|Vang11g00820	PF14223
CLST1981	VAG|Vang0387s00230	PF14223
CLST1981	VAG|Vang0033ss00330	No annotation
CLST1981	VAG|Vang0452s00170	PF14223
CLST1981	VAG|Vang0112s00440	PF14223
CLST1981	VAG|Vang0022ss03470	PF14223
CLST25791	VAG|Vang3498s00010			AT5G09500.1	40S ribosomal protein S15, putative, expressed
CLST25791	VAG|Vang3499s00010			AT5G09500.1	40S ribosomal protein S15, putative, expressed
CLST25475	VAG|Vang0454s00160	PF00646	GO:0005515	AT4G33160.1	OsFBX94 - F-box domain containing protein, expressed
CLST25475	VAG|Vang11g15400	PF00646	GO:0005515	AT4G33160.1	OsFBX94 - F-box domain containing protein, expressed
CLST14993	VAG|Vang02g14540	PF00665,PF13976	GO:0015074,	ATMG00710.1	retrotransposon protein, putative, Ty1-copia subclass, expressed
CLST14993	VAG|Vang02g14540	PF00665	GO:0015074	ATMG00710.1	retrotransposon protein, putative, Ty1-copia subclass, expressed
CLST14993	VAG|Vang02g14540			ATMG00710.1	retrotransposon protein, putative, Ty1-copia subclass, expressed
CLST20384	VAG|Vang10g04200
CLST20384	VAG|Vang10g04200	No annotation
CLST15017	VAG|Vang04g11740	PF13639	GO:0005515,GO:0008270	AT5G40250.1	RING-H2 finger protein, putative, expressed
CLST25198	VAG|Vang0022ss01250	PF00642,PF13639	GO:0005515,GO:0008270,GO:0046872	AT3G08505.2	Zinc finger C-x8-C-x5-C-x3-H type domain containing protein, expressed
CLST25198	VAG|Vang0022ss01250	PF00642,PF13639	GO:0046872,GO:0005515,GO:0008270	AT3G08505.2	Zinc finger C-x8-C-x5-C-x3-H type domain containing protein, expressed
CLST25540	VAG|Vang0696s00020	PF00067	GO:0005506,GO:0016705,GO:0020037,GO:0055114	AT4G31950.1	cytochrome P450, putative, expressed
CLST25666	VAG|Vang11g11380	No annotation
CLST25275	VAG|Vang0110s00180	PF12428		AT1G14260.2	zinc finger, C3HC4 type, putative, expressed
CLST26143	VAG|Vang11g11570	No annotation
CLST25393	VAG|Vang02g09730	PF02992
CLST25251	VAG|Vang0064ss00870	No annotation
CLST25251	VAG|Vang0156s00500	PF00134		AT2G22490.1	cyclin, putative, expressed
CLST20331	VAG|Vang06g00510	PF00111	GO:0009055,GO:0051536	AT2G27510.1	2Fe-2S iron-sulfur cluster binding domain containing protein, expressed
CLST25588	VAG|Vang0712s00010	PF07798		AT2G16460.1	coiled-coil domain-containing protein 90A, mitochondrial precursor, putative, expressed
CLST25588	VAG|Vang0712s00010	PF07798		AT2G16460.2	coiled-coil domain-containing protein 90A, mitochondrial precursor, putative, expressed
CLST26118	VAG|Vang05g03660	No annotation
CLST14947	VAG|Vang0011ss00010			AT3G58840.2	PTHR19269
CLST14947	VAG|Vang0256s00100	No annotation
CLST14947	VAG|Vang0973s00020	No annotation
CLST14947	VAG|Vang01g07900	No annotation
CLST9101	VAG|Vang0171s00120	No annotation
CLST9101	VAG|Vang0256s00120	PF00847	GO:0003700,GO:0006355	AT5G13330.1	ethylene-responsive transcription factor ERF114, putative, expressed
CLST9101	VAG|Vang01g12170	No annotation
CLST9101	VAG|Vang0196s00210	PF02902
CLST9101	VAG|Vang0489s00060	PF03017
CLST9101	VAG|Vang11g05720	No annotation
CLST9101	VAG|Vang01g07560	No annotation
CLST9101	VAG|Vang0200s00140	No annotation
CLST25530	VAG|Vang0627s00080	PF07651	GO:0005543	AT4G40080.1	clathrin assembly protein, putative, expressed
CLST25530	VAG|Vang0627s00080			AT4G40080.1	clathrin assembly protein, putative, expressed
CLST25614	VAG|Vang08g00740	No annotation
CLST25614	VAG|Vang08g00750	No annotation
CLST25265	VAG|Vang0084s00210	PF10551
CLST25265	VAG|Vang0393s00110	No annotation
CLST25301	VAG|Vang0191s00120	No annotation
CLST25301	VAG|Vang0214s00220	No annotation
CLST17337	VAG|Vang03g10970	PF03798	GO:0016021	AT4G10360.2	transmembrane protein 56, putative, expressed
CLST20242	VAG|Vang02g06560	PF00704	GO:0004553,GO:0005975	AT5G24090.1	glycosyl hydrolase, putative, expressed
CLST20496	VAG|Vang0395s00110	No annotation
CLST20496	VAG|Vang0496s00060	PF00206		AT2G47510.2	fumarate hydratase, mitochondrial precursor, putative, expressed
CLST20496	VAG|Vang0022ss03180	No annotation
CLST20187	VAG|Vang0057ss00520	PF14144	GO:0006351,GO:0043565	AT5G10030.2	transcription factor, putative, expressed
CLST20537	VAG|Vang0064ss00880	No annotation
CLST20537	VAG|Vang0029ss00470	No annotation
CLST25514	VAG|Vang0567s00050	PF13359		AT5G35695.1	retrotransposon protein, putative, unclassified, expressed
CLST20343	VAG|Vang06g16330	PF00183,PF13589	GO:0005524,GO:0006457,GO:0006950,GO:0051082	AT5G52640.1	heat shock protein, putative, expressed
CLST25249	VAG|Vang0064ss00240	PF02365	GO:0003677,GO:0006355	AT2G43000.1	no apical meristem protein, putative, expressed
CLST25655	VAG|Vang11g06830	PF00319	GO:0003677,GO:0046983	AT4G11880.1	OsMADS56 - MADS-box family gene with MIKCc type-box, expressed
CLST25655	VAG|Vang11g06960	PF00319	GO:0003677,GO:0046983	AT4G11880.1	OsMADS56 - MADS-box family gene with MIKCc type-box, expressed
CLST25592	VAG|Vang0777s00020	PF00155	GO:0009058,GO:0030170	AT5G10330.2	aminotransferase, classes I and II, domain containing protein, expressed
CLST14953	VAG|Vang0038s00650	No annotation
CLST14953	VAG|Vang09g09190	No annotation
CLST14953	VAG|Vang0544s00030	No annotation
CLST14953	VAG|Vang06g01480	No annotation
CLST14953	VAG|Vang1095s00010	No annotation
CLST20146	VAG|Vang0005s00970	PF00646	GO:0005515	AT4G33160.1	OsFBX94 - F-box domain containing protein, expressed
CLST20146	VAG|Vang02g04020	PF00646	GO:0005515	AT4G33160.1	OsFBX94 - F-box domain containing protein, expressed
CLST20146	VAG|Vang0447s00170	PF00646	GO:0005515	AT4G33160.1	OsFBX94 - F-box domain containing protein, expressed
CLST26095	VAG|Vang04g06510	No annotation
CLST26095	VAG|Vang0114s00440	No annotation
CLST26139	VAG|Vang06g04440	No annotation
CLST26139	VAG|Vang0968s00010	No annotation
CLST20159	VAG|Vang0022ss00110	PF09749	GO:0004518,GO:0034477	AT5G51170.1	expressed protein
CLST17392	VAG|Vang0879s00010	No annotation
CLST17392	VAG|Vang08g02990	No annotation
CLST17392	VAG|Vang0908s00010	No annotation
CLST17392	VAG|Vang1559s00010	No annotation
CLST25319	VAG|Vang01g07960	PF00078	GO:0003723,GO:0003964,GO:0006278	ATMG00860.1	retrotransposon protein, putative, unclassified, expressed
CLST25319	VAG|Vang01g07960			ATMG00860.1	retrotransposon protein, putative, unclassified, expressed
CLST20517	VAG|Vang0685s00040	No annotation
CLST25322	VAG|Vang01g08690	PF00190	GO:0045735	AT1G72610.1	Cupin domain containing protein, expressed
CLST25323	VAG|Vang01g08690			AT5G20630.1	Cupin domain containing protein, expressed
CLST25323	VAG|Vang0319s00100			AT5G20630.1	Cupin domain containing protein, expressed
CLST20363	VAG|Vang07g03580	PF14226		AT4G16770.1	transposon protein, putative, unclassified, expressed
CLST20363	VAG|Vang07g03580	PF03171,PF14226	GO:0016491,GO:0016706,GO:0055114	AT4G16765.1	transposon protein, putative, unclassified, expressed
CLST20318	VAG|Vang05g00340	PF00320	GO:0003700,GO:0006355,GO:0008270,GO:0043565	AT4G24470.2	GATA transcription factor 25, putative, expressed
CLST17267	VAG|Vang0013ss00450	No annotation
CLST17267	VAG|Vang06g20720	No annotation
CLST17267	VAG|Vang0057ss00630	No annotation
CLST12980	VAG|Vang0005s01200	PF00847,PF02362	GO:0003677,GO:0003700,GO:0006355	AT3G25730.1	B3 DNA binding domain containing protein, expressed
CLST12980	VAG|Vang0005s01200	PF00847,PF02362	GO:0003700,GO:0006355,GO:0003677	AT1G25560.1	B3 DNA binding domain containing protein, expressed
CLST12980	VAG|Vang0005s01200	PF02362	GO:0003677	AT1G25560.1	B3 DNA binding domain containing protein, expressed
CLST25442	VAG|Vang03g03990	PF14547		AT5G46900.1	LTPL120 - Protease inhibitor/seed storage/LTP family protein precursor, expressed
CLST25442	VAG|Vang03g04000	PF14547		AT4G12545.1	LTPL116 - Protease inhibitor/seed storage/LTP family protein precursor, expressed
CLST25637	VAG|Vang10g00440	PF00266	GO:0008152	AT5G65720.2	cysteine desulfurase 1, mitochondrial precursor, putative, expressed
CLST25286	VAG|Vang0149s00130			ATMG00860.1	retrotransposon protein, putative, unclassified, expressed
CLST25228	VAG|Vang0039ss01800	No annotation
CLST25228	VAG|Vang06g06550	No annotation
CLST25548	VAG|Vang06g08060	PF01115	GO:0003779,GO:0008290,GO:0030036,GO:0071203	AT1G71790.1	F-actin-capping protein subunit beta, putative, expressed
CLST25213	VAG|Vang0332s00050	No annotation
CLST25213	VAG|Vang0645s00060	No annotation
CLST20362	VAG|Vang07g01050	PF00719	GO:0000287,GO:0004427,GO:0005737,GO:0006796	AT3G53620.1	soluble inorganic pyrophosphatase, putative, expressed
CLST25499	VAG|Vang04g10940	PF04857	GO:0005634	AT5G22250.1	CAF1 family ribonuclease containing protein, putative, expressed
CLST25499	VAG|Vang1565s00010	PF04857	GO:0005634	AT3G44260.1	CAF1 family ribonuclease containing protein, putative, expressed
CLST25342	VAG|Vang01g13490	PF08729		AT1G21610.2	wound-responsive family protein, putative, expressed
CLST26229	VAG|Vang0216s00410	No annotation
CLST26192	VAG|Vang0062ss00510	No annotation
CLST26192	VAG|Vang0065s00050	No annotation
CLST26274	VAG|Vang05g09530	No annotation
CLST10959	VAG|Vang03g14470	No annotation
CLST10959	VAG|Vang06g08080	No annotation
CLST10959	VAG|Vang05g02490	No annotation
CLST10959	VAG|Vang06g22030	No annotation
CLST10959	VAG|Vang0103s00060	No annotation
CLST10959	VAG|Vang0110s00350	No annotation
CLST10959	VAG|Vang0013ss00860	No annotation
CLST26121	VAG|Vang03g05750	No annotation
CLST13003	VAG|Vang0076s00410			AT5G54670.1	kinesin motor domain containing protein, putative, expressed
CLST13003	VAG|Vang0137s00240			AT4G05190.1	kinesin motor domain containing protein, putative, expressed
CLST13003	VAG|Vang08g02420			AT5G54670.1	kinesin motor domain containing protein, putative, expressed
CLST13003	VAG|Vang0584s00050	No annotation
CLST17388	VAG|Vang0784s00050	No annotation
CLST17388	VAG|Vang02g11590	No annotation
CLST20295	VAG|Vang04g04790	PF00069	GO:0004672,GO:0005524,GO:0006468	AT3G50530.1	CAMK_CAMK_like.36 - CAMK includes calcium/calmodulin depedent protein kinases, expressed
CLST17306	VAG|Vang01g12460	No annotation
CLST25611	VAG|Vang0884s00060	PF01167		AT1G76900.2	OsFBT7 - F-box and tubby domain containing protein, expressed
CLST25611	VAG|Vang10g03870	PF01167		AT1G76900.2	OsFBT7 - F-box and tubby domain containing protein, expressed
CLST14974	VAG|Vang01g10920	No annotation
CLST14974	VAG|Vang06g22630	No annotation
CLST14974	VAG|Vang0214s00020	No annotation
CLST20163	VAG|Vang0022ss01170	PF07714	GO:0004672,GO:0006468	AT3G14840.2	receptor-like protein kinase 2, putative, expressed
CLST20163	VAG|Vang0022ss01180	PF07714	GO:0004672,GO:0006468	AT3G14840.2	receptor-like protein kinase 2, putative, expressed
CLST20163	VAG|Vang0022ss01180	PF00069	GO:0004672,GO:0005524,GO:0006468	AT3G14840.2	receptor-like protein kinase 2, putative, expressed
CLST25692	VAG|Vang2562s00010	PF00931	GO:0043531	AT5G17680.1	RGH1A, putative, expressed
CLST25692	VAG|Vang2562s00010	PF00931	GO:0043531	AT4G36140.1	transposon protein, putative, CACTA, En/Spm sub-class, expressed
CLST25438	VAG|Vang03g02340	PF14244		AT1G21280.1	retrotransposon protein, putative, unclassified, expressed
CLST25438	VAG|Vang0625s00050	PF14244		AT1G21280.1	retrotransposon protein, putative, unclassified, expressed
CLST17440	VAG|Vang06g17680	No annotation
CLST17440	VAG|Vang0076s00390	No annotation
CLST25538	VAG|Vang0673s00010	PF02365	GO:0003677,GO:0006355	AT1G71930.1	no apical meristem protein, putative, expressed
CLST25538	VAG|Vang1328s00020	PF02365	GO:0003677,GO:0006355	AT1G71930.1	no apical meristem protein, putative, expressed
CLST25465	VAG|Vang03g17580	PF14432		AT3G49710.1	pentatricopeptide, putative, expressed
CLST25552	VAG|Vang06g09980	PF00069	GO:0004672,GO:0005524,GO:0006468	AT1G08650.1	CAMK_CAMK_like.14 - CAMK includes calcium/calmodulin depedent protein kinases, expressed
CLST26246	VAG|Vang09g03800	No annotation
CLST26246	VAG|Vang11g05400	No annotation
CLST10903	VAG|Vang0033ss01120	No annotation
CLST10903	VAG|Vang01g14150	No annotation
CLST10903	VAG|Vang03g15610	No annotation
CLST10903	VAG|Vang0196s00230	PF13976
CLST10903	VAG|Vang0260s00130	PF13976
CLST10903	VAG|Vang0732s00030	PF13976
CLST20392	VAG|Vang11g11370	PF01535,PF13041		AT4G21065.2	expressed protein
CLST20392	VAG|Vang11g11370	PF01535		AT4G21065.2	expressed protein
CLST20551	VAG|Vang0171s00260	No annotation
CLST26286	VAG|Vang11g04620	No annotation
CLST25241	VAG|Vang0062ss00050			AT5G05600.1	flavonol synthase/flavanone 3-hydroxylase, putative, expressed
CLST25241	VAG|Vang0062ss00050	PF14226		AT5G05600.1	flavonol synthase/flavanone 3-hydroxylase, putative, expressed
CLST20321	VAG|Vang05g04880			AT5G43190.1	OsFBX153 - F-box domain containing protein, expressed
CLST26106	VAG|Vang0033ss01680	No annotation
CLST26106	VAG|Vang09g03540	No annotation
CLST25688	VAG|Vang1900s00010			AT2G22360.1	chaperone protein dnaJ, putative, expressed
CLST25688	VAG|Vang1901s00010			AT2G22360.1	chaperone protein dnaJ, putative, expressed
CLST9099	VAG|Vang03g14680	No annotation
CLST9099	VAG|Vang0638s00050	No annotation
CLST9099	VAG|Vang03g05490	No annotation
CLST9099	VAG|Vang06g19310	No annotation
CLST9099	VAG|Vang0690s00040	No annotation
CLST9099	VAG|Vang06g20510	No annotation
CLST20160	VAG|Vang0022ss00560	No annotation
CLST25187	VAG|Vang0010ss01750
CLST25187	VAG|Vang0010ss01750	No annotation
CLST14984	VAG|Vang02g00570	PF08211	GO:0004126,GO:0008270,GO:0009972	AT2G19570.1	cytidine/deoxycytidylate deaminase, putative, expressed
CLST14984	VAG|Vang10g05430	PF08211	GO:0004126,GO:0008270,GO:0009972	AT2G19570.1	cytidine/deoxycytidylate deaminase, putative, expressed
CLST25606	VAG|Vang0827s00020	PF13456
CLST25606	VAG|Vang0827s00030	PF13456
CLST25299	VAG|Vang0189s00100	No annotation
CLST25299	VAG|Vang11g01940	PF14418		AT5G09840.1	expressed protein
CLST25311	VAG|Vang01g04030	PF00646	GO:0005515	AT1G31080.1	OsFBX190 - F-box domain containing protein, expressed
CLST25311	VAG|Vang02g15450	PF00646	GO:0005515	AT1G31090.1	OsFBA3 - F-box and FBA domain containing protein, expressed
CLST26205	VAG|Vang0336s00200	No annotation
CLST26205	VAG|Vang06g11410	No annotation
CLST25380	VAG|Vang02g07270	No annotation
CLST17323	VAG|Vang02g05570	No annotation
CLST17323	VAG|Vang07g05210	No annotation
CLST26150	VAG|Vang0439s00090	No annotation
CLST26150	VAG|Vang0477s00080	No annotation
CLST26289	VAG|Vang09g01360	No annotation
CLST4174	VAG|Vang0347s00010	No annotation
CLST4174	VAG|Vang06g16970	No annotation
CLST4174	VAG|Vang1081s00010	No annotation
CLST4174	VAG|Vang0529s00030	No annotation
CLST4174	VAG|Vang0016ss00170	No annotation
CLST4174	VAG|Vang0065s00520	No annotation
CLST4174	VAG|Vang02g11770	No annotation
CLST4174	VAG|Vang0065s00470	No annotation
CLST4174	VAG|Vang0164s00310	No annotation
CLST4174	VAG|Vang0045ss01160	No annotation
CLST4174	VAG|Vang0051s00240	No annotation
CLST4174	VAG|Vang0039ss00170	No annotation
CLST4174	VAG|Vang0065ss00190	No annotation
CLST20523	VAG|Vang0668s00040	No annotation
CLST20523	VAG|Vang0038s00410	No annotation
CLST20523	VAG|Vang0551s00120	No annotation
CLST25577	VAG|Vang06g23100	PF00847	GO:0003700,GO:0006355	AT5G07580.1	AP2 domain containing protein, expressed
CLST15028	VAG|Vang0658s00070			AT2G33720.1	B3 DNA binding domain containing protein, expressed
CLST25549	VAG|Vang06g08110	PF00348	GO:0008299	AT1G75460.1	ATP-dependent protease, putative, expressed
CLST25549	VAG|Vang2012s00010	PF00348	GO:0008299	AT4G17190.2	polyprenyl synthetase, putative, expressed
CLST25220	VAG|Vang0039ss00510	PF08031	GO:0016491,GO:0050660,GO:0055114	AT4G20860.1	retrotransposon protein, putative, Ty1-copia subclass, expressed
CLST25491	VAG|Vang04g06470	No annotation
CLST26221	VAG|Vang06g25110	No annotation
CLST25645	VAG|Vang1197s00010			AT5G12430.1	DNAJ heat shock N-terminal domain-containing protein, putative, expressed
CLST26174	VAG|Vang02g12810	No annotation
CLST26174	VAG|Vang06g21810	No annotation
CLST26129	VAG|Vang04g12660	No annotation
CLST25414	VAG|Vang0318s00020	No annotation
CLST25414	VAG|Vang0476s00050			AT1G47480.1	gibberellin receptor GID1L2, putative, expressed
CLST25523	VAG|Vang05g06380			AT4G27620.2	expressed protein
CLST26215	VAG|Vang02g13830	No annotation
CLST26215	VAG|Vang0809s00020	No annotation
CLST20503	VAG|Vang04g10810	No annotation
CLST20503	VAG|Vang01g13370	No annotation
CLST20306	VAG|Vang04g14290	PF00201	GO:0008152,GO:0016758	AT2G15490.3	anthocyanin 3-O-beta-glucosyltransferase, putative, expressed
CLST20233	VAG|Vang0279s00130	No annotation
CLST17273	VAG|Vang0022ss03270	PF05699	GO:0046983	AT3G42170.1	transposon protein, putative, unclassified, expressed
CLST17273	VAG|Vang0198s00210	PF05699	GO:0046983	AT3G42170.1	transposon protein, putative, unclassified, expressed
CLST17273	VAG|Vang0065s00340	PF05699	GO:0046983	AT3G42170.1	transposon protein, putative, unclassified, expressed
CLST17448	VAG|Vang0647s00030	No annotation
CLST17448	VAG|Vang06g21730	No annotation
CLST17448	VAG|Vang05g00670	No annotation
CLST25430	VAG|Vang0374s00180	No annotation
CLST25623	VAG|Vang08g04510	PF00847	GO:0003700,GO:0006355	AT4G13040.1	AP2 domain containing protein, expressed
CLST20190	VAG|Vang0064ss00190	No annotation
CLST20190	VAG|Vang02g04330			AT5G47820.2	kinesin motor domain containing protein, putative, expressed
CLST20190	VAG|Vang0326s00170	No annotation
CLST2292	VAG|Vang02g08760	PF03732
CLST2292	VAG|Vang0070s00410	PF03732
CLST2292	VAG|Vang1055s00010	PF03732
CLST2292	VAG|Vang01g05020	PF03732
CLST2292	VAG|Vang04g10380	PF03732
CLST2292	VAG|Vang1224s00010	PF03732
CLST2292	VAG|Vang0569s00090	No annotation
CLST2292	VAG|Vang0614s00010	No annotation
CLST2292	VAG|Vang04g09170	No annotation
CLST2292	VAG|Vang0038s00360	No annotation
CLST2292	VAG|Vang0472s00050	No annotation
CLST25207	VAG|Vang0022ss04060	No annotation
CLST25489	VAG|Vang04g03330	PF00206		AT5G10920.1	argininosuccinate lyase, putative, expressed
CLST25489	VAG|Vang11g16450	PF00206		AT5G10920.1	argininosuccinate lyase, putative, expressed
CLST26239	VAG|Vang02g08920	No annotation
CLST26239	VAG|Vang0763s00030	No annotation
CLST25679	VAG|Vang11g18130	PF04770		AT4G24660.1	ZF-HD protein dimerisation region containing protein, expressed
CLST25679	VAG|Vang11g18130	PF04770		AT2G02540.1	ZF-HD protein dimerisation region containing protein, expressed
CLST25367	VAG|Vang0262s00040	No annotation
CLST25367	VAG|Vang02g11160			AT5G07220.1	BAG domain-containing protein, putative, expressed
CLST25585	VAG|Vang06g25830	PF00215	GO:0004590,GO:0006207	AT3G54470.1	uridine 5-monophosphate synthase, putative, expressed
CLST26115	VAG|Vang11g02960	No annotation
CLST20492	VAG|Vang04g17030	No annotation
CLST20492	VAG|Vang0990s00050	No annotation
CLST20492	VAG|Vang0268s00490	No annotation
CLST26183	VAG|Vang02g12860	No annotation
CLST26183	VAG|Vang02g15450	No annotation
CLST25353	VAG|Vang0206s00220	PF00665
CLST20329	VAG|Vang0655s00050	PF00078
CLST20329	VAG|Vang0655s00050	No annotation
CLST17365	VAG|Vang06g09200	PF00847	GO:0003700,GO:0006355	AT4G13620.1	ethylene-responsive transcription factor, putative, expressed
CLST20216	VAG|Vang01g13830	PF00305	GO:0016702,GO:0046872,GO:0055114	AT3G22400.1	lipoxygenase, putative, expressed
CLST20216	VAG|Vang0470s00030	PF00305	GO:0016702,GO:0046872,GO:0055114	AT3G22400.1	lipoxygenase, putative, expressed
CLST25680	VAG|Vang11g18340	PF13417	GO:0005515	AT2G02390.2	glutathione S-transferase, putative, expressed
CLST17452	VAG|Vang0070s00750	PF06839
CLST17452	VAG|Vang03g08950	PF06839	GO:0008270	AT3G42860.1	GRF zinc finger family protein, expressed
CLST17452	VAG|Vang04g08430	PF06839
CLST17452	VAG|Vang02g12710	PF06839
CLST25451	VAG|Vang03g13800	PF01095,PF04043	GO:0004857,GO:0030599,GO:0005618,GO:0042545	AT1G02810.1	pectinesterase, putative, expressed
CLST25564	VAG|Vang06g16330	PF00183	GO:0005524,GO:0006457,GO:0006950,GO:0051082	AT5G52640.1	heat shock protein, putative, expressed
CLST25291	VAG|Vang0162s00360	No annotation
CLST17288	VAG|Vang11g01780	PF03732
CLST17288	VAG|Vang0678s00070	No annotation
CLST17288	VAG|Vang0313s00070	No annotation
CLST26158	VAG|Vang0137s00070	No annotation
CLST26158	VAG|Vang0259s00100	No annotation
CLST25373	VAG|Vang02g06480	PF14432		AT3G49142.1	pentatricopeptide, putative, expressed
CLST26098	VAG|Vang03g14510	No annotation
CLST25388	VAG|Vang02g08750	PF00083	GO:0016021,GO:0022857,GO:0055085	AT3G19940.1	transporter family protein, putative, expressed
CLST20315	VAG|Vang0523s00030	PF00232	GO:0004553,GO:0005975	AT5G48375.1	Os4bglu12 - beta-glucosidase, exo-beta-glucanase, expressed
CLST20315	VAG|Vang0523s00030	PF00232	GO:0004553,GO:0005975	AT1G51470.1	Os4bglu13 - beta-glucosidase homologue, similar to Os4Bglu12 exoglucanase/b-glucosidase, expressed
CLST20170	VAG|Vang0022ss03740	PF00046	GO:0003700,GO:0006355,GO:0043565	AT1G46480.1	homeobox domain containing protein, expressed
CLST20170	VAG|Vang04g07890	PF00046	GO:0003700,GO:0006355,GO:0043565	AT5G05770.1	homeobox domain containing protein, expressed
CLST20170	VAG|Vang0063ss00440	PF00046	GO:0003700,GO:0006355,GO:0043565	AT5G59340.1	homeobox domain containing protein, expressed
CLST25449	VAG|Vang03g10920	No annotation
CLST25449	VAG|Vang03g12400	No annotation
CLST25472	VAG|Vang0444s00100	PF01436	GO:0005515	AT3G14860.1	NHL repeat-containing protein, putative, expressed
CLST14996	VAG|Vang0326s00020			AT3G58120.1	bZIP transcription factor domain containing protein, expressed
CLST14996	VAG|Vang0326s00020	No annotation
CLST20383	VAG|Vang10g03090	PF01202		AT2G21940.4	shikimate kinase, putative, expressed
CLST20383	VAG|Vang10g03090	PF01202		AT2G21940.3	shikimate kinase, putative, expressed
CLST25638	VAG|Vang10g01280	PF06331	GO:0000439,GO:0006289,GO:0006355	AT1G12400.1	REX1 DNA Repair family protein, expressed
CLST25289	VAG|Vang0159s00170	No annotation
CLST25665	VAG|Vang11g11370	No annotation
CLST25276	VAG|Vang0114s00130	No annotation
CLST25600	VAG|Vang07g03590	PF02183,PF04618	GO:0003677,GO:0005634,GO:0006355	AT5G47370.1	homeobox associated leucine zipper, putative, expressed
CLST25600	VAG|Vang07g03590	PF00046,PF02183,PF04618	GO:0003700,GO:0006355,GO:0043565,GO:0005634,GO:0003677	AT5G47370.1	homeobox associated leucine zipper, putative, expressed
CLST5490	VAG|Vang0002ss01140	No annotation
CLST5490	VAG|Vang03g17910	No annotation
CLST5490	VAG|Vang0126s00280	No annotation
CLST5490	VAG|Vang0492s00060	No annotation
CLST5490	VAG|Vang0260s00200	No annotation
CLST5490	VAG|Vang1002s00020	No annotation
CLST5490	VAG|Vang08g02010	PF03732,PF13975
CLST5490	VAG|Vang0183s00030	No annotation
CLST5490	VAG|Vang0330s00050	No annotation
CLST5490	VAG|Vang0200s00160	PF08284
CLST5490	VAG|Vang0772s00020	No annotation
CLST25396	VAG|Vang02g10260	PF00462	GO:0009055,GO:0015035,GO:0045454	AT5G13810.1	glutaredoxin, putative, expressed
CLST26146	VAG|Vang01g15430	No annotation
CLST17352	VAG|Vang04g09290	PF10551		AT1G49920.1	transposon protein, putative, Mutator sub-class, expressed
CLST17352	VAG|Vang08g04980	PF03108,PF10551		AT1G49920.1	transposon protein, putative, Mutator sub-class, expressed
CLST17352	VAG|Vang0968s00030	PF10551		AT1G49920.1	transposon protein, putative, Mutator sub-class, expressed
CLST17352	VAG|Vang1112s00020	PF10551		AT1G64260.1	transposon protein, putative, unclassified, expressed
CLST25596	VAG|Vang07g01760	PF01357		AT4G17030.1	beta-expansin precursor, putative, expressed
CLST25503	VAG|Vang04g12630	PF07714	GO:0004672,GO:0006468	AT2G32800.1	protein Kinase, putative, expressed
CLST20267	VAG|Vang03g02210	PF03634		AT4G18390.2	TCP family transcription factor, putative, expressed
CLST25256	VAG|Vang0069ss02200	PF04043	GO:0004857,GO:0030599	AT1G55770.1	invertase/pectin methylesterase inhibitor family protein, putative, expressed
CLST25256	VAG|Vang04g16490	PF04043	GO:0004857,GO:0030599	AT4G02250.1	invertase/pectin methylesterase inhibitor family protein, putative, expressed
CLST25481	VAG|Vang04g00750	PF04178	GO:0016192	AT1G05785.2	vesicle transport protein GOT1B, putative, expressed
CLST25481	VAG|Vang04g00750	No annotation
CLST26231	VAG|Vang0029ss00040	No annotation
CLST26231	VAG|Vang01g09090	No annotation
CLST25671	VAG|Vang11g14420	No annotation
CLST26166	VAG|Vang0595s00030	No annotation
CLST20151	VAG|Vang0010ss03260	PF00383	GO:0008270,GO:0016787	AT2G19570.1	cytidine/deoxycytidylate deaminase, putative, expressed
CLST9102	VAG|Vang0173s00050	No annotation
CLST9102	VAG|Vang1061s00010	No annotation
CLST9102	VAG|Vang03g18070	No annotation
CLST9102	VAG|Vang0189s00210	No annotation
CLST9102	VAG|Vang0189s00260	No annotation
CLST9102	VAG|Vang06g22940	No annotation
CLST9102	VAG|Vang0084s00430	No annotation
CLST9102	VAG|Vang0137s00100	No annotation
CLST25537	VAG|Vang0665s00020	PF02466		AT1G72750.1	mitochondrial import inner membrane translocase subunit Tim17, putative, expressed
CLST26287	VAG|Vang08g00180	No annotation
CLST17294	VAG|Vang0145s00380	PF00005	GO:0005524,GO:0016887	AT2G07680.1	multidrug resistance-associated protein 11, putative, expressed
CLST25302	VAG|Vang01g00210	PF00650		AT4G36490.1	phosphatidylinositol transfer, putative, expressed
CLST17330	VAG|Vang02g12580	No annotation
CLST17330	VAG|Vang02g12580			ATMG00860.1	retrotransposon protein, putative, unclassified, expressed
CLST20247	VAG|Vang02g08440	PF00385
CLST20247	VAG|Vang02g08440	No annotation
CLST17348	VAG|Vang0569s00070	No annotation
CLST17348	VAG|Vang04g10300	No annotation
CLST17348	VAG|Vang02g11250	No annotation
CLST20495	VAG|Vang0156s00350	No annotation
CLST20495	VAG|Vang0987s00040	No annotation
CLST20495	VAG|Vang0021ss01920	No annotation
CLST2070	VAG|Vang0039ss01150	No annotation
CLST2070	VAG|Vang0461s00020	No annotation
CLST2070	VAG|Vang03g17240	No annotation
CLST2070	VAG|Vang0351s00180	No annotation
CLST2070	VAG|Vang0963s00020	No annotation
CLST2070	VAG|Vang0206s00200	No annotation
CLST2070	VAG|Vang05g06440	No annotation
CLST2070	VAG|Vang08g06160			AT3G14470.1	disease resistance RPP13-like protein 1, putative, expressed
CLST2070	VAG|Vang06g19200	No annotation
CLST2070	VAG|Vang0538s00020	No annotation
CLST2070	VAG|Vang0461s00040	No annotation
CLST2070	VAG|Vang01g09530	No annotation
CLST2070	VAG|Vang02g07160	No annotation
CLST2070	VAG|Vang0332s00140	No annotation
CLST2070	VAG|Vang0038s00180	No annotation
CLST2070	VAG|Vang0084s00510	No annotation
CLST2070	VAG|Vang0162s00160	No annotation
CLST2070	VAG|Vang0032ss02440	No annotation
CLST25482	VAG|Vang04g00760	PF03540	GO:0005634,GO:0006352	AT4G31720.2	transcription initiation factor TFIID subunit 10, putative, expressed
CLST25422	VAG|Vang0351s00190	No annotation
CLST20530	VAG|Vang1551s00010	No annotation
CLST20530	VAG|Vang06g19360	No annotation
CLST20346	VAG|Vang06g17590	No annotation
CLST20346	VAG|Vang08g04060	No annotation
CLST25517	VAG|Vang0599s00030			AT5G37290.1	armadillo/beta-catenin-like repeat containing protein, expressed
CLST25233	VAG|Vang0045ss00440	No annotation
CLST25233	VAG|Vang0126s00270	No annotation
CLST15059	VAG|Vang11g18450	No annotation
CLST15059	VAG|Vang11g18450			AT5G47740.1	serine threonine kinase, putative, expressed
CLST5491	VAG|Vang0029ss00390	No annotation
CLST5491	VAG|Vang0149s00200	No annotation
CLST5491	VAG|Vang11g01790	No annotation
CLST5491	VAG|Vang0070s00760	No annotation
CLST5491	VAG|Vang0822s00040	No annotation
CLST5491	VAG|Vang0470s00100	No annotation
CLST5491	VAG|Vang0121s00400	No annotation
CLST5491	VAG|Vang0972s00020	No annotation
CLST25652	VAG|Vang11g05190	PF06943		AT1G32540.3	LSD1 zinc finger domain containing protein, expressed
CLST25595	VAG|Vang07g01490	No annotation
CLST26090	VAG|Vang06g04980	No annotation
CLST26136	VAG|Vang03g13760	No annotation
CLST9127	VAG|Vang11g00270	No annotation
CLST17397	VAG|Vang11g00270	PF00098,PF00313	GO:0003676,GO:0008270,GO:0003677,GO:0006355	AT4G36020.1	glycine-rich protein 2, putative, expressed
CLST17397	VAG|Vang11g00270	PF00098,PF00313	GO:0003676,GO:0008270,GO:0003677,GO:0006355	AT2G17870.1	retrotransposon protein, putative, Ty1-copia subclass, expressed
CLST26163	VAG|Vang0038s00050	No annotation
CLST26163	VAG|Vang06g24240	No annotation
CLST20514	VAG|Vang1062s00010	No annotation
CLST20514	VAG|Vang04g10870	No annotation
CLST20514	VAG|Vang0551s00120	No annotation
CLST25327	VAG|Vang01g09410	PF00753	GO:0016787	AT3G10850.1	metallo-beta-lactamase family protein, putative, expressed
CLST17319	VAG|Vang0248s00210	PF12796		AT3G12360.1	ankyrin repeat-containing protein, putative, expressed
CLST17319	VAG|Vang05g07630	PF12796		AT3G12360.1	ankyrin repeat-containing protein, putative, expressed
CLST17319	VAG|Vang08g00720	PF12796		AT3G12360.1	ankyrin repeat-containing protein, putative, expressed
CLST20220	VAG|Vang01g16280	No annotation
CLST20220	VAG|Vang01g16280			AT1G76130.1	alpha-amylase precursor, putative, expressed
CLST25441	VAG|Vang03g03620	PF00759	GO:0004553,GO:0005975	AT5G49720.1	endoglucanase, putative, expressed
CLST25441	VAG|Vang11g18280	PF00759	GO:0004553,GO:0005975	AT5G49720.1	endoglucanase, putative, expressed
CLST25630	VAG|Vang09g00870	PF00450	GO:0004185,GO:0006508	AT1G33540.1	OsSCP19 - Putative Serine Carboxypeptidase homologue, expressed
CLST25630	VAG|Vang09g00880	PF00450	GO:0004185,GO:0006508	AT3G12203.1	OsSCP44 - Putative Serine Carboxypeptidase homologue, expressed
CLST25281	VAG|Vang0143s00300	PF06419	GO:0006891,GO:0017119	AT1G31780.1	conserved oligomeric complex COG6 family protein, expressed
CLST25281	VAG|Vang11g10050	PF06419	GO:0006891,GO:0017119	AT1G31780.1	conserved oligomeric complex COG6 family protein, expressed
CLST25545	VAG|Vang06g01340			AT1G22950.1	oxidoreductase, 2OG-Fe oxygenase family protein, putative, expressed
CLST15012	VAG|Vang06g20120	No annotation
CLST15012	VAG|Vang0705s00080	No annotation
CLST15012	VAG|Vang0203s00150	No annotation
CLST25210	VAG|Vang0026ss00550	PF00411	GO:0003735,GO:0005840,GO:0006412	AT3G52580.1	ribosomal protein, putative, expressed
CLST25648	VAG|Vang11g03300	PF03000		AT5G66560.1	BTBN10 - Bric-a-Brac, Tramtrack, Broad Complex BTB domain with non-phototropic hypocotyl 3 NPH3 and coiled-coil domains, expressed
CLST25347	VAG|Vang01g17730	PF01434	GO:0004222,GO:0005524,GO:0006508	AT2G26140.1	OsFtsH5 FtsH protease, homologue of AtFtsH4, expressed
CLST26277	VAG|Vang01g00330	No annotation
CLST17287	VAG|Vang0045ss01410	PF07534		AT4G39870.2	TLD family protein, putative, expressed
CLST20290	VAG|Vang0459s00040	No annotation
CLST20201	VAG|Vang0114s00330	PF01764	GO:0004806,GO:0006629	AT4G16070.1	lipase class 3 family protein, putative, expressed
CLST20201	VAG|Vang0114s00370	PF01764	GO:0004806,GO:0006629	AT4G16070.2	lipase class 3 family protein, putative, expressed
CLST14973	VAG|Vang01g09810	No annotation
CLST15086	VAG|Vang04g06680	No annotation
CLST15086	VAG|Vang0970s00020	No annotation
CLST15086	VAG|Vang0326s00080	No annotation
CLST15086	VAG|Vang08g02880	No annotation
CLST17445	VAG|Vang0345s00220	No annotation
CLST17445	VAG|Vang0728s00030	No annotation
CLST17445	VAG|Vang0520s00030	No annotation
CLST17445	VAG|Vang0345s00140	No annotation
CLST25460	VAG|Vang03g17190	PF07727		AT4G23160.1	TKL_IRAK_DUF26-lc.20 - DUF26 kinases have homology to DUF26 containing loci, expressed
CLST25260	VAG|Vang0071ss01030	PF00318	GO:0003735,GO:0005622,GO:0005840,GO:0006412	AT1G72370.2	ribosomal protein S2, putative, expressed
CLST25260	VAG|Vang0071ss01110	PF00318	GO:0003735,GO:0005622,GO:0005840,GO:0006412	AT3G04770.2	ribosomal protein S2, putative, expressed
CLST13070	VAG|Vang0038s00390	No annotation
CLST13070	VAG|Vang0687s00030	No annotation
[truncated: 573 more rows]
