# Supplementary material for: Draft genome sequence of adzuki bean, Vigna angularis
Source: Sci Rep. 2015 Jan 28;5:8069. doi: 10.1038/srep08069 (PMC5389050; doi:10.1038/srep08069)
Supplement: Supplementary Information — Supplementary Table S12 [file srep08069-s6.xls]

## Sheet: Sheet1
	Supplementary Table S12. Homologs between V. angularis var. angularis and V. radiata var. radiata showing consistent tissue specificity of gene expression
	Tissue specificity	Gene name
		V. angularis var. angularis	V. radiata var. radiata	Description based on arabidopsis homologs
	Leaf	Vang01g11600	Vradi06g10940	senescence-induced receptor-like serine/threonine-protein kinase precursor, putative, expressed
		Vang0200s00260	Vradi0239s00120	integral membrane protein, putative, expressed
		Vang04g08830	Vradi0221s00140	MYB family transcription factor, putative, expressed
		Vang04g10760	Vradi04g03970	glycosyl hydrolases family 16, putative, expressed
		Vang04g12090	Vradi0171s00110	helix-loop-helix DNA-binding domain containing protein, expressed
		Vang04g14890	Vradi03g03370	MLO domain containing protein, putative, expressed
		Vang04g16010	Vradi03g05710	expressed protein
		Vang06g01990	Vradi08g20300	-
		Vang06g23040	Vradi08g03580	MYB family transcription factor, putative, expressed
		Vang07g03270	Vradi11g03640	aluminum-activated malate transporter, putative, expressed
		Vang07g03310	Vradi11g03720	ZOS7-01 - C2H2 zinc finger protein, expressed
		Vang08g04370	Vradi09g08010	-
		Vang09g02930	Vradi05g22900	-
		Vang10g01560	Vradi07g27740	VQ domain containing protein, putative, expressed
	Flower	Vang0070s00160	Vradi0169s00010	IPR010264
		Vang0070s00500	Vradi0228s00170	YABBY domain containing protein, putative, expressed
		Vang0162s00200	Vradi0292s00090	zinc finger, C3HC4 type domain containing protein, expressed
		Vang0164s00120	Vradi0007s01350	transferase family protein, putative, expressed
		Vang0198s00140	Vradi0023s00230	transposon protein, putative, CACTA, En/Spm sub-class, expressed
		Vang0198s00300	Vradi0023s00070	COBRA-like protein precursor, putative, expressed
		Vang01g00520	Vradi06g00390	rho GDP-dissociation inhibitor 1, putative, expressed
		Vang01g01230	Vradi06g01100	pectinesterase, putative, expressed
		Vang01g02100	Vradi06g02290	CSLD2 - cellulose synthase-like family D, expressed
		Vang01g03180	Vradi06g01430	phosphatidate cytidylyltransferase, putative, expressed
		Vang01g04320	Vradi06g02830	CAMK_CAMK_like.10 - CAMK includes calcium/calmodulin depedent protein kinases, expressed
		Vang01g04630	Vradi06g04820	growth regulator related protein, putative, expressed
		Vang01g06070	Vradi06g05170	zinc finger, RING-type, putative, expressed
		Vang01g09800	Vradi06g07260	integral membrane protein DUF6 containing protein, expressed
		Vang01g10690	Vradi06g10330	-
		Vang01g11080	Vradi06g09060	EF hand family protein, putative, expressed
		Vang01g12930	Vradi06g12320	fasciclin-like arabinogalactan precursor protein, putative, expressed
		Vang01g13590	Vradi06g12520	GTPase-activating protein, putative, expressed
		Vang01g14560	Vradi06g12720	-
		Vang01g14570	Vradi06g12730	potassium channel AKT1, putative, expressed
		Vang01g15220	Vradi06g13200	protein kinase domain containing protein, putative, expressed
		Vang01g16890	Vradi06g16420	DUF677 domain containing protein, putative, expressed
		Vang01g17180	Vradi06g16210	protein kinase APK1B, chloroplast precursor, putative, expressed
		Vang02g00140	Vradi01g03440	profilin domain containing protein, expressed
		Vang02g04690	Vradi01g05260	LTPL86 - Protease inhibitor/seed storage/LTP family protein precursor, expressed
		Vang02g04920	Vradi01g04580	kinesin motor protein-related, putative, expressed
		Vang02g07650	Vradi07g15530	expressed protein
		Vang02g09030	Vradi07g16570	hsp20/alpha crystallin family protein, putative, expressed
		Vang02g14810	Vradi01g01860	no apical meristem protein, putative, expressed
		Vang02g15250	Vradi01g01450	pectate lyase precursor, putative, expressed
		Vang0361s00020	Vradi0190s00160	POEI17 - Pollen Ole e I allergen and extensin family protein precursor, expressed
		Vang0374s00060	Vradi0381s00020	MYB family transcription factor, putative, expressed
		Vang03g00180	Vradi10g12790	AT1G15190.1
		Vang03g00990	Vradi10g13500	STE_MEKK_ste11_MAP3K.13 - STE kinases include homologs to sterile 7, sterile 11 and sterile 20 from yeast, expressed
		Vang03g03930	Vradi10g07200	prefoldin, putative, expressed
		Vang03g05100	Vradi10g11580	ATCHX15, putative, expressed
		Vang03g05310	Vradi10g11420	syntaxin, putative, expressed
		Vang03g06840	Vradi10g10030	CAMK_KIN1/SNF1/Nim1_like.8 - CAMK includes calcium/calmodulin depedent protein kinases, expressed
		Vang03g08870	Vradi10g06440	pectinesterase, putative, expressed
		Vang03g09030	Vradi0083s00170	homeobox associated leucine zipper, putative, expressed
		Vang03g09050	Vradi0083s01220	-
		Vang03g09860	Vradi0083s00250	E1-BTB2 - Bric-a-Brac, Tramtrack, and Broad Complex domain with E1 subfamily conserved sequence, expressed
		Vang03g09950	Vradi0083s00240	protein kinase APK1B, chloroplast precursor, putative, expressed
		Vang03g13400	Vradi10g03590	pleiotropic drug resistance protein, putative, expressed
		Vang03g14120	Vradi10g03450	-
		Vang03g14230	Vradi10g02830	-
		Vang03g16490	Vradi07g00150	CAMK_CAMK_like.10 - CAMK includes calcium/calmodulin depedent protein kinases, expressed
		Vang03g16880	Vradi0070s00220	expressed protein
		Vang03g17900	Vradi0165s00120	glycosyl hydrolases family 16, putative, expressed
		Vang0402s00010	Vradi0048s00640	auxin-induced protein 5NG4, putative, expressed
		Vang0447s00100	Vradi0106s00520	heavy metal-associated domain containing protein, expressed
		Vang04g03750	Vradi04g06890	MATE efflux family protein, putative, expressed
		Vang04g04160	Vradi04g07550	-
		Vang04g05230	Vradi04g08450	expressed protein
		Vang04g05730	Vradi03g05050	-
		Vang04g06200	Vradi04g06210	OsPLIM2a - LIM domain protein, putative actin-binding protein and transcription factor, expressed
		Vang04g06750	Vradi0122s00120	kinase, pfkB family, putative, expressed
		Vang04g10350	Vradi04g00870	protein kinase, putative, expressed
		Vang04g13870	Vradi0007s02600	OsCML28 - Calmodulin-related calcium sensor protein, expressed
		Vang04g15220	Vradi03g03640	OsSAUR24 - Auxin-responsive SAUR gene family member, expressed
		Vang04g15560	Vradi03g05300	-
		Vang04g15780	Vradi03g05450	TRAF-type zinc finger family protein, expressed
		Vang04g16690	Vradi03g06390	lipase, putative, expressed
		Vang0570s00080	Vradi0154s00050	cytokinin dehydrogenase precursor, putative, expressed
		Vang05g00370	Vradi05g15530	phosphate-induced protein 1 conserved region domain containing protein, expressed
		Vang05g00420	Vradi05g15470	armadillo/beta-catenin repeat family protein, putative, expressed
		Vang05g00710	Vradi05g14990	-
		Vang05g01780	Vradi05g13000	MYB family transcription factor, putative, expressed
		Vang05g01810	Vradi05g12970	uncharacterized protein At4g06744 precursor, putative, expressed
		Vang05g02640	Vradi05g13660	kinesin motor domain containing protein, expressed
		Vang05g03510	Vradi05g14470	zinc finger family protein, putative, expressed
		Vang05g04090	Vradi05g11640	protein kinase domain containing protein, putative, expressed
		Vang05g04180	Vradi05g11790	glycine dehydrogenase, putative, expressed
		Vang05g04740	Vradi05g12170	haemolysin-III, putative, expressed
		Vang05g05270	Vradi05g11400	invertase/pectin methylesterase inhibitor family protein, putative, expressed
		Vang05g07250	Vradi02g00530	glycosyl hydrolases, putative, expressed
		Vang05g07440	Vradi02g00380	galactosyltransferase, putative, expressed
		Vang05g08180	Vradi05g09490	-
		Vang05g08300	Vradi05g09580	AGAP000425-PA, putative, expressed
		Vang05g09700	Vradi05g11130	retrotransposon protein, putative, unclassified, expressed
		Vang05g10120	Vradi05g08110	-
		Vang06g01010	Vradi08g21260	-
		Vang06g04930	Vradi08g18820	actin-depolymerizing factor, putative, expressed
		Vang06g05160	Vradi0374s00040	TCP family transcription factor, putative, expressed
		Vang06g07690	Vradi08g18060	DUF677 domain containing protein, putative, expressed
		Vang06g08160	Vradi08g17470	laccase precursor protein, putative, expressed
		Vang06g09700	Vradi08g15260	expressed protein
		Vang06g10390	Vradi08g13000	late embryogenesis abundant protein D-34, putative, expressed
		Vang06g10860	Vradi08g13340	TKL_IRAK_CrRLK1L-1.11 - The CrRLK1L-1 subfamily has homology to the CrRLK1L homolog, expressed
		Vang06g11010	Vradi08g13490	C2 domain containing protein, putative, expressed
		Vang06g11250	Vradi08g13730	GDSL-like lipase/acylhydrolase, putative, expressed
		Vang06g11380	Vradi08g13790	protein kinase APK1B, chloroplast precursor, putative, expressed
		Vang06g12390	Vradi08g14810	P21-Rho-binding domain containing protein, putative, expressed
		Vang06g13190	Vradi08g12210	9-cis-epoxycarotenoid dioxygenase 1, chloroplast precursor, putative, expressed
		Vang06g13340	Vradi08g12060	expressed protein
		Vang06g14370	Vradi08g08080	SCP-like extracellular protein, expressed
		Vang06g15680	Vradi0273s00060	pectinesterase, putative, expressed
		Vang06g18260	Vradi08g09720	glycosyl transferase 8 domain containing protein, putative, expressed
		Vang06g19090	Vradi08g10410	polygalacturonase, putative, expressed
		Vang06g20040	Vradi08g05920	OsSAUR22 - Auxin-responsive SAUR gene family member, expressed
		Vang06g21560	Vradi08g04860	glycerol-3-phosphate acyltransferase, putative, expressed
		Vang06g21590	Vradi08g04840	phosphatidylinositol-4-phosphate 5-kinase, putative, expressed
		Vang06g22390	Vradi08g02410	polygalacturonase, putative, expressed
		Vang06g24420	Vradi08g01710	STRUBBELIG-RECEPTOR FAMILY 7 precursor, putative, expressed
		Vang06g24560	Vradi08g01540	-
		Vang06g24760	Vradi08g01330	-
		Vang06g25070	Vradi08g01070	-
		Vang06g25340	Vradi08g00790	expressed protein
		Vang0706s00060	Vradi0043s00260	DUF617 domain containing protein, expressed
		Vang07g00830	Vradi11g06000	methyltransferase, putative, expressed
		Vang07g00950	Vradi11g05910	-
		Vang07g00980	Vradi11g05950	mitochondrial chaperone BCS1, putative, expressed
		Vang07g01000	Vradi11g05960	phosphatidylinositol transfer, putative, expressed
		Vang07g01370	Vradi11g05540	expressed protein
		Vang07g01820	Vradi11g03380	calcineurin B, putative, expressed
		Vang07g02720	Vradi11g04140	BTBZ1 - Bric-a-Brac, Tramtrack, and Broad Complex BTB domain with TAZ zinc finger and Calmodulin-binding domains, expressed
		Vang07g02770	Vradi11g04090	expressed protein
		Vang07g03390	Vradi11g02990	integral membrane protein DUF6 domain containing protein, expressed
		Vang07g05670	Vradi03g02260	polygalacturonase, putative, expressed
		Vang07g06280	Vradi11g02220	actin-depolymerizing factor, putative, expressed
		Vang07g06740	Vradi11g01740	AT5G41780.1
		Vang07g06860	Vradi11g01630	OsFBO23 - F-box and other domain containing protein, expressed
		Vang08g00310	Vradi09g03410	lipase, putative, expressed
		Vang08g01030	Vradi09g04090	aminotransferase, classes I and II, domain containing protein, expressed
		Vang08g01500	Vradi09g04800	OsPLIM2a - LIM domain protein, putative actin-binding protein and transcription factor, expressed
		Vang08g02140	Vradi08g11170	BTBT1 - Bric-a-Brac, Tramtrack, Broad Complex BTB domain with tetratricopeptide repeats, expressed
		Vang08g04540	Vradi09g08230	RNA-binding protein-like, putative, expressed
		Vang08g05950	Vradi09g05050	expressed protein
		Vang08g06000	Vradi09g06560	mtN19, putative, expressed
		Vang09g00580	Vradi05g04010	cyclic nucleotide-gated ion channel, putative, expressed
		Vang09g01020	Vradi0349s00010	pectate lyase precursor, putative, expressed
		Vang09g01200	Vradi04g07260	DUF593 domain containing protein, expressed
		Vang09g01920	Vradi05g22510	MYB family transcription factor, putative, expressed
		Vang09g03690	Vradi02g13550	OsCML14 - Calmodulin-related calcium sensor protein, expressed
		Vang09g03710	Vradi02g13570	-
		Vang09g04020	Vradi03g10060	ethylene-responsive element-binding protein, putative, expressed
		Vang09g06540	Vradi05g01880	expressed protein
		Vang09g06570	Vradi05g01810	ethylene-responsive transcription factor, putative, expressed
		Vang09g06660	Vradi05g01730	OsSAUR38 - Auxin-responsive SAUR gene family member, expressed
		Vang09g06850	Vradi05g01640	pectinesterase, putative, expressed
		Vang09g06880	Vradi05g02500	SHR5-receptor-like kinase, putative, expressed
		Vang09g08870	Vradi05g00290	soluble inorganic pyrophosphatase, putative, expressed
		Vang10g02920	Vradi02g06020	bifunctional monodehydroascorbate reductase and carbonic anhydrasenectarin-3 precursor, putative, expressed
		Vang10g04020	Vradi0380s00010	-
		Vang10g05000	Vradi07g29960	phosphate carrier protein, mitochondrial precursor, putative, expressed
		Vang10g05700	Vradi07g29270	dehydration response related protein, putative, expressed
		Vang11g00190	Vradi07g01380	senescence-associated protein, putative, expressed
		Vang11g01440	Vradi07g02030	transporter family protein, putative, expressed
		Vang11g01840	Vradi07g02940	OsMADS14 - MADS-box family gene with MIKCc type-box, expressed
		Vang11g01890	Vradi07g02870	tetratricopeptide repeat domain containing protein, expressed
		Vang11g01910	Vradi07g02890	-
		Vang11g02580	Vradi07g00780	phosphatidylinositol transfer, putative, expressed
		Vang11g02930	Vradi07g00440	retrotransposon protein, putative, unclassified, expressed
		Vang11g03550	Vradi07g10200	receptor-like protein kinase 1, putative, expressed
		Vang11g07210	Vradi07g13570	OsFBX271 - F-box domain containing protein, expressed
		Vang11g07370	Vradi07g14730	GRAS family transcription factor domain containing protein, expressed
		Vang11g09760	Vradi07g20550	vesicle-associated membrane protein, putative, expressed
		Vang11g10960	Vradi07g17550	expressed protein
		Vang11g11620	Vradi07g15460	protein kinase domain containing protein, expressed
		Vang11g12190	Vradi07g21640	class I glutamine amidotransferase, putative, expressed
		Vang11g12480	Vradi07g14870	nodulin MtN3 family protein, putative, expressed
		Vang11g13430	Vradi07g23170	expressed protein
		Vang11g13880	Vradi07g23500	expressed protein
		Vang11g14650	Vradi07g22020	anthocyanidin 3-O-glucosyltransferase, putative, expressed
		Vang11g15290	Vradi07g22550	ANTH/ENTH domain containing protein, putative, expressed
		Vang11g15360	Vradi07g22630	glycosyl hydrolase family 47 domain contain protein, expressed
		Vang11g16280	Vradi07g24420	DUF538 domain containing protein, putative, expressed
		Vang11g16850	Vradi07g25050	pectinesterase, putative, expressed
		Vang11g16860	Vradi07g25030	polygalacturonase, putative, expressed
		Vang11g18380	Vradi07g26370	prefoldin, putative, expressed
	Pod	Vang01g04400	Vradi06g02750	DNA binding protein, putative, expressed
		Vang01g06670	Vradi06g03860	LTPL12 - Protease inhibitor/seed storage/LTP family protein precursor, expressed
		Vang0250s00040	Vradi0387s00090	-
		Vang02g07940	Vradi07g15730	retrotransposon protein, putative, Ty1-copia subclass, expressed
		Vang03g07930	Vradi10g08350	-
		Vang03g11230	Vradi10g03900	expressed protein
		Vang03g12450	Vradi0158s00460	OsMADS89 - MADS-box family gene with M-gamma type-box, expressed
		Vang04g01040	Vradi04g11260	IPP transferase, putative, expressed
		Vang04g02660	Vradi04g09830	PF06876
		Vang04g09880	Vradi04g00650	-
		Vang05g04970	Vradi05g12380	pumilio-family RNA binding repeat domain containing protein, expressed
		Vang06g02680	Vradi08g19770	OsMADS75 - MADS-box family gene with M-alpha type-box, expressed
		Vang06g05770	Vradi08g19160	HOTHEAD precursor, putative, expressed
		Vang06g09580	Vradi08g15430	IPR009009,IPR014733
		Vang11g03270	Vradi07g09990	-
		Vang11g13570	Vradi07g23260	-
		Vang0070s00100	Vradi0169s00230	MYB family transcription factor, putative, expressed
	Root	Vang0070s00200	Vradi0169s00240	-
		Vang0070s00280	Vradi0169s00320	-
		Vang0070s00570	Vradi0228s00150	receptor-like protein kinase 2 precursor, putative, expressed
		Vang0162s00120	Vradi0292s00130	AP2 domain containing protein, expressed
		Vang0174s00170	Vradi0184s00090	MYB family transcription factor, putative, expressed
		Vang0176s00190	Vradi0007s00280	F-box/Kelch-repeat protein, putative, expressed
		Vang0198s00020	Vradi0023s00100	terpene synthase, putative, expressed
		Vang01g00170	Vradi0111s00180	protein phosphatase 2C, putative, expressed
		Vang01g00260	Vradi0111s00080	respiratory burst oxidase, putative, expressed
		Vang01g03350	Vradi0134s00370	-
		Vang01g04750	Vradi06g04710	homeobox domain containing protein, expressed
		Vang01g05820	Vradi06g05400	helix-loop-helix DNA-binding domain containing protein, expressed
		Vang01g09020	Vradi06g06960	cytochrome P450, putative, expressed
		Vang01g11220	Vradi06g09130	zinc finger, C3HC4 type domain containing protein, expressed
		Vang01g11390	Vradi06g09220	GLTP domain containing protein, putative, expressed
		Vang01g13680	Vradi06g12620	gibberellin 3-beta-dioxygenase 2-2, putative, expressed
		Vang01g15380	Vradi06g13090	histidine kinase, putative, expressed
		Vang01g15880	Vradi06g15750	cytochrome P450 72A1, putative, expressed
		Vang01g17750	Vradi06g13980	glycosyl hydrolases, putative, expressed
		Vang0216s00430	Vradi0007s01920	peroxidase precursor, putative, expressed
		Vang0221s00170	Vradi0183s00040	-
		Vang02g01250	Vradi01g06480	4,5-DOPA dioxygenase extradiol, putative, expressed
		Vang02g01780	Vradi01g03620	multidrug resistance protein, putative, expressed
		Vang02g03360	Vradi01g06210	cytochrome P450, putative, expressed
		Vang02g03600	Vradi01g06990	helix-loop-helix DNA-binding domain containing protein, expressed
		Vang02g03640	Vradi01g06980	helix-loop-helix DNA-binding domain containing protein, expressed
		Vang02g10060	Vradi02g14570	-
		Vang02g10250	Vradi0198s00180	OsRR4 type-A response regulator, expressed
		Vang02g10820	Vradi02g14160	receptor-like protein kinase, putative, expressed
		Vang02g12410	Vradi01g08040	xylosyltransferase, putative, expressed
		Vang02g14080	Vradi01g00610	polygalacturonase, putative, expressed
		Vang02g14650	Vradi01g01810	no apical meristem protein, putative, expressed
		Vang0300s00200	Vradi0160s00080	auxin-induced protein 5NG4, putative, expressed
		Vang0304s00140	Vradi0023s00060	MYB family transcription factor, putative, expressed
		Vang0361s00160	Vradi0190s00020	naringenin,2-oxoglutarate 3-dioxygenase, putative, expressed
		Vang03g02220	Vradi10g09240	expressed protein
		Vang03g04030	Vradi10g07260	LTPL112 - Protease inhibitor/seed storage/LTP family protein precursor, expressed
		Vang03g04860	Vradi10g11810	membrane protein, putative, expressed
		Vang03g05000	Vradi10g11750	BTBN15 - Bric-a-Brac, Tramtrack, Broad Complex BTB domain with non-phototropic hypocotyl 3 NPH3 and coiled-coil domains, expressed
		Vang03g05050	Vradi10g11650	-
		Vang03g05510	Vradi10g11150	chloroplast unusual positioning protein, putative, expressed
		Vang03g07120	Vradi10g09910	auxin-induced protein 5NG4, putative, expressed
		Vang03g07410	Vradi10g07980	STE_MEKK_ste11_MAP3K.18 - STE kinases include homologs to sterile 7, sterile 11 and sterile 20 from yeast, expressed
		Vang03g07560	Vradi10g08020	F-box family protein, putative, expressed
		Vang03g07830	Vradi10g08290	PMR5, putative, expressed
		Vang03g09140	Vradi0083s00110	GRAS family transcription factor domain containing protein, expressed
		Vang03g09440	Vradi0083s00060	RING-H2 finger protein ATL2M, putative, expressed
		Vang03g12620	Vradi0158s00530	peroxidase precursor, putative, expressed
		Vang03g13190	Vradi10g03840	zinc finger, C3HC4 type domain containing protein, expressed
		Vang03g13320	Vradi10g03670	TKL_IRAK_CR4L.4 - The CR4L subfamily has homology with Crinkly4, expressed
		Vang03g13370	Vradi10g03600	NAD dependent epimerase/dehydratase family protein, putative, expressed
		Vang0402s00050	Vradi0048s00050	integral membrane protein, putative, expressed
		Vang0402s00130	Vradi0048s00010	integral membrane protein, putative, expressed
		Vang0407s00110	Vradi0134s00340	endonuclease/exonuclease/phosphatase family domain containing protein, expressed
		Vang04g00030	Vradi04g09500	flavonol synthase/flavanone 3-hydroxylase, putative, expressed
		Vang04g01280	Vradi04g11010	-
		Vang04g01430	Vradi04g10810	ENTH domain containing protein, expressed
		Vang04g02270	Vradi04g10160	dirigent, putative, expressed
		Vang04g02810	Vradi04g09690	Vang04g02810.1
		Vang04g03920	Vradi04g07130	WRKY23, expressed
		Vang04g04600	Vradi0363s00120	AP2-like ethylene-responsive transcription factor PLETHORA 2, putative, expressed
		Vang04g05320	Vradi04g07970	DNA binding protein, putative, expressed
		Vang04g05450	Vradi04g08580	WRKY73, expressed
		Vang04g05490	Vradi04g08610	IPR011047,IPR018391,IPR027295
		Vang04g05760	Vradi03g05000	possible lysine decarboxylase domain containing protein, expressed
		Vang04g07190	Vradi04g05580	dirigent, putative, expressed
		Vang04g07270	Vradi04g05610	MATE efflux family protein, putative, expressed
		Vang04g08470	Vradi04g00040	-
		Vang04g14130	Vradi0154s00030	helix-loop-helix DNA-binding domain containing protein, expressed
		Vang04g14240	Vradi0154s00060	oxidoreductase, 2OG-FeII oxygenase domain containing protein, putative, expressed
		Vang04g14960	Vradi03g03400	no apical meristem protein, putative, expressed
		Vang04g16550	Vradi03g06160	pectinesterase, putative, expressed
		Vang04g16980	Vradi03g06540	GRAS family transcription factor domain containing protein, expressed
		Vang04g17020	Vradi03g06550	-
		Vang04g17880	Vradi03g07380	glycosyl transferase 8 domain containing protein, putative, expressed
		Vang0535s00090	Vradi0253s00120	retrotransposon protein, putative, unclassified, expressed
		Vang05g00510	Vradi05g14770	IPR024489
		Vang05g01530	Vradi05g12740	glycosyl transferase, putative, expressed
		Vang05g01870	Vradi05g13050	GNS1/SUR4 membrane family protein, putative, expressed
		Vang05g02290	Vradi05g13320	-
		Vang05g02800	Vradi05g13850	-
		Vang05g03090	Vradi05g14130	-
		Vang05g04470	Vradi05g11960	MYB family transcription factor, putative, expressed
		Vang05g04940	Vradi05g12370	expressed protein
		Vang05g05200	Vradi05g11340	protein kinase APK1B, chloroplast precursor, putative, expressed
		Vang05g07030	Vradi02g00680	oxidoreductase, aldo/keto reductase family protein, putative, expressed
		Vang05g07370	Vradi02g00390	no apical meristem protein, putative, expressed
		Vang05g07900	Vradi05g09250	no apical meristem protein, putative, expressed
		Vang05g08610	Vradi05g09880	beta-expansin precursor, putative, expressed
		Vang05g09180	Vradi05g10360	nodulin, putative, expressed
		Vang05g09910	Vradi05g08630	AT4G32860.1
		Vang05g10040	Vradi05g08800	carotenoid cleavage dioxygenase, putative, expressed
		Vang06g00900	Vradi08g21270	VQ domain containing protein, putative, expressed
		Vang06g02470	Vradi08g19960	glycosyl hydrolase family 10 protein, putative, expressed
		Vang06g03390	Vradi08g22580	ZOS1-14 - C2H2 zinc finger protein, expressed
		Vang06g05550	Vradi08g19280	helix-loop-helix DNA-binding domain containing protein, expressed
		Vang06g05610	Vradi08g19270	gibberellin 20 oxidase 1, putative, expressed
		Vang06g06010	Vradi08g16550	ethylene-responsive protein related, putative, expressed
		Vang06g06320	Vradi08g16330	AGC_PVPK_like_kin82y.1 - ACG kinases include homologs to PKA, PKG and PKC, expressed
		Vang06g07150	Vradi08g17060	-
		Vang06g09840	Vradi08g15210	DNA binding protein, putative, expressed
		Vang06g11700	Vradi08g14100	aluminum-activated malate transporter, putative, expressed
		Vang06g11920	Vradi08g14390	expressed protein
		Vang06g12890	Vradi08g12490	histone-like transcription factor and archaeal histone, putative, expressed
		Vang06g14650	Vradi08g07630	GRAS family transcription factor domain containing protein, expressed
		Vang06g15870	Vradi08g10950	-
		Vang06g16420	Vradi08g08690	DUF260 domain containing protein, putative, expressed
		Vang06g20550	Vradi08g05500	-
		Vang06g21230	Vradi08g05100	MYB family transcription factor, putative, expressed
		Vang06g22130	Vradi08g03960	dirigent, putative, expressed
		Vang06g23680	Vradi08g02810	oxidoreductase, 2OG-FeII oxygenase domain containing protein, putative, expressed
		Vang06g23690	Vradi08g02800	oxidoreductase, 2OG-FeII oxygenase domain containing protein, putative, expressed
		Vang06g23730	Vradi08g02780	oxidoreductase, 2OG-FeII oxygenase domain containing protein, putative, expressed
		Vang06g24050	Vradi08g02090	cytochrome P450, putative, expressed
		Vang06g25040	Vradi08g01150	U-box domain-containing protein, putative, expressed
		Vang06g25600	Vradi08g00060	helix-loop-helix DNA-binding domain containing protein, expressed
		Vang07g00930	Vradi11g05920	heavy-metal-associated domain-containing protein, putative, expressed
		Vang07g01240	Vradi11g05680	MYB family transcription factor, putative, expressed
		Vang07g01600	Vradi11g03500	-
		Vang07g01860	Vradi11g04850	patatin, putative, expressed
		Vang07g03010	Vradi11g03860	MYB family transcription factor, putative, expressed
		Vang07g03300	Vradi11g03710	DNA binding protein, putative, expressed
		Vang07g08420	Vradi11g00360	-
		Vang08g00900	Vradi09g03960	WRKY23, expressed
		Vang08g03890	Vradi09g07540	Vang08g03890.1
		Vang08g05910	Vradi09g06620	heavy metal-associated domain containing protein, expressed
		Vang08g06580	Vradi09g06040	OsPOP4 - Putative Prolyl Oligopeptidase homologue, expressed
		Vang09g00210	Vradi05g04350	homeobox protein knotted-1-like 6, putative, expressed
		Vang09g03040	Vradi05g22780	plastocyanin-like domain containing protein, putative, expressed
		Vang09g03550	Vradi02g13680	COBRA-like protein precursor, putative, expressed
		Vang09g03970	Vradi03g10100	protein kinase domain containing protein, expressed
		Vang09g05120	Vradi05g03320	zinc-binding protein, putative, expressed
		Vang09g07920	Vradi05g01140	histone-like transcription factor and archaeal histone, putative, expressed
		Vang09g08990	Vradi05g00100	GDSL-like lipase/acylhydrolase, putative, expressed
		Vang09g09090	Vradi05g00080	potassium transporter, putative, expressed
		Vang10g00030	Vradi01g02850	GTPase-activating protein, putative, expressed
		Vang10g00760	Vradi01g02190	expressed protein
		Vang10g02870	Vradi02g06010	LYK8, putative, expressed
		Vang10g02880	Vradi02g06030	-
		Vang10g03770	Vradi07g31300	ammonium transporter protein, putative, expressed
		Vang10g05220	Vradi07g31110	-
		Vang10g05400	Vradi07g29030	1-aminocyclopropane-1-carboxylate oxidase protein, putative, expressed
		Vang10g06540	Vradi07g30750	CCT motif family protein, expressed
		Vang10g07250	Vradi07g30110	OsSAUR3 - Auxin-responsive SAUR gene family member, expressed
		Vang11g00450	Vradi07g01680	GDSL-like lipase/acylhydrolase, putative, expressed
		Vang11g01430	Vradi07g02070	-
		Vang11g04370	Vradi07g11000	expressed protein
		Vang11g04790	Vradi07g11420	PF05678
		Vang11g04950	Vradi07g11510	MYB family transcription factor, putative, expressed
		Vang11g05130	Vradi07g11670	DNA binding protein, putative, expressed
		Vang11g06620	Vradi07g12900	DNA binding protein, putative, expressed
		Vang11g07010	Vradi07g13280	-
		Vang11g07150	Vradi07g13410	-
		Vang11g08590	Vradi07g17900	AP2 domain containing protein, expressed
		Vang11g11690	Vradi07g15410	WRKY73, expressed
		Vang11g12110	Vradi07g21530	receptor-like protein kinase precursor, putative, expressed
		Vang11g13250	Vradi07g22930	cytokinin dehydrogenase precursor, putative, expressed
		Vang11g13360	Vradi07g23050	peroxidase precursor, putative, expressed
		Vang11g13970	Vradi07g23590	invertase/pectin methylesterase inhibitor family protein, putative, expressed
		Vang11g14200	Vradi07g27110	Vang11g14200.1
		Vang11g14270	Vradi07g27150	AT3G20340.1
		Vang11g14670	Vradi07g22030	MYB family transcription factor, putative, expressed
		Vang11g17430	Vradi07g25470	AP2 domain containing protein, expressed
		Vang11g18010	Vradi07g25960	IPP transferase, putative, expressed
	Flower, Pod ,Root	Vang0174s00400	Vradi0184s00230	-
		Vang0184s00100	Vradi0086s00160	reticulon domain containing protein, putative, expressed
		Vang01g00970	Vradi06g00840	kinesin motor domain containing protein, expressed
		Vang01g01850	Vradi06g02540	MATE efflux family protein, putative, expressed
		Vang01g03010	Vradi06g01520	endoglucanase, putative, expressed
		Vang01g03160	Vradi06g01400	jasmonate O-methyltransferase, putative, expressed
		Vang01g05320	Vradi06g05810	transmembrane 9 superfamily member, putative, expressed
		Vang01g06630	Vradi06g04110	receptor-like kinase RHG1, putative, expressed
		Vang01g07030	Vradi06g03500	protein kinase domain containing protein, expressed
		Vang01g07600	Vradi06g06470	GIL1, putative, expressed
		Vang01g09590	Vradi06g07330	expressed protein
		Vang01g11670	Vradi06g10920	anthranilate phosphoribosyltransferase, putative, expressed
		Vang01g14070	Vradi06g11770	auxin efflux carrier component, putative, expressed
		Vang01g14080	Vradi06g11760	dehydrogenase, putative, expressed
		Vang01g16150	Vradi06g15990	dihydroflavonol-4-reductase, putative, expressed
		Vang01g16300	Vradi06g16720	OsSAUR22 - Auxin-responsive SAUR gene family member, expressed
		Vang01g17480	Vradi06g13840	-
		Vang01g18810	Vradi06g14970	expressed protein
		Vang0221s00140	Vradi0183s00240	nodulin MtN3 family protein, putative, expressed
		Vang0221s00260	Vradi0183s00290	AP2 domain containing protein, expressed
		Vang0273s00190	Vradi0215s00420	zinc finger, C3HC4 type domain containing protein, expressed
		Vang0273s00340	Vradi0215s00020	remorin C-terminal domain containing protein, putative, expressed
		Vang02g02340	Vradi01g04180	aldehyde dehydrogenase, putative, expressed
		Vang02g04460	Vradi01g05020	flap endonuclease, putative, expressed
		Vang02g11110	Vradi01g10280	MATE efflux family protein, putative, expressed
		Vang02g13260	Vradi01g07880	proline oxidase, mitochondrial precursor, putative, expressed
		Vang02g15030	Vradi01g00430	methyl-CpG binding domain containing protein, expressed
		Vang0322s00060	Vradi0048s00460	polygalacturonase inhibitor precursor, putative, expressed
		Vang0387s00240	Vradi0007s01570	transferase family protein, putative, expressed
		Vang03g03630	Vradi10g06940	expressed protein
		Vang03g06460	Vradi10g10390	GDSL-like lipase/acylhydrolase, putative, expressed
		Vang03g09800	Vradi10g04200	-
		Vang03g10290	Vradi0083s00120	-
		Vang03g12950	Vradi0158s00350	protein kinase, putative, expressed
		Vang0407s00130	Vradi0134s00130	aspartic proteinase nepenthesin precursor, putative, expressed
		Vang04g02770	Vradi04g09800	bZIP transcription factor domain containing protein, expressed
		Vang04g05960	Vradi03g08690	transferase family protein, putative, expressed
		Vang04g07870	Vradi0360s00040	microtubule associated protein, putative, expressed
		Vang04g09630	Vradi0251s00010	-
		Vang04g10980	Vradi04g03790	cytochrome b5-like Heme/Steroid binding domain containing protein, expressed
		Vang04g12290	Vradi0259s00010	zinc finger family protein, putative, expressed
		Vang04g13700	Vradi0007s01030	SWI/SNF-related matrix-associated actin-dependent regulator of chromatin subfamily A, putative, expressed
		Vang04g14580	Vradi03g03080	-
		Vang04g15860	Vradi03g05580	expressed protein
		Vang04g16500	Vradi03g06180	endoglucanase, putative, expressed
		Vang04g17680	Vradi03g07210	MYB family transcription factor, putative, expressed
		Vang04g17780	Vradi03g07240	-
		Vang0577s00020	Vradi0134s00070	glutaredoxin domain containing protein, putative, expressed
		Vang05g01430	Vradi05g12510	transposon protein, putative, unclassified, expressed
		Vang05g02240	Vradi05g13300	-
		Vang05g02620	Vradi05g13670	leucine-rich repeat family protein, putative, expressed
		Vang05g03150	Vradi05g14060	expansin precursor, putative, expressed
		Vang05g04040	Vradi05g11710	IQ calmodulin-binding motif domain containing protein, expressed
		Vang05g04390	Vradi05g11950	aminotransferase domain containing protein, putative, expressed
		Vang05g04980	Vradi05g12400	zinc finger family protein, putative, expressed
		Vang05g10350	Vradi05g08260	BHLH transcription factor, putative, expressed
		Vang06g00570	Vradi08g21640	amino acid permease family protein, putative, expressed
		Vang06g00770	Vradi08g21450	expressed protein
		Vang06g03460	Vradi08g22610	domain of unknown function DUF966 domain containing protein, expressed
		Vang06g04780	Vradi08g19010	leucine-rich repeat receptor protein kinase EXS precursor, putative, expressed
		Vang06g07000	Vradi08g17220	FHA domain containing protein, putative, expressed
		Vang06g09790	Vradi08g15130	auxin-induced protein 5NG4, putative, expressed
		Vang06g09860	Vradi08g15200	avr9/Cf-9 rapidly elicited protein 137, putative, expressed
		Vang06g09930	Vradi08g15110	RING-H2 finger protein ATL5G, putative, expressed
		Vang06g10610	Vradi08g13130	expressed protein
		Vang06g11190	Vradi08g13670	DNA binding protein, putative, expressed
		Vang06g13670	Vradi08g06990	MYB family transcription factor, putative, expressed
		Vang06g15230	Vradi08g11750	-
		Vang06g15550	Vradi0273s00160	zinc finger family protein, putative, expressed
		Vang06g22960	Vradi08g03670	retrotransposon protein, putative, unclassified, expressed
		Vang06g24250	Vradi08g01840	-
		Vang06g25350	Vradi08g00760	ethylene receptor, putative, expressed
		Vang07g00110	Vradi11g05400	hydroquinone glucosyltransferase, putative, expressed
		Vang07g00160	Vradi11g05300	LYK8, putative, expressed
		Vang07g00210	Vradi11g05310	PQ loop repeat domain containing protein, expressed
		Vang07g00710	Vradi11g04980	DUF260 domain containing protein, putative, expressed
		Vang07g02730	Vradi11g04160	glucan endo-1,3-beta-glucosidase-related, putative, expressed
		Vang07g04220	Vradi11g02530	leucoanthocyanidin dioxygenase, putative, expressed
		Vang07g04860	Vradi11g02930	pectinesterase, putative, expressed
		Vang07g05320	Vradi03g00550	-
		Vang07g06030	Vradi03g00020	polygalacturonase inhibitor precursor, putative, expressed
		Vang07g06240	Vradi11g02200	anthranilate phosphoribosyltransferase, putative, expressed
		Vang08g00960	Vradi09g04080	zinc finger, C3HC4 type domain containing protein, expressed
		Vang08g03210	Vradi0133s00090	growth regulator related protein, putative, expressed
		Vang08g05240	Vradi09g05480	plant protein of unknown function domain containing protein, expressed
		Vang09g00380	Vradi05g04670	AAA-type ATPase family protein, putative, expressed
		Vang09g03750	Vradi02g13480	universal stress protein domain containing protein, putative, expressed
		Vang09g07690	Vradi05g01290	protein binding protein, putative, expressed
		Vang09g07770	Vradi05g01160	leucoanthocyanidin dioxygenase, putative, expressed
		Vang10g00430	Vradi01g02570	-
		Vang10g02580	Vradi07g28830	inositol oxygenase, putative, expressed
		Vang10g06180	Vradi07g29700	AP2 domain containing protein, expressed
		Vang11g01590	Vradi07g01930	expressed protein
		Vang11g03410	Vradi07g10050	GDSL-like lipase/acylhydrolase, putative, expressed
		Vang11g03530	Vradi07g10150	L-ascorbate oxidase homolog precursor, putative, expressed
		Vang11g03740	Vradi07g10410	nodulation protein-related, putative, expressed
		Vang11g03830	Vradi07g10470	-
		Vang11g05040	Vradi07g11610	helix-loop-helix DNA-binding domain containing protein, expressed
		Vang11g07090	Vradi07g13380	IQ calmodulin-binding motif family protein, putative, expressed
		Vang11g07900	Vradi0223s00050	MYB family transcription factor, putative, expressed
		Vang11g09150	Vradi07g20020	zinc finger C-x8-C-x5-C-x3-H type family protein, expressed
		Vang11g11180	Vradi07g17280	-
		Vang11g12800	Vradi07g20970	Vang11g12800.1
		Vang11g13650	Vradi07g23290	growth regulating factor protein, putative, expressed
		Vang11g13740	Vradi07g23410	OsSub60 - Putative Subtilisin homologue, expressed
		Vang11g13770	Vradi07g23420	keratin-associated protein 5-4, putative, expressed
		Vang11g14730	Vradi07g22000	SCP-like extracellular protein, expressed
		Vang11g15130	Vradi07g22480	pumilio domain-containing protein PPD1, putative, expressed
		Vang11g15530	Vradi07g23700	kinesin motor domain containing protein, expressed
		Vang11g17190	Vradi07g25250	40S ribosomal protein S21, putative, expressed
	Flower, Pod	Vang0176s00090	Vradi0007s01460	-
		Vang01g03040	Vradi06g01460	LTPL35 - Protease inhibitor/seed storage/LTP family protein precursor, putative
		Vang01g06940	Vradi06g03570	homeobox protein knotted-1-like 6, putative, expressed
		Vang01g07500	Vradi06g06510	-
		Vang01g10180	Vradi0187s00080	phosphate-induced protein 1 conserved region domain containing protein, expressed
		Vang01g14140	Vradi06g11820	acyl-desaturase, chloroplast precursor, putative, expressed
		Vang01g17940	Vradi06g14150	homeobox domain containing protein, expressed
		Vang02g01090	Vradi01g05520	endonuclease/exonuclease/phosphatase family domain containing protein, expressed
		Vang02g05010	Vradi01g04610	OsPOP20 - Putative Prolyl Oligopeptidase homologue, expressed
		Vang02g08210	Vradi07g16010	ent-kaurene synthase, chloroplast precursor, putative, expressed
		Vang02g12530	Vradi01g08180	heavy metal-associated domain containing protein, expressed
		Vang02g15470	Vradi01g01740	ZF-HD protein dimerisation region containing protein, expressed
		Vang03g06500	Vradi10g10410	homeobox domain containing protein, expressed
		Vang03g07260	Vradi10g07810	Homeobox domain containing protein, expressed
		Vang03g07600	Vradi10g08100	DUF584 domain containing protein, putative, expressed
		Vang03g08410	Vradi10g06040	cytochrome P450, putative, expressed
		Vang03g11630	Vradi10g04760	formin, putative, expressed
		Vang03g17460	Vradi0095s00160	MATE efflux family protein, putative, expressed
		Vang03g17860	Vradi10g02120	OsMADS3 - MADS-box family gene with MIKCc type-box, expressed
		Vang04g00020	Vradi04g09520	OsMADS7 - MADS-box family gene with MIKCc type-box, expressed
		Vang04g00450	Vradi04g08970	DUF221 domain containing protein, expressed
		Vang04g06080	Vradi04g06180	MYB family transcription factor, putative, expressed
		Vang04g09330	Vradi0297s00060	zinc finger family protein, putative, expressed
		Vang04g16700	Vradi03g06350	expressed protein
		Vang05g02650	Vradi05g13630	OsMADS16 - MADS-box family gene with MIKCc type-box, expressed
		Vang05g03840	Vradi05g11500	Vang05g03840.1
		Vang05g04220	Vradi05g11750	expressed protein
		Vang05g07350	Vradi02g00420	expressed protein
		Vang06g00960	Vradi08g21240	MYB family transcription factor, putative, expressed
		Vang06g13710	Vradi08g06920	auxin-induced protein 5NG4, putative, expressed
		Vang06g16810	Vradi08g09530	anthocyanin regulatory Lc protein, putative, expressed
		Vang07g05430	Vradi03g02430	white-brown complex homolog protein 12, putative, expressed
		Vang08g01470	Vradi09g04750	MYB family transcription factor, putative, expressed
		Vang09g03650	Vradi02g13580	protein of unknown function DUF1675 domain containing protein, expressed
		Vang10g06340	Vradi07g30940	-
		Vang11g02540	Vradi07g00880	SHI, putative, expressed
		Vang11g03260	Vradi07g09930	expressed protein
		Vang11g09330	Vradi07g20100	DEAD-box ATP-dependent RNA helicase 52B, putative, expressed
		Vang11g09430	Vradi07g20210	AP2 domain containing protein, expressed
		Vang11g12950	Vradi07g21140	two-component response regulator, putative, expressed
		Vang11g14820	Vradi07g22100	ZOS8-13 - C2H2 zinc finger protein, expressed
		Vang11g17240	Vradi07g25300	pro-resilin precursor, putative, expressed
		Vang11g18890	Vradi07g26830	Homeobox domain containing protein, expressed
	Flower, Root	Vang01g06570	Vradi06g04080	-
		Vang01g07460	Vradi06g06550	DUF260 domain containing protein, putative, expressed
		Vang01g08130	Vradi0153s00270	xylosyltransferase, putative, expressed
		Vang01g11070	Vradi06g09090	regulator of chromosome condensation, putative, expressed
		Vang01g17670	Vradi06g13940	cytochrome P450, putative, expressed
		Vang01g18130	Vradi06g14320	Homeobox domain containing protein, expressed
		Vang01g19340	Vradi06g15420	expressed protein
		Vang02g03530	Vradi01g06940	cytochrome P450 86A1, putative, expressed
		Vang02g09600	Vradi01g11850	ethylene-responsive transcription factor ERF114, putative, expressed
		Vang0322s00090	Vradi0048s00480	DUF640 domain containing protein, putative, expressed
		Vang03g01690	Vradi10g08770	transporter family protein, putative, expressed
		Vang03g06780	Vradi10g10180	armadillo/beta-catenin-like repeat containing protein, expressed
		Vang03g08090	Vradi10g08530	expressed protein
		Vang03g08430	Vradi10g06090	WRKY37, expressed
		Vang03g12650	Vradi0158s00170	peroxidase precursor, putative, expressed
		Vang04g00010	Vradi04g09510	MYB family transcription factor, putative, expressed
		Vang04g00330	Vradi04g09000	DUF1336 domain containing protein, expressed
		Vang04g05890	Vradi03g05200	RING-H2 finger protein ATL5D, putative, expressed
		Vang04g07400	Vradi04g05710	permease domain containing protein, putative, expressed
		Vang04g10690	Vradi04g04000	glycosyl hydrolases family 16, putative, expressed
		Vang04g14470	Vradi03g02990	ZOS2-19 - C2H2 zinc finger protein, expressed
		Vang04g14600	Vradi03g03150	expressed protein
		Vang04g15420	Vradi03g08710	homeobox domain containing protein, expressed
		Vang05g00890	Vradi05g15050	LRP1, putative, expressed
		Vang05g02550	Vradi05g13620	LRP1, putative, expressed
		Vang05g07260	Vradi02g00520	OsMADS26 - MADS-box family gene with MIKCc type-box, expressed
		Vang05g08770	Vradi05g10010	beta-expansin precursor, putative, expressed
		Vang06g00020	Vradi08g22070	transposon protein, putative, unclassified, expressed
		Vang06g00280	Vradi08g21920	MYB family transcription factor, putative, expressed
		Vang06g01490	Vradi08g20760	expressed protein
		Vang06g02720	Vradi08g19720	TKL_IRAK_DUF26-lc.12 - DUF26 kinases have homology to DUF26 containing loci, expressed
		Vang06g03620	Vradi08g22760	-
		Vang06g08910	Vradi08g15920	ZOS2-19 - C2H2 zinc finger protein, expressed
		Vang06g09250	Vradi08g15620	glutathione S-transferase, putative, expressed
		Vang06g15800	Vradi08g10980	MYB family transcription factor, putative, expressed
		Vang06g17470	Vradi08g08920	phospholipase, putative, expressed
		Vang06g19760	Vradi08g06540	fructose-bisphospate aldolase isozyme, putative, expressed
		Vang06g23070	Vradi08g03570	transmembrane amino acid transporter protein, putative, expressed
		Vang07g03330	Vradi11g03750	helix-loop-helix DNA-binding domain containing protein, expressed
		Vang09g02920	Vradi05g22920	EF hand family protein, putative, expressed
		Vang09g03130	Vradi05g22770	TKL_IRAK_DUF26-la.1 - DUF26 kinases have homology to DUF26 containing loci, expressed
		Vang09g06380	Vradi05g01990	protein kinase APK1B, chloroplast precursor, putative, expressed
		Vang10g03490	Vradi02g05920	expressed protein
		Vang11g00840	Vradi07g02570	glycosyl transferase, group 1 domain containing protein, expressed
		Vang11g04240	Vradi07g10860	-
		Vang11g04390	Vradi07g11020	hydrolase, alpha/beta fold family domain containing protein, expressed
		Vang11g08020	Vradi0223s00230	leucine-rich repeat receptor protein kinase EXS precursor, putative, expressed
		Vang11g12140	Vradi07g21630	AP2 domain containing protein, expressed
		Vang11g14880	Vradi07g22140	hypro1, putative, expressed
		Vang11g15150	Vradi07g22410	peroxidase precursor, putative, expressed
		Vang11g15440	Vradi07g22720	leucine rich repeat containing protein, expressed
		Vang11g16240	Vradi07g24380	gibberellin 2-oxidase, putative, expressed
	Leaf, Flower, Pod, Root	Vang0005s00010	Vradi0100s00260	hydrolase, alpha/beta fold family domain containing protein, expressed
		Vang0005s00020	Vradi0100s00230	ureide permease, putative, expressed
		Vang0005s00060	Vradi0100s00040	PPR repeat domain containing protein, putative, expressed
		Vang0005s00070	Vradi0100s00240	UDP-glucose 6-dehydrogenase, putative, expressed
		Vang0005s00120	Vradi0100s00470	14-3-3 protein, putative, expressed
		Vang0005s00130	Vradi0100s00440	COBW domain containing protein, putative, expressed
		Vang0005s00140	Vradi0100s00630	dehydration response related protein, putative, expressed
		Vang0005s00150	Vradi0100s00270	leucine-rich repeat resistance protein, putative, expressed
		Vang0005s00190	Vradi0100s00500	WRKY3, expressed
		Vang0005s00250	Vradi0100s00140	26S proteasome non-ATPase regulatory subunit 10, putative, expressed
		Vang0005s00260	Vradi0100s00300	hemimethylated DNA binding domain containing protein, expressed
		Vang0005s00270	Vradi0100s00070	remorin C-terminal domain containing protein, putative, expressed
		Vang0005s00280	Vradi0100s00050	appr-1-p processing enzyme family protein, putative, expressed
		Vang0005s00290	Vradi0100s00380	expressed protein
		Vang0005s00300	Vradi0100s00490	RING zinc finger protein-like, putative, expressed
		Vang0005s00360	Vradi0100s00010	DUF538 domain containing protein, putative, expressed
		Vang0005s00390	Vradi0100s00220	plastid division regulator MinE, putative, expressed
		Vang0005s00420	Vradi0100s00550	expressed protein
		Vang0005s00440	Vradi0100s00060	eukaryotic translation initiation factor 5A, putative, expressed
		Vang0005s00450	Vradi0100s00250	WRKY96, expressed
		Vang0005s00470	Vradi0100s00480	exosome complex exonuclease RRP40, putative, expressed
		Vang0005s00480	Vradi0100s00580	amino acid kinase, putative, expressed
		Vang0005s00490	Vradi0100s00320	prefoldin, putative, expressed
		Vang0005s00500	Vradi0100s00130	zinc finger family protein, putative, expressed
		Vang0005s00510	Vradi0100s00080	vesicle transport v-SNARE protein, putative, expressed
		Vang0005s00520	Vradi0100s00090	expressed protein
		Vang0005s00530	Vradi0100s00200	growth regulator related protein, putative, expressed
		Vang0005s00550	Vradi0100s00420	AGO7, putative, expressed
		Vang0005s00570	Vradi0100s00650	-
		Vang0005s00580	Vradi0100s00520	DUF221 domain containing protein, expressed
		Vang0005s00610	Vradi0100s00310	multiple myeloma tumor-associated protein 2, putative, expressed
		Vang0005s00620	Vradi0100s00120	SET domain-containing protein, putative, expressed
		Vang0038s00110	Vradi0377s00050	glutathione S-transferase, putative, expressed
		Vang0038s00130	Vradi0377s00020	ribosomal protein L5, putative, expressed
		Vang0038s00150	Vradi0377s00030	RING finger protein, putative, expressed
		Vang0041s00210	Vradi0201s00040	methyltransferase, putative, expressed
		Vang0041s00230	Vradi0201s00140	dehydrogenase E1 component domain containing protein, expressed
		Vang0041s00280	Vradi0201s00180	U-box domain-containing protein, putative, expressed
		Vang0041s00320	Vradi0201s00160	expressed protein
		Vang0041s00330	Vradi0201s00150	expressed protein
		Vang0041s00350	Vradi0201s00080	GTP-binding protein lepA, putative, expressed
		Vang0041s00370	Vradi0201s00130	expressed protein
		Vang0041s00470	Vradi0201s00100	MYB family transcription factor, putative, expressed
		Vang0041s00500	Vradi0043s00240	CAMK_CAMK_like.25 - CAMK includes calcium/calmodulin depedent protein kinases, expressed
		Vang0041s00530	Vradi0043s00600	patellin protein, putative, expressed
		Vang0041s00570	Vradi0043s00310	pentatricopeptide repeat domain containing protein, putative, expressed
		Vang0041s00590	Vradi0043s00560	nucleotidyltransferase, putative, expressed
		Vang0041s00600	Vradi0043s00670	transporter-related, putative, expressed
		Vang0041s00620	Vradi0043s00620	VHS and GAT domain containing protein, expressed
		Vang0041s00630	Vradi0043s00690	superoxide dismutase, mitochondrial precursor, putative, expressed
		Vang0051s00010	Vradi0111s00050	protein kinase APK1A, chloroplast precursor, putative, expressed
		Vang0051s00030	Vradi0111s00300	MYB family transcription factor, putative, expressed
		Vang0051s00050	Vradi0111s00210	expansin precursor, putative, expressed
		Vang0051s00070	Vradi0111s00030	SCARECROW, putative, expressed
		Vang0051s00090	Vradi0111s00020	oxysterol-binding protein, putative, expressed
		Vang0051s00110	Vradi0111s00360	NAD dependent epimerase/dehydratase family protein, putative, expressed
		Vang0051s00150	Vradi0111s00270	haloacid dehalogenase-like hydrolase family protein, putative, expressed
		Vang0070s00070	Vradi0169s00120	AP2 domain containing protein, expressed
		Vang0070s00090	Vradi0169s00180	transporter family protein, putative, expressed
		Vang0070s00130	Vradi0169s00190	peptide transporter PTR2, putative, expressed
		Vang0070s00150	Vradi0169s00050	indole-3-acetate beta-glucosyltransferase, putative, expressed
		Vang0070s00230	Vradi0169s00270	Methyltransferase small domain containing protein, expressed
		Vang0070s00240	Vradi0169s00080	phosphatidylinositol 3- and 4-kinase family protein, putative, expressed
		Vang0070s00260	Vradi0169s00280	transcription factor BIM2, putative, expressed
		Vang0070s00270	Vradi0169s00040	expressed protein
		Vang0070s00290	Vradi0169s00100	OsPOP19 - Putative Prolyl Oligopeptidase homologue, expressed
		Vang0070s00300	Vradi0169s00030	BSD domain-containing protein, putative, expressed
		Vang0070s00310	Vradi0169s00250	ACT domain containing protein, expressed
		Vang0070s00350	Vradi0169s00160	expressed protein
		Vang0070s00470	Vradi0228s00040	expressed protein
		Vang0070s00480	Vradi0228s00090	SAM dependent carboxyl methyltransferase, putative, expressed
		Vang0070s00490	Vradi0228s00080	OsSPL3 - SBP-box gene family member, expressed
		Vang0070s00510	Vradi0228s00070	RNA recognition motif containing protein, putative, expressed
		Vang0070s00520	Vradi0228s00100	cytochrome b5-like Heme/Steroid binding domain containing protein, expressed
		Vang0070s00560	Vradi0228s00220	alpha-1,4-glucan-protein synthase, putative, expressed
		Vang0070s00580	Vradi0228s00030	kinase, pfkB family, putative, expressed
		Vang0070s00590	Vradi0228s00160	folic acid synthesis protein, putative, expressed
		Vang0070s00600	Vradi0228s00230	STE_PAK_Ste20_KHSh_GCKh_HPKh.1 - STE kinases include homologs to sterile 7, sterile 11 and sterile 20 from yeast, expressed
		Vang0070s00610	Vradi0228s00180	6-phosphogluconolactonase, putative, expressed
		Vang0070s00620	Vradi0228s00190	-
		Vang0070s00680	Vradi0228s00050	-
		Vang0070s00690	Vradi0100s00020	N-rich protein, putative, expressed
		Vang0070s00710	Vradi0100s00190	CorA-like magnesium transporter protein, putative, expressed
		Vang0070s00720	Vradi0228s00200	ATP-dependent RNA helicase, putative, expressed
		Vang0070s00740	Vradi0100s00160	DUF647 domain containing protein, putative, expressed
		Vang0070s00770	Vradi0100s00390	protein of unknown function DUF1675 domain containing protein, expressed
		Vang0070s00780	Vradi0100s00400	ureide permease, putative, expressed
		Vang0070s00790	Vradi0100s00510	nucleotide pyrophosphatase/phosphodiesterase, putative, expressed
		Vang0082s00320	Vradi0293s00070	carbonic anhydrase, chloroplast precursor, putative, expressed
		Vang0082s00330	Vradi0293s00130	DNA-binding protein-related, putative, expressed
		Vang0082s00340	Vradi0293s00100	mov34/MPN/PAD-1 family protein, expressed
		Vang0082s00380	Vradi0293s00040	expressed protein
		Vang0082s00390	Vradi0293s00050	DNA-binding protein-related, putative, expressed
		Vang0082s00410	Vradi0293s00030	BURP domain containing protein, expressed
		Vang0082s00420	Vradi0293s00060	transposon protein, putative, CACTA, En/Spm sub-class, expressed
		Vang0082s00430	Vradi0293s00090	armadillo/beta-catenin repeat family protein, putative, expressed
		Vang0082s00460	Vradi0167s00130	spermidine synthase, putative, expressed
		Vang0082s00470	Vradi0167s00110	potassium transporter, putative, expressed
		Vang0082s00530	Vradi0167s00090	trehalose-6-phosphate synthase, putative, expressed
		Vang0082s00540	Vradi0167s00120	AP-1 complex subunit gamma-1, putative, expressed
		Vang0082s00550	Vradi0167s00200	NHL repeat-containing protein, putative, expressed
		Vang0082s00560	Vradi0167s00270	RING-H2 finger protein, putative, expressed
		Vang0082s00570	Vradi0167s00100	chalcone synthase, putative, expressed
		Vang0082s00590	Vradi0167s00160	auxin-induced protein 5NG4, putative, expressed
		Vang0084s00010	Vradi0106s00360	O-methyltransferase, putative, expressed
		Vang0084s00020	Vradi0106s00090	flavonol synthase/flavanone 3-hydroxylase, putative, expressed
		Vang0084s00040	Vradi0106s00280	plastid-specific 30S ribosomal protein 1, chloroplast precursor, putative, expressed
		Vang0084s00050	Vradi0106s00290	membrane related protein CP5, putative, expressed
		Vang0084s00060	Vradi0106s00460	WD domain, G-beta repeat domain containing protein, expressed
		Vang0084s00080	Vradi0106s00130	mTERF domain containing protein, expressed
		Vang0084s00090	Vradi0106s00110	response regulator receiver domain containing protein, expressed
		Vang0084s00130	Vradi0106s00340	growth regulator related protein, putative, expressed
		Vang0084s00140	Vradi0106s00480	RNA recognition motif containing protein, expressed
		Vang0084s00190	Vradi0106s00390	RNA recognition motif containing protein, putative, expressed
		Vang0084s00200	Vradi0106s00380	RNA recognition motif containing protein, putative, expressed
		Vang0084s00240	Vradi0106s00040	RNA recognition motif containing protein, putative, expressed
		Vang0087s00020	Vradi0051s00100	eukaryotic aspartyl protease domain containing protein, expressed
		Vang0087s00060	Vradi0051s00120	beta-galactosidase precursor, putative, expressed
		Vang0087s00090	Vradi0051s00560	trafficking protein particle complex subunit, putative, expressed
		Vang0087s00150	Vradi0051s00420	cyclase/dehydrase family protein, expressed
		Vang0087s00180	Vradi0051s00380	OsSAUR29 - Auxin-responsive SAUR gene family member, expressed
		Vang0087s00250	Vradi0051s00450	STE_MEKK_ste11_MAP3K.3 - STE kinases include homologs to sterile 7, sterile 11 and sterile 20 from yeast, expressed
		Vang0087s00260	Vradi0051s00430	ABC transporter, ATP-binding protein, putative, expressed
		Vang0087s00270	Vradi0051s00580	DUF250 domain containing protein, putative, expressed
		Vang0087s00280	Vradi0051s00620	expressed protein
		Vang0087s00330	Vradi0051s00050	-
		Vang0087s00350	Vradi0051s00270	-
		Vang0087s00360	Vradi0051s00140	growth regulator related protein, putative, expressed
		Vang0087s00370	Vradi0051s00410	no apical meristem protein, putative, expressed
		Vang0087s00400	Vradi0051s00010	invertase/pectin methylesterase inhibitor family protein, putative, expressed
		Vang0087s00410	Vradi0051s00110	OsFtsH1 FtsH protease, homologue of AtFtsH1/5, expressed
		Vang0087s00480	Vradi0051s00030	pectinesterase, putative, expressed
		Vang0087s00510	Vradi0051s00500	50S ribosomal protein L17, putative, expressed
		Vang0103s00200	Vradi0275s00070	prenylated rab acceptor, putative, expressed
		Vang0103s00250	Vradi0275s00020	macrophage migration inhibitory factor, putative, expressed
		Vang0103s00260	Vradi0275s00030	receptor-like kinase RHG1, putative, expressed
		Vang0103s00280	Vradi0275s00110	expressed protein
		Vang0103s00310	Vradi0275s00060	expressed protein
		Vang0109s00440	Vradi0265s00080	pre-rRNA-processing protein TSR2, putative, expressed
		Vang0109s00450	Vradi0265s00050	isochorismatase family protein, putative, expressed
		Vang0109s00460	Vradi0265s00060	centromere protein, putative, expressed
		Vang0109s00520	Vradi0265s00020	nucleobase-ascorbate transporter, putative, expressed
		Vang0149s00180	Vradi0131s00140	OsFBX32 - F-box domain containing protein, expressed
		Vang0149s00190	Vradi0131s00150	plant-specific domain TIGR01627 family protein, expressed
		Vang0149s00240	Vradi0131s00030	ZOS2-07 - C2H2 zinc finger protein, expressed
		Vang0149s00250	Vradi0131s00130	OsFBO3 - F-box and other domain containing protein, expressed
		Vang0149s00270	Vradi0131s00060	stress-related protein, putative, expressed
		Vang0155s00030	Vradi0149s00090	ras-related protein, putative, expressed
		Vang0155s00060	Vradi0149s00140	GTP-binding protein typA/bipA, putative, expressed
		Vang0155s00080	Vradi0149s00260	X8 domain containing protein, expressed
		Vang0155s00100	Vradi0149s00270	glucosidase II beta subunit-like domain containing protein, expressed
		Vang0155s00130	Vradi0149s00110	expressed protein
		Vang0155s00140	Vradi0149s00120	RING-H2 finger protein, putative, expressed
		Vang0155s00220	Vradi0149s00220	bromodomain containing protein, expressed
		Vang0155s00230	Vradi0149s00230	ketol-acid reductoisomerase, chloroplast precursor, putative, expressed
		Vang0155s00240	Vradi0149s00030	basic helix-loop-helix, putative, expressed
		Vang0155s00260	Vradi0149s00020	-
		Vang0155s00300	Vradi0149s00070	proteins of unknown function domain containing protein, expressed
		Vang0159s00090	Vradi0086s00150	protein of unknown function DUF1421 domain containing protein, expressed
		Vang0159s00100	Vradi0086s00220	protein kinase family protein, putative, expressed
		Vang0159s00130	Vradi0086s00460	lectin-like receptor kinase, putative, expressed
		Vang0159s00140	Vradi0086s00400	pre-mRNA-processing factor 6, putative, expressed
		Vang0159s00190	Vradi0086s00300	expressed protein
		Vang0159s00200	Vradi0086s00020	transporter family protein, putative, expressed
		Vang0159s00210	Vradi0086s00250	expressed protein
		Vang0159s00220	Vradi0086s00330	DTW domain containing protein, putative, expressed
		Vang0159s00280	Vradi0086s00260	expressed protein
		Vang0159s00320	Vradi0086s00480	protein phosphatase 2C, putative, expressed
		Vang0159s00340	Vradi0086s00310	-
		Vang0159s00360	Vradi0086s00530	40S ribosomal protein S5, putative, expressed
		Vang0159s00370	Vradi0086s00560	STRUBBELIG-RECEPTOR FAMILY 1 precursor, putative, expressed
		Vang0159s00540	Vradi0086s00230	nucleoside transporter, putative, expressed
		Vang0159s00550	Vradi0086s00130	cytochrome b6-f complex iron-sulfur subunit, chloroplast precursor, putative, expressed
		Vang0159s00610	Vradi0086s00540	-
		Vang0162s00140	Vradi0292s00150	armadillo, putative, expressed
		Vang0162s00190	Vradi0292s00060	methylthioribose kinase, putative, expressed
		Vang0162s00230	Vradi0292s00030	transporter family protein, putative, expressed
		Vang0162s00240	Vradi0292s00020	arsenical pump-driving ATPase, putative, expressed
		Vang0162s00250	Vradi0292s00100	CAMK_KIN1/SNF1/Nim1_like.8 - CAMK includes calcium/calmodulin depedent protein kinases, expressed
		Vang0162s00260	Vradi0292s00170	two-component response regulator, putative, expressed
		Vang0164s00010	Vradi0007s02230	syntaxin, putative, expressed
		Vang0164s00030	Vradi0007s01080	DNA cross-link repair 1A protein, putative, expressed
		Vang0164s00090	Vradi0007s00570	WD domain, G-beta repeat domain containing protein, expressed
		Vang0164s00100	Vradi0007s01060	PPR repeat domain containing protein, putative, expressed
		Vang0164s00130	Vradi0007s01580	AMP-binding enzyme, putative, expressed
		Vang0164s00150	Vradi0007s00910	exportin 1, putative, expressed
		Vang0164s00180	Vradi0007s02190	aquaporin protein, putative, expressed
		Vang0164s00210	Vradi0007s00700	fb27, putative, expressed
		Vang0164s00230	Vradi0007s01610	U3 small nucleolar RNA-associated protein 11, putative, expressed
		Vang0164s00240	Vradi0007s02090	nucleoside-triphosphatase, putative, expressed
		Vang0164s00290	Vradi0007s01690	No apical meristem protein, putative, expressed
		Vang0164s00360	Vradi0007s01360	glucan endo-1,3-beta-glucosidase precursor, putative, expressed
		Vang0164s00370	Vradi0007s01540	CCR4-NOT transcription factor, putative, expressed
		Vang0164s00380	Vradi0007s01630	no apical meristem protein, putative, expressed
		Vang0164s00390	Vradi0007s01450	RNA recognition motif containing protein, putative, expressed
		Vang0164s00400	Vradi0007s02170	PHD-finger domain containing protein, putative, expressed
		Vang0164s00420	Vradi0007s01250	GATA zinc finger domain containing protein, expressed
		Vang0164s00430	Vradi0007s01070	HNH endonuclease domain-containing protein, putative, expressed
		Vang0173s00280	Vradi0043s00710	transposon protein, putative, unclassified, expressed
		Vang0173s00300	Vradi0043s00370	snurportin-1, putative, expressed
		Vang0173s00310	Vradi0043s00350	elongation factor protein, putative, expressed
		Vang0173s00320	Vradi0043s00360	CBS domain containing membrane protein, putative, expressed
		Vang0174s00100	Vradi0184s00210	pentatricopeptide, putative, expressed
		Vang0174s00110	Vradi0184s00220	transcription elongation factor SPT5 homolog 1, putative, expressed
		Vang0174s00120	Vradi0184s00110	transcriptional corepressor SEUSS, putative, expressed
		Vang0174s00130	Vradi0184s00170	thioredoxin, putative, expressed
		Vang0174s00140	Vradi0184s00290	chitin-inducible gibberellin-responsive protein, putative, expressed
		Vang0174s00200	Vradi0184s00180	dehydrogenase E1 component domain containing protein, expressed
		Vang0174s00220	Vradi0184s00260	ACT domain containing protein, putative, expressed
		Vang0174s00240	Vradi0184s00100	SWIRM domain containing protein, expressed
		Vang0174s00250	Vradi0184s00070	-
		Vang0174s00260	Vradi0184s00040	VHS and GAT domain containing protein, expressed
		Vang0174s00330	Vradi0184s00320	pentatricopeptide, putative, expressed
		Vang0174s00350	Vradi0184s00080	methyltransferase, putative, expressed
		Vang0176s00050	Vradi0007s01370	nodulin, putative, expressed
		Vang0176s00100	Vradi0007s01420	ZOS11-03 - C2H2 zinc finger protein, expressed
		Vang0176s00110	Vradi0007s02460	N-rich protein, putative, expressed
		Vang0176s00120	Vradi0007s00540	Sua5/YciO/YrdC/YwlC family protein, putative, expressed
		Vang0176s00130	Vradi0007s01110	expressed protein
		Vang0176s00160	Vradi0007s01380	peptidase, putative, expressed
		Vang0176s00170	Vradi0007s02370	expressed protein
		Vang0176s00200	Vradi0007s00170	SWIB/MDM2 domain containing protein, expressed
		Vang0176s00240	Vradi0007s01770	chloride transporter, chloride channel family, putative, expressed
		Vang0176s00250	Vradi0007s02110	triacylglycerol lipase precursor, putative, expressed
		Vang0176s00280	Vradi0007s01010	-
		Vang0176s00290	Vradi0007s00770	uncharacterized RNA methyltransferase pc1998, putative, expressed
		Vang0176s00320	Vradi0007s01490	adenylate kinase, putative, expressed
		Vang0176s00330	Vradi0007s02220	ribulose-phosphate 3-epimerase, putative, expressed
		Vang0176s00350	Vradi0007s00270	expressed protein
		Vang0176s00370	Vradi0007s02470	AT3G27420.1
		Vang0176s00410	Vradi0007s01990	glycerol-3-phosphate dehydrogenase, putative, expressed
		Vang0176s00420	Vradi0007s01600	Rad21 / Rec8 like protein, putative, expressed
		Vang0176s00430	Vradi0007s00920	amine oxidase, flavin-containing, domain containing protein, expressed
		Vang0184s00020	Vradi0086s00280	zinc finger C3HC4 type family protein, putative, expressed
		Vang0184s00030	Vradi0086s00240	zinc finger, C3HC4 type domain containing protein, expressed
		Vang0184s00050	Vradi0086s00430	mitochondrial carrier protein, putative, expressed
		Vang0184s00070	Vradi0086s00210	DNA-binding protein-related, putative, expressed
		Vang0184s00090	Vradi0086s00290	RNA recognition motif containing protein, putative, expressed
		Vang0184s00130	Vradi0086s00600	phospholipid-transporting ATPase 2, putative, expressed
		Vang0184s00140	Vradi0086s00640	-
		Vang0184s00150	Vradi0086s00390	-
		Vang0184s00160	Vradi0086s00010	receptor-like protein kinase 5 precursor, putative, expressed
		Vang0184s00180	Vradi0086s00060	no apical meristem protein, putative, expressed
		Vang0184s00190	Vradi0086s00500	ZOS1-05 - C2H2 zinc finger protein, expressed
		Vang0184s00200	Vradi0086s00550	expressed protein
		Vang0184s00230	Vradi0086s00070	bZIP transcription factor domain containing protein, expressed
		Vang0184s00240	Vradi0086s00190	X8 domain containing protein, expressed
		Vang0184s00250	Vradi0086s00080	-
		Vang0184s00270	Vradi0086s00340	PPR repeat containing protein, putative, expressed
		Vang0184s00280	Vradi0086s00490	fasciclin domain containing protein, expressed
		Vang0184s00290	Vradi0086s00370	OsGrx_S2 - glutaredoxin subgroup III, expressed
		Vang0184s00300	Vradi0086s00620	prohibitin-2, putative, expressed
		Vang0184s00310	Vradi0086s00590	ras-related protein, putative, expressed
		Vang0184s00330	Vradi0023s00650	ribosomal L18p/L5e family protein, putative, expressed
		Vang0184s00350	Vradi0023s00780	TCP family transcription factor, putative, expressed
		Vang0184s00380	Vradi0023s00240	bromodomain containing protein, expressed
		Vang0184s00420	Vradi0023s00220	uncharacterized protein HI0077, putative, expressed
		Vang0184s00430	Vradi0023s00160	ketol-acid reductoisomerase, chloroplast precursor, putative, expressed
		Vang0184s00460	Vradi0023s00540	phosphoenolpyruvate carboxylase, putative, expressed
		Vang0184s00480	Vradi0023s00800	T-complex protein, putative, expressed
		Vang0184s00490	Vradi0023s00830	14-3-3 protein, putative, expressed
		Vang0184s00500	Vradi0023s00760	proteins of unknown function domain containing protein, expressed
		Vang0184s00510	Vradi0023s00740	-
		Vang0184s00520	Vradi0023s00620	haloacid dehalogenase-like hydrolase domain-containing protein 1A, putative, expressed
		Vang0184s00530	Vradi0023s00670	adaptin ear-binding coat-associated protein 2, putative, expressed
		Vang0189s00060	Vradi0353s00030	expressed protein
		Vang0189s00140	Vradi0353s00010	-
		Vang0189s00150	Vradi0353s00050	mRNA cap guanine-N7 methyltransferase 1, putative, expressed
		Vang0190s00020	Vradi0007s02440	metalloprotease ATP23, putative, expressed
		Vang0190s00030	Vradi0007s02390	PQ loop repeat domain containing protein, expressed
		Vang0190s00040	Vradi0007s00960	expressed protein
		Vang0190s00050	Vradi0007s02430	expressed protein
		Vang0190s00080	Vradi0007s00860	lysosomal alpha-mannosidase precursor, putative, expressed
		Vang0190s00090	Vradi0007s01290	cytochrome b-c1 complex subunit Rieske, mitochondrial precursor, putative, expressed
		Vang0190s00110	Vradi0007s02400	viral-response family protein, expressed
		Vang0190s00120	Vradi0007s00650	histone-lysine N-methyltransferase, putative, expressed
		Vang0190s00170	Vradi0007s01790	expressed protein
		Vang0190s00190	Vradi0007s02120	UPF0041 domain containing protein, putative, expressed
		Vang0190s00200	Vradi0007s00030	receptor-like protein kinase precursor, putative, expressed
		Vang0190s00210	Vradi0007s00790	-
		Vang0190s00220	Vradi0007s00990	protein kinase, putative, expressed
		Vang0190s00230	Vradi0007s01950	GRF zinc finger family protein, expressed
		Vang0190s00240	Vradi0007s02270	calcium-binding mitochondrial carrier CBG00135, putative, expressed
		Vang0190s00250	Vradi0007s00190	expressed protein
		Vang0190s00260	Vradi0007s00340	chalcone synthase, putative, expressed
		Vang0190s00300	Vradi0007s01650	DEAD-box ATP-dependent RNA helicase, putative, expressed
		Vang0198s00010	Vradi0023s00130	gibberellin response modulator protein, putative, expressed
		Vang0198s00040	Vradi0023s00810	core histone H2A/H2B/H3/H4, putative, expressed
		Vang0198s00050	Vradi0023s00770	ribosomal protein L24, putative, expressed
		Vang0198s00070	Vradi0023s00880	basic helix-loop-helix DND-binding domain containing protein, expressed
		Vang0198s00080	Vradi0023s00690	kinesin motor domain containing protein, putative, expressed
		Vang0198s00100	Vradi0023s00520	heat shock protein, putative, expressed
		Vang0198s00130	Vradi0023s00190	expressed protein
		Vang0198s00150	Vradi0023s00290	glycosyl transferase 8 domain containing protein, putative, expressed
		Vang0198s00170	Vradi0023s00610	expressed protein
		Vang0198s00190	Vradi0023s00390	-
		Vang0198s00260	Vradi0023s00870	plastocyanin-like domain containing protein, putative, expressed
		Vang0198s00270	Vradi0023s00600	RGH1A, putative, expressed
		Vang0198s00290	Vradi0023s00590	expressed protein
		Vang0198s00310	Vradi0023s00340	TBC domain containing protein, expressed
		Vang0198s00320	Vradi0023s00710	transposon protein, putative, CACTA, En/Spm sub-class, expressed
		Vang0198s00360	Vradi0023s00500	expressed protein
		Vang01g00010	Vradi06g00070	phosphoglycerate mutase, putative, expressed
		Vang01g00020	Vradi06g00140	zinc finger, C3HC4 type, domain containing protein, expressed
		Vang01g00030	Vradi06g00150	cytidylyltransferase domain containing protein, expressed
		Vang01g00040	Vradi06g00130	UDP-glucoronosyl/UDP-glucosyl transferase family protein, putative, expressed
		Vang01g00070	Vradi06g00120	protein kinase family protein, putative, expressed
		Vang01g00080	Vradi06g00110	DUF630/DUF632 domains containing protein, putative, expressed
		Vang01g00140	Vradi0111s00010	MYB family transcription factor, putative, expressed
		Vang01g00180	Vradi0111s00090	expressed protein
		Vang01g00190	Vradi0111s00070	metallothionein, putative, expressed
		Vang01g00240	Vradi0111s00100	DIE2/ALG10 family, putative, expressed
		Vang01g00250	Vradi0111s00110	pectinacetylesterase domain containing protein, expressed
		Vang01g00300	Vradi06g00310	fasciclin-like arabinogalactan protein 8 precursor, putative, expressed
		Vang01g00320	Vradi06g00340	acetyl-CoA acetyltransferase, cytosolic, putative, expressed
		Vang01g00360	Vradi06g00280	pentatricopeptide, putative, expressed
		Vang01g00370	Vradi06g00320	exosome complex exonuclease, putative, expressed
		Vang01g00380	Vradi06g00300	SNF1-related protein kinase regulatory subunit beta-1, putative, expressed
		Vang01g00400	Vradi06g00450	auxin-responsive protein-related, putative, expressed
		Vang01g00420	Vradi06g00400	expressed protein
		Vang01g00430	Vradi06g00420	WD domain, G-beta repeat domain containing protein, expressed
		Vang01g00440	Vradi06g00360	TBC domain containing protein, expressed
		Vang01g00450	Vradi06g00410	OsNucAP1 - Putative Nucleoporin Autopeptidase homologue, expressed
		Vang01g00460	Vradi06g00350	emp24/gp25L/p24 family protein, putative, expressed
		Vang01g00470	Vradi06g00460	RNA recognition motif containing protein, putative, expressed
		Vang01g00490	Vradi06g00370	fimbrin-like protein 2, putative, expressed
		Vang01g00500	Vradi06g00380	fasciclin domain containing protein, expressed
		Vang01g00510	Vradi06g00430	ribosomal L18p/L5e family protein, putative, expressed
		Vang01g00540	Vradi06g00500	WRKY87, expressed
		Vang01g00550	Vradi06g00490	DGCR14, putative, expressed
		Vang01g00560	Vradi06g00580	chlorophyll A-B binding protein, putative, expressed
		Vang01g00570	Vradi06g00480	STE_PAK_Ste20_Slob_Wnk.5 - STE kinases include homologs to sterile 7, sterile 11 and sterile 20 from yeast, expressed
		Vang01g00580	Vradi06g00550	potyvirus VPg interacting protein, putative, expressed
		Vang01g00600	Vradi06g00570	heat shock protein, putative, expressed
		Vang01g00620	Vradi06g00510	gibberellin response modulator protein, putative, expressed
		Vang01g00650	Vradi06g00560	PPR repeat domain containing protein, putative, expressed
		Vang01g00660	Vradi06g00620	-
		Vang01g00690	Vradi06g00600	nucleoporin, putative, expressed
		Vang01g00710	Vradi06g00610	expressed protein
		Vang01g00790	Vradi06g00700	enolase, putative, expressed
		Vang01g00800	Vradi06g00650	phycoerythrobilin ferredoxin oxidoreductase, putative, expressed
		Vang01g00860	Vradi06g00730	armadillo/beta-catenin-like repeat family protein, expressed
		Vang01g00870	Vradi06g00750	nuclear transcription factor Y subunit, putative, expressed
		Vang01g00900	Vradi06g00790	cytochrome c oxidase assembly protein COX15, putative, expressed
		Vang01g00910	Vradi06g00800	uncharacterized glycosyltransferase, putative, expressed
		Vang01g00920	Vradi06g00760	amino acid transporter, putative, expressed
		Vang01g00930	Vradi06g00780	amino acid transporter, putative, expressed
		Vang01g00950	Vradi06g00850	regulatory protein RecX family protein, putative, expressed
		Vang01g00960	Vradi06g00910	transporter-related, putative, expressed
		Vang01g00980	Vradi06g00890	expressed protein
		Vang01g01010	Vradi06g00860	receptor-like protein kinase 2 precursor, putative, expressed
		Vang01g01050	Vradi06g00950	red chlorophyll catabolite reductase, putative, expressed
		Vang01g01060	Vradi06g00930	neighbor of COX4, putative, expressed
		Vang01g01070	Vradi06g00960	CRAL/TRIO domain containing protein, expressed
		Vang01g01080	Vradi06g00940	oligopeptide transporter, putative, expressed
		Vang01g01090	Vradi06g00970	sucrase-related, putative, expressed
		Vang01g01110	Vradi06g00920	protein of unknown function DUF1296 domain containing protein, expressed
		Vang01g01120	Vradi06g01090	NLI interacting factor-like phosphatase, putative, expressed
		Vang01g01150	Vradi06g01000	NOL1/NOP2/sun family protein, putative, expressed
		Vang01g01160	Vradi06g01020	cytidylyltransferase domain containing protein, expressed
		Vang01g01180	Vradi06g01040	-
		Vang01g01190	Vradi06g01030	-
		Vang01g01210	Vradi06g01060	potassium channel protein, putative, expressed
		Vang01g01220	Vradi06g01050	cysteine synthase, putative, expressed
		Vang01g01300	Vradi06g01110	serine acetyltransferase protein, putative, expressed
		Vang01g01310	Vradi06g01120	peptidase, T1 family, putative, expressed
		Vang01g01360	Vradi06g01180	gibberellin response modulator protein, putative, expressed
		Vang01g01370	Vradi06g01140	CBS domain containing protein, expressed
		Vang01g01380	Vradi06g01160	mTERF family protein, expressed
		Vang01g01420	Vradi06g01260	Kinesin motor domain domain containing protein, expressed
		Vang01g01430	Vradi06g01240	RNA recognition motif containing protein, putative, expressed
		Vang01g01440	Vradi06g01220	STE_PAK_Ste20_Slob_Wnk.5 - STE kinases include homologs to sterile 7, sterile 11 and sterile 20 from yeast, expressed
		Vang01g01450	Vradi06g01280	tubulin-specific chaperone A, putative, expressed
		Vang01g01470	Vradi06g01290	pirin, putative, expressed
		Vang01g01480	Vradi06g01210	frigida, putative, expressed
		Vang01g01490	Vradi06g01200	WRKY87, expressed
		Vang01g01500	Vradi06g01250	C2 domain containing protein, putative, expressed
		Vang01g01550	Vradi06g01510	glucan endo-1,3-beta-glucosidase precursor, putative, expressed
		Vang01g01640	Vradi06g02690	FYVE zinc finger domain containing protein, expressed
		Vang01g01670	Vradi06g06010	OsWAK17 - OsWAK short gene, expressed
		Vang01g01690	Vradi06g05990	phytoene synthase, chloroplast precursor, putative, expressed
		Vang01g01700	Vradi06g02680	GTPase of unknown function domain containing protein, putative, expressed
		Vang01g01740	Vradi06g02620	DEAD-box ATP-dependent RNA helicase, putative, expressed
		Vang01g01760	Vradi06g02660	tetratricopeptide repeat containing protein, putative, expressed
		Vang01g01770	Vradi06g02640	SNF2 family N-terminal domain containing protein, expressed
		Vang01g01790	Vradi06g02650	DUF803 domain containing, putative, expressed
		Vang01g01800	Vradi06g02580	Sad1 / UNC-like C-terminal domain containing protein, putative, expressed
		Vang01g01810	Vradi06g02610	ATPase BadF/BadG/BcrA/BcrD type, putative, expressed
		Vang01g01820	Vradi06g02590	polygalacturonase, putative, expressed
		Vang01g01830	Vradi06g02600	expressed protein
		Vang01g01840	Vradi06g02550	expressed protein
		Vang01g01860	Vradi06g02570	pentatricopeptide containing protein, putative, expressed
		Vang01g01870	Vradi06g02560	pentatricopeptide, putative, expressed
		Vang01g01880	Vradi06g02530	CPuORF12 - conserved peptide uORF-containing transcript, expressed
		Vang01g01900	Vradi06g02410	-
		Vang01g01920	Vradi06g02480	HVT1, putative, expressed
		Vang01g01930	Vradi06g02490	WD repeat-containing protein, putative, expressed
		Vang01g01950	Vradi06g02510	reticulon domain containing protein, putative, expressed
		Vang01g01980	Vradi06g02460	transmembrane protein 56, putative, expressed
		Vang01g02010	Vradi06g02450	IPR027417
		Vang01g02050	Vradi06g02370	expressed protein
		Vang01g02080	Vradi06g02380	pleckstrin homology domain-containing protein, putative, expressed
		Vang01g02090	Vradi06g02260	expressed protein
		Vang01g02110	Vradi06g02310	lipase, putative, expressed
		Vang01g02150	Vradi06g02230	X8 domain containing protein, expressed
		Vang01g02160	Vradi06g02280	serine/threonine-protein kinase, putative, expressed
		Vang01g02180	Vradi06g02270	WRKY16, expressed
		Vang01g02210	Vradi06g02350	NOL1/NOP2/sun family protein, putative, expressed
		Vang01g02220	Vradi06g02300	-
		Vang01g02230	Vradi06g02240	pentatricopeptide, putative, expressed
		Vang01g02260	Vradi06g02140	glycosyl transferase 8 domain containing protein, putative, expressed
		Vang01g02270	Vradi06g02210	POLA4 - Putative DNA polymerase alpha complex subunit, expressed
		Vang01g02280	Vradi06g02200	CGMC_MAPKCMGC_2.4 - CGMC includes CDA, MAPK, GSK3, and CLKC kinases, expressed
		Vang01g02290	Vradi06g02150	expressed protein
		Vang01g02310	Vradi06g02180	-
		Vang01g02320	Vradi06g02190	PTHR19269
		Vang01g02360	Vradi06g02090	methyltransferase, putative, expressed
		Vang01g02370	Vradi06g02080	citrate synthase, putative, expressed
		Vang01g02390	Vradi06g02110	expressed protein
		Vang01g02410	Vradi06g02100	serine/threonine protein kinase, putative, expressed
		Vang01g02420	Vradi06g02040	KIN, antigenic determinant of recA protein, putative, expressed
		Vang01g02450	Vradi06g02000	OsCHL Chloroplastic lipocalin, expressed
		Vang01g02470	Vradi06g01960	expressed protein
		Vang01g02480	Vradi06g02020	phosphate/phosphate translocator, putative, expressed
		Vang01g02520	Vradi06g01940	expressed protein
		Vang01g02530	Vradi06g01950	cytochrome P450, putative, expressed
		Vang01g02540	Vradi06g01980	PolI-like DNA polymerase, putative, expressed
		Vang01g02550	Vradi06g01920	ATPAP18/PAP18, putative, expressed
		Vang01g02560	Vradi06g02010	ras-related protein, putative, expressed
		Vang01g02570	Vradi06g01990	-
		Vang01g02580	Vradi06g01840	expressed protein
		Vang01g02590	Vradi06g01830	-
		Vang01g02600	Vradi06g01850	peptide methionine sulfoxide reductase, putative, expressed
		Vang01g02610	Vradi06g01910	HEAT repeat family protein, putative, expressed
		Vang01g02620	Vradi06g01870	OTU-like cysteine protease family protein, putative, expressed
		Vang01g02630	Vradi06g01890	RING-H2 finger protein ATL2B, putative, expressed
		Vang01g02640	Vradi06g01880	endoribonuclease, putative, expressed
		Vang01g02670	Vradi06g01900	CAMK_CAMK_like.33 - CAMK includes calcium/calmodulin depedent protein kinases, expressed
		Vang01g02690	Vradi06g01740	expressed protein
		Vang01g02710	Vradi06g01730	mitochondrial glycoprotein, putative, expressed
		Vang01g02720	Vradi06g01800	DEAD-box ATP-dependent RNA helicase, putative, expressed
		Vang01g02740	Vradi06g01750	-
		Vang01g02760	Vradi06g01710	bromodomain domain containing protein, expressed
		Vang01g02770	Vradi06g01760	syntaxin 6, putative, expressed
		Vang01g02840	Vradi06g01670	dihydrolipoyllysine-residue succinyltransferase component of 2-oxoglutarate dehydrogenase complex, mitochondrial precursor, putative, expressed
		Vang01g02850	Vradi06g01680	expressed protein
		Vang01g02870	Vradi06g01600	ubiquitin carboxyl-terminal hydrolase domain containing protein, expressed
		Vang01g02880	Vradi06g01650	-
		Vang01g02920	Vradi06g01490	dynamin family protein, putative, expressed
		Vang01g02930	Vradi06g01510	glucan endo-1,3-beta-glucosidase precursor, putative, expressed
		Vang01g02940	Vradi06g01530	-
		Vang01g02950	Vradi06g01570	ZOS2-02 - C2H2 zinc finger protein, expressed
		Vang01g02970	Vradi06g01550	aspartate carbamoyltransferase, putative, expressed
		Vang01g02980	Vradi06g01590	-
		Vang01g02990	Vradi06g01580	surp module family protein, putative, expressed
		Vang01g03020	Vradi06g01540	ThiF family domain containing protein, putative, expressed
		Vang01g03030	Vradi06g01480	co-chaperone GrpE protein, putative, expressed
		Vang01g03060	Vradi06g01470	transposon protein, putative, Mutator sub-class, expressed
		Vang01g03080	Vradi06g01420	microtubule associated protein, putative, expressed
		Vang01g03110	Vradi06g01410	expressed protein
		Vang01g03120	Vradi06g01340	K02153
		Vang01g03130	Vradi06g01360	SNARE domain containing protein, putative, expressed
		Vang01g03150	Vradi06g01350	tubulin/FtsZ domain containing protein, putative, expressed
		Vang01g03170	Vradi06g01380	BPI/LBP family protein At3g20270 precursor, putative, expressed
		Vang01g03190	Vradi06g01370	Ser/Thr protein phosphatase family protein, putative, expressed
		Vang01g03200	Vradi06g01390	BAH domain containing protein, expressed
		Vang01g03210	Vradi06g01330	EDM2, putative, expressed
		Vang01g03220	Vradi06g01320	fimbrin-like protein 2, putative, expressed
		Vang01g03230	Vradi0134s00190	lysM domain containing protein, putative, expressed
		Vang01g03240	Vradi0134s00270	zinc finger, RING-type, putative, expressed
		Vang01g03260	Vradi0134s00420	cytochrome P450, putative, expressed
		Vang01g03270	Vradi0134s00350	retrotransposon protein, putative, unclassified, expressed
		Vang01g03300	Vradi0134s00060	MYB family transcription factor, putative, expressed
		Vang01g03310	Vradi0134s00010	mitosis protein dim1, putative, expressed
		Vang01g03320	Vradi0134s00180	expressed protein
		Vang01g03410	Vradi0134s00220	transcription elongation factor SPT4 homolog 1, putative, expressed
		Vang01g03500	Vradi06g05030	mitochondrial glycoprotein, putative, expressed
		Vang01g03510	Vradi06g05100	protein phosphatase 2C, putative, expressed
		Vang01g03520	Vradi06g05050	mannose-1-phosphate guanyltransferase, putative, expressed
		Vang01g03570	Vradi06g05080	methyltransferase, putative, expressed
		Vang01g03580	Vradi06g05090	-
		Vang01g03590	Vradi06g05040	acetyltransferase type B catalytic subunit, putative, expressed
		Vang01g03600	Vradi06g05020	amino acid kinase, putative, expressed
		Vang01g03620	Vradi06g04970	LIM domain-containing protein, putative, expressed
		Vang01g03650	Vradi06g05010	Yip1 domain containing protein, expressed
		Vang01g03660	Vradi06g04980	Ser/Thr protein phosphatase family protein, putative, expressed
		Vang01g03670	Vradi06g04990	WD domain, G-beta repeat domain containing protein, expressed
		Vang01g03680	Vradi06g05000	folylpolyglutamate synthase, mitochondrial precursor, putative, expressed
		Vang01g03690	Vradi06g04960	mitochondrial carrier protein, putative, expressed
		Vang01g03770	Vradi06g06750	RNA recognition motif containing protein, putative, expressed
		Vang01g03790	Vradi06g06760	F-box/LRR-repeat protein 3, putative, expressed
		Vang01g03800	Vradi06g06770	WRKY53, expressed
		Vang01g03830	Vradi06g06720	expressed protein
		Vang01g03840	Vradi06g06730	zinc finger, C3HC4 type domain containing protein, expressed
		Vang01g03870	Vradi06g06360	KIP1, putative, expressed
		Vang01g03890	Vradi06g06340	eukaryotic translation initiation factor 2 subunit beta, putative, expressed
		Vang01g03900	Vradi06g06330	AP2 domain containing protein, expressed
		Vang01g03930	Vradi06g06320	inactive receptor kinase At2g26730 precursor, putative, expressed
		Vang01g03970	Vradi06g03460	early-responsive to dehydration protein-related, putative, expressed
		Vang01g04000	Vradi06g03410	serine/threonine-protein kinase TOUSLED, putative, expressed
		Vang01g04020	Vradi06g03420	ubiquitin carboxyl-terminal hydrolase, putative, expressed
		Vang01g04060	Vradi06g03360	3-hydroxy-3-methylglutaryl-coenzyme A reductase, putative, expressed
		Vang01g04070	Vradi06g03350	T-complex protein, putative, expressed
		Vang01g04080	Vradi06g03380	hsp20/alpha crystallin family protein, putative, expressed
		Vang01g04090	Vradi06g03370	molybdopterin biosynthesis protein CNX1, putative, expressed
		Vang01g04120	Vradi06g03000	expressed protein
		Vang01g04150	Vradi06g02970	proline-rich family protein, putative, expressed
		Vang01g04160	Vradi06g02980	late embryogenesis abundant protein, putative, expressed
		Vang01g04190	Vradi06g02930	HEAT repeat family protein, putative, expressed
		Vang01g04200	Vradi06g02960	transcription initiation factor IID, putative, expressed
		Vang01g04210	Vradi06g02940	plastocyanin-like domain containing protein, putative, expressed
		Vang01g04230	Vradi06g02950	cyclin, putative, expressed
		Vang01g04240	Vradi06g02840	RNA recognition motif containing protein, putative, expressed
		Vang01g04270	Vradi06g02890	OsFBX5 - F-box domain containing protein, expressed
		Vang01g04280	Vradi06g02820	parvulin-type peptidyl prolyl cis/trans isomerase, putative, expressed
		Vang01g04310	Vradi06g02860	dihydropyrimidinase, putative, expressed
		Vang01g04350	Vradi06g02770	cig3, putative, expressed
		Vang01g04360	Vradi06g02790	pleckstrin homology domain-containing protein, putative, expressed
		Vang01g04370	Vradi06g02730	LRP1, putative, expressed
		Vang01g04390	Vradi06g02740	C2 domain containing protein, putative, expressed
		Vang01g04410	Vradi06g02760	-
		Vang01g04470	Vradi06g04890	-
		Vang01g04490	Vradi06g04850	zinc finger, C3HC4 type domain containing protein, expressed
		Vang01g04520	Vradi06g04880	surfeit locus protein, putative, expressed
		Vang01g04530	Vradi06g04760	MYB family transcription factor, putative, expressed
		Vang01g04540	Vradi06g04840	transmembrane amino acid transporter protein, putative, expressed
		Vang01g04600	Vradi06g04750	OsFBL23 - F-box domain and LRR containing protein, expressed
		Vang01g04670	Vradi06g04730	signal peptidase complex subunit 2, putative, expressed
		Vang01g04680	Vradi06g04740	expressed protein
		Vang01g04700	Vradi06g04620	syntaxin, putative, expressed
		Vang01g04710	Vradi06g04680	exostosin, putative, expressed
		Vang01g04720	Vradi06g04670	expressed protein
		Vang01g04730	Vradi06g04660	hs1, putative, expressed
		Vang01g04740	Vradi06g04700	aquaporin protein, putative, expressed
		Vang01g04800	Vradi06g04600	PF10440
		Vang01g04820	Vradi06g04580	-
		Vang01g04840	Vradi06g04550	60S acidic ribosomal protein P0, putative, expressed
		Vang01g04850	Vradi06g04530	EARLY flowering protein, putative, expressed
		Vang01g04890	Vradi06g04500	TKL_IRAK_CR4L.4 - The CR4L subfamily has homology with Crinkly4, expressed
		Vang01g04900	Vradi06g04490	NLI interacting factor-like phosphatase, putative, expressed
		Vang01g04920	Vradi06g04440	40S ribosomal protein S26, putative, expressed
		Vang01g04930	Vradi06g04470	expressed protein
		Vang01g04940	Vradi06g04450	zinc finger family protein, putative, expressed
		Vang01g04960	Vradi06g04480	protein kinase family protein, putative, expressed
		Vang01g04980	Vradi06g04420	expressed protein
		Vang01g04990	Vradi06g04410	expressed protein
		Vang01g05000	Vradi06g04430	expressed protein
		Vang01g05010	Vradi06g04400	K03348
		Vang01g05100	Vradi06g04240	ankyrin repeat-containing protein, putative, expressed
		Vang01g05110	Vradi06g05980	SET domain containing protein, expressed
		Vang01g05120	Vradi06g04220	methyltransferase, putative, expressed
		Vang01g05160	Vradi06g04270	outer membrane protein, OMP85 family protein, expressed
		Vang01g05170	Vradi06g04260	expressed protein
		Vang01g05180	Vradi06g05970	sucrose synthase, putative, expressed
		Vang01g05220	Vradi06g05910	expressed protein
		Vang01g05230	Vradi06g05870	dehydrogenase, putative, expressed
		Vang01g05240	Vradi06g05880	UTP--glucose-1-phosphate uridylyltransferase, putative, expressed
		Vang01g05250	Vradi06g05900	expansin precursor, putative, expressed
		Vang01g05290	Vradi06g05920	autophagy protein 5, putative, expressed
		Vang01g05300	Vradi06g05790	expressed protein
		Vang01g05350	Vradi06g05840	lectin protein kinase family protein, putative, expressed
		Vang01g05370	Vradi06g05800	splicing factor, putative, expressed
		Vang01g05380	Vradi06g05780	KANADI1, putative, expressed
		Vang01g05400	Vradi06g05770	-
		Vang01g05410	Vradi06g05760	ZOS3-07 - C2H2 zinc finger protein, expressed
		Vang01g05460	Vradi06g05700	ZOS5-11 - C2H2 zinc finger protein, expressed
		Vang01g05500	Vradi06g05680	aspartic proteinase nepenthesin precursor, putative, expressed
		Vang01g05510	Vradi06g05600	atypical receptor-like kinase MARK, putative, expressed
		Vang01g05520	Vradi06g05610	hsp20/alpha crystallin family protein, putative, expressed
		Vang01g05530	Vradi06g05620	cysteine-rich repeat secretory protein precursor, putative, expressed
		Vang01g05550	Vradi06g05670	pentatricopeptide, putative, expressed
		Vang01g05570	Vradi06g05590	GDSL-like lipase/acylhydrolase, putative, expressed
		Vang01g05580	Vradi06g05560	-
		Vang01g05590	Vradi06g05570	glucan endo-1,3-beta-glucosidase precursor, putative, expressed
		Vang01g05620	Vradi06g05490	HMG-Y-related protein A, putative, expressed
		Vang01g05630	Vradi06g05500	expressed protein
		Vang01g05640	Vradi06g05510	ATA15 protein, putative, expressed
		Vang01g05650	Vradi06g05540	ADP-ribosylation factor, putative, expressed
		Vang01g05660	Vradi06g05520	nucleolar complex protein, putative, expressed
		Vang01g05680	Vradi06g05530	HMG-Y-related protein A, putative, expressed
		Vang01g05710	Vradi06g05460	expressed protein
		Vang01g05730	Vradi06g05480	GRAS family transcription factor domain containing protein, expressed
		Vang01g05760	Vradi06g05430	kinase, pfkB family, putative, expressed
		Vang01g05800	Vradi06g05440	OsCML18 - Calmodulin-related calcium sensor protein, expressed
		Vang01g05810	Vradi06g05390	armadillo/beta-catenin repeat family protein, putative, expressed
		Vang01g05850	Vradi06g05360	expressed protein
		Vang01g05900	Vradi06g05300	DNA-repair protein complementing XP-C cells, putative, expressed
		Vang01g05910	Vradi06g05280	SR repressor protein, putative, expressed
		Vang01g05930	Vradi06g05330	expressed protein
		Vang01g05940	Vradi06g05270	C2 domain containing protein, putative, expressed
		Vang01g05950	Vradi06g05320	radical SAM enzyme, putative, expressed
		Vang01g05960	Vradi06g05310	armadillo/beta-catenin-like repeat containing protein, expressed
		Vang01g05970	Vradi06g05340	expressed protein
		Vang01g05990	Vradi06g05220	ribosomal RNA large subunit methyltransferase J, putative, expressed
		Vang01g06010	Vradi06g05240	transcription factor X1, putative, expressed
		Vang01g06030	Vradi06g05230	expansin precursor, putative, expressed
		Vang01g06040	Vradi06g05250	adaptin, putative, expressed
		Vang01g06050	Vradi06g05210	actin, putative, expressed
		Vang01g06160	Vradi06g03290	-
		Vang01g06170	Vradi06g03310	OsFBW1 - F-box domain and WD40 repeat containing protein, expressed
		Vang01g06180	Vradi06g03270	DUF630/DUF632 domains containing protein, putative, expressed
		Vang01g06190	Vradi06g03300	dehydrogenase, putative, expressed
		Vang01g06210	Vradi06g03330	transposon protein, putative, unclassified, expressed
		Vang01g06240	Vradi06g03200	kinase, pfkB family, putative, expressed
		Vang01g06260	Vradi06g03210	argonaute, putative, expressed
		Vang01g06270	Vradi06g03260	NHL25, putative, expressed
		Vang01g06280	Vradi06g03190	la domain containing protein, putative, expressed
		Vang01g06290	Vradi06g03250	expressed protein
		Vang01g06310	Vradi06g03220	BRASSINOSTEROID INSENSITIVE 1-associated receptor kinase 1 precursor, putative, expressed
		Vang01g06320	Vradi06g03180	RNA binding protein, putative, expressed
		Vang01g06340	Vradi06g03110	-
		Vang01g06350	Vradi06g03150	exonuclease, putative, expressed
		Vang01g06370	Vradi06g03170	SNF1-related protein kinase regulatory subunit beta-1, putative, expressed
		Vang01g06390	Vradi06g03120	cyclin-dependent kinase, putative, expressed
		Vang01g06400	Vradi06g03140	TGD2, putative, expressed
		Vang01g06410	Vradi06g03130	CAMK_KIN1/SNF1/Nim1_like.37 - CAMK includes calcium/calmodulin depedent protein kinases, expressed
		Vang01g06420	Vradi06g03160	OsCam2 - Calmodulin, expressed
		Vang01g06440	Vradi06g03080	elongation factor protein, putative, expressed
		Vang01g06450	Vradi06g03100	expressed protein
		Vang01g06460	Vradi06g03070	zinc finger, C3HC4 type domain containing protein, expressed
		Vang01g06470	Vradi06g03060	UBA/TS-N domain containing protein, expressed
		Vang01g06490	Vradi06g03090	PPR repeat domain containing protein, putative, expressed
		Vang01g06510	Vradi06g04120	phox domain-containing protein, putative, expressed
		Vang01g06520	Vradi06g04150	helicase conserved C-terminal domain containing protein, expressed
		Vang01g06540	Vradi06g04130	laccase precursor protein, putative, expressed
		Vang01g06580	Vradi06g03880	nuclear ribonuclease Z, putative, expressed
		Vang01g06590	Vradi06g03870	dual specificity protein phosphatase, putative, expressed
		Vang01g06600	Vradi06g03900	IQ calmodulin-binding motif family protein, putative, expressed
		Vang01g06610	Vradi06g03890	BPI/LBP family protein At3g20270 precursor, putative, expressed
		Vang01g06650	Vradi06g04090	prenylated rab acceptor, putative, expressed
		Vang01g06700	Vradi06g03810	centromere/kinetochore protein zw10, putative, expressed
		Vang01g06720	Vradi06g03820	mTERF domain containing protein, expressed
		Vang01g06730	Vradi06g03800	OsPDIL2-3 protein disulfide isomerase PDIL2-3, expressed
		Vang01g06740	Vradi06g03770	zinc finger, C3HC4 type domain containing protein, expressed
		Vang01g06760	Vradi06g03780	-
		Vang01g06770	Vradi06g03720	COP1, putative, expressed
		Vang01g06790	Vradi06g03760	zinc finger C-x8-C-x5-C-x3-H type family protein, expressed
		Vang01g06810	Vradi06g03710	tyrosine phosphatase family protein, putative, expressed
		Vang01g06840	Vradi06g03610	LYK8, putative, expressed
		Vang01g06860	Vradi06g03550	ML domain protein, putative, expressed
		Vang01g06890	Vradi06g03520	FAD dependent oxidoreductase, putative, expressed
		Vang01g06910	Vradi06g03600	PPR repeat domain containing protein, putative, expressed
		Vang01g06960	Vradi06g03530	enzyme of the cupin superfamily protein, putative, expressed
		Vang01g06990	Vradi06g03470	ZOS1-09 - C2H2 zinc finger protein, expressed
		Vang01g07020	Vradi06g04050	staphylococcal nuclease homologue, putative, expressed
		Vang01g07040	Vradi06g04020	transmembrane amino acid transporter protein, putative, expressed
		Vang01g07050	Vradi06g04070	-
		Vang01g07060	Vradi06g04060	heavy metal-associated domain containing protein, expressed
		Vang01g07070	Vradi06g04040	SAG20, putative, expressed
		Vang01g07080	Vradi06g04030	alpha-soluble NSF attachment protein, putative, expressed
		Vang01g07100	Vradi06g03510	-
		Vang01g07110	Vradi06g03970	expressed protein
		Vang01g07140	Vradi06g04010	-
		Vang01g07160	Vradi06g04000	expressed protein
		Vang01g07170	Vradi06g03990	expressed protein
		Vang01g07190	Vradi06g03960	indole-3-glycerol phosphate synthase, chloroplast precursor, putative, expressed
		Vang01g07210	Vradi06g03950	-
		Vang01g07350	Vradi06g06630	-
		Vang01g07370	Vradi06g06590	expressed protein
		Vang01g07390	Vradi06g06650	tRNA pseudouridine synthase family protein, putative, expressed
		Vang01g07410	Vradi06g06560	tyrosyl-tRNA synthetase, putative, expressed
		Vang01g07430	Vradi06g06570	armadillo/beta-catenin repeat family protein, putative, expressed
		Vang01g07440	Vradi06g06530	-
		Vang01g07450	Vradi06g06520	CAMK_KIN1/SNF1/Nim1_like.8 - CAMK includes calcium/calmodulin depedent protein kinases, expressed
		Vang01g07620	Vradi06g06430	nucleotidyltransferase, putative, expressed
		Vang01g07630	Vradi06g06440	CPuORF36 - conserved peptide uORF-containing transcript, expressed
		Vang01g07770	Vradi06g06160	E2F-related protein, putative, expressed
		Vang01g07780	Vradi06g06150	transmembrane protein 56, putative, expressed
		Vang01g07790	Vradi06g06190	ABC transporter, ATP-binding protein, putative, expressed
		Vang01g07800	Vradi06g06140	CBS domain containing membrane protein, putative, expressed
		Vang01g07810	Vradi06g06180	expressed protein
		Vang01g07820	Vradi06g06210	KH domain containing protein, putative, expressed
		Vang01g07830	Vradi06g06130	thiamine pyrophosphate enzyme, C-terminal TPP binding domain containing protein, expressed
		Vang01g07840	Vradi06g06120	deoxyuridine 5-triphosphate nucleotidohydrolase, putative, expressed
		Vang01g07870	Vradi06g06100	FHA domain containing protein, putative, expressed
		Vang01g07910	Vradi06g06070	NC domain-containing protein, putative, expressed
		Vang01g07920	Vradi06g06060	auxin response factor, putative, expressed
		Vang01g07950	Vradi06g06080	AMP-binding enzyme, putative, expressed
		Vang01g08050	Vradi0153s00050	snf1-related kinase interactor 2, putative, expressed
		Vang01g08070	Vradi0153s00150	AP2 domain containing protein, expressed
		Vang01g08080	Vradi0153s00530	-
		Vang01g08090	Vradi0153s00330	cyclin-dependent kinase B1-1, putative, expressed
		Vang01g08100	Vradi0153s00440	-
		Vang01g08110	Vradi0153s00400	protein phosphatase 2C, putative, expressed
		Vang01g08120	Vradi0153s00170	-
		Vang01g08140	Vradi0153s00140	kelch repeat protein, putative, expressed
		Vang01g08150	Vradi0153s00080	-
		Vang01g08170	Vradi0153s00420	kelch repeat protein, putative, expressed
		Vang01g08180	Vradi0153s00390	pyridoxamine 5\'-phosphate oxidase family protein, putative, expressed
		Vang01g08200	Vradi0153s00120	glycosyl hydrolase family 47 domain contain protein, expressed
		Vang01g08210	Vradi0153s00100	KH domain-containing protein, putative, expressed
		Vang01g08220	Vradi0153s00180	cation efflux family protein, putative, expressed
		Vang01g08240	Vradi0153s00520	GATA transcription factor 25, putative, expressed
		Vang01g08250	Vradi0153s00380	60S ribosomal protein L7, putative, expressed
		Vang01g08260	Vradi0153s00160	coatomer subunit beta-1, putative, expressed
		Vang01g08280	Vradi0153s00250	-
		Vang01g08290	Vradi0153s00410	CSLC2 - cellulose synthase-like family C, expressed
		Vang01g08300	Vradi0153s00300	growth regulator related protein, putative, expressed
		Vang01g08310	Vradi0153s00370	expressed protein
		Vang01g08340	Vradi0153s00010	mitochondrial carrier protein, putative, expressed
		Vang01g08350	Vradi0153s00060	expressed protein
		Vang01g08360	Vradi0153s00040	ATP synthase epsilon chain, mitochondrial, putative, expressed
		Vang01g08380	Vradi0153s00280	cytokinin-N-glucosyltransferase 1, putative, expressed
		Vang01g08400	Vradi0153s00460	proline rich protein 3, putative, expressed
		Vang01g08410	Vradi0153s00340	D-3-phosphoglycerate dehydrogenase, chloroplast precursor, putative, expressed
		Vang01g08520	Vradi0153s00290	protein kinase PKN/PRK1, effector, putative, expressed
		Vang01g08530	Vradi0153s00430	indole-3-acetate beta-glucosyltransferase, putative, expressed
		Vang01g08560	Vradi0153s00070	APO, putative, expressed
		Vang01g08570	Vradi0153s00470	cinnamoyl CoA reductase, putative, expressed
		Vang01g08580	Vradi0153s00320	transposon protein, putative, CACTA, En/Spm sub-class, expressed
		Vang01g08610	Vradi0153s00110	protein kinase, putative, expressed
		Vang01g08620	Vradi0153s00020	ubiquitin-activating enzyme, putative, expressed
		Vang01g08630	Vradi0153s00490	expressed protein
		Vang01g08640	Vradi0153s00480	glioma tumor suppressor candidate region gene 2 protein, putative, expressed
		Vang01g08650	Vradi0153s00540	DUF640 domain containing protein, putative, expressed
		Vang01g08710	Vradi06g08880	metal cation transporter, putative, expressed
		Vang01g08750	Vradi06g08860	6PF-2-K/Fru-2,6-P2ASE liver isozyme, putative, expressed
		Vang01g08790	Vradi06g08750	selT-like protein precursor, putative, expressed
		Vang01g08820	Vradi06g08790	proteins of unknown function domain containing protein, putative, expressed
		Vang01g08840	Vradi06g08720	omega-3 fatty acid desaturase, chloroplast precursor, putative, expressed
		Vang01g08850	Vradi06g08730	calreticulin family protein, expressed
		Vang01g08860	Vradi06g08690	zinc finger family protein, putative, expressed
		Vang01g08870	Vradi06g08680	expressed protein
		Vang01g08910	Vradi06g06860	WD domain, G-beta repeat domain containing protein, expressed
		Vang01g08930	Vradi06g06900	UDP-glucoronosyl and UDP-glucosyl transferase domain containing protein, expressed
		Vang01g08960	Vradi06g06940	OsFtsH7 FtsH protease, homologue of AtFtsH7, expressed
		Vang01g08970	Vradi06g06950	josephin, putative, expressed
		Vang01g08980	Vradi06g06930	NADPH-dependent FMN reductase domain containing protein, expressed
		Vang01g09040	Vradi06g07010	MYB family transcription factor, putative, expressed
		Vang01g09110	Vradi06g07090	thioesterase family protein, putative, expressed
		Vang01g09120	Vradi06g07070	-
		Vang01g09160	Vradi06g07080	IPR008004
		Vang01g09230	Vradi0180s00010	ubiquitin-protein ligase 1, putative, expressed
		Vang01g09240	Vradi0180s00060	transcription initiation factor IIA gamma chain, putative, expressed
		Vang01g09270	Vradi0180s00140	HVA22, putative, expressed
		Vang01g09310	Vradi0180s00180	GATA transcription factor 25, putative, expressed
		Vang01g09330	Vradi0180s00100	exonuclease, putative, expressed
		Vang01g09340	Vradi0180s00090	IPR011990,IPR013026,IPR019734
		Vang01g09350	Vradi0180s00170	-
		Vang01g09410	Vradi06g07490	metallo-beta-lactamase family protein, putative, expressed
		Vang01g09460	Vradi06g07500	ribosomal protein, putative, expressed
		Vang01g09470	Vradi06g07510	inactive receptor kinase At2g26730 precursor, putative, expressed
		Vang01g09510	Vradi06g07440	expressed protein
		Vang01g09520	Vradi06g07460	C2 domain containing protein, putative, expressed
		Vang01g09560	Vradi06g07420	peptidase family C78 domain containing protein, expressed
		Vang01g09570	Vradi06g07430	integral membrane protein, putative, expressed
		Vang01g09580	Vradi06g07410	expressed protein
		Vang01g09600	Vradi06g07340	rpp14 family protein, expressed
		Vang01g09630	Vradi06g07360	thaumatin, putative, expressed
		Vang01g09640	Vradi06g07320	mutS domain V family protein, expressed
		Vang01g09650	Vradi06g07350	-
		Vang01g09750	Vradi06g07300	expressed protein
		Vang01g09760	Vradi06g07290	expressed protein
		Vang01g09790	Vradi06g07230	no apical meristem protein, putative, expressed
		Vang01g09820	Vradi06g07220	fructose-bisphospate aldolase isozyme, putative, expressed
		Vang01g09830	Vradi06g07250	mTERF domain containing protein, expressed
		Vang01g09900	Vradi06g07200	armadillo/beta-catenin repeat family protein, putative, expressed
		Vang01g09910	Vradi06g07210	protein of unknown function DUF1296 domain containing protein, expressed
		Vang01g09930	Vradi06g07180	-
		Vang01g09960	Vradi06g07140	CCT/B-box zinc finger protein, putative, expressed
		Vang01g09970	Vradi06g07170	starch binding domain containing protein, putative, expressed
		Vang01g09980	Vradi06g07150	zinc finger, C3HC4 type domain containing protein, expressed
		Vang01g09990	Vradi06g07120	tyrosine protein kinase domain containing protein, putative, expressed
		Vang01g10000	Vradi06g07110	transporter, major facilitator family, putative, expressed
		Vang01g10100	Vradi06g07880	uncharacterized glycosyl hydrolase Rv2006/MT2062, putative, expressed
		Vang01g10120	Vradi06g07910	transporter, putative, expressed
		Vang01g10170	Vradi0187s00050	phosphate-induced protein 1 conserved region domain containing protein, expressed
		Vang01g10210	Vradi0187s00090	phospho-2-dehydro-3-deoxyheptonate aldolase, chloroplast precursor, putative, expressed
		Vang01g10280	Vradi0187s00040	14-3-3 protein, putative, expressed
		Vang01g10300	Vradi0187s00120	cytochrome c oxidase subunit, putative, expressed
		Vang01g10330	Vradi0187s00100	growth regulator related protein, putative, expressed
		Vang01g10560	Vradi06g10250	appr-1-p processing enzyme family protein, putative, expressed
		Vang01g10580	Vradi06g10240	-
		Vang01g10650	Vradi06g10270	CCT motif family protein, expressed
		Vang01g10660	Vradi06g10280	hydrolase, alpha/beta fold family domain containing protein, expressed
		Vang01g10680	Vradi06g10320	BTB1 - Bric-a-Brac,Tramtrack, Broad Complex BTB domain, expressed
		Vang01g10700	Vradi06g10310	ubiquitin carboxyl-terminal hydrolase family protein, expressed
		Vang01g10710	Vradi06g10370	-
		Vang01g10740	Vradi06g10410	heat shock protein DnaJ, putative, expressed
		Vang01g10760	Vradi06g10390	glucose-6-phosphate isomerase, putative, expressed
		Vang01g10770	Vradi06g10380	-
		Vang01g10810	Vradi06g10430	cyclin, putative, expressed
		Vang01g10820	Vradi06g10450	AT5G50010.1
		Vang01g10830	Vradi06g10460	zinc finger protein, putative, expressed
		Vang01g11120	Vradi06g09100	nucleoporin, putative, expressed
		Vang01g11260	Vradi06g09160	OsSCP48 - Putative Serine Carboxypeptidase homologue, expressed
		Vang01g11300	Vradi06g09170	glycosyl transferase, putative, expressed
		Vang01g11340	Vradi06g09210	-
		Vang01g11380	Vradi06g09240	aldehyde dehydrogenase, putative, expressed
		Vang01g11440	Vradi06g09250	expressed protein
		Vang01g11470	Vradi06g11020	ribonuclease protein, putative, expressed
		Vang01g11500	Vradi06g09290	GHMP kinases ATP-binding protein, putative, expressed
		Vang01g11530	Vradi06g11010	expressed protein
		Vang01g11560	Vradi06g11000	expressed protein
		Vang01g11610	Vradi06g10960	emp24/gp25L/p24 family protein, putative, expressed
		Vang01g11620	Vradi06g10970	peptidase, putative, expressed
		Vang01g11690	Vradi06g10880	cation transport regulator-like protein 1, putative, expressed
		Vang01g11700	Vradi06g10890	integral membrane protein DUF6 containing protein, expressed
		Vang01g11730	Vradi06g10870	expressed protein
		Vang01g11750	Vradi06g10830	universal stress protein domain containing protein, putative, expressed
		Vang01g11760	Vradi06g10820	HEAT, putative, expressed
		Vang01g11780	Vradi06g10800	acyl-CoA synthetase protein, putative, expressed
		Vang01g11800	Vradi06g10810	expressed protein
		Vang01g11830	Vradi06g10760	-
		Vang01g11850	Vradi06g10730	expressed protein
		Vang01g11870	Vradi06g10700	retinoblastoma-binding protein-like, putative, expressed
		Vang01g11880	Vradi06g10710	dimethyladenosine transferase, putative, expressed
		Vang01g11890	Vradi06g10690	hsp20/alpha crystallin family protein, putative, expressed
		Vang01g11900	Vradi0390s00020	retrotransposon protein, putative, unclassified, expressed
		Vang01g11910	Vradi0390s00010	-
		Vang01g11920	Vradi06g09960	expressed protein
		Vang01g11940	Vradi0390s00050	chlorophyllide a oxygenase, chloroplast precursor, putative, expressed
		Vang01g11960	Vradi0390s00070	proline-rich cell wall protein-like, putative, expressed
		Vang01g11970	Vradi0390s00030	C3-BTB1 - Bric-a-Brac, Tramtrack, Broad Complex BTB domain with C3 subfamily conserved sequence, expressed
		Vang01g12060	Vradi06g10100	pectinesterase, putative, expressed
		Vang01g12090	Vradi06g09900	expressed protein
		Vang01g12130	Vradi06g10120	membrane protein, putative, expressed
		Vang01g12140	Vradi06g10140	peroxisomal membrane protein, putative, expressed
		Vang01g12190	Vradi06g10170	seven in absentia protein family domain containing protein, expressed
		Vang01g12200	Vradi06g10200	CAPIP1, putative, expressed
		Vang01g12230	Vradi06g10210	DNA polymerase I family protein, expressed
		Vang01g12270	Vradi06g10040	-
		Vang01g12310	Vradi06g10060	bZIP transcription factor domain containing protein, expressed
		Vang01g12370	Vradi06g10070	OsSBeL1 - Putative Serine Beta-Lactamase homologue, expressed
		Vang01g12420	Vradi06g09540	protein phosphatase 2C, putative, expressed
		Vang01g12430	Vradi06g09520	OsWAK10d - OsWAK receptor-like cytoplasmic kinase OsWAK-RLCK, expressed
		Vang01g12470	Vradi06g09510	aminotransferase, putative, expressed
		Vang01g12490	Vradi06g09430	Protein kinase domain containing protein, expressed
		Vang01g12500	Vradi06g09500	Protein kinase domain containing protein, expressed
		Vang01g12540	Vradi06g09390	transcription factor, putative, expressed
		Vang01g12550	Vradi06g09410	glutamate synthase, chloroplast precursor, putative, expressed
		Vang01g12710	Vradi06g12150	RNA recognition motif containing protein, expressed
		Vang01g12720	Vradi06g12170	expressed protein
		Vang01g12740	Vradi06g12120	Mur ligase family protein, putative, expressed
		Vang01g12750	Vradi06g12110	hemoglobin-like protein HbO, putative, expressed
		Vang01g12760	Vradi06g12190	WRKY68, expressed
		Vang01g12770	Vradi06g12200	ATEXO70G1, putative, expressed
		Vang01g12780	Vradi06g12220	zinc finger, C3HC4 type domain containing protein, expressed
		Vang01g12790	Vradi06g12210	CBS domain containing protein, expressed
		Vang01g12810	Vradi06g12230	expressed protein
		Vang01g12850	Vradi06g12260	plasma membrane ATPase, putative, expressed
		Vang01g12860	Vradi06g12250	K10881
		Vang01g12870	Vradi06g12270	ZOS6-08 - C2H2 zinc finger protein, expressed
		Vang01g12880	Vradi06g12310	RPA2A - Putative single-stranded DNA binding complex subunit 2, expressed
		Vang01g12890	Vradi06g12330	selT/selW/selH selenoprotein domain containing protein, expressed
		Vang01g12900	Vradi06g12300	ELMO/CED-12 family protein, putative, expressed
		Vang01g12910	Vradi06g12280	expressed protein
		Vang01g12940	Vradi06g12370	expressed protein
		Vang01g12950	Vradi06g12400	S-adenosyl-L-methionine-dependent methyltransferase mraW, putative, expressed
		Vang01g12960	Vradi06g12380	ubiquitin carboxyl-terminal hydrolase 26, putative, expressed
		Vang01g12970	Vradi06g12360	containing DUF163, putative, expressed
		Vang01g12990	Vradi06g12350	PAP fibrillin family domain containing protein, expressed
		Vang01g13000	Vradi06g12420	expressed protein
		Vang01g13010	Vradi06g12340	DNA binding protein, putative, expressed
		Vang01g13040	Vradi06g12470	DUF581 domain containing protein, expressed
		Vang01g13050	Vradi06g12450	glucan endo-1,3-beta-glucosidase precursor, putative, expressed
		Vang01g13060	Vradi06g12480	TATA-binding protein-associated factor TAFII55 family protein, putative, expressed
		Vang01g13070	Vradi06g12440	rRNA 2-O-methyltransferase fibrillarin 2, putative, expressed
		Vang01g13120	Vradi06g11110	vacuolar protein sorting-associated protein 16, putative, expressed
		Vang01g13130	Vradi06g11100	oxysterol-binding protein, putative, expressed
		Vang01g13190	Vradi06g11130	OsCML10 - Calmodulin-related calcium sensor protein, expressed
		Vang01g13240	Vradi06g11180	STE_MEKK_ste11_MAP3K.12 - STE kinases include homologs to sterile 7, sterile 11 and sterile 20 from yeast, expressed
		Vang01g13300	Vradi06g11260	expressed protein
		Vang01g13310	Vradi06g11270	No apical meristem protein, putative, expressed
		Vang01g13320	Vradi06g11250	kinesin motor domain containing protein, putative, expressed
		Vang01g13330	Vradi06g11310	SWIRM domain containing protein, expressed
		Vang01g13340	Vradi06g11300	peptidase, T1 family, putative, expressed
		Vang01g13350	Vradi06g11290	zinc finger, C3HC4 type family protein, expressed
		Vang01g13430	Vradi06g11360	RNA recognition motif containing protein, putative, expressed
		Vang01g13480	Vradi06g11390	TOPBP1A - Similar to DNA replication protein TOPBP1 from, expressed
		Vang01g13490	Vradi06g11410	wound-responsive family protein, putative, expressed
		Vang01g13570	Vradi06g12550	-
		Vang01g13580	Vradi06g12530	expressed protein
		Vang01g13610	Vradi06g12580	transposon protein, putative, unclassified, expressed
		Vang01g13620	Vradi06g12560	AT5G11440.1
		Vang01g13640	Vradi06g12610	pentatricopeptide, putative, expressed
		Vang01g13660	Vradi06g12570	zinc finger family protein, putative, expressed
		Vang01g13690	Vradi06g12590	cyclin, putative, expressed
		Vang01g13720	Vradi06g12630	transcriptional corepressor LEUNIG, putative, expressed
		Vang01g13740	Vradi06g11490	glutathione S-transferase, putative, expressed
		Vang01g13840	Vradi06g11520	-
		Vang01g13860	Vradi06g11530	tetratricopeptide repeat domain containing protein, expressed
		Vang01g13910	Vradi06g11640	OsFBL22 - F-box domain and LRR containing protein, expressed
		Vang01g13920	Vradi06g11590	VHS and GAT domain containing protein, expressed
		Vang01g13930	Vradi06g11600	ACT domain containing protein, putative, expressed
		Vang01g13950	Vradi06g11700	chitin-inducible gibberellin-responsive protein, putative, expressed
		Vang01g13990	Vradi06g11710	exonuclease, putative, expressed
		Vang01g14000	Vradi06g11670	ras-related protein, putative, expressed
		Vang01g14020	Vradi06g11680	-
		Vang01g14030	Vradi06g11750	acyl-desaturase, chloroplast precursor, putative, expressed
		Vang01g14050	Vradi06g11780	exostosin family domain containing protein, expressed
		Vang01g14060	Vradi06g11730	transcriptional corepressor SEUSS, putative, expressed
		Vang01g14110	Vradi06g11810	aminotransferase domain containing protein, putative, expressed
		Vang01g14120	Vradi06g11790	cyclic nucleotide-gated ion channel 1, putative, expressed
		Vang01g14160	Vradi06g11860	serine esterase family protein, putative, expressed
		Vang01g14300	Vradi06g11980	CS domain containing protein, putative, expressed
		Vang01g14310	Vradi06g11990	TBC domain containing protein, expressed
		Vang01g14350	Vradi06g12040	protein phosphatase 2C, putative, expressed
		Vang01g14360	Vradi06g12030	MYB family transcription factor, putative, expressed
		Vang01g14390	Vradi06g12080	RNA polymerase sigma factor, putative, expressed
		Vang01g14440	Vradi06g12060	RNA binding protein, putative, expressed
		Vang01g14470	Vradi06g12680	vacuolar ATP synthase, putative, expressed
		Vang01g14490	Vradi06g12690	FAD binding domain containing protein, expressed
		Vang01g14500	Vradi06g12700	ribosomal protein L24, putative, expressed
		Vang01g14530	Vradi06g12740	cytochrome b-c1 complex subunit 7, putative, expressed
		Vang01g14540	Vradi06g12750	expressed protein
		Vang01g14550	Vradi06g12710	endonuclease/exonuclease/phosphatase family domain containing protein, expressed
		Vang01g14580	Vradi06g12760	kinesin motor domain containing protein, putative, expressed
		Vang01g14610	Vradi06g12810	expressed protein
		Vang01g14640	Vradi06g12820	DEAD-box ATP-dependent RNA helicase, putative, expressed
		Vang01g14650	Vradi06g12800	ATPase, AFG1 family domain containing protein, expressed
		Vang01g14660	Vradi06g12850	OsFBL7 - F-box domain and LRR containing protein, expressed
		Vang01g14710	Vradi06g12890	expressed protein
		Vang01g14720	Vradi06g13040	protein kinase domain containing protein, expressed
		Vang01g14730	Vradi06g12870	-
		Vang01g14740	Vradi06g12880	transporter family protein, putative, expressed
		Vang01g14770	Vradi06g13020	galactosyltransferase family protein, putative, expressed
		Vang01g14780	Vradi06g12960	expressed protein
		Vang01g14800	Vradi06g12920	EF hand family protein, putative, expressed
		Vang01g14810	Vradi06g12930	octicosapeptide/Phox/Bem1p, putative, expressed
		Vang01g14840	Vradi06g12940	MEMO1, putative, expressed
		Vang01g14940	Vradi06g13440	histone-lysine N-methyltransferase, H3 lysine-4 specific ATX1, putative, expressed
		Vang01g14960	Vradi06g13430	-
		Vang01g14970	Vradi06g13410	aberrant root formation protein 4, putative, expressed
		Vang01g14990	Vradi06g13390	protein kinase family protein, putative, expressed
		Vang01g15010	Vradi06g13380	aminotransferase, classes I and II, domain containing protein, expressed
		Vang01g15020	Vradi06g13420	expressed protein
		Vang01g15030	Vradi06g13340	mitochondrial glycoprotein, putative, expressed
		Vang01g15040	Vradi06g13350	ethylene-responsive element-binding protein, putative, expressed
		Vang01g15080	Vradi06g13330	glycosyl hydrolase, putative, expressed
		Vang01g15140	Vradi06g13240	integral membrane transporter family protein, putative, expressed
		Vang01g15150	Vradi06g13250	ubiquitin carboxyl-terminal hydrolase domain containing protein, expressed
		Vang01g15160	Vradi06g13280	spotted leaf 11, putative, expressed
		Vang01g15190	Vradi06g13230	protein phosphatase 2C, putative, expressed
		Vang01g15230	Vradi06g13180	G protein coupled receptor, putative, expressed
		Vang01g15250	Vradi06g13210	peptidyl-prolyl cis-trans isomerase, putative, expressed
		Vang01g15270	Vradi06g13220	expressed protein
		Vang01g15280	Vradi06g13170	expressed protein
		Vang01g15290	Vradi06g13160	smr domain containing protein, expressed
		Vang01g15320	Vradi06g13130	oxidoreductase, 2OG-Fe oxygenase family protein, putative, expressed
		Vang01g15330	Vradi06g13140	expressed protein
		Vang01g15340	Vradi06g13100	ubiquitin carboxyl-terminal hydrolase family protein, expressed
		Vang01g15360	Vradi06g13120	zinc finger, C3HC4 type domain containing protein, expressed
		Vang01g15370	Vradi06g13110	OsFBX94 - F-box domain containing protein, expressed
		Vang01g15390	Vradi06g13060	EDR2, putative, expressed
		Vang01g15400	Vradi06g13080	-
		Vang01g15420	Vradi06g13070	protein phosphatase 2C, putative, expressed
		Vang01g15440	Vradi06g13480	monogalactosyldiacylglycerol synthase, putative, expressed
		Vang01g15450	Vradi06g13490	transmembrane protein 85, putative, expressed
		Vang01g15460	Vradi06g13470	expressed protein
		Vang01g15500	Vradi06g13500	WD domain, G-beta repeat domain containing protein, expressed
		Vang01g15600	Vradi06g13570	transmembrane 9 superfamily member, putative, expressed
		Vang01g15610	Vradi06g13540	chorismate mutase, chloroplast precursor, putative, expressed
		Vang01g15620	Vradi06g13550	enoyl-CoA hydratase/isomerase family protein, putative, expressed
		Vang01g15630	Vradi06g13560	BTBN19 - Bric-a-Brac, Tramtrack, Broad Complex BTB domain with non-phototropic hypocotyl 3 NPH3 domain, expressed
		Vang01g15640	Vradi06g13530	retrotransposon protein, putative, unclassified, expressed
		Vang01g15680	Vradi06g15570	ribosomal protein, putative, expressed
		Vang01g15690	Vradi06g15560	hydrolase, acting on carbon-nitrogen, putative, expressed
		Vang01g15700	Vradi06g13610	tRNA synthetases class II domain containing protein, expressed
		Vang01g15710	Vradi06g15550	roothairless 1, putative, expressed
		Vang01g15720	Vradi06g13600	-
		Vang01g15730	Vradi06g15600	OsFBL9 - F-box domain and LRR containing protein, expressed
		Vang01g15740	Vradi06g15680	MT-A70 domain containing protein, expressed
		Vang01g15750	Vradi06g15640	acyltransferase, putative, expressed
		Vang01g15760	Vradi06g15620	LIM domain-containing protein, putative, expressed
		Vang01g15790	Vradi06g15660	metalloendopeptidase/ metallopeptidase/ zinc ion binding protein, putative, expressed
		Vang01g15810	Vradi06g15630	glycosyl transferase 8 domain containing protein, putative, expressed
		Vang01g15820	Vradi06g15720	stage II sporulation protein E, putative, expressed
		Vang01g15830	Vradi06g15730	ethylene-responsive element-binding protein, putative, expressed
		Vang01g15840	Vradi06g15710	peroxisomal biogenesis factor 11, putative, expressed
		Vang01g15860	Vradi06g15760	-
		Vang01g15870	Vradi06g15780	GYF domain containing protein, putative, expressed
		Vang01g15900	Vradi06g15740	-
		Vang01g15920	Vradi06g15810	SEC14 cytosolic factor family protein, putative, expressed
		Vang01g15940	Vradi06g15790	glucan endo-1,3-beta-glucosidase precursor, putative, expressed
		Vang01g15950	Vradi06g15820	-
		Vang01g15960	Vradi06g15920	PPR repeat domain containing protein, putative, expressed
		Vang01g15980	Vradi06g15870	maf, putative, expressed
		Vang01g15990	Vradi06g15910	-
		Vang01g16000	Vradi06g15880	3-ketoacyl-CoA synthase, putative, expressed
		Vang01g16020	Vradi06g15830	IPR017956
		Vang01g16030	Vradi06g15850	LRR receptor-like protein kinase, putative, expressed
		Vang01g16050	Vradi06g15890	transporter family protein, putative, expressed
		Vang01g16060	Vradi06g15840	tRNA wybutosine-synthesizing protein 1, putative, expressed
		Vang01g16070	Vradi06g15930	OsFBT4 - F-box and tubby domain containing protein, expressed
		Vang01g16080	Vradi06g16020	50S ribosomal protein L31, putative, expressed
		Vang01g16090	Vradi06g15980	dnaJ domain containing protein, expressed
		Vang01g16100	Vradi06g15950	-
		Vang01g16140	Vradi06g15970	peptidase, T1 family, putative, expressed
		Vang01g16160	Vradi06g16050	inositol 1,3,4,5,6-pentakisphosphate 2-kinase, putative, expressed
		Vang01g16170	Vradi06g16310	alpha-amylase precursor, putative, expressed
		Vang01g16210	Vradi06g16070	wound responsive protein, putative, expressed
		Vang01g16220	Vradi06g16060	expressed protein
		Vang01g16260	Vradi06g16760	cytochrome P450 71A1, putative, expressed
		Vang01g16290	Vradi06g16750	pre-mRNA-splicing factor ATP-dependent RNA helicase, putative, expressed
		Vang01g16310	Vradi06g16740	expressed protein
		Vang01g16320	Vradi06g16820	division protein, putative, expressed
		Vang01g16340	Vradi06g16810	hydrolase, alpha/beta fold family domain containing protein, expressed
		Vang01g16350	Vradi06g16800	amine oxidase, putative, expressed
		Vang01g16360	Vradi06g16770	bZIP family transcription factor, putative, expressed
		Vang01g16390	Vradi06g16870	elongator complex protein 3, putative, expressed
		Vang01g16400	Vradi06g16860	auxin-induced protein 5NG4, putative, expressed
		Vang01g16420	Vradi06g16890	spo0B-associated GTP-binding protein, putative, expressed
		Vang01g16430	Vradi06g16850	cysteine proteinase 1 precursor, putative, expressed
		Vang01g16490	Vradi06g16980	NAD dependent epimerase/dehydratase family protein, putative, expressed
		Vang01g16500	Vradi06g16950	glycosyl transferase, group 1 domain containing protein, expressed
		Vang01g16510	Vradi06g16930	GTPase of unknown function domain containing protein, putative, expressed
		Vang01g16550	Vradi06g16990	zinc finger, C3HC4 type domain containing protein, expressed
		Vang01g16560	Vradi06g16920	beta-galactosidase, putative, expressed
		Vang01g16590	Vradi06g16700	plant protein of unknown function DUF869 domain containing protein, expressed
		Vang01g16660	Vradi06g16620	ZOS4-01 - C2H2 zinc finger protein, expressed
		Vang01g16670	Vradi06g16640	HVA22, putative, expressed
		Vang01g16690	Vradi06g16570	vacuolar protein sorting-associated protein 35, putative, expressed
		Vang01g16700	Vradi06g16660	pentatricopeptide, putative, expressed
		Vang01g16720	Vradi06g16630	tRNA methyltransferase, putative, expressed
		Vang01g16730	Vradi06g16590	-
		Vang01g16780	Vradi06g16510	heat shock protein, putative, expressed
		Vang01g16790	Vradi06g16540	NTMC2Type1.2 protein, putative, expressed
		Vang01g16810	Vradi06g16530	expressed protein
		Vang01g16820	Vradi06g16460	AT4G35940.2
		Vang01g16840	Vradi06g16490	thaumatin-like protein 1 precursor, putative, expressed
		Vang01g16850	Vradi06g16520	-
		Vang01g16860	Vradi06g16430	dehydrogenase, putative, expressed
		Vang01g16900	Vradi06g16400	expansin precursor, putative, expressed
		Vang01g16950	Vradi06g16390	protein of unknown function domain containing protein, expressed
		Vang01g16960	Vradi06g16290	OsPOP1 - Putative Prolyl Oligopeptidase homologue, expressed
		Vang01g16990	Vradi06g16360	LYR motif containing protein, putative, expressed
		Vang01g17000	Vradi06g16330	C-methyltransferase, putative, expressed
		Vang01g17020	Vradi06g16280	coiled-coil domain-containing protein 139, putative, expressed
		Vang01g17040	Vradi06g16350	TFIIH basal transcription factor complex p52 subunit, putative, expressed
		Vang01g17060	Vradi06g16370	-
		Vang01g17070	Vradi06g16220	catalase domain containing protein, expressed
		Vang01g17090	Vradi06g16250	AMP-binding domain containing protein, expressed
		Vang01g17120	Vradi06g16240	PPR repeat domain containing protein, putative, expressed
		Vang01g17130	Vradi06g16230	BBF1 - 2 Bric-a-Brac, Tramtrack, Broad Complex BTB domains with a F5/8 type C discoidin domain, expressed
		Vang01g17140	Vradi06g16170	cyclin-dependent kinase B2-1, putative, expressed
		Vang01g17160	Vradi06g16260	ubiquitin family protein, putative, expressed
		Vang01g17200	Vradi06g16160	chlorophyll A-B binding protein, putative, expressed
		Vang01g17220	Vradi06g16140	-
		Vang01g17240	Vradi06g16150	-
		Vang01g17260	Vradi06g13630	glutathione peroxidase, putative, expressed
		Vang01g17270	Vradi06g13640	BT1 family protein, putative, expressed
		Vang01g17280	Vradi06g13650	enhancer of rudimentary protein, putative, expressed
		Vang01g17300	Vradi06g13620	protein phosphatase 2C, putative, expressed
		Vang01g17330	Vradi06g13720	expressed protein
		Vang01g17450	Vradi06g13750	PHD finger protein, putative, expressed
		Vang01g17460	Vradi06g13820	OsFBL52 - F-box domain and LRR containing protein, expressed
		Vang01g17540	Vradi06g13900	methyltransferase, putative, expressed
		Vang01g17550	Vradi06g13860	myosin, putative, expressed
		Vang01g17560	Vradi06g13910	expressed protein
		Vang01g17580	Vradi06g13870	-
		Vang01g17590	Vradi06g13890	G-protein alpha subunit, putative, expressed
		Vang01g17610	Vradi06g13880	expressed protein
		Vang01g17630	Vradi06g13930	IQ calmodulin-binding motif domain containing protein, expressed
		Vang01g17660	Vradi06g13950	glycosyl hydrolases, putative, expressed
		Vang01g17700	Vradi06g14000	esterase/lipase/thioesterase, putative, expressed
		Vang01g17740	Vradi06g14010	desaturase/cytochrome b5 protein, putative, expressed
		Vang01g17790	Vradi06g14030	metal cation transporter, putative, expressed
		Vang01g17800	Vradi06g14050	glycine dehydrogenase, putative, expressed
		Vang01g17820	Vradi06g14020	nucleotide-binding protein 1, putative, expressed
		Vang01g17850	Vradi06g14070	protein kinase domain containing protein, expressed
		Vang01g17860	Vradi06g14090	green ripe-like, putative, expressed
		Vang01g17880	Vradi06g14080	DUF1230 domain containing protein, expressed
		Vang01g17890	Vradi06g14120	histone deacetylase, putative, expressed
		Vang01g17900	Vradi06g14130	transporter, monovalent cation:proton antiporter-2 family, putative, expressed
		Vang01g17910	Vradi06g14100	-
		Vang01g17960	Vradi06g14210	vacuolar-processing enzyme precursor, putative, expressed
		Vang01g17990	Vradi06g14170	-
		Vang01g18000	Vradi06g14160	pollen-specific protein SF21, putative, expressed
		Vang01g18010	Vradi06g14200	expressed protein
		Vang01g18030	Vradi06g14230	DNA binding protein, putative, expressed
		Vang01g18050	Vradi06g14270	-
		Vang01g18060	Vradi06g14280	3-5 exonuclease/ nucleic acid binding protein, putative, expressed
		Vang01g18070	Vradi06g14220	ribosomal protein S18 containing protein, expressed
		Vang01g18080	Vradi06g14290	ENTH domain containing protein, expressed
		Vang01g18090	Vradi06g14260	-
		Vang01g18110	Vradi06g14240	GA18326-PA, putative, expressed
		Vang01g18140	Vradi06g14310	glycosyl hydrolase family 10 protein, putative, expressed
		Vang01g18150	Vradi06g14300	RNA pseudouridine synthase, putative, expressed
		Vang01g18180	Vradi06g14370	heat shock protein DnaJ, putative, expressed
		Vang01g18200	Vradi06g14380	squalene monooxygenase, putative, expressed
		Vang01g18210	Vradi06g14330	homeobox associated leucine zipper, putative, expressed
		Vang01g18220	Vradi06g14360	expressed protein
		Vang01g18250	Vradi06g14410	AP2-like ethylene-responsive transcription factor AINTEGUMENTA, putative, expressed
		Vang01g18260	Vradi06g14400	basic helix-loop-helix protein, putative, expressed
		Vang01g18270	Vradi06g14450	ubiquitin carboxyl-terminal hydrolase, family 1, putative, expressed
		Vang01g18280	Vradi06g14430	growth-regulating factor, putative, expressed
		Vang01g18320	Vradi06g14420	expressed protein
		Vang01g18360	Vradi06g14490	protein binding protein, putative, expressed
		Vang01g18370	Vradi06g14500	G10 protein, putative, expressed
		Vang01g18390	Vradi06g14590	OsFBX448 - F-box domain containing protein, expressed
		Vang01g18400	Vradi06g14540	WD domain, G-beta repeat domain containing protein, expressed
		Vang01g18450	Vradi06g14520	expressed protein
		Vang01g18470	Vradi06g14640	NPGR1, putative, expressed
		Vang01g18490	Vradi06g14620	-
		Vang01g18500	Vradi06g14600	OsWLIM1 - LIM domain protein, putative actin-binding protein and transcription factor, expressed
		Vang01g18520	Vradi06g14650	interferon-related developmental regulator, putative, expressed
		Vang01g18530	Vradi06g14660	hydrolase, alpha/beta fold family domain containing protein, expressed
		Vang01g18540	Vradi06g14680	outer mitochondrial membrane porin, putative, expressed
		Vang01g18550	Vradi06g14690	OsFBX153 - F-box domain containing protein, expressed
		Vang01g18560	Vradi06g14670	spotted leaf 11, putative, expressed
		Vang01g18580	Vradi06g14750	transcription initiation factor, putative, expressed
		Vang01g18590	Vradi06g14760	acyl-CoA-binding domain-containing protein 6, putative, expressed
		Vang01g18610	Vradi06g14730	expressed protein
		Vang01g18620	Vradi06g14700	RNA recognition motif containing protein, expressed
		Vang01g18630	Vradi06g14780	syntaxin 6, N-terminal domain containing protein, expressed
		Vang01g18650	Vradi06g14770	OsSub30 - Putative Subtilisin homologue, expressed
		Vang01g18670	Vradi06g14820	MFP1 attachment factor 1, putative, expressed
		Vang01g18680	Vradi06g14790	expressed protein
		Vang01g18710	Vradi06g14840	MYB family transcription factor, putative, expressed
		Vang01g18720	Vradi06g14850	receptor protein kinase, putative, expressed
		Vang01g18730	Vradi06g14900	OsFBL19 - F-box domain and LRR containing protein, expressed
		Vang01g18750	Vradi06g14880	cyclin, putative, expressed
		Vang01g18760	Vradi06g14860	transposon protein, putative, unclassified, expressed
		Vang01g18770	Vradi06g14910	PQ loop repeat domain containing protein, expressed
		Vang01g18780	Vradi06g14960	aminotransferase, classes I and II, domain containing protein, expressed
		Vang01g18790	Vradi06g14930	uncharacterized protein At4g06744 precursor, putative, expressed
		Vang01g18800	Vradi06g14980	ZOS6-01 - C2H2 zinc finger protein, expressed
		Vang01g18830	Vradi06g14950	kinesin motor domain containing protein, putative, expressed
		Vang01g18840	Vradi06g15040	no apical meristem protein, putative, expressed
		Vang01g18850	Vradi06g15020	ribosomal protein L13, putative, expressed
		Vang01g18860	Vradi06g15050	zinc finger, C3HC4 type domain containing protein, expressed
		Vang01g18870	Vradi06g15030	polyadenylate-binding protein, putative, expressed
		Vang01g18880	Vradi06g15010	homeobox domain containing protein, expressed
		Vang01g18890	Vradi06g14990	PPR repeat domain containing protein, putative, expressed
		Vang01g18900	Vradi06g15000	AP2 domain containing protein, expressed
		Vang01g18910	Vradi06g15130	cold-induced protein, putative, expressed
		Vang01g18940	Vradi06g15070	S-RNase-binding protein, putative, expressed
		Vang01g18950	Vradi06g15160	-
		Vang01g18980	Vradi06g15150	AGC_AGC_other_NDRh_TRCd.2 - ACG kinases include homologs to PKA, PKG and PKC, expressed
		Vang01g18990	Vradi06g15120	RNA cap guanine-N2 methyltransferase domain containing protein, expressed
		Vang01g19000	Vradi06g15110	remorin C-terminal domain containing protein, putative, expressed
		Vang01g19010	Vradi06g15090	-
		Vang01g19020	Vradi06g15180	peroxisomal multifunctional enzyme type 2, putative, expressed
		Vang01g19070	Vradi06g15290	-
		Vang01g19100	Vradi06g15270	-
		Vang01g19120	Vradi06g15280	-
		Vang01g19140	Vradi06g15300	expressed protein
		Vang01g19160	Vradi06g15320	26S proteasome non-ATPase regulatory subunit 14, putative, expressed
		Vang01g19180	Vradi06g15260	ORC2 - Putative origin recognition complex subunit 2, expressed
		Vang01g19200	Vradi06g15390	RNA recognition motif containing protein, putative, expressed
		Vang01g19210	Vradi06g15360	expressed protein
		Vang01g19260	Vradi06g15380	Ser/Thr protein phosphatase family protein, putative, expressed
		Vang01g19270	Vradi06g15530	protein kinase, putative, expressed
		Vang01g19280	Vradi06g15460	disease resistance protein, putative, expressed
		Vang01g19290	Vradi06g15410	expressed protein
		Vang01g19300	Vradi06g15500	B3 DNA binding domain containing protein, expressed
		Vang01g19310	Vradi06g15450	single-stranded DNA-binding protein, putative, expressed
		Vang01g19350	Vradi06g15490	-
		Vang01g19370	Vradi06g15440	STE_MEKK_ste11_MAP3K.20 - STE kinases include homologs to sterile 7, sterile 11 and sterile 20 from yeast, expressed
		Vang01g19380	Vradi06g15470	nucleobase-ascorbate transporter, putative, expressed
		Vang0200s00010	Vradi0106s00120	stomatin-like protein 2, putative, expressed
		Vang0200s00060	Vradi0106s00430	ABB1 - Ankyrin repeat region with 2 Bric-a-Brac, Tramtrack, Broad Complex BTB domains, expressed
		Vang0200s00100	Vradi0239s00090	SAM domain family protein, expressed
		Vang0200s00110	Vradi0106s00180	-
		Vang0200s00120	Vradi0106s00270	expressed protein
		Vang0200s00130	Vradi0106s00350	-
		Vang0200s00180	Vradi0239s00010	UP-9A, putative, expressed
		Vang0200s00250	Vradi0239s00130	HIT zinc finger domain containing protein, expressed
		Vang0200s00300	Vradi0239s00100	cytochrome P450 72A1, putative, expressed
		Vang0200s00310	Vradi0239s00140	tetratricopeptide repeat, putative, expressed
		Vang0200s00350	Vradi0239s00070	-
		Vang0200s00360	Vradi0239s00150	dehydrogenase, putative, expressed
		Vang0204s00020	Vradi0007s00150	histone-lysine N-methyltransferase, H3 lysine-9 specific SUVH1, putative, expressed
		Vang0204s00050	Vradi0007s01730	-
		Vang0204s00060	Vradi0007s02260	ubiquitin carboxyl-terminal hydrolase, family 1, putative, expressed
		Vang0204s00090	Vradi0007s01100	WD domain, G-beta repeat domain containing protein, expressed
		Vang0204s00120	Vradi0007s02330	-
		Vang0204s00130	Vradi0007s01000	VQ domain containing protein, putative, expressed
		Vang0204s00140	Vradi0007s00780	SH2 motif, putative, expressed
		Vang0204s00150	Vradi0007s01780	cytochrome P450, putative, expressed
		Vang0204s00170	Vradi0007s01800	4-alpha-glucanotransferase, putative, expressed
		Vang0204s00190	Vradi0007s00760	cytochrome P450, putative, expressed
		Vang0204s00220	Vradi0007s00730	auxin-induced protein 5NG4, putative, expressed
		Vang0204s00250	Vradi0007s01590	thylakoid lumenal 20 kDa protein, putative, expressed
		Vang0204s00260	Vradi0007s00100	bZIP transcription factor domain containing protein, expressed
		Vang0204s00270	Vradi0007s00500	ubiquitin carboxyl-terminal hydrolase 5, putative, expressed
		Vang0204s00300	Vradi0007s00510	peptide transporter PTR2, putative, expressed
		Vang0204s00320	Vradi0007s01850	DIP1, putative, expressed
		Vang0204s00330	Vradi0007s00290	CIP111, putative, expressed
		Vang0204s00340	Vradi0007s00390	expressed protein
		Vang0204s00360	Vradi0007s00710	-
		Vang0206s00010	Vradi0108s00080	myb-like DNA-binding domain containing protein, expressed
		Vang0206s00020	Vradi0108s00090	zinc finger C-x8-C-x5-C-x3-H type family protein, expressed
		Vang0206s00130	Vradi0108s00040	response regulator receiver domain containing protein, expressed
		Vang0206s00230	Vradi0108s00130	IN2-1 protein, putative, expressed
		Vang0206s00260	Vradi0108s00050	IN2-1 protein, putative, expressed
		Vang0216s00010	Vradi0007s00590	-
		Vang0216s00020	Vradi0007s00250	expressed protein
		Vang0216s00040	Vradi0007s00470	serine hydrolase domain containing protein, expressed
		Vang0216s00060	Vradi0007s02180	ubiquitin-conjugating enzyme, putative, expressed
		Vang0216s00070	Vradi0007s01500	proteasome subunit, putative, expressed
		Vang0216s00080	Vradi0007s01440	-
		Vang0216s00100	Vradi0007s00530	protein of unknown function, DUF618 domain containing protein, expressed
		Vang0216s00110	Vradi0007s00440	ELMO/CED-12 family protein, putative, expressed
		Vang0216s00140	Vradi0007s01860	MATE efflux family protein, putative, expressed
		Vang0216s00170	Vradi0007s01680	MATE efflux family protein, putative, expressed
		Vang0216s00180	Vradi0007s01390	co-chaperone GrpE protein, putative, expressed
		Vang0216s00200	Vradi0007s01830	MATE efflux family protein, putative, expressed
		Vang0216s00240	Vradi0007s00240	GDSL-like lipase/acylhydrolase, putative, expressed
		Vang0216s00250	Vradi0007s00870	OsFBX29 - F-box domain containing protein, expressed
		Vang0216s00260	Vradi0007s00580	presenilin, putative, expressed
		Vang0216s00310	Vradi0007s01840	cysteine synthase, chloroplast precursor, putative, expressed
		Vang0216s00320	Vradi0007s02020	NADH-cytochrome b5 reductase, putative, expressed
		Vang0216s00340	Vradi0007s00980	-
		Vang0216s00370	Vradi0007s02130	hydrolase, alpha/beta fold family domain containing protein, expressed
		Vang0216s00390	Vradi0007s01560	frataxin, putative, expressed
		Vang0216s00450	Vradi0007s01260	expressed protein
		Vang0217s00070	Vradi0161s00090	SCAR-like protein 2, putative, expressed
		Vang0217s00090	Vradi0161s00340	14-3-3 protein, putative, expressed
		Vang0217s00100	Vradi0161s00500	serine esterase family protein, putative, expressed
		Vang0217s00120	Vradi0161s00380	CPuORF1 - conserved peptide uORF-containing transcript, expressed
		Vang0217s00130	Vradi0161s00480	CGMC_MAPKCMGC_2_SLT2y_ERK.1 - CGMC includes CDA, MAPK, GSK3, and CLKC kinases, expressed
		Vang0217s00140	Vradi0161s00510	thioredoxin, putative, expressed
		Vang0217s00150	Vradi0161s00540	mitochondrial carrier protein, putative, expressed
		Vang0217s00160	Vradi0161s00440	AMP-binding enzyme, putative, expressed
		Vang0217s00190	Vradi0161s00080	calmodulin-binding protein, putative, expressed
		Vang0217s00200	Vradi0161s00230	peptidyl-tRNA hydrolase, mitochondrial precursor protein, putative, expressed
		Vang0217s00220	Vradi0161s00410	HEAT repeat family protein, putative, expressed
		Vang0217s00260	Vradi0161s00050	expressed protein
		Vang0217s00290	Vradi0161s00430	hydrolase, acting on carbon-nitrogen, putative, expressed
		Vang0221s00010	Vradi0183s00110	spermidine synthase, putative, expressed
		Vang0221s00020	Vradi0183s00270	cyclic nucleotide-gated ion channel 1, putative, expressed
		Vang0221s00070	Vradi0183s00090	dnaJ domain containing protein, expressed
		Vang0221s00090	Vradi0183s00140	oxidoreductase, short chain dehydrogenase/reductase family domain containing protein, expressed
		Vang0221s00150	Vradi0183s00320	OsFtsH9 FtsH protease, homologue of AtFtsH11, expressed
		Vang0221s00230	Vradi0183s00070	proline-rich cell wall protein-like, putative, expressed
		Vang0221s00240	Vradi0183s00050	myosin-Ie, putative, expressed
		Vang0221s00270	Vradi0183s00210	inactive receptor kinase At2g26730 precursor, putative, expressed
		Vang0221s00280	Vradi0183s00300	galactosyltransferase family protein, putative, expressed
		Vang0221s00290	Vradi0183s00280	ubiquitin-conjugating enzyme, putative, expressed
		Vang0221s00320	Vradi0183s00060	GLTP domain containing protein, putative, expressed
		Vang0221s00340	Vradi0183s00350	expressed protein
		Vang0221s00370	Vradi0183s00230	pathogen-related protein, putative, expressed
		Vang0221s00380	Vradi0183s00380	peroxiredoxin, putative, expressed
		Vang0221s00390	Vradi0183s00340	auxin-induced protein 5NG4, putative, expressed
		Vang0238s00010	Vradi0179s00100	starch synthase, putative, expressed
		Vang0238s00030	Vradi0179s00390	response regulator receiver domain containing protein, expressed
		Vang0238s00040	Vradi0179s00310	RNA recognition motif containing protein, putative, expressed
		Vang0238s00050	Vradi0179s00350	protein binding protein, putative, expressed
		Vang0238s00060	Vradi0179s00290	dehydrogenase E1 component domain containing protein, expressed
		Vang0238s00130	Vradi0179s00150	IQ calmodulin-binding motif domain containing protein, expressed
		Vang0238s00140	Vradi0179s00380	CAMK_KIN1/SNF1/Nim1_like.15 - CAMK includes calcium/calmodulin depedent protein kinases, expressed
		Vang0238s00170	Vradi0179s00180	CAMK_CAMK_like.30 - CAMK includes calcium/calmodulin depedent protein kinases, expressed
		Vang0238s00180	Vradi0179s00210	SSXT protein, putative, expressed
		Vang0238s00190	Vradi0179s00250	OsSAUR29 - Auxin-responsive SAUR gene family member, expressed
		Vang0238s00200	Vradi0179s00420	transcription factor MYC7E, putative, expressed
		Vang0238s00210	Vradi0179s00080	cytochrome P450, putative, expressed
		Vang0238s00220	Vradi0179s00040	homeobox associated leucine zipper, putative, expressed
		Vang0238s00260	Vradi0179s00450	cytochrome b5-like Heme/Steroid binding domain containing protein, expressed
		Vang0250s00010	Vradi0387s00010	flavonol-3-O-glycoside-7-O-glucosyltransferase 1, putative, expressed
		Vang0250s00020	Vradi0387s00030	cytokinin-O-glucosyltransferase 2, putative, expressed
		Vang0250s00030	Vradi0387s00070	universal stress protein domain containing protein, putative, expressed
		Vang0250s00070	Vradi0133s00150	transposon protein, putative, CACTA, En/Spm sub-class, expressed
		Vang0250s00140	Vradi0133s00170	expressed protein
		Vang0250s00210	Vradi0133s00140	OTU-like cysteine protease family protein, putative, expressed
		Vang0250s00240	Vradi0133s00280	FG-GAP repeat-containing protein, putative, expressed
		Vang0250s00250	Vradi0133s00340	mRNA-capping enzyme, putative, expressed
		Vang0254s00030	Vradi0179s00030	armadillo/beta-catenin repeat family protein, putative, expressed
		Vang0254s00040	Vradi0179s00120	RNA recognition motif containing protein, putative, expressed
		Vang0254s00060	Vradi0179s00280	EF hand family protein, putative, expressed
		Vang0254s00100	Vradi0179s00020	ORM1, putative, expressed
		Vang0254s00110	Vradi0179s00370	protein kinase, putative, expressed
		Vang0254s00120	Vradi0179s00400	yippee zinc-binding protein, putative, expressed
		Vang0254s00130	Vradi0179s00440	-
		Vang0254s00210	Vradi0307s00080	WD domain, G-beta repeat domain containing protein, expressed
		Vang0254s00220	Vradi0179s00060	tetratricopeptide repeat domain containing protein, expressed
		Vang0254s00250	Vradi0307s00120	aspartic proteinase, putative, expressed
		Vang0254s00260	Vradi0307s00100	auxin-responsive protein, putative, expressed
		Vang0254s00270	Vradi0307s00090	-
		Vang0254s00280	Vradi0307s00130	helix-loop-helix DNA-binding domain containing protein, expressed
		Vang0254s00300	Vradi0307s00020	tetratricopeptide repeat domain containing protein, putative, expressed
		Vang0254s00310	Vradi0307s00030	phosphatidylinositol 3- and 4-kinase family protein, putative, expressed
		Vang0273s00020	Vradi0215s00270	MYB family transcription factor, putative, expressed
		Vang0273s00030	Vradi0215s00120	CAMK_CAMK_like_ULKh_APGy.2 - CAMK includes calcium/calmodulin depedent protein kinases, expressed
		Vang0273s00050	Vradi0215s00140	endonuclease/exonuclease/phosphatase family domain containing protein, expressed
		Vang0273s00060	Vradi0215s00090	Brix domain containing protein, putative, expressed
		Vang0273s00080	Vradi0215s00350	phytosulfokine receptor precursor, putative, expressed
		Vang0273s00090	Vradi0215s00280	RNA recognition motif containing protein, putative, expressed
		Vang0273s00100	Vradi0215s00240	Ser/Thr protein phosphatase family protein, putative, expressed
		Vang0273s00110	Vradi0215s00010	expressed protein
		Vang0273s00120	Vradi0215s00200	DUF1295 domain containing protein, putative, expressed
		Vang0273s00130	Vradi0215s00070	Ser/Thr protein phosphatase family protein, putative, expressed
		Vang0273s00150	Vradi0215s00300	STRUBBELIG-RECEPTOR FAMILY 6 precursor, putative, expressed
		Vang0273s00160	Vradi0215s00330	exocyst complex component 5, putative, expressed
		Vang0273s00200	Vradi0215s00050	GDP-fucose protein-O-fucosyltransferase 2, putative, expressed
		Vang0273s00210	Vradi0215s00030	-
		Vang0273s00220	Vradi0215s00110	26S protease regulatory subunit 7, putative, expressed
		Vang0273s00230	Vradi0215s00190	ubiquitin-conjugating enzyme, putative, expressed
		Vang0273s00240	Vradi0215s00130	expressed protein
		Vang0273s00250	Vradi0215s00260	DUF581 domain containing protein, expressed
		Vang0273s00270	Vradi0215s00310	aminotransferase, classes I and II, domain containing protein, expressed
		Vang0273s00280	Vradi0215s00340	pectinesterase, putative, expressed
		Vang0273s00300	Vradi0215s00410	initiation factor 2 subunit family domain containing protein, expressed
		Vang0273s00320	Vradi0215s00040	chaperonin Cpn60/TCP-1, putative, expressed
		Vang0273s00330	Vradi0215s00100	AT-rich interaction region, putative, expressed
		Vang0286s00030	Vradi0091s00050	B3 DNA binding domain containing protein, putative, expressed
		Vang0286s00040	Vradi0091s00120	serine/threonine-protein kinase NAK, putative, expressed
		Vang0286s00110	Vradi0091s00160	MAC/Perforin domain containing protein, putative, expressed
		Vang0286s00160	Vradi0091s00200	protein kinase domain containing protein, expressed
		Vang0291s00140	Vradi0091s00180	cyclin, putative, expressed
		Vang0291s00180	Vradi0091s00060	receptor-like protein kinase precursor, putative, expressed
		Vang0291s00190	Vradi0091s00030	protein transport protein Sec61 subunit beta, putative, expressed
		Vang0291s00220	Vradi0091s00210	helix-loop-helix DNA-binding domain containing protein, expressed
		Vang02g00010	Vradi01g03570	mitochondrial import inner membrane translocase subunit Tim17, putative, expressed
		Vang02g00020	Vradi01g03520	IQ calmodulin-binding motif family protein, expressed
		Vang02g00030	Vradi01g03500	peptidase, putative, expressed
		Vang02g00040	Vradi01g03550	peptidase, T1 family, putative, expressed
		Vang02g00050	Vradi01g03560	receptor-like protein kinase 5 precursor, putative, expressed
		Vang02g00060	Vradi01g03530	MATE domain containing protein, expressed
		Vang02g00100	Vradi01g03460	arginyl-tRNA synthetase, putative, expressed
		Vang02g00120	Vradi01g03410	HAD superfamily phosphatase, putative, expressed
		Vang02g00150	Vradi01g03490	WD domain and HEAT domain containing protein, putative, expressed
		Vang02g00160	Vradi01g03480	DNA-directed RNA polymerase subunit, putative, expressed
		Vang02g00170	Vradi01g03450	STE_MEK_ste7_MAP2K.2 - STE kinases include homologs to sterile 7, sterile 11 and sterile 20 from yeast, expressed
		Vang02g00180	Vradi01g03470	arginyl-tRNA synthetase, putative, expressed
		Vang02g00190	Vradi01g03430	squalene monooxygenase, putative, expressed
		Vang02g00210	Vradi01g03350	zinc finger CCCH type family protein, putative, expressed
		Vang02g00220	Vradi01g03260	deoxyhypusine synthase, putative, expressed
		Vang02g00230	Vradi01g03370	clathrin adaptor complex small chain domain containing protein, expressed
		Vang02g00240	Vradi01g03380	6-phosphofructokinase, putative, expressed
		Vang02g00280	Vradi01g03300	expressed protein
		Vang02g00290	Vradi01g03240	DUF292 domain containing protein, expressed
		Vang02g00300	Vradi01g03290	SNF7 domain containing protein, putative, expressed
		Vang02g00320	Vradi01g03360	gamma-glutamyltranspeptidase 1 precursor, putative, expressed
		Vang02g00340	Vradi01g03320	receptor-like protein kinase, putative, expressed
		Vang02g00360	Vradi01g03270	60S ribosomal protein L31, putative, expressed
		Vang02g00380	Vradi01g03400	uncharacterized protein At4g06744 precursor, putative, expressed
		Vang02g00410	Vradi01g03170	mitochondrial carrier protein, putative, expressed
		Vang02g00430	Vradi01g03190	-
		Vang02g00440	Vradi01g03210	methyltransferase, putative, expressed
		Vang02g00460	Vradi01g03130	bacterial transferase hexapeptide domain containing protein, expressed
		Vang02g00490	Vradi01g03150	-
		Vang02g00510	Vradi01g03070	thioredoxin, putative, expressed
		Vang02g00520	Vradi01g03090	methyltransferase domain containing protein, expressed
		Vang02g00530	Vradi01g03200	expressed protein
		Vang02g00550	Vradi01g03180	pollen-specific protein SF21, putative, expressed
		Vang02g00580	Vradi01g03000	WD repeat-containing protein, putative, expressed
		Vang02g00590	Vradi01g03040	methyl-binding domain protein MBD, putative, expressed
		Vang02g00600	Vradi01g03030	auxin response factor 19, putative, expressed
		Vang02g00610	Vradi01g03060	-
		Vang02g00620	Vradi01g03050	phospholipase A2, putative, expressed
		Vang02g00640	Vradi01g03010	-
		Vang02g00680	Vradi01g06840	avr9/Cf-9 rapidly elicited protein, putative, expressed
		Vang02g00720	Vradi01g02940	serine/threonine-protein kinase HT1, putative, expressed
		Vang02g00730	Vradi01g06850	aminotransferase, classes I and II, domain containing protein, expressed
		Vang02g00740	Vradi01g02930	chloroplast envelope membrane protein, putative, expressed
		Vang02g00760	Vradi01g02920	activator of 90 kDa heat shock protein ATPase homolog, putative, expressed
		Vang02g00780	Vradi01g06900	CDGSH iron sulfur domain-containing protein 1, putative, expressed
		Vang02g00800	Vradi01g06860	expressed protein
		Vang02g00810	Vradi01g06890	transporter, monovalent cation:proton antiporter-2 family, putative, expressed
		Vang02g00870	Vradi01g04720	expressed protein
		Vang02g00880	Vradi01g04730	E3 ubiquitin ligase, putative, expressed
		Vang02g00890	Vradi01g06910	ribosomal protein, putative, expressed
		Vang02g00960	Vradi01g04770	proteasome subunit, putative, expressed
		Vang02g00980	Vradi01g05490	annexin, putative, expressed
		Vang02g00990	Vradi01g05430	-
		Vang02g01030	Vradi01g05480	mTERF domain containing protein, expressed
		Vang02g01040	Vradi01g05460	RNA polymerase II subunit A C-terminal domain phosphatase ssu72, putative, expressed
		Vang02g01060	Vradi01g05450	G-protein alpha subunit, putative, expressed
		Vang02g01080	Vradi01g05510	NUC153 domain containing protein, expressed
		Vang02g01100	Vradi01g05550	3,4-dihydroxy-2-butanone kinase, putative, expressed
		Vang02g01110	Vradi01g05570	GAGA-binding protein, putative, expressed
		Vang02g01130	Vradi01g05590	ZOS8-07 - C2H2 zinc finger protein, expressed
		Vang02g01140	Vradi01g05540	acetyltransferase, GNAT family, putative, expressed
		Vang02g01150	Vradi01g05580	GAGA-binding protein, putative, expressed
		Vang02g01170	Vradi01g06390	T-complex protein, putative, expressed
		Vang02g01180	Vradi01g06380	plus-3 domain containing protein, putative, expressed
		Vang02g01190	Vradi01g06410	chloride channel protein, putative, expressed
		Vang02g01270	Vradi01g06460	retrotransposon protein, putative, unclassified, expressed
		Vang02g01280	Vradi01g06450	4,5-DOPA dioxygenase extradiol, putative, expressed
		Vang02g01290	Vradi01g06510	40S ribosomal protein S3-1, putative, expressed
		Vang02g01300	Vradi01g06500	peroxidase precursor, putative, expressed
		Vang02g01330	Vradi01g06490	SFT2, putative, expressed
		Vang02g01340	Vradi01g06440	gibberellin receptor GID1L2, putative, expressed
		Vang02g01420	Vradi01g06550	expressed protein
		Vang02g01440	Vradi01g06580	Rf1, mitochondrial precursor, putative, expressed
		Vang02g01450	Vradi01g06530	SET domain containing protein, expressed
		Vang02g01460	Vradi01g06520	40S ribosomal protein S3-1, putative, expressed
		Vang02g01480	Vradi01g06540	GA19388-PA, putative, expressed
		Vang02g01520	Vradi01g06660	AAA family ATPase, putative, expressed
		Vang02g01550	Vradi01g06650	dnaJ domain containing protein, expressed
		Vang02g01570	Vradi01g06640	pentatricopeptide domain containing protein, putative, expressed
		Vang02g01580	Vradi01g06670	enzyme of the cupin superfamily protein, putative, expressed
		Vang02g01600	Vradi01g06680	APO, putative, expressed
		Vang02g01630	Vradi01g06740	hypersensitive-induced response protein, putative, expressed
		Vang02g01650	Vradi01g06760	expressed protein
		Vang02g01660	Vradi01g06770	pantothenate kinase 4, putative, expressed
		Vang02g01680	Vradi01g06790	Vang02g01680.1
		Vang02g01690	Vradi01g06830	cleavage and polyadenylation specificity factor subunit 1, putative, expressed
		Vang02g01700	Vradi01g06820	ATP-dependent Clp protease ATP-binding subunit, putative, expressed
		Vang02g01710	Vradi01g06780	enolase, putative, expressed
		Vang02g01720	Vradi01g06800	AT hook motif domain containing protein, expressed
		Vang02g01740	Vradi01g03610	senescence-associated protein, putative, expressed
		Vang02g01790	Vradi01g03660	ribosomal protein S6 family protein, putative, expressed
		Vang02g01800	Vradi01g03650	SKIP/SNW domain containing protein, expressed
		Vang02g01810	Vradi01g03600	cytochrome b5-like Heme/Steroid binding domain containing protein, expressed
		Vang02g01820	Vradi01g03630	NADP-dependent malic enzyme, putative, expressed
		Vang02g01840	Vradi01g03700	oligosaccharyl transferase, putative, expressed
		Vang02g01850	Vradi01g03690	lachrymatory factor synthase, putative, expressed
		Vang02g01860	Vradi01g03730	exostosin family protein, putative, expressed
		Vang02g01870	Vradi01g03710	expressed protein
		Vang02g01900	Vradi01g03670	retrotransposon protein, putative, unclassified, expressed
		Vang02g01910	Vradi01g03810	elongation factor TS family protein, expressed
		Vang02g01920	Vradi01g03770	glyoxalase family protein, putative, expressed
		Vang02g01940	Vradi01g03740	AGC_PKA/PKG_like.1 - ACG kinases include homologs to PKA, PKG and PKC, expressed
		Vang02g01990	Vradi01g03760	expressed protein
		Vang02g02010	Vradi01g03790	CK1_CaseinKinase_1.4 - CK1 includes the casein kinase 1 kinases, expressed
		Vang02g02020	Vradi01g03820	OsIAA21 - Auxin-responsive Aux/IAA gene family member, expressed
		Vang02g02030	Vradi01g03870	cyclin-dependent kinase F-1, putative, expressed
		Vang02g02040	Vradi01g03850	peroxiredoxin, putative, expressed
		Vang02g02060	Vradi01g03830	ethylene-responsive protein related, putative, expressed
		Vang02g02070	Vradi01g03930	expressed protein
		Vang02g02080	Vradi01g03860	ras-related protein, putative, expressed
		Vang02g02090	Vradi01g03890	RNA-binding protein-related, putative, expressed
		Vang02g02100	Vradi01g03900	expressed protein
		Vang02g02130	Vradi01g03880	transporter family protein, putative, expressed
		Vang02g02160	Vradi01g03980	3-hydroxyacyl-CoA dehydrogenase, putative, expressed
		Vang02g02180	Vradi01g03990	tesmin/TSO1-like CXC domain containing protein, expressed
		Vang02g02190	Vradi01g03960	-
		Vang02g02200	Vradi01g03940	expressed protein
		Vang02g02210	Vradi01g04000	ATP-binding domain-containing protein, putative, expressed
		Vang02g02230	Vradi01g04050	cbxX, chromosomal, putative, expressed
		Vang02g02240	Vradi01g04070	-
		Vang02g02260	Vradi01g04040	oxidoreductase, short chain dehydrogenase/reductase family domain containing protein, expressed
		Vang02g02280	Vradi01g04020	retrotransposon protein, putative, unclassified, expressed
		Vang02g02290	Vradi01g04140	DUF292 domain containing protein, expressed
[truncated: 7,199 more rows]
