# Supplementary material for: Draft genome sequence of adzuki bean, Vigna angularis
Source: Sci Rep. 2015 Jan 28;5:8069. doi: 10.1038/srep08069 (PMC5389050; doi:10.1038/srep08069)
Supplement: Supplementary Information — Supplementary Table S13 [file srep08069-s7.xls]

## Sheet: Sheet1
Supplementary Table S13. Comparison of transcription factor families in genomes of different species
Family	V. angularis		V.nakashimae		V. radiata		P. vulgaris		G. max		A. thaliana		Z. mays		O. sativa		M. truncatula		B. distachyon		C. cajan		C. arietinum
	Count	Ratio	Count	Ratio	Count	Ratio	Count	Ratio	Count	Ratio	Count	Ratio	Count	Ratio	Count	Ratio	Count	Ratio	Count	Ratio	Count	Ratio	Count	Ratio
ABI3/VP1	40	1.49	24	1.37	26	1.4	61	2.26	114	1.81	83	2.58	79	1.79	65	2.12	77	3.28	46	1.96	48	2.13	25	1.36
Alfin-like	2	0.08	1	0.06	3	0.16	0	0	4	0.06	0	0	12	0.27	3	0.1	1	0.04	2	0.09	3	0.13	0	0
AP2/EREBP	291	10.84	134	7.65	136	7.34	189	7	412	6.56	176	5.47	262	5.92	190	6.19	205	8.73	153	6.53	174	7.73	144	7.85
ARF	39	1.46	26	1.49	26	1.4	31	1.15	85	1.35	38	1.18	67	1.51	48	1.56	39	1.66	36	1.54	30	1.33	28	1.53
Argonaute	15	0.56	12	0.69	12	0.65	18	0.67	33	0.53	14	0.44	19	0.43	25	0.81	16	0.68	19	0.81	13	0.58	13	0.71
ARID	17	0.64	11	0.63	11	0.59	18	0.67	36	0.57	13	0.4	16	0.36	15	0.49	17	0.72	11	0.47	14	0.62	11	0.6
AS2/LOB	62	2.31	27	1.55	40	2.16	53	1.97	111	1.77	50	1.55	60	1.36	39	1.27	60	2.56	24	1.02	54	2.4	43	2.34
Aux/IAA	40	1.49	24	1.37	29	1.56	34	1.26	102	1.62	37	1.15	91	2.06	62	2.02	22	0.94	41	1.75	35	1.55	22	1.2
BBR/BPC	7	0.27	4	0.23	5	0.27	9	0.34	22	0.35	17	0.53	9	0.2	7	0.23	0	0	4	0.17	5	0.22	3	0.16
BES1	5	0.19	6	0.35	5	0.27	7	0.26	19	0.3	14	0.44	16	0.36	6	0.2	7	0.3	7	0.3	6	0.27	6	0.33
bHLH	148	5.52	100	5.71	123	6.63	177	6.56	410	6.52	201	6.25	261	5.9	180	5.86	149	6.35	138	5.89	149	6.62	117	6.38
bHSH	0	0	0	0	0	0	0	0	0	0	0	0	0	0	0	0	0	0	0	0	0	0	0	0
BSD domain containing	21	0.79	10	0.58	8	0.43	11	0.41	24	0.38	12	0.37	14	0.32	11	0.36	11	0.47	10	0.43	12	0.53	9	0.49
bZIP1	109	4.06	69	3.94	56	3.02	93	3.45	240	3.82	125	3.89	212	4.79	134	4.36	59	2.51	94	4.01	58	2.58	56	3.05
bZIP2	11	0.41	12	0.69	6	0.32	11	0.41	24	0.38	122	3.79	183	4.14	129	4.2	7	0.3	84	3.58	10	0.44	6	0.33
C2C2_CO-like	11	0.41	7	0.4	8	0.43	9	0.34	22	0.35	22	0.68	15	0.34	13	0.42	7	0.3	11	0.47	9	0.4	8	0.44
C2C2_Dof	38	1.42	29	1.66	33	1.78	45	1.67	93	1.48	47	1.46	51	1.15	37	1.2	40	1.7	27	1.15	39	1.73	34	1.85
C2C2_GATA	34	1.27	21	1.2	20	1.08	30	1.12	61	0.97	34	1.06	51	1.15	29	0.94	36	1.53	23	0.98	30	1.33	22	1.2
C2C2_YABBY	11	0.41	5	0.29	8	0.43	9	0.34	34	0.54	8	0.25	31	0.7	15	0.49	7	0.3	13	0.55	9	0.4	8	0.44
C2H2	30	1.12	24	1.37	12	0.65	12	0.45	17	0.27	131	4.07	19	0.43	11	0.36	2	0.09	6	0.26	16	0.71	10	0.54
C3H	56	2.09	41	2.35	29	1.56	64	2.37	165	2.63	94	2.92	129	2.92	77	2.51	45	1.92	51	2.18	48	2.13	42	2.29
CAMTA	7	0.27	8	0.46	6	0.32	9	0.34	21	0.33	10	0.31	8	0.18	7	0.23	6	0.26	10	0.43	8	0.36	5	0.27
CCAAT_HAP2	12	0.45	7	0.4	9	0.49	19	0.71	57	0.91	21	0.65	36	0.81	25	0.81	4	0.17	12	0.51	13	0.58	8	0.44
Coactivator p15	6	0.23	3	0.18	3	0.16	4	0.15	8	0.13	7	0.22	5	0.11	3	0.1	1	0.04	3	0.13	3	0.13	3	0.16
CPP	8	0.3	7	0.4	7	0.38	6	0.23	19	0.3	11	0.34	17	0.38	20	0.65	8	0.34	11	0.47	6	0.27	5	0.27
CSD	15	0.56	1	0.06	4	0.22	5	0.19	21	0.33	4	0.12	5	0.11	3	0.1	0	0	4	0.17	4	0.18	1	0.05
CudA	0	0	0	0	0	0	0	0	0	0	0	0	0	0	0	0	0	0	0	0	0	0	0	0
DBP	115	4.29	73	4.17	84	4.53	108	4	261	4.15	113	3.51	216	4.88	132	4.3	71	3.02	98	4.18	85	3.77	77	4.2
DDT	7	0.27	6	0.35	6	0.32	20	0.75	26	0.41	7	0.22	13	0.29	11	0.36	7	0.3	7	0.3	9	0.4	6	0.33
Dicer	0	0	0	0	2	0.11	2	0.08	11	0.18	6	0.19	0	0	1	0.03	2	0.09	2	0.09	1	0.04	2	0.11
DUF296 domain containing	63	2.35	33	1.89	43	2.32	47	1.74	105	1.67	36	1.12	61	1.38	35	1.14	49	2.09	30	1.28	50	2.22	38	2.07
DUF547 domain containing	18	0.68	13	0.75	14	0.76	29	1.08	70	1.11	29	0.9	41	0.93	26	0.85	14	0.6	19	0.81	16	0.71	14	0.76
DUF632 domain containing	20	0.75	17	0.98	15	0.81	21	0.78	44	0.7	22	0.68	31	0.7	24	0.78	16	0.68	19	0.81	19	0.84	28	1.53
E2F/DP	5	0.19	7	0.4	7	0.38	14	0.52	28	0.45	16	0.5	24	0.54	10	0.33	5	0.21	8	0.34	7	0.31	6	0.33
EIL	6	0.23	3	0.18	5	0.27	7	0.26	12	0.19	6	0.19	9	0.2	11	0.36	13	0.55	6	0.26	6	0.27	7	0.38
FHA	23	0.86	18	1.03	15	0.81	21	0.78	44	0.7	24	0.75	23	0.52	25	0.81	15	0.64	21	0.9	17	0.75	18	0.98
GARP_ARR-B_Myb	10	0.38	12	0.69	6	0.32	15	0.56	41	0.65	18	0.56	11	0.25	8	0.26	21	0.89	9	0.38	15	0.67	14	0.76
GeBP	7	0.27	4	0.23	6	0.32	5	0.19	11	0.18	22	0.68	29	0.66	13	0.42	6	0.26	15	0.64	7	0.31	6	0.33
GIF	8	0.3	3	0.18	4	0.22	8	0.3	15	0.24	4	0.12	3	0.07	4	0.13	4	0.17	4	0.17	4	0.18	4	0.22
GNAT	37	1.38	28	1.6	26	1.4	40	1.49	96	1.53	42	1.31	60	1.36	40	1.3	26	1.11	33	1.41	30	1.33	22	1.2
GRAS	88	3.28	45	2.57	55	2.97	63	2.34	139	2.21	36	1.12	104	2.35	69	2.25	59	2.51	48	2.05	60	2.66	49	2.67
GRF	9	0.34	8	0.46	7	0.38	12	0.45	31	0.49	9	0.28	32	0.72	19	0.62	8	0.34	14	0.6	10	0.44	7	0.38
HB	61	2.28	37	2.12	50	2.7	90	3.34	221	3.52	74	2.3	135	3.05	87	2.83	58	2.47	58	2.47	51	2.26	47	2.56
HB_KNOX	14	0.53	15	0.86	11	0.59	21	0.78	46	0.73	11	0.34	19	0.43	19	0.62	11	0.47	19	0.81	18	0.8	10	0.54
HD-Zip_bZIP_1	0	0	0	0	0	0	0	0	0	0	3	0.09	0	0	0	0	0	0	0	0	0	0	0	0
HD-Zip_Halz	32	1.2	15	0.86	24	1.29	29	1.08	63	1	25	0.78	51	1.15	29	0.94	24	1.02	22	0.94	27	1.2	23	1.25
HMG	10	0.38	5	0.29	9	0.49	11	0.41	48	0.76	23	0.71	30	0.68	14	0.46	16	0.68	11	0.47	8	0.36	12	0.65
HSF	19	0.71	28	1.6	22	1.19	35	1.3	62	0.99	25	0.78	49	1.11	38	1.24	21	0.89	26	1.11	27	1.2	19	1.04
IWS1	8	0.3	7	0.4	8	0.43	16	0.6	31	0.49	15	0.47	33	0.75	22	0.72	3	0.13	20	0.85	7	0.31	5	0.27
Jumonji	10	0.38	7	0.4	10	0.54	12	0.45	27	0.43	9	0.28	14	0.32	6	0.2	8	0.34	7	0.3	6	0.27	8	0.44
LFY	1	0.04	1	0.06	1	0.05	1	0.04	2	0.03	1	0.03	4	0.09	2	0.07	1	0.04	1	0.04	1	0.04	1	0.05
LIM	20	0.75	14	0.8	13	0.7	22	0.82	53	0.84	21	0.65	31	0.7	16	0.52	12	0.51	19	0.81	16	0.71	14	0.76
MADS	98	3.65	55	3.14	46	2.48	92	3.41	248	3.95	143	4.45	137	3.1	96	3.13	130	5.54	75	3.2	84	3.73	60	3.27
MBF1	1	0.04	1	0.06	1	0.05	3	0.12	3	0.05	4	0.12	8	0.18	4	0.13	5	0.21	3	0.13	3	0.13	3	0.16
MED6	1	0.04	1	0.06	1	0.05	1	0.04	1	0.02	2	0.06	3	0.07	1	0.03	2	0.09	1	0.04	1	0.04	1	0.05
MED7	2	0.08	0	0	1	0.05	1	0.04	3	0.05	4	0.12	8	0.18	3	0.1	2	0.09	2	0.09	1	0.04	1	0.05
mTERF	24	0.9	27	1.55	23	1.24	38	1.41	68	1.08	35	1.09	41	0.93	39	1.27	59	2.51	42	1.79	31	1.38	45	2.45
MYB	259	9.65	203	11.59	224	12.08	318	11.77	748	11.9	370	11.5	455	10.29	278	9.05	247	10.52	223	9.51	278	12.34	182	9.92
NAC	3	0.12	3	0.18	4	0.22	8	0.3	16	0.25	8	0.25	17	0.38	11	0.36	7	0.3	6	0.26	7	0.31	5	0.27
NRDE	3	0.12	2	0.12	4	0.22	2	0.08	6	0.1	4	0.12	9	0.2	3	0.1	2	0.09	2	0.09	2	0.09	2	0.11
NZZ	0	0	2	0.12	0	0	2	0.08	0	0	1	0.03	0	0	0	0	0	0	0	0	0	0	1	0.05
OFP	28	1.05	15	0.86	16	0.86	20	0.75	42	0.67	17	0.53	43	0.97	31	1.01	22	0.94	27	1.15	19	0.84	18	0.98
O-FucT	57	2.13	37	2.12	36	1.94	40	1.49	113	1.8	40	1.24	78	1.76	50	1.63	41	1.75	40	1.71	38	1.69	36	1.96
PcG_EZ	0	0	0	0	0	0	0	0	0	0	0	0	0	0	0	0	0	0	0	0	0	0	0	0
PcG_VEFS	2	0.08	1	0.06	2	0.11	5	0.19	11	0.18	7	0.22	4	0.09	6	0.2	2	0.09	2	0.09	1	0.04	2	0.11
PHD	36	1.35	35	2	29	1.56	52	1.93	116	1.85	112	3.48	66	1.49	49	1.6	40	1.7	38	1.62	38	1.69	37	2.02
PLATZ	22	0.82	15	0.86	14	0.76	15	0.56	45	0.72	15	0.47	16	0.36	21	0.68	19	0.81	15	0.64	14	0.62	10	0.54
Pseudo ARR-B	5	0.19	5	0.29	3	0.16	9	0.34	24	0.38	7	0.22	5	0.11	14	0.46	4	0.17	5	0.21	5	0.22	5	0.27
RB	1	0.04	1	0.06	1	0.05	2	0.08	8	0.13	2	0.06	9	0.2	4	0.13	1	0.04	4	0.17	1	0.04	1	0.05
Rcd1-like	3	0.12	1	0.06	2	0.11	2	0.08	9	0.14	3	0.09	15	0.34	5	0.16	8	0.34	5	0.21	2	0.09	3	0.16
Rel	0	0	0	0	0	0	0	0	0	0	0	0	0	0	0	0	0	0	0	0	0	0	0	0
RF-X	0	0	0	0	0	0	0	0	0	0	0	0	0	0	0	0	0	0	0	0	0	0	0	0
RRN3	9	0.34	3	0.18	2	0.11	1	0.04	4	0.06	3	0.09	2	0.05	2	0.07	1	0.04	2	0.09	1	0.04	1	0.05
Runt	0	0	0	0	0	0	0	0	0	0	0	0	0	0	0	0	0	0	0	0	0	0	0	0
RWP-RK	12	0.45	7	0.4	10	0.54	15	0.56	45	0.72	17	0.53	23	0.52	15	0.49	10	0.43	15	0.64	16	0.71	10	0.54
S1Fa-like	2	0.08	5	0.29	2	0.11	3	0.12	4	0.06	4	0.12	5	0.11	2	0.07	4	0.17	2	0.09	2	0.09	4	0.22
SAP	18	0.68	9	0.52	8	0.43	13	0.49	26	0.41	21	0.65	22	0.5	13	0.42	8	0.34	14	0.6	8	0.36	9	0.49
SBP	28	1.05	18	1.03	23	1.24	29	1.08	73	1.16	30	0.93	55	1.24	29	0.94	22	0.94	18	0.77	24	1.07	19	1.04
SET	50	1.87	37	2.12	38	2.05	55	2.04	125	1.99	53	1.65	88	1.99	47	1.53	60	2.56	55	2.35	48	2.13	42	2.29
Sigma70-like	10	0.38	5	0.29	6	0.32	11	0.41	17	0.27	6	0.19	14	0.32	8	0.26	5	0.21	7	0.3	6	0.27	7	0.38
Sin3	6	0.23	3	0.18	5	0.27	8	0.3	25	0.4	31	0.96	11	0.25	6	0.2	36	1.53	5	0.21	6	0.27	6	0.33
Sir2	2	0.08	2	0.12	2	0.11	5	0.19	5	0.08	8	0.25	6	0.14	5	0.16	2	0.09	3	0.13	2	0.09	2	0.11
SOH1	1	0.04	1	0.06	1	0.05	1	0.04	3	0.05	2	0.06	3	0.07	3	0.1	0	0	1	0.04	1	0.04	1	0.05
SRS	10	0.38	5	0.29	9	0.49	13	0.49	33	0.53	15	0.47	11	0.25	6	0.2	11	0.47	5	0.21	10	0.44	7	0.38
SWI/SNF_BAF60b	19	0.71	14	0.8	16	0.86	24	0.89	42	0.67	20	0.62	30	0.68	12	0.39	14	0.6	17	0.73	16	0.71	14	0.76
SWI/SNF_SNF2	52	1.94	36	2.06	35	1.89	48	1.78	101	1.61	47	1.46	65	1.47	54	1.76	45	1.92	52	2.22	40	1.78	39	2.13
SWI/SNF_SWI3	4	0.15	2	0.12	6	0.32	7	0.26	7	0.11	5	0.16	6	0.14	4	0.13	4	0.17	4	0.17	2	0.09	4	0.22
TAZ	8	0.3	6	0.35	4	0.22	8	0.3	14	0.22	13	0.4	14	0.32	12	0.39	7	0.3	9	0.38	7	0.31	5	0.27
TCP	37	1.38	22	1.26	24	1.29	31	1.15	71	1.13	33	1.03	52	1.18	23	0.75	19	0.81	21	0.9	27	1.2	19	1.04
TEA	0	0	0	0	0	0	0	0	0	0	0	0	0	0	0	0	0	0	0	0	0	0	0	0
TFb2	1	0.04	1	0.06	1	0.05	1	0.04	7	0.11	3	0.09	2	0.05	1	0.03	2	0.09	3	0.13	1	0.04	1	0.05
tify	20	0.75	14	0.8	14	0.76	21	0.78	63	1	34	1.06	50	1.13	29	0.94	19	0.81	27	1.15	18	0.8	16	0.87
TRAF	48	1.79	29	1.66	42	2.27	57	2.11	122	1.94	54	1.68	103	2.33	164	5.34	37	1.58	92	3.92	51	2.26	35	1.91
TUB	22	0.82	9	0.52	11	0.59	13	0.49	41	0.65	16	0.5	38	0.86	28	0.91	15	0.64	12	0.51	11	0.49	11	0.6
Whirly	4	0.15	3	0.18	4	0.22	4	0.15	13	0.21	4	0.12	6	0.14	2	0.07	3	0.13	2	0.09	3	0.13	2	0.11
WRKY	92	3.43	68	3.89	88	4.75	102	3.78	233	3.71	88	2.74	163	3.69	128	4.17	100	4.26	87	3.71	96	4.26	67	3.65
zf_HD	30	1.12	9	0.52	15	0.81	19	0.71	54	0.86	18	0.56	26	0.59	15	0.49	18	0.77	15	0.64	19	0.84	17	0.93
Zinc finger, AN1 and A20 type	16	0.6	22	1.26	9	0.49	22	0.82	37	0.59	19	0.59	17	0.38	26	0.85	15	0.64	20	0.85	15	0.67	13	0.71
Zinc finger, MIZ type	13	0.49	3	0.18	3	0.16	4	0.15	12	0.19	7	0.22	4	0.09	6	0.2	3	0.13	8	0.34	3	0.13	3	0.16
Zinc finger, ZPR1	1	0.04	3	0.18	1	0.05	4	0.15	5	0.08	4	0.12	2	0.05	1	0.03	1	0.04	2	0.09	1	0.04	3	0.16
Zn_clus	0	0	0	0	0	0	0	0	0	0	0	0	0	0	0	0	0	0	0	0	0	0	0	0
Sum	2686	100	1752	100	1854	100	2702	100	6284	100	3217	100	4423	100	3071	100	2348	100	2344	100	2252	100	1835	100
Total proteins	2669		1749		1850		2698		6269		3087		4230		2936		2346		2252		2248		1831
