# Supplementary material for: Draft genome sequence of adzuki bean, Vigna angularis
Source: Sci Rep. 2015 Jan 28;5:8069. doi: 10.1038/srep08069 (PMC5389050; doi:10.1038/srep08069)
Supplement: Supplementary Information — Supplementary Table S17 [file srep08069-s8.xls]

## Sheet: Sheet1
	Supplementary Table S17. Common gene list and the description experienced the three different degrees of purifying selection between cultivated and wild adzuki beans (V. angularis var. nipponensis and V. nepalensis).
	Genename	V.angularis var. angularis x V. angularis var. nipponensis			V. angularis var. angularis x V. nepalensis			Description
		Ka	Ks	Ka/Ks	Ka	Ks	Ka/Ks
	0.1<Ka/Ks<0.3
	Vang06g05460	0.000824788	0.00653409	0.126228	0.00165171	0.0164442	0.100443	cytochrome P450 86A1, putative, expressed
	Vang06g24380	0.00149153	0.00539736	0.276344	0.0037287	0.0363608	0.102547	legume lectins beta domain containing protein, expressed
	Vang04g09820	0.0127589	0.0679052	0.187892	0.0127589	0.123979	0.102912	IPR005162
	Vang04g06400	0.00227379	0.0146948	0.154734	0.00227379	0.0220064	0.103324	niemann-Pick C1 protein precursor, putative, expressed
	Vang04g06120	0.00222815	0.0168447	0.132276	0.00445788	0.0428579	0.104015	remorin, putative, expressed
	Vang03g07950	0.0027183	0.0250687	0.108434	0.00408416	0.0379042	0.107749	heavy-metal-associated domain-containing protein, putative, expressed
	Vang02g05660	0.00618978	0.0483941	0.127904	0.00618978	0.0571104	0.108383	glutamine cyclotransferase precursor, putative, expressed
	Vang0103s00020	0.00274532	0.020643	0.13299	0.00205927	0.0183439	0.112259	F-box/LRR-repeat protein 3, putative, expressed
	Vang06g00720	0.0012576	0.00888004	0.141621	0.00123078	0.0109549	0.112349	HEAT repeat family protein, putative, expressed
	Vang0300s00100	0.0059259	0.046956	0.126201	0.0118164	0.104948	0.112593	IPR007321
	Vang0039ss00470	0.00773251	0.0595675	0.129811	0.0077232	0.0683139	0.113055	retrotransposon protein, putative, Ty1-copia subclass, expressed
	Vang05g06510	0.0039528	0.0135735	0.291215	0.0039528	0.0344236	0.114828	heat shock 22 kDa protein, mitochondrial precursor, putative, expressed
	Vang02g15070	0.00423351	0.0304088	0.13922	0.0245839	0.209906	0.117119	IPR000477,IPR001878,IPR005162,IPR013242,IPR021109
	Vang01g00760	0.00607557	0.0510914	0.118916	0.00607557	0.0510914	0.118916	dnaJ domain containing protein, expressed
	Vang06g18600	0.00424861	0.0357802	0.118742	0.00424861	0.0357022	0.119001	None
	Vang0309s00200	0.00323939	0.0240091	0.134924	0.00323939	0.0270425	0.119789	expressed protein
	Vang01g06170	0.00407897	0.0153848	0.26513	0.00297789	0.0248406	0.11988	OsFBW1 - F-box domain and WD40 repeat containing protein, expressed
	Vang0996s00020	0.00332578	0.0242832	0.136958	0.00265943	0.0219824	0.12098	acetyl-CoA acetyltransferase, cytosolic, putative, expressed
	Vang0789s00010	0.0032771	0.0202273	0.162014	0.0032771	0.0270879	0.120981	OsMADS29 - MADS-box family gene with MIKCc type-box, expressed
	Vang0860s00010	0.021375	0.182187	0.117325	0.0152378	0.1245	0.122392	IPR000477
	Vang01g11280	0.00861673	0.0344496	0.250125	0.00861087	0.0702157	0.122635	None
	Vang0909s00010	0.00437819	0.0159686	0.274176	0.00987011	0.0795334	0.1241	IPR004252
	Vang0022ss04890	0.000785372	0.00634244	0.123828	0.000732274	0.00588195	0.124495	O-acyltransferase, putative, expressed
	Vang1554s00010	0.00560381	0.0424915	0.131881	0.0112157	0.0882785	0.127049	beta-galactosidase precursor, putative, expressed
	Vang0176s00270	0.00133559	0.0104854	0.127376	0.00133559	0.0104854	0.127376	regulatory protein, putative, expressed
	Vang0039ss00510	0.0109773	0.0986219	0.111306	0.00921016	0.0722404	0.127493	retrotransposon protein, putative, Ty1-copia subclass, expressed
	Vang02g13410	0.00031725	0.00127549	0.248728	0.0116949	0.0913235	0.12806	TKL_IRAK_DUF26-lc.20 - DUF26 kinases have homology to DUF26 containing loci, expressed
	Vang06g02120	0.00197712	0.0153831	0.128525	0.00197778	0.0152773	0.129459	thioredoxin domain-containing protein 9, putative, expressed
	Vang09g07130	0.020285	0.154896	0.130959	0.0202506	0.155933	0.129868	None
	Vang04g17090	0.00140954	0.00539517	0.26126	0.00140954	0.010806	0.130441	uncharacterized glycosyltransferase, putative, expressed
	Vang11g03700	0.000342886	0.00130642	0.262463	0.000686223	0.00524543	0.130823	expressed protein
	Vang03g03730	0.000309872	0.00214046	0.144769	0.000774737	0.00591074	0.131073	WD domain, G-beta repeat domain containing protein, expressed
	Vang06g16650	0.00222998	0.00905351	0.246312	0.00525091	0.039942	0.131463	None
	Vang05g03280	0.00431842	0.0210951	0.204712	0.000616183	0.00466474	0.132094	OsPOP1 - Putative Prolyl Oligopeptidase homologue, expressed
	Vang01g03360	0.00184986	0.00696546	0.265576	0.003708	0.0280652	0.132121	carrier, putative, expressed
	Vang01g06180	0.00336579	0.0147707	0.22787	0.00224142	0.0169206	0.132467	DUF630/DUF632 domains containing protein, putative, expressed
	Vang11g14370	0.000846649	0.00622048	0.136107	0.000938228	0.00705025	0.133077	cytochrome P450, putative, expressed
	Vang0921s00030	0.0101697	0.0385614	0.263727	0.00336196	0.0252113	0.133351	ankyrin repeat-containing protein, putative, expressed
	Vang0022ss01150	0.00335168	0.0158208	0.211853	0.00234288	0.0175316	0.133638	receptor-like protein kinase 2, putative, expressed
	Vang02g03440	0.00745689	0.0573745	0.129969	0.00106181	0.00793914	0.133743	expressed protein
	Vang04g16320	0.00112845	0.00838408	0.134595	0.00112845	0.00838408	0.134595	multidrug resistance-associated protein, putative, expressed
	Vang10g00220	0.00101477	0.00375476	0.270262	0.00050707	0.00374942	0.135239	potassium transporter, putative, expressed
	Vang06g24100	0.00470013	0.0175963	0.26711	0.00235059	0.0173787	0.135257	G-patch domain containing protein, expressed
	Vang03g15180	0.000695034	0.00512823	0.135531	0.000695034	0.00512823	0.135531	ankyrin repeat-containing protein, putative, expressed
	Vang04g06170	0.000736304	0.00541326	0.136019	0.000736304	0.00541326	0.136019	pentatricopeptide, putative, expressed
	Vang02g14730	0.00689248	0.029745	0.231719	0.00445885	0.0326197	0.136692	transcription initiation factor TFIID subunit 1, putative, expressed
	Vang05g06470	0.00557768	0.0302795	0.184206	0.00277942	0.0202333	0.137369	peroxisomal biogenesis factor 11, putative, expressed
	Vang01g12370	0.000455279	0.00164941	0.276025	0.000455279	0.00329993	0.137966	OsSBeL1 - Putative Serine Beta-Lactamase homologue, expressed
	Vang02g09910	0.00188752	0.0101794	0.185426	0.000863962	0.00624159	0.13842	sterol 3-beta-glucosyltransferase, putative, expressed
	Vang06g24470	0.000937499	0.00845577	0.110871	0.000937646	0.00675111	0.138888	kinesin motor domain containing protein, putative, expressed
	Vang0112s00260	0.00121199	0.011422	0.10611	0.0153907	0.110799	0.138907	PPR repeat containing protein, expressed
	Vang02g14460	0.00251424	0.0112923	0.222651	0.00125646	0.00904269	0.138948	plasma membrane ATPase, putative, expressed
	Vang01g14020	0.00264211	0.00935798	0.282338	0.00204317	0.0146606	0.139364	None
	Vang04g06180	0.00145603	0.0104628	0.139163	0.00145603	0.0104142	0.139812	Methyltransferase small domain containing protein, expressed
	Vang03g16380	0.00263494	0.0120653	0.218391	0.00225792	0.0161463	0.139841	proline-rich family protein, putative, expressed
	Vang02g04430	0.00772042	0.0353376	0.218476	0.00439887	0.0312549	0.140742	MATE efflux family protein, putative, expressed
	Vang08g06220	0.00290321	0.015456	0.187837	0.0021772	0.015443	0.140983	glutamyl-tRNA synthetase, putative, expressed
	Vang0229s00250	0.00252322	0.0178989	0.14097	0.00252357	0.0178996	0.140985	glycosyl transferase, group 1 domain containing protein, expressed
	Vang06g05480	0.00211097	0.00743835	0.283795	0.00105415	0.00743835	0.141718	exostosin family domain containing protein, expressed
	Vang06g10830	0.00686413	0.0325682	0.210762	0.00227981	0.0160856	0.141731	multidrug resistance protein, putative, expressed
	Vang03g03900	0.00069916	0.00246273	0.283896	0.00069916	0.00492326	0.142012	AGC_PVPK_like_kin82y.16 - ACG kinases include homologs to PKA, PKG and PKC, expressed
	Vang0229s00320	0.00762102	0.0501315	0.152021	0.00762102	0.0535882	0.142214	transferase family protein, putative, expressed
	Vang0022ss04870	0.00200225	0.014055	0.142458	0.00200225	0.014055	0.142458	None
	Vang1001s00020	0.00150615	0.00791863	0.190204	0.00150615	0.0105726	0.142458	retrotransposon protein, putative, unclassified, expressed
	Vang08g00800	0.00166081	0.00580668	0.286017	0.00166081	0.0116009	0.143162	reticulon domain containing protein, putative, expressed
	Vang03g16770	0.00552489	0.048003	0.115095	0.00667276	0.0465736	0.143273	ELMO/CED-12 family protein, putative, expressed
	Vang03g16390	0.00324851	0.0170612	0.190403	0.00216242	0.015063	0.143559	pentatricopeptide, putative, expressed
	Vang07g03180	0.000499842	0.0017235	0.290016	0.000499098	0.00344885	0.144715	receptor-like protein kinase 5 precursor, putative, expressed
	Vang09g01720	0.000716606	0.00246811	0.290346	0.000716606	0.00495049	0.144755	signal recognition particle receptor, putative, expressed
	Vang0217s00200	0.00607419	0.0205608	0.295425	0.00607419	0.0415667	0.146131	peptidyl-tRNA hydrolase, mitochondrial precursor protein, putative, expressed
	Vang03g13630	0.0213865	0.0721542	0.2964	0.0216043	0.147574	0.146396	None
	Vang06g24050	0.00586869	0.0269103	0.218084	0.00369077	0.0252077	0.146414	cytochrome P450, putative, expressed
	Vang0196s00120	0.0020265	0.0136945	0.147979	0.0020265	0.0136945	0.147979	bZIP transcription factor domain containing protein, expressed
	Vang01g11420	0.00119841	0.00401794	0.298264	0.00119841	0.00808316	0.14826	DUF677 domain containing protein, putative, expressed
	Vang0022ss01950	0.00102777	0.00343861	0.298891	0.000342351	0.00228841	0.149602	None
	Vang02g04290	0.00470032	0.0266892	0.176113	0.00470032	0.0312545	0.150388	zinc finger, C3HC4 type domain containing protein, expressed
	Vang07g08210	0.00294617	0.0195243	0.150898	0.00294617	0.0195243	0.150898	homeobox and START domains containing protein, putative, expressed
	Vang0022ss01170	0.00703919	0.028469	0.247258	0.0129256	0.0852533	0.151614	receptor-like protein kinase 2, putative, expressed
	Vang0045ss00030	0.00304116	0.0125104	0.24309	0.000759031	0.00497478	0.152576	ankyrin repeat-containing protein, putative, expressed
	Vang06g23390	0.00663258	0.0433432	0.153025	0.00663258	0.0433432	0.153025	ATP synthase C chain, putative, expressed
	Vang0071ss00290	0.00419118	0.0323712	0.129472	0.00342217	0.0223526	0.153099	ABC transporter, ATP-binding protein, putative, expressed
	Vang10g00710	0.00141471	0.00714192	0.198086	0.00141471	0.00920245	0.153732	ATP-dependent RNA helicase DHX36, putative, expressed
	Vang0407s00130	0.0018863	0.0121081	0.155788	0.000943041	0.00605049	0.155862	aspartic proteinase nepenthesin precursor, putative, expressed
	Vang08g00870	0.00189682	0.0142139	0.133448	0.00253223	0.016243	0.155897	3-methyl-2-oxobutanoate hydroxymethyltransferase, putative, expressed
	Vang01g12710	0.00984588	0.0361167	0.272613	0.00561025	0.0358929	0.156305	RNA recognition motif containing protein, expressed
	Vang0013ss01100	0.00171043	0.0107822	0.158636	0.00171027	0.0107913	0.158486	S-domain receptor-like protein kinase, putative, expressed
	Vang07g08110	0.0091161	0.041285	0.220809	0.00545135	0.0342119	0.159341	OsMADS78 - MADS-box family gene with M-alpha type-box, expressed
	Vang07g08260	0.00733456	0.0380596	0.192713	0.00609869	0.0381627	0.159808	gibberellin 2-beta-dioxygenase 7, putative, expressed
	Vang05g06450	0.00310496	0.0252758	0.122843	0.00388604	0.0242949	0.159953	expressed protein
	Vang04g12530	0.00428409	0.0199813	0.214405	0.00428409	0.0267518	0.160142	KUN1 - Kunitz-type trypsin inhibitor precursor, expressed
	Vang07g06260	0.00192454	0.0118185	0.162841	0.00192495	0.0117792	0.16342	expressed protein
	Vang11g03290	0.00105363	0.00383578	0.274686	0.00316393	0.0193517	0.163496	cold acclimation protein WCOR413, putative, expressed
	Vang08g00900	0.0126499	0.0513275	0.246455	0.00628247	0.0382075	0.16443	WRKY23, expressed
	Vang0109s00420	0.000642483	0.00221633	0.289887	0.0025737	0.0156183	0.164787	anthocyanidin 3-O-glucosyltransferase, putative, expressed
	Vang02g05780	0.00202849	0.0104748	0.193654	0.00528063	0.0317862	0.166129	CBS domain containing protein, expressed
	Vang0017s01170	0.000210287	0.000837145	0.251196	0.000420687	0.00251479	0.167285	expressed protein
	Vang02g07670	0.000483454	0.00359504	0.134478	0.00169722	0.0099292	0.170932	serine/threonine-protein kinase receptor precursor, putative, expressed
	Vang0002ss00270	0.0102648	0.0415389	0.247113	0.0172113	0.09945	0.173065	pre-mRNA-splicing factor ISY1, putative, expressed
	Vang09g05430	0.000735658	0.00565939	0.129989	0.000735954	0.00422417	0.174225	pentatricopeptide, putative, expressed
	Vang0013ss01160	0.00135234	0.00514681	0.262752	0.00270909	0.0154935	0.174853	MYB family transcription factor, putative, expressed
	Vang06g23420	0.000403889	0.00137381	0.293991	0.00121161	0.00687697	0.176184	pyruvate kinase, putative, expressed
	Vang0017s00860	0.000596154	0.00450906	0.132213	0.00119264	0.00676267	0.176357	dnaJ homolog subfamily C member 7, putative, expressed
	Vang05g01930	0.00860398	0.0580235	0.148284	0.0110839	0.0627989	0.176498	glycosyl transferase 8 domain containing protein, putative, expressed
	Vang0022ss03580	0.0030229	0.0163691	0.18467	0.0330831	0.187051	0.176867	IPR001584,IPR012337
	Vang0545s00010	0.0029753	0.0110951	0.268164	0.00590607	0.0333626	0.177026	None
	Vang06g24090	0.00158819	0.0149798	0.106022	0.00158819	0.0089698	0.17706	CDK5RAP3, putative, expressed
	Vang03g03440	0.00138038	0.0103409	0.133488	0.00276547	0.0155893	0.177395	protein binding protein, putative, expressed
	Vang0021ss01560	0.0221259	0.0912427	0.242495	0.0221424	0.123836	0.178803	ribosomal protein L29, putative, expressed
	Vang01g10890	0.0151472	0.0902452	0.167845	0.019966	0.111123	0.179674	IPR025452
	Vang02g03180	0.0089169	0.0371092	0.240288	0.00668184	0.0370162	0.180511	KUN1 - Kunitz-type trypsin inhibitor precursor, expressed
	Vang0016ss00250	0.00164383	0.015184	0.108261	0.00164383	0.00906424	0.181353	potassium transporter, putative, expressed
	Vang02g10020	0.00198779	0.00764325	0.260071	0.0035657	0.0196507	0.181454	DRD1, putative, expressed
	Vang01g17310	0.00149478	0.00823368	0.181544	0.00149478	0.00823368	0.181544	expressed protein
	Vang08g06520	0.0103095	0.0567182	0.181767	0.0103095	0.0567182	0.181767	regulatory protein, putative, expressed
	Vang0017s00380	0.000192773	0.000700133	0.275338	0.000385661	0.00210114	0.183548	aberrant pollen transmission 1, putative, expressed
	Vang0149s00030	0.00654762	0.0497867	0.131513	0.00918473	0.0497867	0.184482	Vang0149s00030.1
	Vang0022ss04830	0.00179977	0.00626845	0.287115	0.00678768	0.0366624	0.18514	uridine 5-monophosphate synthase, putative, expressed
	Vang0308s00280	0.00394762	0.0142592	0.276848	0.00262495	0.0141694	0.185254	potassium channel AKT1, putative, expressed
	Vang08g03290	0.00207347	0.0111494	0.185971	0.00207347	0.0111494	0.185971	armadillo/beta-catenin-like repeat containing protein, expressed
	Vang0052ss00270	0.00193001	0.00687138	0.280876	0.00388839	0.0208419	0.186566	protein kinase domain containing protein, putative, expressed
	Vang04g04080	0.0243945	0.133135	0.183231	0.0310381	0.165408	0.187646	OsWAK53b - OsWAK receptor-like protein kinase, expressed
	Vang04g06560	0.00266967	0.0214516	0.124451	0.0013337	0.00710366	0.187748	dehydration response related protein, putative, expressed
	Vang07g01300	0.000432505	0.00153227	0.282264	0.000865306	0.00459909	0.188147	retrotransposon protein, putative, SINE subclass, expressed
	Vang01g11500	0.00185182	0.00974382	0.19005	0.00185125	0.00977249	0.189435	GHMP kinases ATP-binding protein, putative, expressed
	Vang11g02390	0.000536018	0.00364283	0.147143	0.0296864	0.1558	0.190542	retrotransposon protein, putative, Ty3-gypsy subclass, expressed
	Vang0022ss01980	0.00167723	0.00875635	0.191544	0.00167723	0.00875635	0.191544	hydrolase, alpha/beta fold family domain containing protein, expressed
	Vang0229s00310	0.00340748	0.0235205	0.144873	0.00684289	0.0356887	0.191738	LTPL101 - Protease inhibitor/seed storage/LTP family protein precursor, expressed
	Vang05g07140	0.00311839	0.0108597	0.287154	0.00312162	0.0162631	0.191946	IQ calmodulin-binding motif family protein, putative, expressed
	Vang0005s01280	0.00211351	0.0120955	0.174735	0.00281711	0.0145534	0.193571	PFT1, putative, expressed
	Vang0578s00030	0.0153032	0.0808435	0.189294	0.0103486	0.0532159	0.194465	transporter, major facilitator family, putative, expressed
	Vang0149s00080	0.00812604	0.0308793	0.263155	0.00811863	0.0415625	0.195336	calmodulin-binding transcription activator 4, putative, expressed
	Vang04g02290	0.0166536	0.0581719	0.286282	0.00311638	0.0159441	0.195457	SAM domain containing protein, putative, expressed
	Vang0002ss00860	0.0456024	0.296694	0.153702	0.0503026	0.256761	0.195912	IPR001584,IPR012337
	Vang01g18800	0.00279503	0.0147091	0.190021	0.00672196	0.0341219	0.196999	ZOS6-01 - C2H2 zinc finger protein, expressed
	Vang0039ss00360	0.00401274	0.0292888	0.137006	0.0298852	0.151053	0.197847	retrotransposon protein, putative, unclassified, expressed
	Vang11g04490	0.000750892	0.0056858	0.132064	0.00225833	0.0113819	0.198415	chloroplast ribonuclease III domain protein, putative, expressed
	Vang3313s00010	0.0166327	0.0834236	0.199376	0.0166327	0.0834236	0.199376	None
	Vang11g15500	0.000360337	0.00128974	0.279388	0.000600491	0.00301005	0.199495	CAAX amino terminal protease family protein, putative, expressed
	Vang0063ss00590	0.0152332	0.0714747	0.213127	0.015942	0.0792151	0.201249	metal cation transporter, putative, expressed
	Vang0175s00040	0.00432882	0.0176637	0.245068	0.0034412	0.0168956	0.203674	C4-dicarboxylate transporter/malic acid transport protein, expressed
	Vang0721s00020	0.0253655	0.119263	0.212686	0.0278881	0.136408	0.204446	Vang0721s00020.1
	Vang1290s00010	0.0205504	0.101108	0.203251	0.013021	0.0632004	0.206028	retrotransposon protein, putative, unclassified, expressed
	Vang0648s00020	0.000615861	0.00445444	0.138258	0.00184924	0.00893714	0.206917	DUF221 domain containing protein, expressed
	Vang0112s00340	0.00201596	0.00972176	0.207366	0.00201596	0.00972176	0.207366	copine, putative, expressed
	Vang0022ss02350	0.00372486	0.0124823	0.298411	0.0343829	0.165592	0.207636	DNA binding protein, putative, expressed
	Vang0022ss02720	0.00125761	0.00693453	0.181355	0.00662626	0.0318229	0.208223	cyclin-T1-4, putative, expressed
	Vang0538s00060	0.0190309	0.0973668	0.195456	0.020508	0.0973058	0.210759	plant-specific domain TIGR01615 family protein, expressed
	Vang11g08650	0.000836717	0.00472839	0.176956	0.00168	0.00789338	0.212837	surp module family protein, putative, expressed
	Vang08g01130	0.0035728	0.0167107	0.213803	0.00361919	0.0169181	0.213924	polygalacturonase, putative, expressed
	Vang0010ss00320	0.00174645	0.00975297	0.179069	0.00324583	0.0151437	0.214336	MCM4 - Putative minichromosome maintenance MCM complex subunit 4, expressed
	Vang02g03560	0.00624985	0.0280726	0.222631	0.01285	0.0598053	0.214864	retrotransposon protein, putative, unclassified, expressed
	Vang03g17340	0.00398228	0.0363748	0.109479	0.00610646	0.0283828	0.215147	Vang03g17340.1
	Vang02g09960	0.00166352	0.0120604	0.137933	0.00261807	0.0120569	0.217143	DRD1, putative, expressed
	Vang0121s00530	0.0707938	0.241826	0.292747	0.0707938	0.325353	0.217591	None
	Vang01g13800	0.00290077	0.0133145	0.217866	0.00290077	0.0133145	0.217866	OsCML17 - Calmodulin-related calcium sensor protein, expressed
	Vang05g06910	0.0183485	0.0838071	0.218938	0.0183763	0.0840851	0.218544	glyoxalase family protein, putative, expressed
	Vang05g09390	0.00633203	0.0302382	0.209405	0.00760563	0.0345855	0.219908	spotted leaf 11, putative, expressed
	Vang0038s00540	0.0228619	0.0856553	0.266906	0.0655643	0.296399	0.221203	PF13975
	Vang11g13130	0.000868208	0.00302494	0.287017	0.00304378	0.0137152	0.221928	nucleolar protein,Nop52 containing protein, expressed
	Vang01g06200	0.00164784	0.0147587	0.111652	0.0033019	0.0147587	0.223726	expressed protein
	Vang0022ss01180	0.0384746	0.139118	0.276561	0.0384561	0.1717	0.223972	receptor-like protein kinase 2, putative, expressed
	Vang0229s00370	0.00403708	0.0242095	0.166756	0.00359007	0.0159946	0.224455	cytochrome P450, putative, expressed
	Vang03g08420	0.00130717	0.00462912	0.282379	0.00261861	0.0116224	0.225306	AMP-binding enzyme, putative, expressed
	Vang0041ss00490	0.0231938	0.102231	0.226876	0.0231938	0.102231	0.226876	amino acid transporter, putative, expressed
	Vang0786s00030	0.00508222	0.0221815	0.22912	0.00508222	0.0221815	0.22912	OsWAK1 - OsWAK receptor-like cytoplasmic kinase OsWAK-RLCK, expressed
	Vang0450s00030	0.00328197	0.030211	0.108635	0.0332415	0.145063	0.229153	harpin-induced protein 1 domain containing protein, expressed
	Vang11g01740	0.00937195	0.0456996	0.205077	0.0331818	0.144514	0.229609	None
	Vang04g06280	0.00700954	0.0244225	0.287011	0.00467568	0.0202953	0.230382	dimethyladenosine transferase, putative, expressed
	Vang0070s00760	0.0019008	0.00758772	0.25051	0.00518018	0.0222418	0.232903	TKL_IRAK_DUF26-lc.20 - DUF26 kinases have homology to DUF26 containing loci, expressed
	Vang01g04110	0.00909496	0.0356981	0.254774	0.00429862	0.0184534	0.232945	UDP-glucoronosyl and UDP-glucosyl transferase domain containing protein, expressed
	Vang07g01520	0.0087056	0.0375994	0.231535	0.00867927	0.0371882	0.233388	expressed protein
	Vang06g17880	0.00956653	0.0396196	0.241459	0.00835116	0.0355506	0.234909	None
	Vang0032ss01080	0.00313467	0.0133311	0.235139	0.00313467	0.0133311	0.235139	None
	Vang09g04510	0.000462469	0.00167201	0.276595	0.00278043	0.0118024	0.235581	plasma membrane ATPase, putative, expressed
	Vang02g15490	0.00457769	0.0193241	0.23689	0.00457769	0.0193241	0.23689	TKL_IRAK_DUF26-lc.20 - DUF26 kinases have homology to DUF26 containing loci, expressed
	Vang03g15130	0.00715747	0.030974	0.23108	0.00533625	0.0224381	0.237821	IPR000477
	Vang0062ss00080	0.00134726	0.0111255	0.121096	0.00538155	0.02239	0.240355	OsMADS87 - MADS-box family gene with M-gamma type-box, expressed
	Vang1709s00010	0.00408017	0.0180585	0.225942	0.0054454	0.0226385	0.240537	expressed protein
	Vang0005s01750	0.00130086	0.00539968	0.240914	0.00208078	0.00864637	0.240653	None
	Vang08g03760	0.00450944	0.0180137	0.250334	0.00360674	0.014965	0.241012	glycerol-3-phosphate acyltransferase, putative, expressed
	Vang0004ss00430	0.00229168	0.0111373	0.205767	0.00196434	0.00811176	0.242159	retrotransposon protein, putative, unclassified, expressed
	Vang0051s00540	0.00769357	0.0317168	0.242571	0.00769357	0.0317168	0.242571	None
	Vang04g02870	0.0103622	0.0442035	0.23442	0.0103852	0.04279	0.2427	None
	Vang0045ss00050	0.0349193	0.162344	0.215094	0.0349245	0.143678	0.243076	MAC/Perforin domain containing protein, putative, expressed
	Vang02g09880	0.00122646	0.00501707	0.244458	0.00122646	0.00502992	0.243834	DUF677 domain containing protein, putative, expressed
	Vang0878s00010	0.00225611	0.00924398	0.244063	0.00225611	0.00924398	0.244063	zinc finger, RING-type, putative, expressed
	Vang0814s00010	0.0196028	0.0803186	0.244063	0.0236946	0.0968243	0.244717	protein kinase, putative, expressed
	Vang0689s00040	0.00163548	0.0066037	0.247661	0.00492624	0.0200517	0.245677	IPR025312
	Vang0010ss02800	0.0205887	0.0707734	0.29091	0.023087	0.0937515	0.246257	cytochrome P450, putative, expressed
	Vang0229s00350	0.0428996	0.168798	0.254148	0.0361791	0.146792	0.246465	None
	Vang0330s00070	0.0271755	0.115557	0.23517	0.037763	0.152474	0.247668	None
	Vang05g07860	0.00386621	0.0230086	0.168033	0.0210076	0.0848024	0.247724	None
	Vang0204s00310	0.00194767	0.0154938	0.125706	0.00758814	0.0304541	0.249167	IPR025312
	Vang0544s00020	0.0130646	0.104854	0.124598	0.0331808	0.132573	0.250284	IPR001584,IPR012337
	Vang0552s00060	0.014771	0.123221	0.119874	0.0259277	0.103196	0.251246	None
	Vang02g03890	0.00429628	0.0323913	0.132637	0.0339136	0.13423	0.252653	None
	Vang11g01590	0.00432186	0.0149256	0.289561	0.00378279	0.0149256	0.253443	expressed protein
	Vang02g04020	0.00603249	0.0486348	0.124036	0.0121557	0.0479156	0.25369	OsFBX94 - F-box domain containing protein, expressed
	Vang02g01200	0.000410892	0.0016023	0.256438	0.00452951	0.0178125	0.254288	C-5 cytosine-specific DNA methylase, putative, expressed
	Vang06g00980	0.0014838	0.00570458	0.260107	0.00445403	0.0173916	0.256102	nuclease PA3, putative, expressed
	Vang0002ss00290	0.0122761	0.0493546	0.248733	0.0106524	0.0415311	0.256492	None
	Vang11g01580	0.00481981	0.0187697	0.256787	0.00481981	0.0187697	0.256787	expressed protein
	Vang03g17670	0.000751798	0.00292613	0.256926	0.000751798	0.00292613	0.256926	DDT, putative, expressed
	Vang04g06140	0.00317349	0.0123265	0.257453	0.00317349	0.0123265	0.257453	expressed protein
	Vang02g13540	0.00321521	0.0310248	0.103633	0.00561876	0.0217397	0.258456	proteins of unknown function domain containing protein, expressed
	Vang0174s00440	0.00263349	0.010184	0.25859	0.00263349	0.010184	0.25859	expressed protein
	Vang06g16090	0.00519115	0.0200922	0.258366	0.00693638	0.0267594	0.259213	universal stress protein domain containing protein, putative, expressed
	Vang08g04280	0.00210048	0.00810226	0.259246	0.000699247	0.00269747	0.259223	SAM domain family protein, expressed
	Vang0196s00130	0.00266415	0.0102629	0.259591	0.00213069	0.00819772	0.259913	polygalacturonase, putative, expressed
	Vang0057ss00110	0.000154526	0.000592954	0.260603	0.000310481	0.00119122	0.260641	down-regulated in metastasis family protein, expressed
	Vang0308s00160	0.00203768	0.015721	0.129616	0.00203768	0.00780571	0.26105	universal stress protein domain containing protein, putative, expressed
	Vang04g06290	0.00359841	0.0243637	0.147696	0.00180144	0.00689453	0.261286	CAMK_CAMK_like.6 - CAMK includes calcium/calmodulin depedent protein kinases, expressed
	Vang01g13540	0.0316083	0.14696	0.215081	0.0418401	0.160093	0.261349	Protein kinase domain containing protein, expressed
	Vang11g14110	0.000335597	0.00128191	0.261794	0.00100721	0.0038531	0.261403	expressed protein
	Vang0070s00030	0.000751204	0.00285931	0.262722	0.00225249	0.00860358	0.261809	methyladenine glycosylase, putative, expressed
	Vang0623s00060	0.0029252	0.0142935	0.204653	0.00953726	0.036389	0.262092	AGC_PVPK_like_kin82y.20 - ACG kinases include homologs to PKA, PKG and PKC, expressed
	Vang03g17540	0.00124918	0.00478242	0.261202	0.000416547	0.00158635	0.262582	nucampholin, putative, expressed
	Vang02g05730	0.000928846	0.00353082	0.263068	0.000928846	0.00353082	0.263068	None
	Vang0273s00240	0.0037017	0.013712	0.269961	0.0016646	0.00631399	0.263637	expressed protein
	Vang0029ss00100	0.00292566	0.0110011	0.265943	0.00292282	0.0110846	0.263683	None
	Vang0571s00010	0.0146467	0.0563945	0.259719	0.0132606	0.0501702	0.264312	ubiquitin carboxyl-terminal hydrolase, family 1, putative, expressed
	Vang06g05020	0.000928406	0.00349744	0.265453	0.00092671	0.00349559	0.265108	RNA polymerase III subunit RPC82 family protein, putative, expressed
	Vang0668s00020	0.00204842	0.0167426	0.122348	0.00234248	0.00883013	0.265283	expressed protein
	Vang0011ss00160	0.00401448	0.0151247	0.265425	0.00401448	0.0151247	0.265425	AT2G32360.1
	Vang09g06390	0.000559354	0.00210758	0.265401	0.00055925	0.00210662	0.265473	tubulin--tyrosine ligase-like protein 12, putative, expressed
	Vang0017s00870	0.00232862	0.0087439	0.266314	0.00466225	0.0175313	0.265938	None
	Vang01g03260	0.00316054	0.0178867	0.176698	0.00236992	0.00890683	0.266079	cytochrome P450, putative, expressed
	Vang0148s00100	0.0286481	0.101863	0.281243	0.0249885	0.0937647	0.266502	transposon protein, putative, unclassified, expressed
	Vang04g10570	0.00360646	0.0135577	0.266008	0.000900255	0.00337226	0.266959	anthocyanin 3-O-beta-glucosyltransferase, putative, expressed
	Vang04g06980	0.00535863	0.0197305	0.271591	0.0162396	0.0606226	0.267881	None
	Vang11g05620	0.00423389	0.0157648	0.268566	0.00593535	0.0221281	0.268227	beta-expansin precursor, putative, expressed
	Vang0029ss00550	0.000516681	0.0019276	0.268044	0.00275485	0.0102559	0.268611	serine/threonine-protein kinase receptor precursor, putative, expressed
	Vang04g09400	0.001658	0.00615136	0.269534	0.001658	0.00616421	0.268972	GDSL-like lipase/acylhydrolase, putative, expressed
	Vang0543s00110	0.00415887	0.0310745	0.133835	0.00836017	0.0310745	0.269036	None
	Vang02g13580	0.00206283	0.00766445	0.269143	0.00413049	0.0153354	0.269343	farnesyltransferase subunit beta, putative, expressed
	Vang01g17380	0.743492	2.59124	0.286925	0.742834	2.75543	0.269589	expressed protein
	Vang1427s00030	0.018363	0.0956755	0.19193	0.0258872	0.095951	0.269796	None
	Vang04g02490	0.00134917	0.0049886	0.27045	0.000673878	0.00249484	0.270109	PPR repeat containing protein, expressed
	Vang02g03610	0.000794646	0.00292905	0.271298	0.000794646	0.00292905	0.271298	BRASSINOSTEROID INSENSITIVE 1-associated receptor kinase 1 precursor, putative, expressed
	Vang0528s00040	0.00213932	0.015963	0.134017	0.00213932	0.00788534	0.271303	leucine carboxyl methyltransferase 1, putative, expressed
	Vang05g02630	0.000522481	0.00192555	0.271341	0.000522481	0.00192555	0.271341	FHA domain containing protein, putative, expressed
	Vang0176s00300	0.00776872	0.0592991	0.131009	0.0166308	0.0611727	0.271867	None
	Vang03g06410	0.000810638	0.00446292	0.181638	0.00243597	0.00893798	0.272542	GTP binding protein, putative, expressed
	Vang03g01660	0.000294802	0.0010665	0.276421	0.00115659	0.00424319	0.272577	OsSPL9 - SBP-box gene family member, expressed
	Vang0109s00400	0.0195171	0.0724755	0.269292	0.0213851	0.0783652	0.27289	glycosyl transferase 8 domain containing protein, putative, expressed
	Vang06g23240	0.000250306	0.000916867	0.273002	0.000250306	0.000916867	0.273002	white-brown complex homolog protein, putative, expressed
	Vang02g09900	0.0024016	0.00878735	0.273302	0.0024016	0.00878735	0.273302	ribosomal protein S13p/S18e, putative, expressed
	Vang06g20880	0.0048049	0.016884	0.284583	0.00336554	0.0123122	0.273351	None
	Vang0148s00110	0.00427741	0.0156403	0.273486	0.00427741	0.0156403	0.273486	expressed protein
	Vang03g17120	0.00270167	0.00985137	0.274243	0.00270167	0.00985137	0.274243	None
	Vang0032ss01130	0.000960733	0.00691905	0.138853	0.000814865	0.00297033	0.274335	domain of unknown function DUF966 domain containing protein, expressed
	Vang01g14000	0.00179926	0.00655645	0.274426	0.00179926	0.00655645	0.274426	ras-related protein, putative, expressed
	Vang03g15710	0.00756717	0.0275636	0.274535	0.00756717	0.0275636	0.274535	NADPH-dependent oxidoreductase, putative, expressed
	Vang03g17550	0.00148565	0.00540082	0.27508	0.00148565	0.00540082	0.27508	bZIP transcription factor domain containing protein, expressed
	Vang06g01260	0.00112468	0.0040774	0.275833	0.00112468	0.0040774	0.275833	lipid phosphatase protein, putative, expressed
	Vang0196s00090	0.00299201	0.018218	0.164234	0.000995707	0.0036058	0.27614	transferase family protein, putative, expressed
	Vang0011ss00170	0.00196038	0.00708378	0.276741	0.00196038	0.00708378	0.276741	harpin-induced protein 1 domain containing protein, expressed
	Vang08g01090	0.00147684	0.0106722	0.138381	0.00147684	0.0053307	0.277044	CGMC_MAPKCMGC_2_ERK.14 - CGMC includes CDA, MAPK, GSK3, and CLKC kinases, expressed
	Vang0998s00010	0.00596186	0.021404	0.27854	0.00596186	0.021404	0.27854	expressed protein
	Vang04g02600	0.00437075	0.015987	0.273394	0.00443098	0.0159001	0.278677	None
	Vang0963s00010	0.00227536	0.00819904	0.277516	0.00456641	0.0163463	0.279354	expressed protein
	Vang06g24620	0.00228975	0.00821752	0.278642	0.00229198	0.0082006	0.279489	expressed protein
	Vang06g15560	0.00414452	0.022442	0.184677	0.00414597	0.0148253	0.279655	ribosomal protein L7Ae/L30e/S12e/Gadd45 family protein, putative, expressed
	Vang05g05800	0.000790445	0.00281541	0.280756	0.00158084	0.00564811	0.279888	hexokinase, putative, expressed
	Vang0065ss00270	0.00367476	0.0130577	0.281425	0.00644673	0.0229662	0.280705	extracellular ligand-gated ion channel, putative, expressed
	Vang11g00580	0.000266304	0.000948191	0.280854	0.000266304	0.000948191	0.280854	expressed protein
	Vang07g05180	0.000431569	0.00153084	0.281916	0.00194321	0.00691843	0.280875	expressed protein
	Vang0109s00020	0.000869964	0.0030871	0.281807	0.00348751	0.0124051	0.281135	GTPase-activating protein, putative, expressed
	Vang0004ss00040	0.00128171	0.00455492	0.281391	0.00128171	0.00455492	0.281391	nuclear ribonuclease Z, putative, expressed
	Vang0352s00070	0.000619782	0.00220174	0.281496	0.000619782	0.00220174	0.281496	gamma-glutamyl hydrolase precursor, putative, expressed
	Vang0387s00160	0.0241009	0.0844493	0.285389	0.0358955	0.127163	0.28228	Vang0387s00160.1
	Vang06g08310	0.00103258	0.00365121	0.282803	0.00206612	0.00731702	0.282372	alpha-1,4-fucosyltransferase, putative, expressed
	Vang11g01560	0.00142999	0.0101087	0.141461	0.00142967	0.00504473	0.283399	RNA recognition motif containing protein, putative, expressed
	Vang01g04140	0.0160634	0.0614739	0.261305	0.00205402	0.00724769	0.283404	UDP-glucoronosyl and UDP-glucosyl transferase domain containing protein, expressed
	Vang06g13310	0.000656835	0.00231879	0.283266	0.000695514	0.00245368	0.283457	importin subunit alpha, putative, expressed
	Vang10g00660	0.000912863	0.00323746	0.281969	0.00115324	0.00406134	0.283955	expressed protein
	Vang11g07310	0.00147604	0.00519627	0.284057	0.00147604	0.00519627	0.284057	adenylate kinase, putative, expressed
	Vang0471s00010	0.00234641	0.00811186	0.289257	0.00232753	0.00814504	0.28576	expressed protein
	Vang0182s00110	0.00182504	0.00632089	0.288731	0.00548962	0.0191656	0.28643	mov34 family protein, putative, expressed
	Vang11g16720	0.00170711	0.00595542	0.286649	0.00170711	0.00595542	0.286649	expressed protein
	Vang11g05520	0.00159449	0.00557311	0.286103	0.00159449	0.0055596	0.286799	tyrosine protein kinase domain containing protein, putative, expressed
	Vang0051s00620	0.00114441	0.00796482	0.143683	0.00229282	0.00799233	0.286878	expressed protein
	Vang01g01420	0.000177767	0.000686898	0.258797	0.00320407	0.0110855	0.289033	Kinesin motor domain domain containing protein, expressed
	Vang04g14220	0.000896489	0.00621013	0.144359	0.000896756	0.00310059	0.289222	NAD dependent epimerase/dehydratase family protein, putative, expressed
	Vang02g05830	0.00271389	0.00937343	0.28953	0.00271389	0.00937343	0.28953	WRKY39, expressed
	Vang06g01010	0.00267051	0.0091911	0.290554	0.00266797	0.00920502	0.289839	None
	Vang06g21140	0.00118114	0.00407118	0.290122	0.00118114	0.00407118	0.290122	expressed protein
	Vang0827s00010	0.00142895	0.00491086	0.290978	0.00142827	0.00491897	0.29036	3-5 exonuclease domain-containing protein, putative, expressed
	Vang0045ss00110	0.0048071	0.0424638	0.113205	0.00482152	0.0165978	0.290491	cyclic phosphodiesterase, putative, expressed
	Vang06g24390	0.00373687	0.030084	0.124214	0.0196403	0.0675114	0.290918	legume lectins beta domain containing protein, expressed
	Vang07g08230	0.00154763	0.00531043	0.291431	0.00310093	0.0106498	0.291173	bacterial transferase hexapeptide domain containing protein, expressed
	Vang11g03020	0.000445276	0.00152479	0.292024	0.000890895	0.00305661	0.291465	transporter family protein, putative, expressed
	Vang02g11220	0.000496041	0.00186988	0.26528	0.00497527	0.0170234	0.292261	pentatricopeptide, putative, expressed
	Vang0798s00020	0.0254812	0.0868367	0.293439	0.0254812	0.0868367	0.293439	None
	Vang0057ss00670	0.000503917	0.00171259	0.294243	0.000503917	0.00171259	0.294243	receptor-like kinase RHG1, putative, expressed
	Vang06g08710	0.00135199	0.00458546	0.294843	0.00135199	0.00458546	0.294843	None
	Vang0196s00010	0.00605105	0.0341014	0.177443	0.0101176	0.0343107	0.294881	KUN1 - Kunitz-type trypsin inhibitor precursor, expressed
	Vang0182s00130	0.00196164	0.00664211	0.295335	0.00196164	0.00664211	0.295335	PTHR18866:SF1
	Vang02g05710	0.00282394	0.0191026	0.14783	0.00282129	0.00953293	0.295953	None
	Vang0987s00040	0.0394866	0.133915	0.294864	0.039378	0.132983	0.296113	None
	Vang04g06190	0.000703133	0.00236904	0.2968	0.000702946	0.00236904	0.296721	potasium efflux antiporter protein, putative, expressed
	Vang0789s00060	0.00258278	0.0218794	0.118046	0.00258556	0.0086922	0.297457	peroxidase precursor, putative, expressed
	Vang06g25670	0.00299695	0.0184234	0.162671	0.00547668	0.0183915	0.297783	CRS1/YhbY domain containing protein, putative, expressed
	Vang0214s00210	0.00100436	0.00671516	0.149567	0.0010042	0.00335943	0.298918	LRP1, putative, expressed
	Vang0340s00150	0.00395115	0.0167104	0.236449	0.013017	0.0434481	0.299598	transposon protein, putative, unclassified, expressed
	Vang03g03990	0.00498851	0.0166427	0.299742	0.00498851	0.0166427	0.299742	LTPL120 - Protease inhibitor/seed storage/LTP family protein precursor, expressed
	Vang04g03390	0.00886877	0.0331568	0.267479	0.00992736	0.0331179	0.299758	transmembrane amino acid transporter protein, putative, expressed
	0.4<Ka/Ks<0.6
	Vang07g01720	0.000194144	0.000359106	0.540631	0.000480119	0.0010687	0.449253	expressed protein
	Vang0682s00030	0.00136915	0.00240146	0.570132	0.00139161	0.00239941	0.579979	cytochrome P450 97B2, putative, expressed
	Vang0032ss00290	0.00124787	0.00276614	0.451124	0.00124716	0.00277266	0.449807	copper-transporting ATPase, putative, expressed
	Vang02g00650	0.0188905	0.0350369	0.539161	0.00157182	0.00312905	0.502331	cycloartenol synthase, putative, expressed
	Vang07g07490	0.00067705	0.00118924	0.569314	0.00169349	0.00357078	0.474265	M16 domain containing zinc peptidase, putative, expressed
	Vang0062ss00040	0.00196181	0.0036341	0.539834	0.00196181	0.0036341	0.539834	ubiquitin-conjugating enzyme domain containing protein, expressed
	Vang02g06490	0.0033952	0.00757927	0.447958	0.00193711	0.0037868	0.511542	pentatricopeptide, putative, expressed
	Vang0069ss01700	0.00234639	0.00402034	0.58363	0.00234639	0.00402034	0.58363	expressed protein
	Vang05g07340	0.00243566	0.00432686	0.562917	0.00243566	0.00432686	0.562917	PHD-finger domain containing protein, putative, expressed
	Vang0017s01080	0.025827	0.0477658	0.540701	0.00269881	0.00456372	0.591361	sulfate transporter, putative, expressed
	Vang0972s00010	0.00258417	0.0061027	0.423447	0.00215285	0.00456419	0.471683	pentatricopeptide, putative, expressed
	Vang0570s00070	0.00287785	0.0051208	0.561992	0.00215658	0.00512517	0.420783	acetyltransferase, GNAT family, putative, expressed
	Vang0062ss00030	0.00229915	0.00552764	0.415936	0.00229915	0.00552764	0.415936	pentatricopeptide repeat protein PPR986-12, putative, expressed
	Vang0476s00030	0.00233951	0.00568667	0.411403	0.00312252	0.00567595	0.550132	GDSL-like lipase/acylhydrolase, putative, expressed
	Vang01g14020	0.00345043	0.00597188	0.577779	0.00345043	0.00597188	0.577779	None
	Vang04g13380	0.00580764	0.00996553	0.582773	0.00345997	0.00615428	0.562206	UDP-glucoronosyl/UDP-glucosyl transferase, putative, expressed
	Vang0005s01750	0.00194001	0.00400707	0.484148	0.00260627	0.00640462	0.406936	None
	Vang0419s00180	0.00291635	0.00500884	0.582241	0.00369564	0.00645629	0.572408	expressed protein
	Vang0558s00020	0.0031327	0.00646209	0.484781	0.0031327	0.00646209	0.484781	None
	Vang04g08720	0.00233424	0.00467483	0.49932	0.00325371	0.0066413	0.489921	anthocyanin 3-O-beta-glucosyltransferase, putative, expressed
	Vang08g01070	0.00385723	0.00664821	0.580191	0.00385723	0.00664821	0.580191	ubiquinone biosynthesis protein COQ4, putative, expressed
	Vang0273s00240	0.00493871	0.00954653	0.51733	0.0037017	0.00682851	0.542094	expressed protein
	Vang05g05770	0.00763136	0.0130265	0.585831	0.00343862	0.00709907	0.484376	DNAJ heat shock N-terminal domain-containing protein, putative, expressed
	Vang0021ss02390	0.00165934	0.00277741	0.597443	0.00313322	0.00776708	0.403397	None
	Vang11g03080	0.00441089	0.00786907	0.560534	0.00441089	0.00786907	0.560534	nucleoside-triphosphatase, putative, expressed
	Vang0155s00270	0.00422843	0.00794673	0.532097	0.00422843	0.00794673	0.532097	DNA repair metallo-beta-lactamase, putative, expressed
	Vang0569s00050	0.00473466	0.0113455	0.417315	0.00400468	0.00846082	0.47332	leucine-rich repeat family protein, putative, expressed
	Vang02g13770	0.00320994	0.00593399	0.540941	0.00469121	0.00867867	0.540545	alpha-DOX2, putative, expressed
	Vang0013ss00620	0.00554066	0.0101661	0.545012	0.00554066	0.0102252	0.541861	acetyltransferase, GNAT family, putative, expressed
	Vang0013ss00090	0.00103021	0.00193842	0.531465	0.00490718	0.0107007	0.458586	expressed protein
	Vang0481s00080	0.0254807	0.0534763	0.476487	0.00541591	0.0109464	0.494765	IPR025452
	Vang10g00940	0.00499234	0.0102232	0.488337	0.00466512	0.0111914	0.416849	aspartyl/glutamyl-tRNA amidotransferase subunit B, putative, expressed
	Vang03g15160	0.00512254	0.0116874	0.438297	0.00511968	0.0116956	0.437744	disease resistance protein RPM1, putative, expressed
	Vang0349s00120	0.00702984	0.0117673	0.597404	0.00702984	0.0117798	0.596771	apoptosis inhibitor 5, putative, expressed
	Vang0041s00450	0.00302131	0.00685797	0.440554	0.0055472	0.0121343	0.457151	OsSub60 - Putative Subtilisin homologue, expressed
	Vang03g13270	0.00563182	0.0108815	0.517557	0.0056306	0.0125485	0.448708	PHD finger family protein, putative, expressed
	Vang04g10340	0.00226745	0.00383123	0.591834	0.00635129	0.0131663	0.482391	membrane protein, putative, expressed
	Vang04g16420	0.0161927	0.0363571	0.445379	0.00734387	0.0147419	0.498162	phytochrome A-associated F-box protein, putative, expressed
	Vang02g04310	0.00696604	0.0153643	0.45339	0.00618996	0.0153577	0.403051	PB1 domain containing protein, expressed
	Vang01g03440	0.00375358	0.00847686	0.442803	0.00881698	0.0161904	0.544581	G-patch domain containing protein, expressed
	Vang0109s00430	0.0110904	0.0261741	0.423717	0.00820943	0.0164138	0.500153	WD domain, G-beta repeat domain containing protein, expressed
	Vang0004ss01020	0.94405	1.9635	0.480799	0.00897688	0.0167906	0.534637	dehydration response related protein, putative, expressed
	Vang0041ss00240	0.0054623	0.0101419	0.538586	0.00804536	0.0169543	0.474533	UTP--glucose-1-phosphate uridylyltransferase, putative, expressed
	Vang0013ss00460	0.0329211	0.0750214	0.438823	0.00932859	0.0172023	0.542286	OsFBX62 - F-box domain containing protein, expressed
	Vang0017s00410	0.00819928	0.0177589	0.461698	0.00977784	0.0177589	0.550587	sas10/Utp3 family protein, expressed
	Vang0659s00010	0.010965	0.022	0.49841	0.00875604	0.0182795	0.479009	MATE efflux protein, putative, expressed
	Vang07g08190	0.00902909	0.0192758	0.468417	0.00902909	0.0192758	0.468417	COBRA-like protein precursor, putative, expressed
	Vang0463s00070	0.00565568	0.00956537	0.591267	0.0113748	0.0193916	0.586582	transposon protein, putative, unclassified, expressed
	Vang01g04020	0.0120163	0.0242787	0.494933	0.0108804	0.0196804	0.552856	ubiquitin carboxyl-terminal hydrolase, putative, expressed
	Vang07g08120	0.010552	0.0197056	0.535482	0.00877948	0.0196835	0.446031	oligonucleotide/oligosaccharide-binding fold containing 2B, putative, expressed
	Vang0022ss02110	0.00396016	0.00817263	0.484563	0.0089606	0.020629	0.434369	TKL_IRAK_DUF26-lc.20 - DUF26 kinases have homology to DUF26 containing loci, expressed
	Vang0710s00050	0.00543303	0.0122016	0.445273	0.00973319	0.0209768	0.463997	None
	Vang0179s00070	0.00826306	0.0152935	0.5403	0.0102386	0.0224049	0.456982	None
	Vang0004ss00820	0.0129424	0.0233973	0.553158	0.0107663	0.0235174	0.4578	GDSL-like lipase/acylhydrolase, putative, expressed
	Vang1524s00030	0.0127112	0.02497	0.50906	0.0127112	0.02497	0.50906	3-ketoacyl-CoA synthase precursor, putative, expressed
	Vang06g20350	0.00991605	0.0166935	0.594007	0.0117402	0.027164	0.432199	transposon protein, putative, unclassified, expressed
	Vang0148s00090	0.0173893	0.0348543	0.498915	0.0148901	0.0297669	0.500222	SAM dependent carboxyl methyltransferase, putative, expressed
	Vang0087s00440	0.011265	0.021804	0.516646	0.0155354	0.0306516	0.506837	glyoxalase family protein, putative, expressed
	Vang0879s00010	0.0174754	0.0339873	0.514174	0.0174754	0.0339873	0.514174	None
	Vang0032ss00490	0.0086098	0.0170293	0.505589	0.0173626	0.0341028	0.509127	None
	Vang08g03310	0.015786	0.0265962	0.593543	0.0208083	0.0349606	0.595192	transporter family protein, putative, expressed
	Vang09g04430	0.0161326	0.032765	0.492373	0.019952	0.0365629	0.545688	CAMK_KIN1/SNF1/Nim1_like.8 - CAMK includes calcium/calmodulin depedent protein kinases, expressed
	Vang02g04140	0.0150405	0.0373309	0.402897	0.0150405	0.0373309	0.402897	None
	Vang10g04180	0.010674	0.0196234	0.543945	0.0195041	0.0390485	0.499484	None
	Vang02g11410	0.00461733	0.00994337	0.464363	0.0187574	0.0408796	0.458846	PF14223
	Vang0730s00010	0.00850633	0.0177267	0.47986	0.0180996	0.0431285	0.419666	plant protein of unknown function domain containing protein, expressed
	Vang03g04050	0.019756	0.0424061	0.465877	0.0241732	0.0434389	0.556486	None
	Vang01g12440	0.00721497	0.0143511	0.502747	0.018349	0.0440067	0.41696	None
	Vang03g11060	0.0124663	0.0273717	0.455444	0.0226278	0.0441261	0.512797	cytochrome P450 72A1, putative, expressed
	Vang03g18010	0.00343259	0.00804033	0.426922	0.0245186	0.0452166	0.542248	AP2 domain containing protein, expressed
	Vang0039ss01820	0.0191421	0.0466096	0.41069	0.0223341	0.0467023	0.478223	tyrosine phosphatase family protein, putative, expressed
	Vang04g09110	0.0135874	0.0282198	0.481485	0.0278988	0.0469005	0.59485	None
	Vang04g08030	0.02334	0.0498345	0.468349	0.0239451	0.047333	0.505885	anthocyanin 3-O-beta-glucosyltransferase, putative, expressed
	Vang0591s00050	0.0039158	0.00817184	0.479182	0.0260727	0.0488581	0.533641	IPR004252
	Vang0447s00170	0.0120863	0.0242388	0.498635	0.0244089	0.0514172	0.474724	OsFBX94 - F-box domain containing protein, expressed
	Vang10g02830	0.0567229	0.0960443	0.590591	0.0255826	0.0548418	0.46648	TKL_IRAK_CrRLK1L-1.5 - The CrRLK1L-1 subfamily has homology to the CrRLK1L homolog, expressed
	Vang04g08580	0.0161113	0.0327135	0.492498	0.032791	0.0552762	0.59322	None
	Vang1197s00010	0.0150001	0.0328254	0.456966	0.027507	0.0559265	0.491842	DNAJ heat shock N-terminal domain-containing protein, putative, expressed
	Vang0544s00010	0.00902049	0.0191014	0.472243	0.0227966	0.0561006	0.406352	invertase/pectin methylesterase inhibitor family protein, putative, expressed
	Vang0205s00150	0.0130895	0.027851	0.469985	0.0326406	0.056832	0.574335	IPR009081
	Vang06g09280	0.00292684	0.00554589	0.52775	0.0282852	0.0571213	0.495177	patatin, putative, expressed
	Vang02g04180	0.0168692	0.0285267	0.591346	0.026705	0.0587912	0.454235	spotted leaf 11, putative, expressed
	Vang1644s00010	0.0331612	0.0609709	0.543886	0.0294056	0.0590047	0.49836	oxidoreductase, aldo/keto reductase family protein, putative, expressed
	Vang04g06470	0.0315061	0.0592157	0.532056	0.0353453	0.0593498	0.595542	None
	Vang0148s00060	0.0378916	0.065328	0.58002	0.0321938	0.059487	0.541191	SAM dependent carboxyl methyltransferase, putative, expressed
	Vang06g19470	0.0140251	0.0266033	0.527195	0.0343622	0.06262	0.548741	bifunctional monodehydroascorbate reductase and carbonic anhydrasenectarin-3 precursor, putative, expressed
	Vang0595s00020	0.0115251	0.0216018	0.533526	0.0298248	0.0659559	0.452193	IPR004330,IPR018289
	Vang11g07680	0.0303492	0.0690323	0.439638	0.0285253	0.0690323	0.413217	cytochrome P450, putative, expressed
	Vang06g17780	0.031572	0.0597285	0.528593	0.0301181	0.0735593	0.409439	transposon protein, putative, unclassified, expressed
	Vang03g15530	0.0230996	0.0537509	0.429752	0.0439146	0.0752379	0.583677	AP2 domain containing protein, expressed
	Vang1281s00020	0.0305315	0.0754319	0.404756	0.0305315	0.0754319	0.404756	IPR004252
	Vang02g14420	0.0533642	0.0898427	0.593974	0.0433402	0.0768999	0.563592	disease resistance RPP13-like protein 1, putative, expressed
	Vang0291s00050	0.0328992	0.076621	0.429376	0.0421263	0.077152	0.546017	None
	Vang06g24380	0.00254484	0.00457443	0.556317	0.0404142	0.080466	0.502252	legume lectins beta domain containing protein, expressed
	Vang0179s00200	0.0300695	0.0692779	0.434042	0.0430383	0.0882441	0.487719	Vang0179s00200.1
	Vang0228s00250	0.0144742	0.0252491	0.573258	0.0541393	0.0915337	0.591468	IPR021109
	Vang05g02370	0.0337365	0.0780468	0.432259	0.0436154	0.0943703	0.462172	ATP-dependent protease, putative, expressed
	Vang03g16400	0.0345628	0.0774229	0.446416	0.0528051	0.103859	0.508429	Os1bglu1 - beta-mannosidase/glucosidase homologue, expressed
	Vang0064ss00170	0.00773018	0.017258	0.447918	0.0521189	0.106217	0.490684	IPR025312
	Vang06g24390	0.0247539	0.0457954	0.540533	0.0636261	0.113908	0.558576	legume lectins beta domain containing protein, expressed
	Vang0597s00040	0.0274757	0.062606	0.438867	0.0479737	0.114548	0.418809	spastin, putative, expressed
	Vang06g20300	0.0416561	0.0803121	0.518677	0.0660298	0.128605	0.51343	None
	Vang0004ss01040	0.0558781	0.128543	0.434703	0.0589243	0.134774	0.437209	pectinesterase, putative, expressed
	Vang05g08440	0.0440524	0.0819118	0.537803	0.0687184	0.135192	0.508304	None
	Vang06g00950	0.0623961	0.144229	0.432619	0.0646742	0.135415	0.477599	expressed protein
	Vang02g05900	0.0352	0.0626763	0.561615	0.0713164	0.135495	0.52634	IPR019557
	Vang0429s00120	0.0328078	0.0574276	0.57129	0.0754686	0.140222	0.538208	None
	Vang0183s00140	0.015576	0.0288156	0.540538	0.0766877	0.14664	0.522967	IPR025314
	Vang09g01110	0.0219725	0.040613	0.541021	0.0693817	0.163724	0.423772	None
	Vang0603s00020	0.201815	0.355188	0.568191	0.114857	0.205121	0.559946	cleft lip and palate transmembrane protein 1, putative, expressed
	Vang0333s00170	0.154736	0.285359	0.542251	0.154747	0.285342	0.542322	starch synthase, putative, expressed
	Vang0419s00100	0.177207	0.312722	0.56666	0.177207	0.312722	0.56666	thaumatin, putative, expressed
	Vang02g10480	0.0303016	0.073388	0.412896	0.141109	0.314956	0.448027	None
	Vang0236s00330	0.207438	0.351272	0.590533	0.209376	0.351983	0.594846	calcium-transporting ATPase, plasma membrane-type, putative, expressed
	Vang04g11220	0.180863	0.359219	0.50349	0.183275	0.357578	0.512544	None
	Vang0171s00020	0.212629	0.373521	0.569255	0.215598	0.373521	0.577205	glutathione S-transferase, putative, expressed
	Vang0005s00600	0.185147	0.332915	0.556138	0.1881	0.388817	0.483774	None
	Vang0082s00310	0.154359	0.280966	0.549386	0.214292	0.450625	0.475545	DUF1645 domain containing protein, putative, expressed
	Vang0030ss00220	0.340477	0.572433	0.594789	0.26365	0.454993	0.57946	NADP-dependent malic enzyme, putative, expressed
	Vang0039ss01130	0.25728	0.467794	0.549985	0.255573	0.474054	0.539123	TKL_IRAK_DUF26-lc.20 - DUF26 kinases have homology to DUF26 containing loci, expressed
	Vang03g15350	0.244901	0.45916	0.533368	0.29717	0.502414	0.591484	PF06521
	Vang09g05500	0.298267	0.541159	0.551164	0.281085	0.567539	0.49527	pentatricopeptide, putative, expressed
	Vang1118s00010	0.322743	0.581977	0.554563	0.324023	0.59538	0.544228	zinc ion binding protein, putative, expressed
	Vang0076s00230	0.305804	0.568158	0.538238	0.307092	0.665894	0.461173	None
	Vang01g16390	0.402713	0.722107	0.557692	0.402713	0.722107	0.557692	elongator complex protein 3, putative, expressed
	Vang01g17380	0.40264	0.744099	0.54111	0.421365	0.786557	0.535708	expressed protein
	Vang08g06950	0.42649	0.763764	0.558405	0.440372	0.810627	0.543249	carbohydrate binding protein, putative, expressed
	Vang2092s00010	0.510968	0.870232	0.587163	0.47629	0.826498	0.576275	pentatricopeptide domain containing protein, putative, expressed
	Vang08g03820	0.463883	0.78486	0.591039	0.405752	0.836186	0.485241	IPR001584,IPR012337
	Vang08g02130	0.404969	0.888533	0.455773	0.404969	0.888533	0.455773	None
	Vang0964s00010	0.546988	1.01418	0.539338	0.548738	1.01662	0.539767	glycosyl transferase, group 1 domain containing protein, expressed
	Vang0729s00040	0.52557	1.03768	0.506484	0.533687	1.02909	0.518599	IPR004252
	Vang0217s00320	0.58347	1.03954	0.561278	0.58347	1.03016	0.566387	AMP-binding enzyme, putative, expressed
	Vang1062s00010	0.631909	1.06061	0.595798	0.631909	1.06061	0.595798	None
	Vang0084s00480	0.613853	1.40412	0.437182	0.590652	1.13675	0.519597	None
	Vang0364s00140	0.442263	0.816987	0.541334	0.581811	1.22569	0.474679	pentatricopeptide, putative, expressed
	Vang0367s00040	0.636718	1.34904	0.471977	0.636718	1.22931	0.517946	cytochrome P450, putative, expressed
	Vang01g18980	0.658728	1.24274	0.530061	0.658728	1.24274	0.530061	AGC_AGC_other_NDRh_TRCd.2 - ACG kinases include homologs to PKA, PKG and PKC, expressed
	Vang08g04260	0.731993	1.32847	0.551005	0.738034	1.31259	0.562275	GPI transamidase component Gpi16 subunit family protein, putative, expressed
	Vang0323s00010	0.730483	1.57719	0.463153	0.773858	1.33868	0.578077	None
	Vang05g00720	0.736692	1.49416	0.493049	0.768868	1.34157	0.573111	inositol-1-monophosphatase, putative, expressed
	Vang0478s00040	0.727872	1.36927	0.531575	0.727872	1.36927	0.531575	IPP transferase, putative, expressed
	Vang02g10780	0.595736	1.15234	0.516978	0.628023	1.41032	0.445306	transporter, major facilitator family, putative, expressed
	Vang0143s00300	0.628641	1.4653	0.429017	0.628641	1.4653	0.429017	conserved oligomeric complex COG6 family protein, expressed
	Vang0229s00260	0.89497	2.16684	0.413031	0.788475	1.50089	0.525338	IPR004252
	Vang0388s00040	0.761749	1.60177	0.475568	0.782612	1.54077	0.507936	cytokinin-O-glucosyltransferase 2, putative, expressed
	Vang0347s00070	0.724383	1.55862	0.464759	0.747582	1.66676	0.448523	expressed protein
	Vang0236s00310	0.808535	1.69495	0.477026	0.808236	1.69631	0.476467	calcium-transporting ATPase, plasma membrane-type, putative, expressed
	Vang02g04300	0.89438	1.6957	0.527439	0.904854	1.71388	0.527958	peptidyl-prolyl cis-trans isomerase, FKBP-type, putative, expressed
	Vang07g03950	0.97171	1.69044	0.574826	0.971209	1.7262	0.56263	BTBT2 - Bric-a-Brac, Tramtrack, Broad Complex BTB domain with tetratricopeptide repeats, expressed
	Vang0605s00040	0.681257	1.50815	0.451715	0.756405	1.79134	0.422256	IPR004242
	Vang0291s00070	0.857474	1.99596	0.429605	0.869056	1.93088	0.450082	disease resistance RPP13-like protein 1, putative, expressed
	0.6<Ka/Ks<0.9
	Vang0045ss01010	0.00366305	0.00445302	0.822598	0.00167345	0.00197405	0.847721	oxidoreductase, aldo/keto reductase family protein, putative, expressed
	Vang0407s00120	0.0108094	0.0129879	0.832268	0.00214888	0.00258264	0.832045	cyclin-J18-like, putative, expressed
	Vang02g14430	0.00239498	0.00269321	0.889266	0.00239498	0.00269321	0.889266	DUF1645 domain containing protein, putative, expressed
	Vang1069s00020	0.00202415	0.00326016	0.620875	0.00202415	0.00326016	0.620875	copper-transporting ATPase PAA1, putative, expressed
	Vang02g05190	0.00440056	0.00514881	0.854675	0.00228137	0.00342957	0.665206	OsSub19 - Putative Subtilisin homologue, expressed
	Vang02g05290	0.00300474	0.00356203	0.843546	0.00300474	0.00356203	0.843546	oxidoreductase, short chain dehydrogenase/reductase family domain containing family, expressed
	Vang01g12210	0.00305561	0.00410323	0.744685	0.00305561	0.00410323	0.744685	BAH domain containing protein, expressed
	Vang02g14410	0.00328767	0.00420396	0.782042	0.00328767	0.00420396	0.782042	GDSL-like lipase/acylhydrolase, putative, expressed
	Vang10g05460	0.00412686	0.00518533	0.795873	0.00411551	0.00514703	0.799589	ectonucleotide pyrophosphatase/phosphodiesterase family member 1, putative, expressed
	Vang06g10950	0.00453483	0.00573181	0.791169	0.0045421	0.00573724	0.791688	cysteine-rich repeat secretory protein precursor, putative, expressed
	Vang04g08720	0.00446641	0.00689393	0.647876	0.00511373	0.00654045	0.781862	anthocyanin 3-O-beta-glucosyltransferase, putative, expressed
	Vang0002ss02030	0.000944459	0.00145447	0.649349	0.00616473	0.00730196	0.844258	retrotransposon protein, putative, unclassified, expressed
	Vang01g12350	0.00175914	0.00209682	0.838955	0.00705905	0.00843594	0.836783	amino acid transporter, putative, expressed
	Vang0229s00140	0.00422407	0.00549872	0.768191	0.00671433	0.00956729	0.701801	disease resistance protein RPS2, putative, expressed
	Vang03g08770	0.00877235	0.0145151	0.604362	0.00879637	0.0103532	0.849624	expressed protein
	Vang0112s00350	0.00955961	0.0149489	0.639484	0.00958247	0.0119227	0.803719	None
	Vang06g05170	0.00631879	0.00790243	0.7996	0.00842007	0.0119355	0.705467	cupin domain containing protein, expressed
	Vang01g07930	0.00396784	0.00598845	0.662582	0.00797588	0.0120688	0.660865	IPR001878,IPR005162
	Vang08g06210	0.00961493	0.0125684	0.765007	0.00961493	0.0125684	0.765007	None
	Vang0087s00450	0.0102277	0.0130814	0.781848	0.0102277	0.0130814	0.781848	dehydrogenase, putative, expressed
	Vang02g04360	0.00666624	0.00795715	0.837768	0.00977813	0.0139599	0.700445	MATE efflux family protein, putative, expressed
	Vang11g08720	0.0119998	0.0145823	0.822899	0.0119998	0.0145823	0.822899	universal stress protein domain containing protein, putative, expressed
	Vang03g17190	0.014542	0.0202371	0.71858	0.0119303	0.0171429	0.695931	TKL_IRAK_DUF26-lc.20 - DUF26 kinases have homology to DUF26 containing loci, expressed
	Vang03g13580	0.0288772	0.0376926	0.766123	0.0121915	0.0189282	0.644091	None
	Vang08g03800	0.0168808	0.0194988	0.865736	0.0168808	0.0194988	0.865736	peptide transporter PTR2, putative, expressed
	Vang0206s00360	0.014747	0.0196625	0.750009	0.014747	0.0196625	0.750009	None
	Vang01g08440	0.0037768	0.00457465	0.825592	0.014644	0.0209325	0.699581	cytokinin-N-glucosyltransferase 1, putative, expressed
	Vang0698s00010	0.0260485	0.0391724	0.664972	0.0157069	0.0211867	0.741355	Vang0698s00010.1
	Vang03g04060	0.0190307	0.0290258	0.655648	0.0178035	0.0244437	0.728346	None
	Vang0082s00610	0.0116471	0.0162839	0.715253	0.0210964	0.0247483	0.852439	homeodomain protein, putative, expressed
	Vang06g05150	0.0184429	0.0251666	0.732835	0.0184429	0.0251666	0.732835	None
	Vang03g04050	0.0270767	0.0396241	0.683339	0.0184072	0.0281117	0.654787	None
	Vang04g12650	0.049868	0.0727146	0.685805	0.0216463	0.0290782	0.744417	Vang04g12650.1
	Vang0149s00010	0.0278494	0.0344768	0.807772	0.0271931	0.0319508	0.851092	KI domain interacting kinase 1, putative, expressed
	Vang0888s00020	0.020206	0.0298941	0.67592	0.0272084	0.0362321	0.750948	receptor-like protein kinase, putative, expressed
	Vang0032ss00700	0.0269152	0.0364608	0.738195	0.0259843	0.0364544	0.712789	3-oxoacyl-synthase, putative, expressed
	Vang0747s00010	0.0362206	0.0498479	0.726622	0.0355447	0.0427523	0.83141	leucine-rich repeat family protein, putative, expressed
	Vang01g08940	0.0127275	0.0176312	0.721874	0.0286885	0.0471125	0.608936	phytosulfokine receptor precursor, putative, expressed
	Vang1644s00010	0.0403413	0.0537289	0.750831	0.0403413	0.0537289	0.750831	oxidoreductase, aldo/keto reductase family protein, putative, expressed
	Vang0216s00250	0.0458638	0.063114	0.726682	0.0439788	0.0560814	0.784196	OsFBX29 - F-box domain containing protein, expressed
	Vang0039ss00270	0.0365502	0.0450111	0.812027	0.0429513	0.056542	0.759635	transporter family protein, putative, expressed
	Vang0038s00470	0.0188513	0.0274084	0.687793	0.0392267	0.0586268	0.669092	None
	Vang0184s00550	0.0511108	0.0605117	0.844644	0.0511108	0.0605117	0.844644	PF00283
	Vang03g08680	0.0580921	0.0663889	0.875027	0.0580921	0.0663889	0.875027	None
	Vang0039ss01060	0.0219365	0.0282312	0.777029	0.0547031	0.0681441	0.802756	late embryogenesis abundant group 1, putative, expressed
	Vang2398s00010	0.0452941	0.0690632	0.655836	0.0452941	0.0690632	0.655836	CAMK_CAMK_like.33 - CAMK includes calcium/calmodulin depedent protein kinases, expressed
	Vang0259s00190	0.0399736	0.0657829	0.60766	0.0485124	0.0748548	0.648087	None
	Vang05g00510	0.0536683	0.064831	0.827817	0.0630235	0.0823195	0.765596	IPR024489
	Vang0103s00280	0.00253831	0.00390233	0.650461	0.0558002	0.0832178	0.670533	expressed protein
	Vang02g14420	0.0463978	0.0769669	0.602829	0.0534155	0.0855333	0.624499	disease resistance RPP13-like protein 1, putative, expressed
	Vang0890s00050	0.076719	0.0923798	0.830474	0.076719	0.0923798	0.830474	pentatricopeptide, putative, expressed
	Vang05g08760	0.0700453	0.108355	0.64644	0.0700931	0.107619	0.651308	pentatricopeptide, putative, expressed
	Vang05g01290	0.0814862	0.10969	0.742877	0.0878759	0.122776	0.715742	transferase family protein, putative, expressed
	Vang04g00110	0.0878078	0.122273	0.71813	0.090763	0.131193	0.691825	TKL_IRAK_CrRLK1L-1.5 - The CrRLK1L-1 subfamily has homology to the CrRLK1L homolog, expressed
	Vang0857s00010	0.147681	0.230334	0.64116	0.148601	0.230334	0.645155	zinc finger, C3HC4 type domain containing protein, expressed
	Vang02g14260	0.170174	0.250191	0.680177	0.150537	0.238581	0.63097	adenylosuccinate synthetase, chloroplast precursor, putative, expressed
	Vang0476s00020	0.15578	0.258486	0.602662	0.158592	0.259172	0.611918	glutathione S-transferase, putative, expressed
	Vang0700s00010	0.431277	0.576468	0.748136	0.257783	0.287321	0.897196	Vang0700s00010.1
	Vang0361s00150	0.233102	0.323099	0.721457	0.23402	0.321559	0.727766	polynucleotide phosphorylase, putative, expressed
	Vang0172s00110	0.228418	0.341484	0.668899	0.228418	0.341484	0.668899	OsProCP1 - Putative Lysosomal Pro-x Carboxypeptidase homologue, expressed
	Vang07g03320	0.241224	0.351318	0.686625	0.24368	0.351308	0.693636	pentatricopeptide, putative, expressed
	Vang02g10770	0.242803	0.308983	0.785812	0.255923	0.364463	0.702194	None
	Vang0958s00020	0.231208	0.380037	0.608384	0.234235	0.379273	0.61759	coiled-coil domain-containing protein 47 precursor, putative, expressed
	Vang06g01850	0.317002	0.518823	0.611003	0.320424	0.517948	0.618643	limonoid UDP-glucosyltransferase, putative, expressed
	Vang09g06310	0.347357	0.530031	0.655353	0.345026	0.538531	0.64068	Leucine Rich Repeat family protein, expressed
	Vang0447s00060	0.376267	0.557551	0.674856	0.380094	0.561029	0.677494	O-methyltransferase, putative, expressed
	Vang0349s00240	0.363484	0.419322	0.866838	0.534309	0.63323	0.843783	None
	Vang0203s00350	0.396895	0.622548	0.637533	0.398804	0.637089	0.625978	expressed protein
	Vang0412s00050	0.414356	0.680613	0.608798	0.414356	0.680613	0.608798	expressed protein
	Vang0411s00040	0.456792	0.753875	0.605926	0.512334	0.73802	0.694201	peptidyl-tRNA hydrolase, mitochondrial precursor protein, putative, expressed
	Vang01g18410	0.482321	0.771738	0.62498	0.480806	0.770814	0.623764	None
	Vang04g05610	0.596596	0.926875	0.643664	0.598736	0.928239	0.645024	ZIP4/SPO22, putative, expressed
	Vang01g14880	0.600405	0.99459	0.603671	0.598858	0.988703	0.605701	pyruvate decarboxylase isozyme 2, putative, expressed
	Vang1348s00010	0.840468	1.31535	0.63897	0.733267	1.03744	0.706806	6PF-2-K/Fru-2,6-P2ASE liver isozyme, putative, expressed
	Vang0069ss01110	0.907444	1.03212	0.8792	0.940125	1.12104	0.838619	sulfate transporter, putative, expressed
	* The underlined genes are the homologs to disease resistance genes
