# Supplementary material for: Draft genome sequence of adzuki bean, Vigna angularis
Source: Sci Rep. 2015 Jan 28;5:8069. doi: 10.1038/srep08069 (PMC5389050; doi:10.1038/srep08069)
Supplement: Supplementary Information — Supplementary Table S18 [file srep08069-s9.xls]

## Sheet: SSR marker
Supplementary Table S18. Primer list of tri-repeat unit SSRs and the deduced proximal QTLs via translational genomics approach
SSR ID	Chr	Start	End	Left primer	Right primer	Motif (number)	Number of base	Associated QTL
LG1_55	LG1	169650	169664	TGAACCCTTGTGTTGTGGCT	TGAACACCTCCTCCGAATGC	(TGT)5	15	Flower_number,Pod_number,Seed_Met,Seed_oil,Seed_protein,Seed_weight
LG1_133	LG1	458754	458771	GTAACTCGTGGCGTCTTCCA	GACGATGAGAGAAGCGAGGG	(TAA)6	18	Canopy_wilt,Flower_number,Pod_dehiscence,Pod_number,Seed_Met,Seed_oil,Seed_protein,Seed_weight
LG1_136	LG1	467858	467884	ACCAGACCCACCTGCTATGA	GTGGGTTGCTCTGCATCTCT	(AAG)9	27	Canopy_wilt,Flower_number,Pod_dehiscence,Pod_number,Seed_Met,Seed_oil,Seed_protein,Seed_weight
LG1_220	LG1	688300	688317	GTGTTTCCTCCGTCCTTCGT	TCTCGGAGTGGGAGAGAGTG	(GAA)6	18	Canopy_wilt,Flower_number,Pod_dehiscence,Pod_number,Seed_Met,Seed_oil,Seed_protein,Seed_tocopherol_alpha,Seed_weight
LG1_373	LG1	1158468	1158482	AATAGGTTGACCGGTGGCAA	TTTACAAGTTTGCCACCGTGT	(ATT)5	15	Canopy_wilt,Flower_number,Pod_dehiscence,Seed_tocopherol_alpha,Seed_weight
LG1_430	LG1	1320267	1320281	CAGTCTCCGGCTCTTCAAGT	GCATTGTTCCCGTTGTCTTCC	(ATC)5	15	Flower_number,Sclero,Seed_N_at_R6,Seed_tocopherol_alpha
LG1_432	LG1	1323032	1323067	AGAAAGTGCTGTCATTTTTCGTGT	TGTTGTGTTCATGTGTTTTTGTGA	(ATT)12	36	Flower_number,Sclero,Seed_N_at_R6,Seed_tocopherol_alpha
LG1_457	LG1	1448370	1448390	AACTCCAGTTTCCGGCACAA	GCAACGACCACAGATCCAGA	(CGC)7	21	Flower_number,Sclero,Seed_N_at_R6,Seed_tocopherol_alpha
LG1_531	LG1	1642711	1642725	CAGCAGCAACAACAGACACC	AATTGCGGCAAACAGGACAC	(GAG)5	15	Flower_number,Sclero,Seed_N_at_R6,Seed_tocopherol_alpha
LG1_705	LG1	2113383	2113397	CCCCATTTCCTGTTGAAGCC	TCCCATCTCCAACGACTTTGA	(AAT)5	15	Sclero,Seed_N_at_R6
LG1_1092	LG1	3131129	3131143	TGAGGATAGTGGGGAGGTGT	GTGCTTCTACACCTCCCCAC	(ATA)5	15	Canopy_wilt,Flower_number,Seed_genistein,Seed_isoflavone
LG1_1190	LG1	3468335	3468349	TGCGTGATCGAGGGAGACTA	AGCAAAGAAAGACGAGGAGCA	(ATT)5	15
LG1_1262	LG1	3723890	3723907	GCACGAGATTGCAACGAAACT	AGATGTGGTGGTGGTGCTTT	(TTA)6	18
LG1_1411	LG1	4208430	4208444	TGGTGTGAGTTTAGGGATGACA	TGAGGCTACTAAGACGAGAGA	(ATT)5	15
LG1_1504	LG1	4598223	4598240	TAGTTCCTCCAACACCACGC	GCACATTTGTGGCACAAGGT	(TTG)6	18
LG1_1565	LG1	4740310	4740324	AGCTGAAGTATGAGTTGGAGGT	CCCAGACACTTGTATGCAGGT	(ATA)5	15
LG1_1598	LG1	4882251	4882271	TTGATGAAGTCGTTCCCACTT	GAGGGAGACGCATGCATACA	(ATA)7	21	Canopy_wilt,Seed_coat_color
LG1_1853	LG1	5652077	5652094	AATTTAGGCAGCGGTTCCCT	GAATCGCGGCATATTCAGCC	(TAT)6	18	Canopy_wilt,Lodging,Pod_dehiscence,Sclero,Seed_coat_color
LG1_1863	LG1	5684480	5684497	ATGCGGGAGTTAGGGTTGTG	TCTCCTCCGCTTCATCCTCA	(AAG)6	18	Canopy_wilt,Lodging,Pod_dehiscence,Sclero,Seed_coat_color
LG1_2027	LG1	6104530	6104562	GAGGTGATTTGGGGGATGGG	AGAAAACAAACGTGCAGGGG	(AAT)11	33	Lodging,Pod_dehiscence,Sclero
LG1_2494	LG1	7452848	7452862	GTCTGCTCCTCCATAAGCCC	AGATGCTGAGGGAGGAGGAG	(CTC)5	15	Sclero,Seed_coat_cracking,Seed_tocopherol_total,Somatic_emb_per_explant
LG1_2856	LG1	8473838	8473852	TGCTCCATTAATGCAGAGAGAGA	GGGTGTTGTTCCCTTCACCA	(ATA)5	15	Phytoph,Seed_Arg,Seed_Glu,Seed_Gly,Seed_Leu,Seed_N_at_R5,Seed_Phe,Seed_Thr,Seed_Tyr,Seed_coat_cracking,Seed_oil,Seed_weight
LG1_3040	LG1	9107002	9107019	ATTGCCTCGGTTGGTCAGAG	GACCAACCGAGGCCAAAAAC	(GAA)6	18
LG1_3108	LG1	9346458	9346487	CTGCTGGAAGAAGCGCTAGA	GGCCGAACGACCTTACAGAA	(ATT)10	30
LG1_3174	LG1	9579781	9579795	TCTCTCGCCCCTTCTCATCA	GTGGATCTCGCCTTCGTAGG	(AAG)5	15	Seed_linolenic,Seed_protein
LG1_3199	LG1	9691321	9691338	ACTCCCTCCTAACGTCACCA	GTGACCATGTGGGAAGAGCA	(ATT)6	18	Seed_linolenic,Seed_protein
LG1_3256	LG1	9877061	9877087	ATGGTCGAACGGCGTTACAA	GAAGTGGAAGTGAAGGCCGA	(AAT)9	27	Seed_linolenic,Seed_protein
LG1_3309	LG1	10067329	10067343	GCAGAGTGGACCGATCGATT	AAAAGAGAACCCCTGCCACC	(TCT)5	15	Seed_linolenic,Seed_protein
LG1_3366	LG1	10263406	10263420	CAAAAGGTGCGTTCGTTGGA	TCATCTTAGCGTGCGAGACC	(AAC)5	15	Seed_linolenic,Seed_protein
LG1_3433	LG1	10469168	10469185	AGCTCTCAACTCCGTGAACG	CAGCCTGACCCAAGAAGCTA	(AAT)6	18	Seed_linolenic,Seed_protein
LG1_3486	LG1	10609819	10609833	GTGGAGATGGTCACTGGGTG	AACCAGACTCAAGCTCCAGC	(TGG)5	15
LG1_3580	LG1	10865161	10865178	CACCTGCACAACGTTCACAG	TGGAGGGTGGAGGATGCATA	(GAA)6	18	Seed_genistein,Seed_isoflavone,Seed_linoleic,Seed_linolenic,Somatic_emb_per_explant
LG1_3608	LG1	10982129	10982149	CACGTGGCAGAATCTGGTGA	AACAGGCCAAAGACCAAGCT	(AAG)7	21	Seed_genistein,Seed_isoflavone,Seed_linoleic,Seed_linolenic,Somatic_emb_per_explant
LG1_3615	LG1	11016508	11016522	CACGTGGCAGAATCTGGTGA	AACAGGCCAAAGACCAAGCT	(GAT)5	15	Seed_genistein,Seed_isoflavone,Seed_linoleic,Seed_linolenic,Somatic_emb_per_explant
LG1_3629	LG1	11078964	11078978	ATTGACCTTGGGAGCTCTGC	GTGGTGATCCTCCTCCTCCT	(AGG)5	15	Seed_genistein,Seed_isoflavone,Seed_linoleic,Seed_linolenic,Somatic_emb_per_explant
LG1_3630	LG1	11084422	11084436	AAATGGAAGTGGAGGCGGAG	TCAACCTTCCACGACTCTGC	(AGA)5	15	Seed_genistein,Seed_isoflavone,Seed_linoleic,Seed_linolenic,Somatic_emb_per_explant
LG1_3662	LG1	11255568	11255585	AGGGTCTCCTCAAGCTTTGC	GGCAACCAGTTCCGTCCTAA	(TGT)6	18	Seed_genistein,Seed_isoflavone,Seed_linoleic,Seed_linolenic,Somatic_emb_per_explant
LG1_3992	LG1	12557621	12557635	TAAAGGAGGTGACACGTGTC	ATGCAATGACACGTGGCTTG	(AAT)5	15	Canopy_wilt
LG1_3999	LG1	12607575	12607595	AACGGCCTTGAAGTTGCAAG	TGGATCGGAAAGCACACCTC	(CTT)7	21	Canopy_wilt,First_flower,Internode_length,Pod_dehiscence,Seed_isoflavone,Seed_oil,Seed_oligosaccharide,Seed_sucrose,Seed_yield
LG1_4028	LG1	12718631	12718651	CCACCACCCCAAGTGCTTAT	TGAGGATAGTGGGGAGGTGT	(TAT)7	21	Canopy_wilt,First_flower,Internode_length,Pod_dehiscence,Seed_isoflavone,Seed_oil,Seed_oligosaccharide,Seed_sucrose,Seed_yield
LG1_4046	LG1	12812177	12812191	AGCTCTTTACCGCCTTCCAC	TTGCAGCGGGGTGTAATGAT	(TCC)5	15	Canopy_wilt,First_flower,Internode_length,Pod_dehiscence,Seed_isoflavone,Seed_oil,Seed_oligosaccharide,Seed_sucrose,Seed_yield
LG1_4127	LG1	13178507	13178524	ATGGGTCTGGGTATGGTGGA	ACACCTCCTTGGCTCCCATA	(TGA)6	18	First_flower,Internode_length,Lodging,Pod_dehiscence,Seed_isoflavone,Seed_linolenic,Seed_oil,Seed_oligosaccharide,Seed_sucrose,Seed_yield
LG1_4132	LG1	13213157	13213171	GTCAATCCTTGTCGGGCTCA	ATTTTGGGAGTCGCCACCAT	(AGA)5	15	First_flower,Internode_length,Lodging,Pod_dehiscence,Seed_isoflavone,Seed_linolenic,Seed_oil,Seed_oligosaccharide,Seed_sucrose,Seed_yield
LG1_4177	LG1	13440190	13440207	AGTTTTTCTCCCCACGTCCC	CATTGTTTGCTGGTGGTGGG	(CTT)6	18	First_flower,Internode_length,Lodging,Pod_dehiscence,Seed_isoflavone,Seed_linolenic,Seed_oil,Seed_oligosaccharide,Seed_sucrose,Seed_yield
LG1_4368	LG1	14360920	14360934	ACGTGAGCCATATTCCAGCA	GTGGGCAACAAGCTAACAGC	(TTA)5	15
LG1_4371	LG1	14378736	14378750	GAGAGCGATCTAGGGGGCTA	AGCCTCTACTACCTCAGGCC	(ACC)5	15
LG1_4440	LG1	14550906	14550935	CCATTTCCTGACTCACGGCT	GCTAGATCGTCCAGGTCGTG	(TGT)10	30
LG1_4444	LG1	14591755	14591769	GAAAGTAGGAGGTGGGTGCC	AAACCCAATGTCGTCGTCGA	(AGA)5	15
LG1_4454	LG1	14646572	14646586	GAAAGTAGGAGGTGGGTGCC	AAACCCAATGTCGTCGTCGA	(TCT)5	15
LG1_4458	LG1	14667669	14667683	TCTTCTTCATCCTCGTGCCTC	CCTCGAATATCCGTAACGTTGC	(AAT)5	15
LG1_4474	LG1	14763003	14763017	GCGCGAGACCTTCTTCTCTT	AGGTGGGTTCGTCGGAATAA	(TTG)5	15
LG1_4536	LG1	15101340	15101366	GGTCTGGCCTTCTGCAATCT	CGTTTGAGCACCAAAGGCTC	(TTG)9	27
LG1_4586	LG1	15393755	15393772	CATGGAACTCCGAGGGAAGT	TTGAGGCCACCAGCAAGAAA	(AGA)6	18
LG1_4612	LG1	15531742	15531756	GACGATCTAGCCGACCTGTG	TCCACCAGCCAGACATGAAC	(TGT)5	15
LG1_4613	LG1	15539294	15539308	TCATCCTCGCGCCTCTTTTT	AGCATAGAAAAGGGCGGGAG	(AAT)5	15
LG1_4614	LG1	15544265	15544279	TAGAGATGCATCGCACCAGG	TGGGTCAACCAGTCTCCACT	(AAT)5	15
LG1_4616	LG1	15556715	15556729	TCGGAAATTGCCAAAAGCCG	GGAAGCCCTCGGTAATGGTT	(GAA)5	15
LG1_4627	LG1	15592299	15592316	GTTGTCTGCTCCGATGTCCA	AGTCACTGACTTGAGCGTCG	(TTA)6	18
LG1_4689	LG1	15895473	15895487	ACGGCGTTAACTTTCTAGCGA	GGAAGGGGAGAAGGTTTCGG	(GAA)5	15
LG1_4693	LG1	15923396	15923410	TTCACCGTTGGATCGAGCTG	TGCGAGGATGTTTTCTCCCA	(TAT)5	15
LG1_4727	LG1	16072836	16072850	CTCCTCCTCCTCCTTCACCA	ATTGACCTTGGGAGCTCTGC	(CCT)5	15
LG1_4733	LG1	16101797	16101835	ACGTGATCCCTGATTGTCCA	TACTATCGCAACCGGGATCG	(TAT)13	39
LG1_4833	LG1	16483768	16483782	TGCAGGGGTAGTAGAAGGGT	CTGCCGGCAGTACATCATCT	(TCA)5	15	Node_number
LG1_4909	LG1	16868146	16868160	GTTCAGCCCATCCTGACCTT	GTTTGACGGTGGAGACTGGT	(TAT)5	15	Node_number
LG1_4910	LG1	16876690	16876704	GATCTAGCACCTCCACCAGC	GAACCTCCCTACCTTGTGCC	(CAA)5	15	Node_number
LG1_4917	LG1	16904420	16904434	GTTCCAGTCAACTCCACGGT	CGAGACGATTCCGATGGTGT	(TAT)5	15	Node_number
LG1_4932	LG1	17033360	17033374	GCTGAATGCGCCTATGAAGG	GCGCGTAATACCCTCTTCTCT	(AAC)5	15	Node_number
LG1_4982	LG1	17287737	17287754	CTCTCGAGGGACTTGCCAAG	TCTTCACAAAGCAGCACACT	(ATC)6	18	Node_number
LG1_5010	LG1	17400824	17400838	GACTTTGTCCCATGCTCGGA	AAAGTTTTTGGCGCCGTTGT	(TTG)5	15
LG1_5013	LG1	17409243	17409278	ACCCTAAATCGCGCTCCAAA	TAGGGATGGGAGGAGGGTTG	(ATA)12	36
LG1_5027	LG1	17486571	17486585	CTGGGGTTCTCACGATAGCC	GGACGCTAGAGAATCAGGCC	(TAA)5	15
LG1_5245	LG1	18222277	18222297	AGCAGCCAACCGTCATTACA	CGCTGACGCCGTTAAAAACA	(ACA)7	21
LG1_5301	LG1	18487088	18487108	GGCCGTTTCTGGTTTTCGTC	TCGTTTCTGGTTTTCGTCCCT	(TTA)7	21
LG1_5302	LG1	18487453	18487467	GGCCGTTTCTGGTTTTCGTC	TCGTTTCTGGTTTTCGTCCCT	(TTA)5	15
LG1_5350	LG1	18671567	18671587	TTGAGAAGGGGTGAACTGGC	ACACTGTGAGGTGTGGTGTG	(CTT)7	21
LG1_5363	LG1	18742243	18742257	AGCTAGGGAGGTCTGGACAA	GAAAGGGTCTGTCTCCAGGC	(CAA)5	15
LG1_5368	LG1	18755969	18755983	TACCTACCACTACTGCCCCC	ACCATCACCATCACCAGCTG	(CCT)5	15
LG1_5419	LG1	19088068	19088082	TAGCCCCAACCTGCTTTTCA	ATGGGTCAAGGACAAGCTGG	(TTG)5	15	Leaflet_length,Leaflet_shape,Pod_maturity,Seed_N_at_R5,Seed_linoleic,Seed_oil,Seed_oleic,Seed_stearic,Seed_yield
LG1_5439	LG1	19177237	19177251	AGAGACGGTCTAGATCCGCA	CAGTCCAGACCCAGTGTGTC	(CGG)5	15	Leaflet_length,Leaflet_shape,Pod_maturity,Seed_N_at_R5,Seed_linoleic,Seed_oil,Seed_oleic,Seed_stearic,Seed_yield
LG1_5534	LG1	19635086	19635100	GGCCAAACGATCCCTTACCA	CGTCTGGTAAGGGGTCGTTT	(TCA)5	15	,Leaflet_chlorophyll,Leaflet_length,Leaflet_shape,Phytoph,Pod_maturity,SDS,Sclero,Seed_N_at_R5,Seed_linoleic,Seed_oil,Seed_oleic,Seed_stearic,Seed_yield
LG1_5568	LG1	19787600	19787614	GGCCTACGTGGTATGGTGAG	AGGTGCCAGTAGAGAGGAGG	(TTC)5	15	,Leaflet_chlorophyll,Leaflet_length,Leaflet_shape,Phytoph,Pod_maturity,SDS,Sclero,Seed_N_at_R5,Seed_linoleic,Seed_oil,Seed_oleic,Seed_stearic,Seed_yield
LG1_5569	LG1	19787799	19787813	GGCCTACGTGGTATGGTGAG	AGGTGCCAGTAGAGAGGAGG	(TCT)5	15	,Leaflet_chlorophyll,Leaflet_length,Leaflet_shape,Phytoph,Pod_maturity,SDS,Sclero,Seed_N_at_R5,Seed_linoleic,Seed_oil,Seed_oleic,Seed_stearic,Seed_yield
LG1_5900	LG1	20917666	20917680	CGCGTCCATCTTCATACGGA	TGGAACTGGCGCATAACCAT	(CCT)5	15	Fe_effic,Seed_oil,Seed_oligosaccharide,Seed_sucrose
LG1_5909	LG1	20955862	20955876	CCTTACCTTTGGCTCAGGCA	TTGACGGTGGAGACTGGTTG	(TAT)5	15	Fe_effic,First_flower,Leaflet_P,Node_number,Plant_height,Pod_maturity,Seed_oil,Seed_oligosaccharide,Seed_sucrose,Seed_yield
LG1_5911	LG1	20962289	20962303	GGATCCTACGTGCGTAGTGG	AGGCCTCTCCCACAAATTGG	(CAA)5	15	Fe_effic,First_flower,Leaflet_P,Node_number,Plant_height,Pod_maturity,Seed_oil,Seed_oligosaccharide,Seed_sucrose,Seed_yield
LG1_6024	LG1	21392910	21392924	TGGGAGGAGGCGTTGAGATA	ACTCCTACTCGCAAAACGCA	(TCC)5	15	Fe_effic,First_flower,Leaflet_P,Leaflet_chlorophyll,Node_number,Phytoph,Plant_height,Pod_maturity,Seed_oil,Seed_oligosaccharide,Seed_sucrose,Seed_weight,Seed_yield
LG1_6148	LG1	21878925	21878960	CACACACACACACACACACA	TGGAGCATTCACATGGCTCA	(TAT)12	36	First_flower,Leaflet_P,Leaflet_chlorophyll,Node_number,Phytoph,Plant_height,Pod_maturity,Seed_oil,Seed_weight,Seed_yield
LG1_6171	LG1	21932442	21932456	ATCGAGGAGGAGGTTCCCTG	AGACCCATTAACTCATTGCCTT	(ATT)5	15	First_flower,Leaflet_P,Leaflet_chlorophyll,Node_number,Phytoph,Plant_height,Pod_maturity,Seed_oil,Seed_weight,Seed_yield
LG1_6210	LG1	22057620	22057634	TGGGGAAAGACCGAACGATG	GTTCCGTCTTTGCCCAACAC	(TAA)5	15	Canopy_wilt,Leaflet_chlorophyll,Phytoph,Seed_oil,Seed_stearic,Seed_weight,Seed_yield
LG1_6245	LG1	22213035	22213049	ACAGGACCAGAATCCTCCGA	GAGTCTGGTGTTGTCTCCGG	(GCC)5	15	Canopy_wilt,Seed_stearic,Seed_yield,Shoot_weight
LG1_6444	LG1	22953662	22953676	TGGCATCAGCTTCACCTTCA	ACAGAAAGGCAGCATGACGA	(TTC)5	15	Canopy_wilt,Phytoph,Pod_maturity,Seed_protein,Seed_stearic,Seed_yield,Shoot_weight
LG1_6463	LG1	23049881	23049895	TGGTATTGGTGATGTTTGCTGG	CTTCGACGACAGTAGTGGCA	(ATG)5	15	Phytoph,Pod_maturity,Seed_protein,Shoot_weight
LG1_6465	LG1	23051552	23051566	TGGTTGAGCTCATGGCATCG	CCAAACGCATGGCTAAACGT	(CAA)5	15	Phytoph,Pod_maturity,Seed_protein,Shoot_weight
LG1_6466	LG1	23057075	23057089	TGGTATTGGTGATGTTTGCTGG	CTTCGACGACAGTAGTGGCA	(ATG)5	15	Phytoph,Pod_maturity,Seed_protein,Shoot_weight
LG1_6468	LG1	23058746	23058760	TGGTTGAGCTCATGGCATCG	CCAAACGCATGGCTAAACGT	(CAA)5	15	Phytoph,Pod_maturity,Seed_protein,Shoot_weight
LG1_6592	LG1	23480706	23480723	CCGAAGGCCATAATCCCTCG	ACGAAAGGCCGTTGGTAACT	(TTC)6	18	Pod_maturity,Seed_linolenic,Seed_oil,Shoot_fresh_to_dry_weight_ratio,Stem_strength_main
LG1_6791	LG1	24044084	24044098	TCTTTGAGTCAAACATGTCGGT	TGGAGCATTCACATGACTCAGA	(ATT)5	15	Phytoph,Pod_maturity,SDS,Sclero,Seed_linolenic,Seed_oil,Seed_oleic,Seed_weight,Shoot_fresh_to_dry_weight_ratio,Stem_strength_main
LG1_6799	LG1	24116043	24116057	TGCCCTTTTCCCATCACCTC	AGACAGTGTGTGCAGAAGGG	(CTA)5	15	Phytoph,Pod_maturity,SDS,Sclero,Seed_linolenic,Seed_oil,Seed_oleic,Seed_weight,Shoot_fresh_to_dry_weight_ratio,Stem_strength_main
LG1_7096	LG1	24968872	24968889	ACAAGAGCAAGCTGACGACA	TCCCCATTCTCCAGATCCGT	(ATT)6	18	Phytoph,Sclero,Seed_oleic,Seed_weight
LG1_7120	LG1	25060729	25060743	ATCGCTTCGCCTTCGATCAT	CCAATCGGGATCTTCTCGCA	(GGT)5	15
LG1_7157	LG1	25164376	25164393	TGAGGATAGTGGGGAGGTGT	TGCTCCCTCTACCATCCCAA	(ATA)6	18
LG1_7191	LG1	25242528	25242542	GATCCTCTCCGTGTCCGTTC	CTCCATAACTGAGCTGCGGT	(GAA)5	15
LG1_7204	LG1	25289975	25290001	GCCTCGGTTCAGGTCTCAAA	GGTTGTGACCCGAGTCGAAA	(ATA)9	27
LG1_7540	LG1	26173936	26173953	TCCTCTTCTAGTCCACGGGG	GGAACCCTCCTCCCGTATCT	(AGA)6	18	Sclero,Seed_isoflavone,Somatic_emb_per_explant
LG1_7735	LG1	26702854	26702877	ATGAAGGAGGCTTCGCGAAT	TTGAGTCGCCGGCATAAGTT	(TTA)8	24	Seed_genistein,Seed_linolenic
LG1_7736	LG1	26703962	26703976	ATGAAGGAGGCTTCGCGAAT	TTGAGTCGCCGGCATAAGTT	(TTA)5	15	Seed_genistein,Seed_linolenic
LG1_7924	LG1	27256938	27256955	TACCATAGACTCCCGCCCAA	AATTGGATCAACGCCTCCCC	(ATA)6	18
LG1_8250	LG1	28260180	28260194	ACCAACATGGGGATGCAGTT	AGCCTTCTGTGCCACAAAGA	(TAC)5	15	Leaflet_length,Phytoph,Pod_maturity,SCN,Seed_Ala,Seed_Ile,Seed_N_at_R7,Seed_Phe,Seed_Pro,Seed_Val,Seed_glycitein,Seed_oil,Seed_protein,Seed_stearic,Seed_yield,Somatic_emb_per_explant
LG1_8254	LG1	28268393	28268413	TTTCCTCCGCTCTTCCAACC	TTCGGGTTGGGGGACAAAAA	(AAT)7	21	Leaflet_length,Phytoph,Pod_maturity,SCN,Seed_Ala,Seed_Ile,Seed_N_at_R7,Seed_Phe,Seed_Pro,Seed_Val,Seed_glycitein,Seed_oil,Seed_protein,Seed_stearic,Seed_yield,Somatic_emb_per_explant
LG1_8278	LG1	28339553	28339570	CCCGTGCTTCTGTGTTTGTG	CTCCAACTCCTGCTCCAAGG	(AAT)6	18	Leaflet_length,Phytoph,Pod_maturity,SCN,Seed_Ala,Seed_Ile,Seed_N_at_R7,Seed_Phe,Seed_Pro,Seed_Val,Seed_glycitein,Seed_oil,Seed_protein,Seed_stearic,Seed_yield,Somatic_emb_per_explant
LG1_8320	LG1	28445375	28445389	ATAGACCAGGTGCTCGGTCT	CCGAACGGTCCATACGAGAC	(TTA)5	15	Leaflet_length,Phytoph,Pod_maturity,SCN,Seed_Ala,Seed_Ile,Seed_N_at_R7,Seed_Phe,Seed_Pro,Seed_Val,Seed_glycitein,Seed_oil,Seed_protein,Seed_stearic,Seed_yield,Somatic_emb_per_explant
LG1_8523	LG1	28838593	28838607	AGCGATCACACACGTGCTTA	GTGATCACTCGCATCGTCCT	(TTA)5	15	Leaflet_length,Phytoph,Pod_maturity,SCN,Seed_Ala,Seed_Ile,Seed_N_at_R7,Seed_Phe,Seed_Pro,Seed_Val,Seed_glycitein,Seed_oil,Seed_protein,Seed_stearic,Seed_yield,Somatic_emb_per_explant
LG1_8760	LG1	29499872	29499904	AGAGAAAATGGTGCGACTTGC	ACGAAAAGAGGATCATGAGTCGA	(ATT)11	33	Seed_glycitein,Seed_oil,Somatic_emb_per_explant
LG10_330	LG10	969486	969500	GCGATCGCATACCTTCTCCA	TCGTCTAGGGTTGCGCTTTT	(TCC)5	15	Indo_soy_dwarf_virus,SCN,Seed_daidzein,Seed_genistein,Seed_glycitein,Seed_isoflavone,Seed_length,Seed_linoleic,Seed_oil,Stem_strength_main
LG10_511	LG10	1489215	1489229	GTCTAAAGAGGGGGCCATGG	CCTGTACCCGAAGCATCACA	(GGA)5	15
LG10_566	LG10	1651666	1651680	CCGATTCCCAGCGTCAAACA	TGTTGTGGTCACGGTTGAGT	(ATT)5	15
LG10_855	LG10	2585896	2585913	TGGATGGGATGATTCGTGCT	ACCACCCACAACCTCAAACA	(TTA)6	18	Cellwall_polysacch_composition,Fe_effic,Pod_maturity,Seed_arabinose_plus_galactose,Seed_galactose,Seed_pectin,Seed_protein,Seed_stearic,Seed_weight
LG10_892	LG10	2697437	2697454	GCAGCAACCTAAATCGCGAG	GGGTTGGCAAGGATGATGGA	(TAC)6	18	Cellwall_polysacch_composition,Fe_effic,Pod_maturity,Seed_arabinose_plus_galactose,Seed_galactose,Seed_pectin,Seed_protein,Seed_stearic,Seed_weight
LG10_932	LG10	2830710	2830730	GCGCACAAAACCCCTAACTT	GTATCAGAGCCAACCACCGG	(CGG)7	21	Flood_tolerance,Internode_length,Pod_maturity,Root_weight_dry,Root_weight_fresh,SCN,Sclero,Seed_weight,shoot_weight_dry,shoot_weight_fresh
LG10_1033	LG10	3103115	3103129	CCCTCCCTCCTTGTTGCATT	GAGAGAGAGAAAGGGTGCAGT	(TAA)5	15	Flood_tolerance,Internode_length,Pod_maturity,Root_weight_dry,Root_weight_fresh,SCN,Sclero,Seed_glycitein,Seed_weight,shoot_weight_dry,shoot_weight_fresh
LG10_1242	LG10	3691270	3691284	ACCACAACATGCAAGGGTGA	CGATGGAAGACGGCTCAAGT	(AAT)5	15	Flood_tolerance,Internode_length,Root_weight_dry,Root_weight_fresh,SCN,Sclero,Seed_glycitein,Seed_tocopherol_delta,Seed_tocopherol_gamma,Seed_weight,shoot_weight_dry,shoot_weight_fresh
LG10_1307	LG10	3882703	3882717	CAGCCATGTTGCAGCTGAAG	GAAGTGGGTGATGGTGCTGA	(CAT)5	15	Seed_glycitein,Seed_tocopherol_delta,Seed_tocopherol_gamma
LG10_1339	LG10	3977500	3977514	GCTACAGTCGTCCTTGCACT	AGCTGGCGTTCATCCTGAAA	(ATT)5	15	Seed_glycitein,Seed_tocopherol_delta,Seed_tocopherol_gamma,Seed_yield
LG10_2299	LG10	6572582	6572596	AAAACGTTGAATGCCCCAGC	GGTCTCGCGCGCTAAGATAA	(TTG)5	15	Leaflet_length,Leaflet_shape,Leaflet_width,Plant_height,Pod_number,SDS,Seed_Trp,Seed_daidzein,Seed_genistein,Seed_glycitein,Seed_isoflavone,Seed_oil,Seed_weight,Seed_weight_per_plant
LG10_2697	LG10	7595443	7595457	GGTGCAAAGTGAAGCCCTTG	GAAGACAGGTGTGAGCTGCA	(AGA)5	15	Cellwall_polysacch_composition,Seed_arabinose_plus_galactose,Seed_oil,Seed_pectin,Seed_weight
LG11_64	LG11	214316	214333	TCTCTCTTCCTCCCAGGCTC	AGATGGGTTTGGGTTCTGGG	(TTA)6	18	First_flower,Leaflet_length,Leaflet_width,Pod_beginning,Pod_maturity_beginning,Pod_number,Seed_His,Seed_Phe,Seed_set,Seed_weight,Seed_yield
LG11_87	LG11	340748	340762	ACTTTGGTGGCGGAATAGCA	TCCTGTGCATCCCAGTTCAC	(ATA)5	15	First_flower,Leaflet_length,Leaflet_width,Pod_beginning,Pod_dehiscence,Pod_maturity_beginning,Pod_number,Seed_His,Seed_Phe,Seed_set,Seed_weight,Seed_yield
LG11_90	LG11	357480	357503	TCCCCATTCTCCAGATCCGT	ACAAGAGCAAGCTGACGACA	(AAT)8	24	First_flower,Leaflet_length,Leaflet_width,Pod_beginning,Pod_dehiscence,Pod_maturity_beginning,Pod_number,Seed_His,Seed_Phe,Seed_set,Seed_weight,Seed_yield
LG11_159	LG11	578607	578621	CGCACTCGCAGGAGATTTTG	TGAACGAAAACCTAGCCCCC	(ACC)5	15	First_flower,Pod_beginning,Pod_dehiscence,Pod_maturity_beginning,Pod_number,Seed_His,Seed_Phe,Seed_weight,Seed_yield
LG11_216	LG11	762773	762787	TCATTGTCGTCCTCACGTGG	CATGGCCAGAGTTTGTGCAC	(TCT)5	15	First_flower,Pod_beginning,Pod_dehiscence,Pod_maturity_beginning,Seed_His,Seed_Phe,Seed_daidzein,Seed_isoflavone,Seed_tocopherol_gamma,Seed_weight
LG11_217	LG11	763959	763973	CTCCTCCATCTCCACCTCCA	TTTGTCTCGCGGGGATTTCA	(AGA)5	15	First_flower,Pod_beginning,Pod_dehiscence,Pod_maturity_beginning,Seed_His,Seed_Phe,Seed_daidzein,Seed_isoflavone,Seed_tocopherol_gamma,Seed_weight
LG11_225	LG11	784008	784031	CTCCTCCATCTCCACCTCCA	TTTGTCTCGCGGGGATTTCA	(AAT)8	24	First_flower,Pod_beginning,Pod_dehiscence,Pod_maturity_beginning,Seed_His,Seed_Phe,Seed_daidzein,Seed_isoflavone,Seed_tocopherol_gamma,Seed_weight
LG11_546	LG11	1843489	1843506	TCAAGGGTGTTGCTCCTTCC	TGAGGATAGTGGGGAGGTGT	(TAT)6	18	Net_photosyn_rate,Pod_dehiscence,Pod_number,Seed_linoleic,Seed_oleic,Seed_protein,Seed_weight,Seed_weight_per_plant,Seeds_per_plant
LG11_629	LG11	2105945	2105959	GGTGAGGAAGAGGAAGGGGA	CATTCAGGTGGCACCGTTTG	(ATA)5	15	Net_photosyn_rate,Pod_dehiscence,Pod_number,Seed_linoleic,Seed_oleic,Seed_protein,Seed_weight,Seed_weight_per_plant,Seeds_per_plant
LG11_707	LG11	2373263	2373277	ACATTGGTCACCCGCATCTT	GAGGTGGTGGTGGTGGTATG	(ACC)5	15	Pod_number,Seed_protein,Seed_weight,Seed_weight_per_plant,Seeds_per_plant
LG11_709	LG11	2379211	2379225	ACATTGGTCACCCGCATCTT	GAGGTGGTGGTGGTGGTATG	(ACC)5	15	Pod_number,Seed_protein,Seed_weight,Seed_weight_per_plant,Seeds_per_plant
LG11_721	LG11	2450448	2450465	AGTAAAACGCAGACCGAGCA	GGACTCTTGGACGATCGGTC	(ATA)6	18	Pod_number,Seed_protein,Seed_weight,Seed_weight_per_plant,Seeds_per_plant
LG11_876	LG11	2948312	2948326	TGTGTCAACACCCAATTTCGTC	TTCCTCGTTAAAAGCAACTGATG	(ATT)5	15	Seed_height,Seed_length,Seed_volume
LG11_878	LG11	2949710	2949727	CCCTATACCCGGGTCTGAGT	CTTGCTGGGGTTCTCACGAT	(TTA)6	18	Seed_height,Seed_length,Seed_volume
LG11_1017	LG11	3345270	3345284	ATCAAGGTCCCACCATGGTG	AGTGAGCAAGATTGTCGGCT	(ACA)5	15	BSR,Bean_pyralid,Flood_tolerance,Leaflet_shape,Net_photosyn_rate,Pod_dehiscence,SCN,SDS,Seed_height,Seed_length,Seed_volume,Seed_yield
LG11_1512	LG11	4757817	4757831	GGACGAAGCTCTGGAAACCA	GCCTCAAGGACTCCGTCAAA	(GAC)5	15	Al_tolerance,Leaflet_N_specific,Leaflet_area,Lodging,Pod_dehiscence,Pod_weight,SCN,Seed_Ala,Seed_Gly,Seed_Thr,Seed_oil,Seed_oleic,Seed_yield
LG11_1513	LG11	4758480	4758497	GGACGAAGCTCTGGAAACCA	GCCTCAAGGACTCCGTCAAA	(TGC)6	18	Al_tolerance,Leaflet_N_specific,Leaflet_area,Lodging,Pod_dehiscence,Pod_weight,SCN,Seed_Ala,Seed_Gly,Seed_Thr,Seed_oil,Seed_oleic,Seed_yield
LG11_1532	LG11	4870898	4870912	TCAAAAGGTGGGTTCATCGGA	ACGAGACCCTCTTCTCTGCT	(AAC)5	15	Al_tolerance,Leaflet_N_specific,Leaflet_area,Lodging,Pod_dehiscence,Pod_weight,SCN,Seed_Ala,Seed_Gly,Seed_Thr,Seed_oil,Seed_oleic,Seed_yield
LG11_1549	LG11	4911505	4911522	AAGTTGAGGGTGTTGCTCCC	AGGATAATGGGAGGTGTAGGGT	(TAT)6	18	Al_tolerance,Leaflet_N_specific,Leaflet_area,Lodging,Pod_dehiscence,Pod_weight,SCN,Seed_Ala,Seed_Gly,Seed_Thr,Seed_oil,Seed_oleic,Seed_yield
LG11_2039	LG11	6182494	6182508	GGGGGAGGGGTAGGAGAAAT	CTCCTTCCACACAACCCTCC	(GAG)5	15	Al_tolerance,Drought_tolerance,Lodging,Seed_oil,Seed_weight
LG11_2332	LG11	7032935	7032958	CAACGAACTCAGCTCCCCAT	ACACCGTCTTCCTCGTTGAC	(CCA)8	24	Pod_maturity,Seed_acidic_fraction,Seed_conglycinin,Seed_glycinin,Seed_glycitein,Seed_linoleic,Seed_oil,Seed_oleic,Seed_palmitic,Seed_protein,pH_sensitivity
LG11_2546	LG11	7611059	7611073	TTGGTCCCGCTTTTCGTAGG	ACGCCGTAAGCAAAAAGGAC	(TTA)5	15	,Plant_height,Pod_maturity,Seed_genistein,Seed_glycitein,Seed_linoleic,Seed_oleic,Seed_palmitic,Seed_protein
LG11_2588	LG11	7728701	7728721	ACCCCTATACTGCCTCGGTT	AACCGAGGCATATACAGGCG	(TCT)7	21	,Plant_height,Pod_maturity,Seed_genistein
LG11_2664	LG11	7879817	7879831	GTTGAGGAAGGTGATGCCGA	TGCTTCTACCCTCTCAGCCT	(ATG)5	15	,Drought_index,Internode_length,Plant_height,Seed_genistein,Seed_isoflavone,Seed_oil
LG11_3271	LG11	9477065	9477079	AGGTTAACGACAATGGGCGT	TCCCATGAAGTTGGTGACCG	(ATT)5	15	Canopy_wilt,Drought_tolerance,Plant_height,Pod_beginning,Pod_maturity_beginning,Pod_number,Pod_wall_width,Seed_daidzein,Seed_glycitein,Seed_weight,Seed_weight_per_plant
LG11_3563	LG11	10200094	10200111	TCGGACATTTGTTTGTTGCCA	ACAGGCATTACAGGCACTCA	(AAT)6	18	Canopy_wilt,Pod_number,Seed_linolenic
LG11_3682	LG11	10524161	10524175	TCTCACACACGCGAACTCAA	GGAAGGTGCTCAGACGTTCA	(AAT)5	15	Canopy_wilt,Pod_number,Seed_linolenic
LG11_3950	LG11	11256372	11256386	AAAATGTGGTGGTGCAGGGA	GTGGTGGAGGGAGCAATACC	(TAT)5	15	Canopy_wilt,Seed_linolenic,Seed_palmitic
LG11_3963	LG11	11287266	11287289	AGCCACTTTTCCATGCACCT	AGCGGAACAATGCTTGCATG	(TTA)8	24	Canopy_wilt,Seed_linolenic,Seed_palmitic
LG11_3964	LG11	11287564	11287578	AGCCACTTTTCCATGCACCT	AGCGGAACAATGCTTGCATG	(TTC)5	15	Canopy_wilt,Seed_linolenic,Seed_palmitic
LG11_4167	LG11	11884625	11884639	AGTAGGAATCCCAGGGCCAT	TGGAAATTGGCCACGACTGA	(TTA)5	15	Canopy_wilt,Drought_index,Sclero,Seed_glycitein,Seed_linolenic,Seed_oil,Seed_palmitic,Seed_palmitic_plus_stearic,Seed_weight
LG11_4176	LG11	11910426	11910446	ACAACAAAGGGCCCACTCAA	TTCCAAGCGCTCGAGTTTCT	(CCA)7	21	Canopy_wilt,Drought_index,Sclero,Seed_glycitein,Seed_linolenic,Seed_oil,Seed_palmitic,Seed_palmitic_plus_stearic,Seed_weight
LG11_4203	LG11	11969275	11969292	AGATACTGGGGAGGTGTAAGGT	TAGTAGGGGTGTTGCTCCCT	(ATA)6	18	Canopy_wilt,Drought_index,Sclero,Seed_glycitein,Seed_linolenic,Seed_oil,Seed_palmitic,Seed_palmitic_plus_stearic,Seed_weight
LG11_4814	LG11	13519627	13519644	GCAGGGAAGCTTCATTCCCT	GCCACCAAACCTGATCTCCA	(ATA)6	18	Canopy_wilt,Seed_Leu,Seed_Met_plus_Cys,Seed_height,Seed_linoleic,Seed_weight,Seed_yield
LG11_4855	LG11	13668909	13668923	TGCTGGTGCGGGACTTATTT	TCGTTCACCGTTGGATCGAG	(AAT)5	15	Canopy_wilt,Seed_Leu,Seed_Met_plus_Cys,Seed_height,Seed_linoleic,Seed_weight,Seed_yield
LG11_4885	LG11	13720243	13720290	AACAGGTTGGCTCATTGGCT	GCGTTGTGCCGTTGTCTATC	(TAT)16	48	Canopy_wilt,Seed_Leu,Seed_Met_plus_Cys,Seed_height,Seed_linoleic,Seed_weight,Seed_yield
LG11_4940	LG11	13856125	13856142	TGTTGGTGAGAATGGAAGAGTGA	TGTTGGTGAGAATGGAAGAGTGA	(TTA)6	18	Canopy_wilt,Seed_Leu,Seed_Met_plus_Cys,Seed_height,Seed_linoleic,Seed_weight,Seed_yield
LG11_4953	LG11	13880230	13880244	TTTCTGCATGGCTCGGTCTT	AGACTCTAGGCCGAACACCT	(ATT)5	15	Canopy_wilt,Seed_Leu,Seed_Met_plus_Cys,Seed_height,Seed_linoleic,Seed_weight,Seed_yield
LG11_5039	LG11	14085133	14085147	CACTCACATTCCCTGACCCC	ATGAAGGTGCACGCAGAGAA	(TAT)5	15	Canopy_wilt,Leaflet_length,SCN,Seed_Leu,Seed_Met_plus_Cys,Seed_fragrance,Seed_height,Seed_linoleic,Seed_oil,Seed_palmitic,Seed_stearic,Seed_weight,Seed_yield
LG11_5130	LG11	14289729	14289746	TCACAACACCTTCGCCTACC	GAGGGTGGAGGATGGAGTCT	(CAA)6	18	Canopy_wilt,Leaflet_length,SCN,Seed_fragrance,Seed_oil,Seed_palmitic,Seed_stearic,Seed_weight
LG11_5563	LG11	15389775	15389792	TCTTGTCTCCAGGGCACATG	GCACCTGCACCAACAATAGC	(GAT)6	18
LG11_5567	LG11	15399446	15399463	GTCTCCAGGGCACATGTTCA	GCACCTGCACCAACAATAGC	(GAT)6	18
LG11_5798	LG11	16020671	16020688	AAGAAGGCTTGGTCTCAGGC	TCCAAAGGGTCAGTGGGAGA	(GAA)6	18	Canopy_wilt,Drought_index,Root_weight,Sclero,Seed_glycitein,Seed_oil,Seed_weight,Shoot_P,Shoot_weight
LG11_5815	LG11	16050083	16050100	ACAGGGGTTACGTTTTCACA	CGAGGAATTGCACAGACGGA	(ATT)6	18	Canopy_wilt,Drought_index,Root_weight,Sclero,Seed_glycitein,Seed_oil,Seed_weight,Shoot_P,Shoot_weight
LG11_5901	LG11	16277704	16277718	CATGGACACTCGACCCCAAA	GCATTTGGAGGATGGGGGAA	(AAT)5	15	Canopy_wilt,Drought_index,Root_weight,Sclero,Seed_glycitein,Seed_oil,Seed_weight,Shoot_P,Shoot_weight
LG11_6420	LG11	17583380	17583394	GAGAGTTGGGTGGCTTTGGA	CAAATGAGTTGGCGCCCAAA	(TTA)5	15	Phytoph,Seed_oil,Seed_palmitic,Seed_weight,Shoot_weight
LG11_6427	LG11	17647886	17647900	CCACCGAAGATTCCACCACA	CTCTTTTGGTCTCGGCGACT	(AGA)5	15	Phytoph,Seed_oil,Seed_palmitic,Seed_weight,Shoot_weight
LG11_6428	LG11	17648104	17648121	CCACCGAAGATTCCACCACA	CTCTTTTGGTCTCGGCGACT	(AGA)6	18	Phytoph,Seed_oil,Seed_palmitic,Seed_weight,Shoot_weight
LG11_6598	LG11	18083373	18083393	GCTGACAAAAACTTGAACCGC	TCCTGTTGTATCCTGGGGGA	(AAT)7	21	Phytoph,Seed_oil,Seed_palmitic,Seed_weight,Shoot_weight
LG11_6629	LG11	18131823	18131837	AGAGTTCCACAACCTGGCTG	TTCAATCCCCCTCCTCCCTT	(CTT)5	15	Phytoph,Seed_oil,Seed_palmitic,Seed_weight,Shoot_weight
LG11_6679	LG11	18316014	18316031	TGAACCACGAACCAAACCCA	TCGTTTCTGGTTTTCGTCCCT	(TAT)6	18	Phytoph,Reproductive_stage_length,Seed_coat_cracking,Seed_glycitein,Shoot_weight
LG11_6775	LG11	18533220	18533234	TTTGGTGTGGAAGAGCCGTT	CACTGTTCAAACGCGCTCAA	(TAT)5	15	Phytoph,Reproductive_stage_length,Seed_coat_cracking,Seed_glycitein,Shoot_weight
LG11_7000	LG11	19077228	19077242	TCTCAGATTCGCACCACCAC	CTGGAGGGAAGAGCAAGTGG	(ACC)5	15	Plant_P,Plant_weight,Reproductive_stage_length,Seed_coat_cracking,Seed_glycitein
LG11_7194	LG11	19630080	19630094	TCCTATCTCCCTCCCACACC	AGAAAGGGAGTGATGGCAAGG	(AAC)5	15	Plant_P,Plant_weight
LG11_7302	LG11	19907701	19907718	AGATTTTGCGTTGATTCTCGTGT	CCGAAGAGTTGTTCAAATAAAACACA	(TAT)6	18
LG11_7416	LG11	20148823	20148843	AAAGCATGGAGAGGTGTGCA	TGGTGTTGTATTCGGTTCCCA	(ATT)7	21
LG11_7637	LG11	20634580	20634609	GCAATCAACCAGCACCAGTG	CAGGCGAGGTTAGCTTTGGA	(AAT)10	30
LG11_7663	LG11	20674803	20674817	GGAGTTGGGTAGGGTTTGGG	AAAACCTTCCCTCGCCACTT	(ACA)5	15
LG11_7856	LG11	21199426	21199440	TTGGCCTTGTGTGCGAAAAG	GCTCGAGTAGTTCCGCCTAC	(GAT)5	15
LG11_7872	LG11	21223511	21223525	ATCCACGAACATGCACACCA	TCTTTCCAGCTCCAAGCCTG	(TAA)5	15
LG11_7971	LG11	21496174	21496188	GGTCAGAGAAGCGTTGGTGA	GTTCCACCGTCGTCCTCTTT	(ATT)5	15	Canopy_wilt
LG11_8207	LG11	22088042	22088056	GCAGCTTTTGAGCGTTGGAA	GCTCTCAGACGGCGTTAAGT	(AGA)5	15	Canopy_wilt,Seed_daidzein
LG11_8594	LG11	22946326	22946340	GATAAGGTGGACGGTGGAGC	GGCGGAAGAAGGAAGATGCT	(TTA)5	15	Seed_oil,Seed_protein,Seed_yield
LG11_8628	LG11	23027792	23027806	CCACCTCCCCAACCTTCTTC	AAGGAGAGTTGGGAGGTGGA	(CAC)5	15	Seed_oil,Seed_protein,Seed_yield
LG11_8765	LG11	23394579	23394593	TTCTTCTGCTCTACGTGGCG	ACTTGAGCTCAGGTTCCAGC	(CTT)5	15	Seed_oil,Seed_protein,Seed_yield
LG11_9106	LG11	24246933	24246947	ATTTGCTGCAAAGGCTGTGG	GTTCGGTGGGTTTTTCAGGC	(CCG)5	15	Seed_daidzein,Seed_yield
LG11_9215	LG11	24542478	24542504	TGTTGAGGATAGTGGGAAGGTG	AACATGGGTGTTGCTCCCTC	(ATA)9	27
LG2_1	LG2	1	81	GATCCTCTTCCCTGCCGAAC	TTCTCTTCTCTGCCAGCGTC	(ATA)27	81	Common_cutworm,Plant_height,Pod_maturity,Reproductive_stage_length,Seed_oleic,Seed_palmitic,Seed_yield
LG2_35	LG2	90012	90038	GAGGTGATTTTGGGGATGGGT	AGAAAACAAACGTGCAGGGG	(AAT)9	27	Common_cutworm,Plant_height,Pod_maturity,Reproductive_stage_length,Seed_oleic,Seed_palmitic,Seed_yield
LG2_68	LG2	165777	165791	AGTGGAAAACAGGTGTCGACT	AGGGTGCATGCAGAGAATGG	(TAA)5	15	Common_cutworm,Plant_height,Pod_maturity,Reproductive_stage_length,Seed_oleic,Seed_palmitic,Seed_yield
LG2_74	LG2	173250	173270	TCAAATCTGTGACACCCGGG	CGTCCATGTACCCCTTCCAC	(TTA)7	21	Common_cutworm,Plant_height,Pod_maturity,Reproductive_stage_length,Seed_oleic,Seed_palmitic,Seed_yield
LG2_311	LG2	878274	878288	TCGTTAAAACAACATTATGGTCGTGT	TCAAGGTTCGTCTATACCCGA	(AAT)5	15	Plant_height
LG2_313	LG2	881002	881022	GAGTGTGTGAGTGAGGCCTT	AAAGCCACCCCATTGATCGA	(TTC)7	21	Plant_height
LG2_405	LG2	1104798	1104815	TACAACGTCGACGACAGTGG	CCGGTATCCTTCGTCTTCCG	(TTC)6	18	Al_tolerance,Flower_number,Plant_height,Seed_palmitic,Seed_yield
LG2_510	LG2	1449163	1449177	CGTATGACGTCGAATGCCCT	TGGTGGTCGTCAAACTTCGT	(TTG)5	15	Al_tolerance,Flower_number,Plant_height,Seed_palmitic,Seed_yield
LG2_611	LG2	1699404	1699418	CACCAAAGACCCAAACCCCT	GTGCAGAAAAATCAGGCCCG	(GAA)5	15	Al_tolerance,Flower_number,Seed_palmitic,Seed_yield
LG2_826	LG2	2338125	2338154	AAAGCCAAACAAATGGGCCC	ATGGGATGTCAACCAAGCGT	(ATA)10	30	Common_cutworm,Corn_earworm,Leaflet_chlorophyll,Plant_height,Pod_maturity,Pods_per_node,Rag,Row_spacing_response,Seed_oil,Seed_protein,Seed_yield
LG2_835	LG2	2366011	2366025	AGCTGAAGAACAAAGCTTCCCT	TGTGATGAGCATGGTTGGGA	(TAA)5	15	Common_cutworm,Corn_earworm,Leaflet_chlorophyll,Plant_height,Pod_maturity,Pods_per_node,Rag,Row_spacing_response,Seed_oil,Seed_protein,Seed_yield
LG2_840	LG2	2384485	2384499	GCTGAAGAACAACGCTTCCC	TCTGTGGTGAGCATGGTTGG	(TAA)5	15	Common_cutworm,Corn_earworm,Leaflet_chlorophyll,Plant_height,Pod_maturity,Pods_per_node,Rag,Row_spacing_response,Seed_oil,Seed_protein,Seed_yield
LG2_943	LG2	2653048	2653062	CGGAAGTGCTTCTACGGTGT	ACTCTCTGCATGCACCCTTC	(ATA)5	15	Common_cutworm,Corn_earworm,Leaflet_chlorophyll,Plant_height,Pod_maturity,Pods_per_node,Rag,Row_spacing_response,Seed_linolenic,Seed_oil,Seed_protein,Seed_yield
LG2_1075	LG2	3064460	3064474	TGGGACAAACATGGTCTGCC	AGTGTGCCACGTGAGAAACT	(TTA)5	15	Common_cutworm,Corn_earworm,Leaflet_chlorophyll,Plant_height,Pod_maturity,Pods_per_node,Rag,Row_spacing_response,Seed_linolenic,Seed_oil,Seed_protein,Seed_yield
LG2_1112	LG2	3188120	3188134	GGAACCGACAACGCTATCCA	GAGCAAGTGCACGAGATTGC	(TAA)5	15	Common_cutworm,Corn_earworm,Leaflet_chlorophyll,Plant_height,Pod_maturity,Pods_per_node,Row_spacing_response,Seed_linolenic,Seed_oil,Seed_protein,Seed_yield
LG2_1306	LG2	3777279	3777299	AGACATGGGTTGAGGTGACC	CACAACACAACAGCAACCACA	(ATA)7	21	Flower_number,Sclero,Seed_weight
LG2_1438	LG2	4188694	4188714	TGCCTTCATCAGCAGCTTCA	TTACGAGGCCTTGACCCAAC	(TCT)7	21	,BSR,First_flower,Flower_number,Leaflet_length,Photoperiod_insensitivity,Pod_wall_width,SCN,Sclero,Seed_weight,Seed_yield
LG2_1457	LG2	4241737	4241751	AAGCTGACGTGACAGGTGAG	GAAGCATTTGGGGTGGTGGA	(TAT)5	15	,BSR,First_flower,Leaflet_length,Photoperiod_insensitivity,Pod_wall_width,SCN,Seed_yield
LG2_1610	LG2	4569533	4569550	TGCTCCATTAATGCAGAGAGAGA	GGATGTTGCTTCCTCCACCA	(ATA)6	18	,BSR,First_flower,Leaflet_length,Photoperiod_insensitivity,Pod_wall_width,SCN,Seed_yield
LG2_1638	LG2	4614467	4614481	GCAGAATGTTGGTAGGCGGA	TGTGTGTCGAAGGAGGTGTT	(CAA)5	15	,BSR,First_flower,Leaflet_length,Photoperiod_insensitivity,Pod_wall_width,SCN,Seed_yield
LG2_1644	LG2	4658654	4658668	TGCAGCTTGTTGAATGGTGC	GGATGGGGGAGCAATCAGTG	(TAA)5	15	,BSR,First_flower,Leaflet_length,Photoperiod_insensitivity,Pod_wall_width,SCN,Seed_yield
LG2_1741	LG2	4899372	4899386	CAGTGTGGCAAACTCAGCAC	AATGACATGGGTGAGGCAGG	(GCA)5	15	,BSR,First_flower,Leaflet_length,Photoperiod_insensitivity,Pod_wall_width,SCN,Seed_yield
LG2_1745	LG2	4918826	4918840	CCTGCCTCACCCATGTCATT	TGAGAAGCAGGCAACGATGT	(CAA)5	15	Seed_yield
LG2_1747	LG2	4926067	4926081	GGCGCGATTCACTTAGAGGA	GGTTTGGCTCTCCATGTCCA	(TTC)5	15	Seed_yield
LG2_1776	LG2	4983489	4983506	TCTTCCGAGCATCTCCTCCA	AACTGGGTAAGGCACGATGG	(TAT)6	18	Seed_yield
LG2_1980	LG2	5640884	5640907	GCCAGCACATTCACAAGAGC	TCAGAAGGAGGGCTACCGAA	(TCA)8	24	Flood_tolerance,Pubescence_density,Rhizoc_root_and_hypocot_rot,Seed_daidzein,Seed_genistein,Seed_glycitein,Seed_isoflavone,Seed_yield
LG2_2033	LG2	5800113	5800127	AGGTTGGTGTGTGTTGGAACT	TGTTTAGGCTTTGAACAGGGA	(ATT)5	15	Common_cutworm,Corn_earworm,Flood_tolerance,Pubescence_density,Rhizoc_root_and_hypocot_rot,Seed_daidzein,Seed_genistein,Seed_glycitein,Seed_isoflavone,Seed_oleic,Seed_yield
LG2_2147	LG2	6074699	6074749	CCCCCAGAAGCCAAAGTCTC	GCAGACGCTCAGGTAGTACC	(TAA)17	51	Common_cutworm,Corn_earworm,Pubescence_density,Rhizoc_root_and_hypocot_rot,Seed_daidzein,Seed_isoflavone,Seed_oleic,Seed_yield
LG2_2262	LG2	6386328	6386348	AAAGCCACCCCATTGATCGA	GAGTGTGTGAGTGAGGCCTT	(GAA)7	21	Common_cutworm,Corn_earworm,Seed_oleic
LG2_2264	LG2	6389062	6389076	TCAAGGTTCGTCTATACCCGA	TCGTTAAAACAACATTATGGTCGTGT	(ATT)5	15	Common_cutworm,Corn_earworm,Seed_oleic
LG2_2312	LG2	6528933	6528947	CACCCACGGAACTCTCTTCC	ACACCATAGCGGCAATGGAA	(CCA)5	15	Common_cutworm,Corn_earworm,Seed_oleic
LG2_2405	LG2	6810117	6810131	ATGGAGCTCTGCAAAGACCC	TTCGTCGTTCCCTTTCCCTG	(AAG)5	15
LG2_2411	LG2	6838057	6838071	ATCTTCCTCGGTTGCCTGTG	GTTTGCCACACAATCACCCC	(GGT)5	15
LG2_2568	LG2	7371492	7371506	CTCCTCCTCCTCCTTCACCA	ATTGACCTTGGGAGCTCTGC	(CCT)5	15	BSR,Leaflet_shape,Leaflet_width,Photoperiod_insensitivity,Plant_height,SCN,Seed_glycitein,Seed_yield
LG2_2731	LG2	7882162	7882176	CGAAGTTTGACGACCATCACA	TCAAAAGGTGGGTTCGTTGGA	(TTG)5	15	,BSR,Leaflet_shape,Leaflet_width,Photoperiod_insensitivity,Plant_height,SCN,Seed_glycitein,Seed_linolenic,Seed_set,Seed_yield
LG2_2838	LG2	8276269	8276286	TGAGTCAAACATGTCGGTAAGT	TGGAGCATTCACATGGCTCA	(TAT)6	18	,BSR,Photoperiod_insensitivity,Plant_height,SCN,Seed_linolenic,Seed_set
LG2_2906	LG2	8614861	8614929	ACATTTAGACACGCGCACAC	ACATTTAGACACGCGCACAC	(ATA)23	69	,BSR,Drought_index,Photoperiod_insensitivity,Plant_height,SCN,Sclero,Seed_daidzein,Seed_genistein,Seed_isoflavone,Seed_linolenic,Seed_set,Seed_yield
LG2_2924	LG2	8712091	8712105	TCAACCTCGCACACCATCTC	TCCTGGACGAGAGGGAGAAG	(GAA)5	15	,BSR,Drought_index,Photoperiod_insensitivity,Plant_height,SCN,Sclero,Seed_daidzein,Seed_genistein,Seed_isoflavone,Seed_linolenic,Seed_set,Seed_yield
LG2_2927	LG2	8725399	8725416	TCAACCTCGCACACCATCTC	TCCTGGACGAGAGGGAGAAG	(AAT)6	18	,BSR,Drought_index,Photoperiod_insensitivity,Plant_height,SCN,Sclero,Seed_daidzein,Seed_genistein,Seed_isoflavone,Seed_linolenic,Seed_set,Seed_yield
LG2_2940	LG2	8823353	8823376	TCAACCTCGCACACCATCTC	TCCTGGACGAGAGGGAGAAG	(ATT)8	24	Drought_index,Sclero,Seed_daidzein,Seed_genistein,Seed_isoflavone,Seed_yield
LG2_2943	LG2	8838080	8838094	CGGTAGAAACCCTCACACCA	CCCCACACATCTGATCGACC	(ATC)5	15	Drought_index,Sclero,Seed_daidzein,Seed_genistein,Seed_isoflavone,Seed_yield
LG2_2956	LG2	8910959	8910976	CGGTAGAAACCCTCACACCA	CCCCACACATCTGATCGACC	(TTA)6	18	Drought_index,Pod_borer,Sclero,Seed_daidzein,Seed_genistein,Seed_isoflavone,Seed_weight,Seed_yield
LG2_2957	LG2	8913495	8913533	GTGTGATTGCTCGCATCGTC	AGCGATCACACACGTGCTTA	(TTA)13	39	Drought_index,Pod_borer,Sclero,Seed_daidzein,Seed_genistein,Seed_isoflavone,Seed_weight,Seed_yield
LG2_3118	LG2	9583747	9583761	TTGCAGGTCCAGATGCTTGT	TCCGGGTTACAAGAAACGCA	(TGA)5	15	Pod_borer,Seed_weight
LG2_3119	LG2	9584195	9584212	TGCGTTTCTTGTAACCCGGA	GGCAGGAGGCTGAAGAAGAA	(AAT)6	18	Pod_borer,Seed_weight
LG2_3183	LG2	9901926	9901940	GGAAATGGCAGCGGTTGTTT	TAGAACCGTTGCCACAGGTC	(CAC)5	15
LG2_3218	LG2	10064160	10064174	GGATGCGAGGAAGACCCAAA	ACTCCTTGGTTGAGCAGAGC	(AGG)5	15
LG2_3235	LG2	10118948	10118962	TGGCTGCCATTGATCCAGTT	ATGTCCTTCCCTTGCAGTGC	(AAT)5	15
LG2_3437	LG2	10849981	10849995	TCAACCAGATTGGGACCACC	TTGGGAGGCAAAGGAGGAAG	(AAG)5	15
LG2_3440	LG2	10858605	10858619	TCAACCAGATTGGGACCACC	TTGGGAGGCAAAGGAGGAAG	(CCT)5	15
LG2_3446	LG2	10890764	10890778	CCACTCCGACTTCTGAAGCA	AGAAGTAGGAGTGGCGGGAT	(TAT)5	15
LG2_3448	LG2	10902212	10902226	AGAGAGGGAGAGGGACGTTC	TGATCGTGTTCGTGTGAGGG	(CAA)5	15
LG2_3459	LG2	10982955	10982969	TGCAGAGAATGAAATCTACCACA	TGCATTCACCACGATGAACA	(ATA)5	15
LG2_3472	LG2	11096265	11096279	TGCAGAGAATGAAATCTACCACA	TGCATTCACCACGATGAACA	(TAT)5	15
LG2_3485	LG2	11142508	11142522	GTGTTCAACGTCCAACCACT	GAAGAGGGTCTCGCGCTAAG	(TTG)5	15
LG2_3493	LG2	11187397	11187411	GTGTTCAACGTCCAACCACT	GAAGAGGGTCTCGCGCTAAG	(AGA)5	15
LG2_3586	LG2	11855774	11855791	CGGTGTGGTGGTGATGTGAA	CGCCACCATTCTCTACTCCC	(AAT)6	18	First_flower,Lodging,Node_number,Plant_height,Seed_glycitein,Seed_yield
LG2_3617	LG2	12034776	12034790	ATGGTGGCAGTGGAAGATGG	GGGGTAGGTTTATGCCTCGG	(AAT)5	15	First_flower,Lodging,Node_number,Plant_height,Seed_glycitein,Seed_yield
LG2_3649	LG2	12161255	12161269	TGAACCCTTGTGTTGTGGCT	TGAACACCTCCTCCGAATGC	(TGT)5	15	Canopy_wilt,First_flower,Lodging,Node_number,Plant_height,SDS,Seed_glycitein,Seed_yield
LG2_3699	LG2	12379131	12379148	GTCAAAGCGGTGCAACGAAA	TGTGGGATTAGCAACTGGACA	(AAC)6	18	Canopy_wilt,First_flower,Lodging,Node_number,Plant_height,SDS,Seed_glycitein,Seed_yield
LG2_3716	LG2	12479777	12479791	AAGCACAGGGAATAAGCGCT	CCCGATGGTCTTATACGGGC	(CCT)5	15	Canopy_wilt,First_flower,Lodging,Node_number,Plant_height,SDS,Seed_glycitein,Seed_yield
LG2_3726	LG2	12504888	12504902	AGTAGGAATCCCAGGGCCAT	TGGAAATTGGCCACGACTGA	(TTA)5	15	Canopy_wilt,First_flower,Lodging,Node_number,Plant_height,SDS,Seed_glycitein,Seed_yield
LG2_3768	LG2	12645265	12645279	AAACCCTCGTTGCCAAATGC	GTGGATCTCGCCTTCGTAGG	(AAG)5	15	Canopy_wilt,First_flower,Lodging,Node_number,Plant_height,SDS,Seed_glycitein,Seed_yield
LG2_3780	LG2	12696891	12696908	TGCTGAAAGTGTGGTGGTGT	CCACCACTGAGACGAAGCTT	(GTG)6	18	Canopy_wilt,First_flower,Lodging,Node_number,Plant_height,SDS,Seed_glycitein,Seed_yield
LG2_3784	LG2	12710232	12710246	AGGAACAACGCTGAAAGATAAGT	AGATGTGAATCTTTTGGTGCTAAA	(ATA)5	15	Canopy_wilt,First_flower,Lodging,Node_number,Plant_height,SDS,Seed_glycitein,Seed_yield
LG2_3865	LG2	12972366	12972401	AGATCGAGCCCAAATGTGGT	TAGATTGCGGCGTCTTGGAG	(AAT)12	36	Canopy_wilt,SDS
LG2_4284	LG2	14346287	14346301	GGATGCGAGGAAGACCCAAA	ACTCCTTGGTTGAGCAGAGC	(AGG)5	15
LG2_4309	LG2	14465110	14465124	TGGTGCTGGGACTTGCATAG	CAACTCTGCCCGAACCTTCT	(CCT)5	15
LG2_4334	LG2	14569743	14569760	GGTGGTGTAGTGGTGGGAAG	GACGTGTGACAGGAAGAGCA	(AAT)6	18
LG2_4342	LG2	14606544	14606564	GGCGTGCTTTCCGATCCATA	TGGGGGTTCATTTCTCAGCC	(CTT)7	21
LG2_4345	LG2	14623835	14623852	AGGCTGGACATAGCAGAGGA	AGACTCCATCCTCCACCCTC	(GTT)6	18
LG2_4516	LG2	15388612	15388626	TGTCAGCCAGAAGCCAAAAAG	GAAGGTCTCACGCGCTAAGA	(TTG)5	15	Flower_number,Lodging,Plant_height,Pod_number,SCN,Sclero,Seed_daidzein,Seed_genistein,Seed_isoflavone,Seed_weight,Seed_width,Seed_yield_to_Plant_height_ratio
LG2_4584	LG2	15652844	15652858	GCCACTTTCTGCATGCACTC	CCTCCCAACTCAAACCACCA	(TCT)5	15	Flower_number,Lodging,Plant_height,Pod_number,SCN,Sclero,Seed_daidzein,Seed_genistein,Seed_isoflavone,Seed_weight,Seed_width,Seed_yield_to_Plant_height_ratio
LG2_4600	LG2	15703263	15703277	CATTGGGCGGATGCAAACAA	ATGGGAGATGTCGGTTGTCG	(ATT)5	15	Flower_number,Lodging,Plant_height,Pod_number,SCN,Sclero,Seed_daidzein,Seed_genistein,Seed_isoflavone,Seed_weight,Seed_width,Seed_yield_to_Plant_height_ratio
LG2_4656	LG2	15939727	15939744	TCCGTAGAATTGACGTTGCA	TCTTCTTCATCCTCGTGCCA	(ATT)6	18	Flower_number,Plant_height,Pod_number,Seed_width,Seed_yield_to_Plant_height_ratio
LG2_4660	LG2	15966188	15966202	CTGCCAACCCTCAGATGTGT	ATTCTTGTCCACTTCGGCGT	(ATC)5	15	Flower_number,Plant_height,Pod_number,Seed_width,Seed_yield_to_Plant_height_ratio
LG2_4673	LG2	16117029	16117043	ATTGCTTGTCGGACCTCCTG	CTTCGCCAACAGGGTTTTCG	(TTG)5	15	Flower_number,Plant_height,Pod_number,Seed_width,Seed_yield_to_Plant_height_ratio
LG2_4686	LG2	16197332	16197349	ACGGCCGTTTGTCCAATTTG	AGGTCCTTATTTTGGCCCGG	(TTA)6	18
LG2_4730	LG2	16424876	16424890	CAGTACTGTGCCACGTCAGT	ATCAATTGCGACCTTCCCGT	(TTA)5	15
LG2_4789	LG2	16616574	16616588	TATCTTAGCGCGCGATACCC	TGAAGGACAAGAGCACGAAA	(TTG)5	15
LG2_4839	LG2	16893227	16893247	AGAAAGCACGGCAAGGATGA	CTCCCAGTGTCACAACGTCA	(CCA)7	21
LG2_4891	LG2	17062841	17062858	GAGGTGGGGAGGTGAAACAG	CCCTCCACCACCACCCTATA	(TAT)6	18
LG2_4892	LG2	17084763	17084777	TTCCAACGCTCAAAAGCTGC	AGAAGCACCACGCATTAGCT	(CTT)5	15
LG2_4900	LG2	17106465	17106482	TCCTCCTCCTCCTGATCAGC	TGGGTCACCCTCCATTCAGA	(TCC)6	18
LG2_5428	LG2	18759242	18759256	CGTTCGGTGTTGGCTTTTGT	AGAGAAGTACGCTTGTGGCC	(TAT)5	15
LG2_5512	LG2	19200411	19200425	TCACCGGTGACAGAGAAAGC	CGCGAGACCCTCTTCTCTTC	(AAC)5	15
LG2_5551	LG2	19389527	19389541	TTCATCCTCCCGCCATCCTA	TCACCGACGAAAGCACAGAA	(AAT)5	15
LG2_5613	LG2	19677006	19677020	TATCTTAGCGCGCAAGACCC	TAAAGTGTTGCCACCCGTGA	(TTG)5	15
LG2_5653	LG2	19863864	19863878	CAAGCTGAACCCATTGCCAC	ACTGTCTCCTCAGGTCACCA	(TTA)5	15
LG2_5661	LG2	19908015	19908032	AGCAAGAGGAGGGAAAGGAA	CCCCTACCTCTATTCCAGGCT	(AAT)6	18
LG2_5718	LG2	20189163	20189177	GCTTGGAAGAACCTCCACCA	GGAGTGTTCCCACAAACCCT	(TTC)5	15
LG2_5745	LG2	20417319	20417333	GTGACCAATCTGCATCCCCA	TTGGGCAAGCTGTCAGACAA	(TTG)5	15
LG2_5760	LG2	20493346	20493360	CACCTTAGCTAAGCACCCCC	ACCTTTGGGGAGAAGCCTTG	(TAT)5	15
LG2_5827	LG2	20905763	20905804	ACCGACACTGTGACACAACC	AAGGAGAGCAAACTCACGCT	(TAT)14	42
LG2_5828	LG2	20907107	20907121	CTAGCCACCTTCCTTGCACA	CAGCGAATGAATGGCTGACG	(TTA)5	15
LG2_5841	LG2	20975588	20975602	TGAGGTGGCTGTTGTTGTGT	TAACTCGGTGGTTGTGGAGC	(AAT)5	15
LG2_5862	LG2	21116279	21116293	TGAGGTGGCTGTTGTTGTGT	TAACTCGGTGGTTGTGGAGC	(TTA)5	15
LG2_6098	LG2	22067336	22067350	ATGAGAAACCAACGGACGCT	CCGCTCGGCCAGTATTGTAT	(GGA)5	15	Leaflet_length,Leaflet_width,Plant_height,Pod_maturity,Seed_oil,Seed_oligosaccharide,Seed_protein,Seed_sucrose,Seed_weight,Seed_yield,cqSeed
LG2_6101	LG2	22072169	22072183	GCCATCAAACCTGCAGCAAA	AGTAGTAGTAGTGGCGGCCA	(ACT)5	15	Leaflet_length,Leaflet_width,Plant_height,Pod_maturity,Seed_oil,Seed_oligosaccharide,Seed_protein,Seed_sucrose,Seed_weight,Seed_yield,cqSeed
LG2_6142	LG2	22288953	22288967	TCTCAGATTCGCACCACCAC	CTCTGGAGGGAAGAGCAAGC	(ACC)5	15	Leaflet_length,Leaflet_width,Plant_height,Pod_maturity,Seed_oil,Seed_oligosaccharide,Seed_protein,Seed_sucrose,Seed_weight,Seed_yield,cqSeed
LG2_6173	LG2	22440537	22440551	GGGCTCCCTTTCCGTATCAG	CATGCTTCAGGCCTTGGAGA	(CCA)5	15	Leaflet_length,Leaflet_width,Plant_height,Pod_maturity,Seed_oil,Seed_oligosaccharide,Seed_sucrose,Seed_weight,Seed_yield,cqSeed
LG2_6267	LG2	22906170	22906184	CCTGCCTCAACTGACCGATT	CAGCAGTTGGGGAGGTTAGG	(GAA)5	15
LG2_6276	LG2	22951195	22951209	TGTCACCCCCTTTAACGGTG	GGGTTCGTTTCAATTGGGTCC	(TAT)5	15
LG2_6317	LG2	23111900	23111914	CGATCCTAGCGTTGAAGGCT	CACCAACCGTACCTTGCACT	(ATG)5	15
LG2_6373	LG2	23250639	23250656	GGCAGAAGCTCATGCAAGTG	ACCTGAGTGGCCTTGACATG	(TAA)6	18
LG2_6381	LG2	23284330	23284344	TCTTGACCAACTTGGCAGCT	ACGTCTTTGGAGATGGGCAG	(TTC)5	15
LG2_6390	LG2	23349115	23349129	ACCACTCTAAAGCTGCCACC	TGATTGCATGCACTCTCGGT	(ACC)5	15
LG2_6392	LG2	23355701	23355715	AACTCGCCCATTTCTCTCCG	CTCAGATCAGCCAACAGCCA	(ACC)5	15
LG2_6409	LG2	23458893	23458910	ATCCACAGTCCCGGTGTTTC	TGTATTGGGCCGGATTGACC	(AAG)6	18
LG2_6475	LG2	23755604	23755627	TGCAAACAAGCACTTCCACT	GAACATGGCTCGAGAGGTGT	(ATC)8	24
LG2_6478	LG2	23769337	23769360	GCCACCAACACTCATTTGGG	TCCTAGATGTACTGCCACCA	(TTC)8	24
LG2_6498	LG2	23817445	23817459	AGTTTGACGACCATCACATGT	AAAAGGTGGGTTCGTCGGAA	(TTG)5	15
LG2_6635	LG2	24276327	24276344	AGGTGGGTTCGTCGCAATAA	CGCGAGACCCTCTTCTCTTC	(AAC)6	18
LG2_6767	LG2	24622780	24622794	TGAAACACCAGCCCAACTGT	AGGGATGGAAGTGCTGTGTA	(TAT)5	15	Flooding_yield_index
LG2_6774	LG2	24638787	24638801	GCAATGCCAGCAACATTCCA	GCTGCTGGTTTAACTGTGGC	(CAG)5	15	Flooding_yield_index
LG2_6783	LG2	24654377	24654391	TCCCTCTTCTCCCTTCCTCC	TGGAGGTTGATGTTTCCCGT	(TTA)5	15	Flooding_yield_index
LG2_6788	LG2	24656557	24656571	GCTGCTGGTTTAACTGTGGC	GCAATGCCAGCAACATTCCA	(GCT)5	15	Flooding_yield_index,Lodging
LG2_6907	LG2	24972913	24972936	AGGGATGGAAGTGCTGTGTA	TGAAACACCAGCCCAACTGT	(ATA)8	24	Flooding_yield_index,Lodging
LG2_7029	LG2	25303524	25303544	AGCCGAACGTCCTACTGTTC	TGGATGTGAGCAGAGGGAGA	(TTA)7	21	Flooding_yield_index,Lodging
LG2_7119	LG2	25503295	25503309	AGTATGGTGTAACGTACAAAGGA	AACACGGGCTTCTTTGGACA	(TAA)5	15	Lodging
LG2_7196	LG2	25799287	25799301	GGAACAGTTCCCTTCGGACA	AAAGGACCATAAGTTGCAGGT	(TCT)5	15
LG2_7201	LG2	25806274	25806294	CGTGGCTGTGTGAGGGTAAT	TTCCCTCACATGAGCGTGAC	(TTA)7	21
LG2_7318	LG2	26190360	26190374	GCCTCGAAAAATTAAACCAGCCT	GATCAGAGTGTGGGGTTGGG	(ATA)5	15
LG2_7319	LG2	26190672	26190689	CCAGCCTCCACCTGTCAAAT	CGGCGTGCGTGCATTTAATA	(TAA)6	18
LG2_7339	LG2	26266079	26266093	ATCCCTCTTCCTTCCCCTCC	GGAACACCCACTGACCACAA	(AAG)5	15
LG2_7587	LG2	27118289	27118303	TAGAGTTTGGCGGCGTCAAT	CTCCACCACCTCAACCTCAC	(CGA)5	15	Al_tolerance,Flood_tolerance,Leaflet_P,Leaflet_area,Leaflet_chlorophyll,Lodging,Node_number,Phytoph,Plant_height,Pod_beginning,Pod_wall_to_Pod_weight_ratio,Rag,Seed_Ala,Seed_Cys,Seed_Met,Seed_Met_plus_Cys,Seed_Val,Seed_oil,Seed_stearic,Seed_weight,Shoot_fresh_to_dry_weight_ratio
LG2_7670	LG2	27382799	27382813	TGAGGATAGTGCGGAGGTGT	TCCTGCACCTCCCCACTATT	(ATA)5	15	Al_tolerance,Flood_tolerance,Leaflet_P,Leaflet_area,Leaflet_chlorophyll,Lodging,Node_number,Phytoph,Plant_height,Pod_beginning,Pod_wall_to_Pod_weight_ratio,Rag,Seed_Ala,Seed_Cys,Seed_Met,Seed_Met_plus_Cys,Seed_Val,Seed_oil,Seed_stearic,Seed_weight,Shoot_fresh_to_dry_weight_ratio
LG2_7881	LG2	28040187	28040201	TATAGGGGTCGGCTGGTTCA	GTCGTCCAATGTCTCCACGT	(AAT)5	15	Leaflet_length,Leaflet_shape,Leaflet_width,Pod_maturity,Pod_number,Seed_Ala,Seed_Gly,Seed_Phe,Seed_Ser,Seed_Thr,Seed_linolenic
LG2_7931	LG2	28223688	28223708	TGGGTCCATTTTTGGGCAGA	GGGAGTTGTCCAAGAGCCAA	(ATT)7	21	Leaflet_length,Leaflet_shape,Leaflet_width,Pod_maturity,Pod_number,Seed_Ala,Seed_Gly,Seed_Phe,Seed_Ser,Seed_Thr,Seed_linolenic
LG3_227	LG3	609272	609289	ATGGCCGCTTACAAGGTGAA	TCTGACTGGTCGACTTTGCC	(AAG)6	18	Seed_oil
LG3_252	LG3	674886	674903	CGTTTCAGTTGGGTCCTCCA	TGTGGCATGTTGAGACATCCT	(TTA)6	18	Seed_oil
LG3_255	LG3	689428	689445	CCACTGCCACGTTCTCAGTT	AACGATTCTGCTGCCAGCTA	(TAT)6	18
LG3_261	LG3	704821	704835	AGTCAGGATCATCTGGGCCT	GCCTTTCGTGGATCATTGGC	(AGA)5	15
LG3_462	LG3	1272602	1272616	CCCTACATCACCACACATTGC	AACGGATGTGTGGATGTCCC	(ATT)5	15	Lodging,Node_number,Plant_height,Pod_maturity,Sclero,Seed_fill,Seed_length,Seed_protein,Seed_weight
LG3_591	LG3	1585777	1585791	GTGGTAAGGTACGTCTGGGC	AGTCAACAGTAACCGCTCGG	(TTA)5	15	Lodging,Node_number,Plant_height,Pod_maturity,Sclero,Seed_fill,Seed_length,Seed_protein,Seed_weight
LG3_626	LG3	1657836	1657850	CACTCCCTCTTGTCCACCAC	TAGCCCTTCAACCAACACCC	(GAA)5	15	Lodging,Node_number,Plant_height,Pod_maturity,Sclero,Seed_fill,Seed_length,Seed_protein,Seed_weight
LG3_627	LG3	1658168	1658182	TAGCCCTTCAACCAACACCC	CACTCCCTCTTGTCCACCAC	(TTC)5	15	Lodging,Node_number,Plant_height,Pod_maturity,Sclero,Seed_fill,Seed_length,Seed_protein,Seed_weight
LG3_710	LG3	1874550	1874567	AAGGGAGCGGGAAGAACATG	CTCTCTCGCATCGCATCCAT	(TAT)6	18	Lodging,Node_number,Plant_height,Pod_maturity,Sclero,Seed_fill,Seed_length,Seed_protein,Seed_weight
LG3_746	LG3	1984304	1984324	AACCCGACGATGATCTCACG	CGAATGTTCTGAAGCGCTCG	(TTA)7	21	Lodging,Node_number,Plant_height,Pod_maturity,Sclero,Seed_fill,Seed_length,Seed_protein,Seed_weight
LG3_783	LG3	2086596	2086610	CGGTAGCGTCATCTCCTTCC	GCCCGGACGAGTCAAGTTTA	(AAT)5	15	Phytoph,Seed_oleic,Seed_palmitic
LG3_910	LG3	2451063	2451077	GCCGTTTCTGGTTTTCGTCC	GCCGTTTCTGGTTTTCGTCC	(TTA)5	15	Phytoph,Seed_glycitein,Seed_oleic,Seed_palmitic
LG3_921	LG3	2476223	2476246	CCCTTGCTTGTGTGTTCGTG	ATCACCTTCTTCCAGCGCTT	(TAT)8	24	Phytoph,Seed_glycitein,Seed_oleic,Seed_palmitic
LG3_1188	LG3	3257868	3257882	AGTGGTGGTGGTGGGAAATG	TGTTGTTGTTGTTGACAGGGC	(CAA)5	15	Seed_glycitein,Seed_oleic
LG3_1190	LG3	3262606	3262620	AGTGGTGGTGGTGGGAAATG	TGTTGTTGTTGTTGACAGGGC	(CAA)5	15	Seed_glycitein,Seed_oleic
LG3_1196	LG3	3272434	3272448	GCAAGAGGAGAACGAGCCTT	GGAGGAGAAGATCGCATGCA	(TCT)5	15	Seed_glycitein,Seed_oleic
LG3_1201	LG3	3286390	3286404	TTTGTCTCGCGGGGATTTCA	CTCCTCCATCTCCACCTCCA	(TCT)5	15	Seed_glycitein,Seed_oleic
LG3_1272	LG3	3426834	3426848	CCACCACACTCTGAGACCAC	CTCCCTCCACCACCCAATTC	(CAC)5	15	Seed_oleic
LG3_1326	LG3	3583017	3583031	CGTTGAAGAGGTGATGGGCT	AGTGGATGGGATGTCACGTG	(GTT)5	15	Seed_oleic
LG3_1491	LG3	4071796	4071837	GGTGAATGGGTCAGAAGGCA	TACGCTGGCAGGGAATTCTG	(ATT)14	42	Sclero,Seed_genistein,Seed_glycitein,Seed_isoflavone
LG3_1566	LG3	4248352	4248366	GGAACACTACCAATCCCCGG	GCGTTTATCGAGCAAGGCTG	(ATC)5	15	Sclero,Seed_genistein,Seed_glycitein,Seed_isoflavone
LG3_1704	LG3	4642939	4642956	GATAGTGGTGGTGGTGGTGG	CCCTCACCCCTTTTGCAGAT	(GTG)6	18	Sclero,Seed_genistein,Seed_glycitein,Seed_isoflavone
LG3_1791	LG3	4886782	4886796	TGTTGCTCCCTCCACCATTC	TCTGAGTCATGTGAATGCTCCA	(ATA)5	15	Leaflet_shape,Plant_height,Sclero,Seed_genistein,Seed_glycitein,Seed_isoflavone,Seed_oil,Seed_weight
LG3_1831	LG3	4987848	4987865	TGATGTTTCAAATGCATTTCTCAGT	TTTGATGTTTCAGGTGCGTTTCA	(TAT)6	18	Leaflet_shape,Plant_height,Sclero,Seed_oil,Seed_weight
LG3_1850	LG3	5031769	5031786	GTTGGTCGTGTTTCTGCACA	CCGCCGTGTAAGAGAAGGTA	(AAT)6	18	Leaflet_shape,Plant_height,Sclero,Seed_oil,Seed_weight
LG3_2314	LG3	6243236	6243250	ACCAATCCCAGAAGCTTCCG	TGCCACTGACCAGTATGCTG	(ACA)5	15	Canopy_wilt,Seed_glycitein,Seed_length
LG3_2353	LG3	6365989	6366006	TTTTCGACTTCGGGAAGGGG	AGGTATGTCCATGCTCCCCT	(AAT)6	18	Canopy_wilt,Seed_length
LG3_2477	LG3	6699933	6699947	AAGTTTGTGGTGGTGCGAGA	AAACCCTGGCCACCTAACAC	(TTG)5	15	Canopy_wilt,Seed_daidzein,Seed_genistein
LG3_2621	LG3	7068190	7068204	CCTTCACCACACTCCACGAA	GGTCACCAAGGTGGAGGATG	(GCA)5	15	Canopy_wilt,Seed_daidzein,Seed_genistein,Seed_protein,Seed_yield
LG3_2628	LG3	7098698	7098712	ACAGTACAGTGCAGTGCGTT	GGGATCAGTTGCATCACCCA	(TCT)5	15	Canopy_wilt,Seed_daidzein,Seed_genistein,Seed_protein,Seed_yield
LG3_2806	LG3	7528612	7528626	CTACGTACCAGACCGCCTTC	ATGACCACATTCGCGCCTAT	(TAT)5	15	Flooding_yield_index,Leaflet_length,Phytoph,Reproductive_stage_length,Sclero,Seed_height,Seed_oil,Seed_protein,Seed_set,Seed_yield,Tobacco_ring_spot_virus
LG3_2830	LG3	7573031	7573045	TTTTTGACAACGCCACGTGG	CGGTGGAGAGAGATGGATGC	(ATT)5	15	Flooding_yield_index,Leaflet_length,Phytoph,Reproductive_stage_length,Sclero,Seed_height,Seed_oil,Seed_protein,Seed_set,Seed_yield,Tobacco_ring_spot_virus
LG3_2851	LG3	7624254	7624268	CCCATGACCTTCCCCTTCAC	GTATGGGAGGAGGAGGTGGT	(CCA)5	15	Flooding_yield_index,Leaflet_length,Phytoph,Reproductive_stage_length,Sclero,Seed_height,Seed_oil,Seed_protein,Seed_set,Seed_yield,Tobacco_ring_spot_virus
LG3_2852	LG3	7624437	7624451	CCCATGACCTTCCCCTTCAC	GTATGGGAGGAGGAGGTGGT	(CCT)5	15	Flooding_yield_index,Leaflet_length,Phytoph,Reproductive_stage_length,Sclero,Seed_height,Seed_oil,Seed_protein,Seed_set,Seed_yield,Tobacco_ring_spot_virus
LG3_2864	LG3	7643886	7643903	TGTCCCCAGTTTCGTTCGAA	AGTTGCTACGTTGCACAGAA	(ATT)6	18	Flooding_yield_index,Leaflet_length,Phytoph,Reproductive_stage_length,Sclero,Seed_height,Seed_oil,Seed_protein,Seed_set,Seed_yield,Tobacco_ring_spot_virus
LG3_3152	LG3	8379047	8379088	AGTGACTAACGTCTGGCCAC	ATCGTTTGGTCCCTTCACCC	(ATA)14	42	Seed_cadmium,Seed_genistein
LG3_3198	LG3	8519464	8519478	ATATGGTAGGGTGGGAGGGG	CCTTCTCCCTCTACCTCCCC	(TAA)5	15	Flower_number,Seed_cadmium,Seed_genistein
LG3_3204	LG3	8548446	8548460	ACTGCATTCTCTGGTCCTGC	GTTAACCAACCACCGCAACC	(TGT)5	15	Flower_number,Seed_cadmium,Seed_genistein
LG3_3664	LG3	9968714	9968728	ACCCGGGTTTGAGTGTAACA	GAGAACAGACACTGGCTGGG	(TTA)5	15	Reproductive_stage_length,Seed_yield
LG3_3671	LG3	9977556	9977570	GGTTGATCCCGACTCCTTCT	GGCTAGTCCCATCCTAACCC	(ATT)5	15	Reproductive_stage_length,Seed_yield
LG3_3683	LG3	10010100	10010141	GTGGTCAAGAAACAACCCGC	TGTCGAAGAAGGTCGTGGTG	(AGA)14	42	Reproductive_stage_length,Seed_yield
LG3_4238	LG3	11623652	11623666	GGAAGGAGAAGAGCAGCACA	AAGCAAGGTATCAGTGGCCC	(GAA)5	15	Internode_length,Leaflet_shape
LG3_4860	LG3	13477246	13477260	GTGTGAGTTCCTCGAGCCAA	ACTTTGACTGGTGCAGCACT	(GAT)5	15	SCN,Seed_Cys,Seed_N_at_R5,Seed_linolenic
LG3_4961	LG3	13842218	13842232	CACCACCACCACCATCTTCA	TGGTGGTAGTGGTGGTGGTA	(CCA)5	15	SCN,Seed_Cys,Seed_N_at_R5,Seed_linolenic
LG3_5087	LG3	14202030	14202044	GGTGGAGGAGGAGGAGGAAT	GAAGCCTTGCTCAGTGGACT	(GGA)5	15	Branching,SCN,SDS,Seed_Cys,Seed_N_at_R5,Seed_length,Seed_linolenic,Seed_oil,Seed_weight
LG3_5200	LG3	14459701	14459715	GAGTGGGTGCTGGGAAAGTA	CCCTCCACCACCACCCTATA	(AAT)5	15	Branching,SDS,Seed_length,Seed_oil,Seed_weight
LG3_5352	LG3	14908948	14908962	TTGCTCTTCCTCGTCACCAC	TATCGTGAGTCGCGTCTTCG	(TGC)5	15	Branching,SDS,Seed_length,Seed_oil,Seed_weight
LG3_5385	LG3	15016615	15016629	ACTCCTTGGTTGAGCAGAGC	CCGTATGAAGATGGACGCGA	(CCT)5	15	Branching,SDS,Seed_length
LG3_5433	LG3	15151889	15151903	GCGGTCAAACTTCGTTCGAG	CGTCACGCGTTCAATGTACA	(CAA)5	15	Branching,SDS
LG3_5438	LG3	15171361	15171375	TGGTTGCCAAGACATGTCCA	AGGAGATGTGGGAGGTCCTC	(TCA)5	15	Branching,SCN,SDS
LG3_5446	LG3	15185980	15185994	ACTGGCTATTGGGAATGCGT	TGTAGAGTCATGCGTGTGGG	(AAG)5	15	Branching,SCN
LG3_5534	LG3	15509607	15509621	AGGCATTGACAGCGGAAGAA	GGTTGTCTGAGCTAGCTCCA	(ATT)5	15	SCN
LG3_5712	LG3	16227735	16227770	TTACACCATCAATGCCGGCT	CTCCAACACAACAGCAGCAC	(TCT)12	36	Leaflet_length,Leaflet_width,Lodging,Plant_height,Plant_height_to_Lodging_ratio,Seed_yield
LG3_5801	LG3	16495351	16495365	TTAGCACAAGGACGATGCGT	GTGATCGCACGTATCGTCCT	(ATT)5	15	Leaflet_length,Leaflet_width,Lodging,Plant_height,Plant_height_to_Lodging_ratio,Seed_yield
LG3_6004	LG3	17284471	17284485	ATTCTCTGCAGGTGGTGGTG	GCAACCGAGGCAAAAAGGAG	(TCT)5	15
LG3_6146	LG3	17817870	17817896	AGTGACTGTGTGAGCACCAT	AGGCCCAAACTTCTCATCACA	(AAT)9	27
LG3_6197	LG3	18052466	18052480	TTGCACTGCAATTTCCCTGC	TTGCCCTTGACTGAAGCACT	(TTC)5	15
LG3_6203	LG3	18095055	18095069	CCTCACACAAATGTCGATGGC	TGCTTGATGGAGAACCTTGGT	(AAG)5	15
LG3_6328	LG3	18693777	18693794	CAAGTCGCCCTTCACATTGC	TTCAACACTCCCCCTCAAGC	(TTA)6	18
LG3_6344	LG3	18781166	18781180	GAGGAACAAGGCGGAAGTGA	CACCGCCTTATACTCCGTCC	(AAT)5	15
LG3_6360	LG3	18908433	18908456	TCTACCGCTGTCACTACCGA	AAGGAACTCCGATGAAGGCG	(ATA)8	24	Leaflet_shape,Leaflet_width,Plant_height,Seed_stearic
LG3_6501	LG3	19731962	19731976	AAACGTCGAATGTTCCAGCG	GAAGAGAAGAGGGTGTCGCG	(TTG)5	15	Leaflet_shape,Leaflet_width,Plant_height,Seed_stearic
LG3_6617	LG3	20294230	20294244	TAGGCACCGGTTCTTGAACC	CTCCAACCGAGGCAGTACAG	(ACC)5	15	Plant_height,Pod_maturity,Row_spacing_response,SDS,Seed_linolenic,Seed_oil,Seed_oleic,Seed_protein,Seed_yield
LG3_6700	LG3	20671404	20671418	ACAAAGCTCGCGAGACAGAA	GCCTCTGCCTCCATTTGTCT	(GAG)5	15	Plant_height,Pod_maturity,Row_spacing_response,SDS,Seed_linolenic,Seed_oil,Seed_oleic,Seed_protein,Seed_yield
LG3_6732	LG3	20781939	20781953	TAAAGTGTCGTCACCGGTGA	GTGCGAGACCGTCTTCTCTT	(AAC)5	15	Leaflet_chlorophyll,Plant_height,Pod_maturity,Rag,Row_spacing_response,Seed_linolenic,Seed_oil,Seed_oleic,Seed_protein,Seed_yield
LG3_6751	LG3	20901917	20901931	GGGAAATGGGGCTTGAAGGA	GCAGAAAGTGTGGCCACATG	(GGA)5	15	Leaflet_chlorophyll,Plant_height,Pod_maturity,Rag,Seed_oil,Seed_protein,Seed_yield
LG3_6837	LG3	21235413	21235427	GACCCTCCTCCTCCTCCTTT	ATTGACCTTGGGAGCTCTGC	(CCT)5	15	Leaflet_chlorophyll,Rag
LG3_6871	LG3	21412345	21412371	GCCCAAGAAGACCAACTCCA	GCTAACGTTTGCCACATTGGT	(TTA)9	27	Leaflet_chlorophyll,Rag
LG3_6913	LG3	21597287	21597304	ACGTCCAACCACTGAAAAGC	GGTCTCGCGCGCTAAGATAA	(TTG)6	18	Leaflet_chlorophyll,Rag
LG3_6977	LG3	21929748	21929804	AAGGGTGTACTGCAGGAGGA	AACGGCAGGCACCAAAGTAT	(TCT)19	57
LG3_7019	LG3	22139493	22139507	GAGCGAGAACTTTCACAGGGA	AAGCATGAACACCTCCTCCG	(TGT)5	15
LG3_7118	LG3	22601476	22601490	CCTACCGAACCTCAAACCCC	CCTTCTAGCTTCCCCTCCCT	(TTG)5	15	Seed_palmitic,Somatic_emb_per_explant
LG3_7161	LG3	22844371	22844394	GCTCCTCATCAACCCATGCT	GATTCACCCCCAGGACATCG	(TCA)8	24	Seed_palmitic,Somatic_emb_per_explant
LG3_7165	LG3	22860574	22860588	GCTCCTCATCAACCCATGCT	GATTCACCCCCAGGACATCG	(GCC)5	15	Seed_palmitic,Somatic_emb_per_explant
LG3_7341	LG3	23792198	23792212	AAGAAGGTGTTGGTGGTGCA	GCGATGCTGCAAGTTTGTCA	(GAT)5	15
LG3_7354	LG3	23854403	23854420	AAGAAGGTGTTGGTGGTGCA	GCGATGCTGCAAGTTTGTCA	(TCT)6	18
LG3_7362	LG3	23921533	23921547	GGCACCTTTAGGGCATCCTT	TGTGGTGGAACTGGATGAGC	(GAT)5	15
LG3_7363	LG3	23926055	23926069	CCAGATGGGCTTGCGTTTTT	AAATAGGAGGGCGGGAGGAT	(AAT)5	15
LG3_7474	LG3	24593152	24593172	TGGCCACCTGTCCTCTATGA	CACCACCATTTGAGAGGCCT	(CAT)7	21	Al_tolerance,Hypocotyl_length,Leaflet_chlorophyll,Phytoph,Seed_coat_cracking,Shoot_fresh_to_dry_weight_ratio
LG3_7528	LG3	24846813	24846836	GATCCTCTTCCCTGCCGAAC	TTCTCTTCTCTGCCAGCGTC	(ATT)8	24	Al_tolerance,Hypocotyl_length,Leaflet_chlorophyll,Phytoph,Seed_coat_cracking,Shoot_fresh_to_dry_weight_ratio
LG4_221	LG4	672778	672792	GACAAGGGAGAGAGAGGGAGA	AGTTCTCCAAAACTAACACCGT	(TTA)5	15	Plant_height,Pod_maturity,Root_morphology,Seed_daidzein,Seed_glycitein,Seed_weight,Seed_yield
LG4_334	LG4	972886	972900	GTGGTGGTGGGGACTTGTAG	CTCCTCCACCCTCTCCTTCA	(TGG)5	15	Plant_height,Pod_beginning,Pod_maturity,Pod_maturity_beginning,Root_morphology,Seed_daidzein,Seed_glycitein,Seed_weight,Seed_yield
LG4_358	LG4	1026592	1026609	GCTGGTGAAAATGCAGCCAA	ACACTGACTGACCTGCAAGG	(ATT)6	18	Plant_height,Pod_beginning,Pod_maturity,Pod_maturity_beginning,Root_morphology,Seed_daidzein,Seed_glycitein,Seed_weight,Seed_yield
LG4_482	LG4	1314199	1314213	CTGACGGAGCTGATCAGTGG	AGCAACATCTTCGCAGTCGA	(TCC)5	15	Pod_beginning,Pod_maturity,Pod_maturity_beginning,Root_morphology,Seed_daidzein,Seed_weight
LG4_856	LG4	2338358	2338372	AAACCCCTTCTCTTGCTCCG	GAACAGATTGTTGGGAGCGC	(TAT)5	15	Flood_tolerance,Sclero,Seed_calcium,Seed_set,Seed_stearic
LG4_1031	LG4	2843727	2843741	TATCTCCCACCACCACCGAT	CCGATGAAGGAGCTGTGGTT	(GTC)5	15	Flood_tolerance,Fusarium_lesion_length,Phytoph,Sclero,Seed_calcium,Seed_set,Seed_stearic
LG4_1119	LG4	3104127	3104147	CACCGCCACCACATCTTACT	CCGACGACGCTATCCATGAA	(TTA)7	21	Flood_tolerance,Fusarium_lesion_length,Phytoph,Seed_stearic
LG4_1200	LG4	3367592	3367609	GGGCACATGCAAACCAAGTT	ACCGATCGCTCACAAGACAG	(TCT)6	18	Fusarium_lesion_length
LG4_1266	LG4	3598288	3598305	AGAGGAAGAAGCTGTTGGGC	GATGCCTATACACCTGCGCT	(GTG)6	18	Pubescence_density,Seed_height,Seed_length,Seed_set,Seed_volume,Seed_weight,Seed_yield_to_weight_ratio
LG4_1375	LG4	3898905	3898919	TCCCTGCACCTCCCCATATC	ATGTGGCACATCCGTTAACG	(AAT)5	15	Pubescence_density,Seed_height,Seed_length,Seed_oil,Seed_palmitic,Seed_set,Seed_volume,Seed_weight,Seed_yield_to_weight_ratio
LG4_1416	LG4	4046547	4046561	ATCCTCCTCCAAGGGGTGAA	GCTGAGCGCCATTTTACTGG	(AAG)5	15	Corn_earworm,Lodging,Phytoph,Plant_height,Pod_maturity,Pubescence_density,Reproductive_stage_length,SCN,Sclero,Seed_height,Seed_length,Seed_oil,Seed_palmitic,Seed_set,Seed_volume,Seed_weight,Seed_yield,Seed_yield_to_weight_ratio
LG4_1417	LG4	4048370	4048384	ATGTTCGCTTAGGCCTTGCT	GGTGTCCACTCCATCACTCC	(AAG)5	15	Corn_earworm,Lodging,Phytoph,Plant_height,Pod_maturity,Pubescence_density,Reproductive_stage_length,SCN,Sclero,Seed_height,Seed_length,Seed_oil,Seed_palmitic,Seed_set,Seed_volume,Seed_weight,Seed_yield,Seed_yield_to_weight_ratio
LG4_1606	LG4	4589590	4589607	AGCATTGGGTGGTGGATGAG	GATGTGGCAAACGGAGATGC	(GCG)6	18	Corn_earworm,Lodging,Phytoph,Plant_height,Pod_maturity,Pod_number,Pods_per_node,Reproductive_stage_length,SCN,Sclero,Seed_glycitein,Seed_oil,Seed_palmitic,Seed_yield
LG4_1717	LG4	4982434	4982451	AGAGCTTCACGGGACAACTG	CGGTTTAGCTTCCAGGTGGT	(TTA)6	18	Lodging,Plant_height,Pod_number,Pods_per_node,SCN,Seed_glycitein,Seed_yield
LG4_1761	LG4	5115998	5116015	CGGTTTCGAGAGCCAGTTCT	GAGAGCTATGGAGGTGTCGC	(CCG)6	18	Lodging,Plant_height,Pod_number,Pods_per_node,Seed_yield
LG4_1810	LG4	5267923	5267937	AGAGGTGGAAGAAATGGCGG	CAACGCGCGGAATAGTAACG	(TCG)5	15	Lodging,Plant_height,Pod_number,Pods_per_node,Seed_yield
LG4_1914	LG4	5595257	5595271	GTTGAGAGCGTGTGAGGTGA	CTGTACCATATGGACCGGCC	(ATA)5	15
LG4_1919	LG4	5602486	5602500	GTTGAGAGCGTGTGAGGTGA	CTGTACCATATGGACCGGCC	(ATA)5	15
LG4_1934	LG4	5644080	5644094	TTTCACGCCACTCTCTGCAT	AACGGTGCCTGAATGGTGAT	(ATT)5	15
LG4_1955	LG4	5707077	5707091	GTGGAAGACAGGTGATGGCA	TCCTTGCCACCAACAACCTT	(TCT)5	15
LG4_2094	LG4	6143420	6143434	TGAGGTGAGGGAGGGTGAAA	GCGGTGGTTGATGAGAGTGA	(CCA)5	15	,Corn_earworm,Leaflet_shape,Phytoph,Pod_maturity,SCN,Sclero,Seed_Asp,Seed_acidic_fraction,Seed_arabinose_plus_galactose,Seed_glycitein,Seed_linoleic,Seed_oil,Seed_oleic,Seed_palmitic,Seed_protein,Seed_stearic
LG4_2096	LG4	6150241	6150255	CGGGACTAAGTGGGGCTTTT	CCCAGAGGAAGCTTCTCTGC	(GAA)5	15	,Corn_earworm,Leaflet_shape,Phytoph,Pod_maturity,SCN,Sclero,Seed_Asp,Seed_acidic_fraction,Seed_arabinose_plus_galactose,Seed_glycitein,Seed_linoleic,Seed_oil,Seed_oleic,Seed_palmitic,Seed_protein,Seed_stearic
LG4_2101	LG4	6158968	6158997	GGTTCGCAGGCATAGGAAGT	CTCAGGTCAGAGCCTTGCAA	(AAT)10	30	,Corn_earworm,Leaflet_shape,Phytoph,Pod_maturity,SCN,Sclero,Seed_Asp,Seed_acidic_fraction,Seed_arabinose_plus_galactose,Seed_glycitein,Seed_linoleic,Seed_oil,Seed_oleic,Seed_palmitic,Seed_protein,Seed_stearic
LG4_2177	LG4	6367545	6367562	GCAGGTTGCGATTGTGGATT	GTGGCTAACGGAAGACTGACA	(ATT)6	18	,Corn_earworm,Leaflet_shape,Phytoph,Pod_maturity,SCN,Sclero,Seed_Asp,Seed_acidic_fraction,Seed_arabinose_plus_galactose,Seed_glycitein,Seed_linoleic,Seed_oil,Seed_oleic,Seed_palmitic,Seed_protein,Seed_stearic
LG4_2193	LG4	6409318	6409335	GAAGGTTGTGGTGAACGTGC	TTTTCTGGCACGTACCCTCC	(CGT)6	18	,Corn_earworm,Leaflet_shape,Phytoph,Pod_maturity,SCN,Sclero,Seed_Asp,Seed_acidic_fraction,Seed_arabinose_plus_galactose,Seed_glycitein,Seed_linoleic,Seed_oil,Seed_oleic,Seed_palmitic,Seed_protein,Seed_stearic
LG4_2375	LG4	6929951	6929968	TCCAGGAGTCCCTTAGGTGG	AGTGGAGCCAACGACCTACT	(TAA)6	18	,Corn_earworm,Leaflet_shape,Phytoph,Pod_maturity,SCN,Sclero,Seed_Asp,Seed_acidic_fraction,Seed_arabinose_plus_galactose,Seed_glycitein,Seed_linoleic,Seed_oil,Seed_oleic,Seed_palmitic,Seed_protein,Seed_stearic
LG4_2408	LG4	7017828	7017869	ACTCCAAGCTAAGCACGCTT	GTGGAAGGGGTACATGGACG	(TAA)14	42	,Corn_earworm,Leaflet_shape,Phytoph,Pod_maturity,SCN,Sclero,Seed_Asp,Seed_acidic_fraction,Seed_arabinose_plus_galactose,Seed_glycitein,Seed_linoleic,Seed_oil,Seed_oleic,Seed_palmitic,Seed_protein,Seed_stearic
LG4_2622	LG4	7621027	7621047	GGTGAGTAAGGGTTTGGGGG	CGCGTACGCTTGTTTTTCAG	(AAT)7	21
LG4_2965	LG4	8687575	8687589	TCCAGGAGCCCCTACATCAA	GAGGACTTTGTGGTCGCTCA	(AAT)5	15	Plant_height,Pod_borer,Pod_wall_weight,Seed_isoflavone,Seed_linoleic,Seed_oleic,Seed_palmitic,Seed_stearic,Seed_weight,Seed_yield
LG4_3042	LG4	8902577	8902591	TGTAGAGCTTCGTTCGTCCG	TGGTGAAGGAGGAGGAGGAG	(CCT)5	15	Plant_height,Pod_borer,Pod_wall_weight,Seed_isoflavone,Seed_linoleic,Seed_oleic,Seed_palmitic,Seed_stearic,Seed_weight,Seed_yield
LG4_3148	LG4	9286411	9286428	TTCAGATCACAATTTCTCTGTGTTT	GAGATTACAAGATGTTGGGTTCGT	(ATT)6	18	Plant_height,Pod_borer,Pod_wall_weight,Seed_isoflavone,Seed_linoleic,Seed_oleic,Seed_palmitic,Seed_stearic,Seed_weight,Seed_yield
LG4_3168	LG4	9355556	9355570	TTGAGCCAGCCATCAAGCAT	TGTGGCAAGGTTGGACACAT	(CTT)5	15	Plant_height,Pod_borer,Pod_wall_weight,Seed_isoflavone,Seed_linoleic,Seed_oleic,Seed_palmitic,Seed_stearic,Seed_weight,Seed_yield
LG4_3223	LG4	9547707	9547721	CGGTTGATGGTGAGGACGAA	TTAACCGTTCGGTCGTTCGT	(TTA)5	15	Plant_height,Pod_borer,Pod_wall_weight,Seed_isoflavone,Seed_linoleic,Seed_oleic,Seed_palmitic,Seed_stearic,Seed_weight,Seed_yield
LG4_3338	LG4	9962220	9962234	ATTCACGCACAACAAACGGG	GCAAGCAATTCCCAATCTCCC	(CTT)5	15
LG4_3668	LG4	11182204	11182218	AACGCAGAATCGCAGAAACG	TGGTCTTCCTGATTCACGGC	(ACC)5	15	Reproductive_stage_length,Sclero,Seed_arabinose_plus_galactose
LG4_3687	LG4	11243710	11243733	GGGAGACGACTCAGCGTTAC	AGCTGTCGTTGAAGCTCTCA	(TAT)8	24	Reproductive_stage_length,Sclero,Seed_arabinose_plus_galactose,Seed_linoleic,Seed_linolenic,Seed_oleic,Seed_palmitic,Seed_yield
LG4_3742	LG4	11433996	11434028	GCATGACCGAAACTGTGAGC	ACACTCAGAACCCTCGATGC	(ATT)11	33	Reproductive_stage_length,SCN,Sclero,Seed_arabinose_plus_galactose,Seed_linoleic,Seed_linolenic,Seed_oleic,Seed_palmitic,Seed_weight,Seed_yield
LG4_3750	LG4	11453088	11453102	CTGGCCACACTTTGTTCAGC	AGGCCAACGCAGGTTATCTC	(ATT)5	15	Reproductive_stage_length,SCN,Sclero,Seed_arabinose_plus_galactose,Seed_linoleic,Seed_linolenic,Seed_oleic,Seed_palmitic,Seed_weight,Seed_yield
LG4_3751	LG4	11454353	11454367	TCGTCAAGCCCCAAATCGAA	GCGCATGGGTTGTTGTTCTT	(AAG)5	15	Reproductive_stage_length,SCN,Sclero,Seed_arabinose_plus_galactose,Seed_linoleic,Seed_linolenic,Seed_oleic,Seed_palmitic,Seed_weight,Seed_yield
LG4_3770	LG4	11524124	11524138	AAGAGTAAGCGGTGGTGGTG	TCTCAGATTCGCACCACCAC	(GTG)5	15	Reproductive_stage_length,SCN,Sclero,Seed_arabinose_plus_galactose,Seed_linoleic,Seed_linolenic,Seed_oleic,Seed_palmitic,Seed_weight,Seed_yield
LG4_3775	LG4	11538500	11538517	CGAGGCATATGTAGAGGCGG	TCGTAGAGGATGCGGTTTCG	(AAT)6	18	Reproductive_stage_length,SCN,Sclero,Seed_arabinose_plus_galactose,Seed_linoleic,Seed_linolenic,Seed_oleic,Seed_palmitic,Seed_weight,Seed_yield
LG4_3786	LG4	11574393	11574407	TGGAACTGGCGCATAACCAT	CGCGTCCATCTTCATACGGA	(AGG)5	15	Reproductive_stage_length,SCN,Sclero,Seed_arabinose_plus_galactose,Seed_linoleic,Seed_linolenic,Seed_oleic,Seed_palmitic,Seed_weight,Seed_yield
LG4_3897	LG4	12097963	12097977	AGCCCCATGCAATTGATCCA	AGACCGAGTGCATCACCTTG	(TTC)5	15	Fe_effic,SCN,Seed_linoleic,Seed_linolenic,Seed_oleic,Seed_palmitic,Seed_protein,Seed_weight,Seed_yield,Southern_root-knot_nematode
LG4_3947	LG4	12353286	12353303	TCCCGTCTCTCTCTCGAAGA	CGGGTCGCCTGTTATTGAGA	(TAA)6	18	Fe_effic,SCN,Seed_protein,Seed_weight,Southern_root-knot_nematode
LG4_3986	LG4	12520271	12520318	AGCGGTGGACTTTATGCCTC	CCGAGGCAGTAAAGGGAGTG	(ATA)16	48	Fe_effic,SCN,Seed_protein,Southern_root-knot_nematode
LG4_4030	LG4	12726223	12726243	CCGACACTGTGAAACAACCG	AAGGAGAGCAAACTCACGCT	(TAT)7	21	Fe_effic,SCN,Seed_protein,Southern_root-knot_nematode
LG4_4064	LG4	12873152	12873166	GCAGAATGCGCCTATGGAGA	CGCGCAATACCCTCTTCTCT	(AAC)5	15	Fe_effic,SCN,Seed_protein,Southern_root-knot_nematode
LG4_4130	LG4	13109620	13109634	TCTACGAGAACGGCATGGTG	GGCACCTTTAGGGCATCCTT	(TCA)5	15	Seed_protein
LG4_4159	LG4	13245634	13245648	CTTGGTGGAGAGAAGCAGCA	CAGTGGACACTTGGCTGCTA	(ATC)5	15	Seed_protein
LG4_4181	LG4	13383265	13383282	TAAGAGGGCGGGAGGATGAA	TCCTTGTAACCCGAGCAACC	(TAT)6	18	Seed_protein
LG4_4286	LG4	13790081	13790095	CGCGAGACCCTCTTCTCTTC	GCAGAATGCGCCTATGAAGG	(TTG)5	15	Plant_height,Pod_borer,Pod_wall_weight,SCN,Seed_oil,Seed_protein,Seed_tocopherol_gamma,Seed_weight,Somatic_emb_per_explant,Southern_root-knot_nematode
LG4_4348	LG4	14030687	14030701	TGGTCGTCAAACTTCGTTCG	GCCCCCAAAGTTAGACGTCA	(AAC)5	15	Plant_height,Pod_borer,Pod_wall_weight,SCN,Seed_oil,Seed_protein,Seed_tocopherol_gamma,Seed_weight,Somatic_emb_per_explant,Southern_root-knot_nematode
LG4_4362	LG4	14085197	14085214	GACCTTGTCCCATGCTTGGA	GTCAATGTGCAATGCCCGAG	(GTT)6	18	Plant_height,Pod_borer,Pod_wall_weight,SCN,Seed_oil,Seed_protein,Seed_tocopherol_gamma,Seed_weight,Somatic_emb_per_explant,Southern_root-knot_nematode
LG4_4402	LG4	14242377	14242391	GTCCTCGTTCTCCTCCTCCT	CGAGAACGAGGATGAGGACG	(CTC)5	15	Plant_height,Pod_borer,Pod_wall_weight,SCN,Seed_oil,Seed_protein,Seed_tocopherol_gamma,Seed_weight,Somatic_emb_per_explant,Southern_root-knot_nematode
LG4_4614	LG4	15250390	15250407	CACCTAGGCTTCCTCCTCCT	TTTTGCTGAACCAGTGCAGC	(TCC)6	18	Pod_beginning,Pod_maturity_beginning,Root_morphology,Seed_calcium
LG4_4621	LG4	15305768	15305782	AAAAGGTGGGTTCGTCGGAA	ATCTTAGCGCGCGAGACTTT	(AAC)5	15	Pod_beginning,Pod_maturity_beginning,Root_morphology,Seed_calcium
LG4_4674	LG4	15627451	15627486	ACATGGTGCAAAGGCTAGCT	GTTGCCCAATTGACGTCGAC	(TAT)12	36	Pod_beginning,Pod_maturity_beginning,Root_morphology,Seed_calcium
LG4_4777	LG4	16098594	16098611	CAGTCAACTCCACGGTCTCC	GTTTGCCGCGATCTTCGTAC	(CCG)6	18	Pod_beginning,Pod_maturity_beginning,Root_morphology,Seed_calcium
LG4_4846	LG4	16389942	16389971	ACACCAAGTGTTTCATGAGCA	GAGAGAAGGGAGAGGAAGGGT	(AAT)10	30
LG4_4847	LG4	16392633	16392647	TGTCCGGACGGTCAGAGTAA	CTAGGAGGTTGGAGGCTCCT	(ATA)5	15
LG4_4896	LG4	16633970	16633984	TCAAAAGGTGGTTCGTCGGA	TAGCGCGCGATACTCTCTTC	(AAC)5	15
LG4_4917	LG4	16693994	16694026	TCTCACTCACCTCCAAATCCAC	AGGGTGTGTTCACTTTGGGG	(AAT)11	33
LG4_4977	LG4	16999369	16999383	CTCGTCATCCACCACAGCTT	AGCGTAGAGGGAGCTGAAGA	(GAT)5	15
LG4_4993	LG4	17050002	17050040	AGACAGGTGTGTGATGCAGA	AGAAAGAAGGGTGCATGCAGA	(TTA)13	39
LG4_5117	LG4	17648603	17648620	TGGAGAGAGTTGCCTGCATG	GCAACCAGTTTCGTCCCAAC	(TGT)6	18
LG4_5173	LG4	17929928	17929942	TGAACCCTTGTGTTGTGGCT	TGAACACCTCCTCCGAATGC	(TGT)5	15
LG4_5192	LG4	18055087	18055101	GCAGAAAGTGTGGCCACATG	GACAGGGAAATGGGGCTTGA	(AAT)5	15
LG4_5214	LG4	18169655	18169747	TATGTGATGGCCTGGGAAGC	CCCCTCCATGATCGACCATG	(TCT)31	93
LG4_5215	LG4	18170274	18170354	TGATCCAGTCAACTTCGGCG	TGACGGTTCTTGCCCATTGA	(TCT)27	81
LG4_5378	LG4	18972137	18972196	ATACACACGACCGAACGACC	TACTTCACCCACGAGTGCAC	(AAT)20	60	Flower_number,Pod_number,SCN
LG4_5401	LG4	19064958	19064972	TCACTTCCCTTGAAAGCCACA	ACCCTTGTGTTGTGGCTTTG	(CAA)5	15	Flooding_yield_index,Flower_number,Plant_P,Plant_weight,Pod_number,Reproductive_stage_length,Root_P,Root_area,Root_length_primary,Root_to_Shoot_weight_ratio,Root_weight,SCN,Seed_number,Seed_weight,Shoot_P,Shoot_weight
LG4_5720	LG4	20506636	20506650	ACTCCTTGGTTGAGCAGAGC	CAACTCTGCCCGAACCTTCT	(CCT)5	15	Fusarium_lesion_length,Leaflet_length,Leaflet_width,Seed_glycitein,Seed_oil,Seed_oligosaccharide,Seed_sucrose
LG4_5724	LG4	20523180	20523194	GGCCTCTCTTCTGCTGTTGT	CGCGTGCTTGGAAAGTGAAA	(TTC)5	15	Fusarium_lesion_length,Leaflet_length,Leaflet_width,Seed_glycitein,Seed_oil,Seed_oligosaccharide,Seed_sucrose
LG4_5782	LG4	20793239	20793253	GGAGATGTCAGTTGTCGGCT	CATTGGGCGGATGCAAACAA	(AAT)5	15	Leaflet_length,Leaflet_width,Seed_oil,Seed_oligosaccharide,Seed_sucrose
LG4_5798	LG4	20865566	20865580	TTGGCGCGAAGGTGAAAATG	GAGAAGAGGGTATCGCGTGC	(TTG)5	15	Leaflet_length,Leaflet_width,Seed_oil,Seed_oligosaccharide,Seed_sucrose
LG4_5811	LG4	20907693	20907707	ACCCCAAAATCGCATCACCA	TCCTTCTGGTTCAGCTCGTG	(ATT)5	15	Leaflet_length,Leaflet_width,Seed_oil,Seed_oligosaccharide,Seed_sucrose
LG4_5876	LG4	21130856	21130870	GGGAGAAGAAGAGAGAGAGCG	GCCCATGCATACACAAACCC	(ATA)5	15	Leaflet_length,Leaflet_width,Seed_oil,Seed_oligosaccharide,Seed_sucrose
LG4_5939	LG4	21355958	21355972	TTATCTTAGCGCGCGAGACC	AAAAGGTGGGTTCGTCGGAA	(TGT)5	15	Al_tolerance,Leaflet_length,Leaflet_shape,Leaflet_width,Seed_Ile,Seed_Tyr,Seed_oil,Seed_oligosaccharide,Seed_sucrose,Seed_weight,Seed_yield,cqSeed
LG4_6076	LG4	21823314	21823328	GCCAGCCATCAAGCACAAAT	TGTGGCAAGGTTGGACACAT	(CTT)5	15	Al_tolerance,Leaflet_length,Leaflet_shape,Seed_Ile,Seed_Tyr,Seed_oligosaccharide,Seed_sucrose,Seed_weight,Seed_yield,cqSeed
LG4_6185	LG4	22252429	22252443	TCCGCAACCGAGGCATATAC	ATGGTGGGCGTTGATGGATT	(AGA)5	15
LG4_6389	LG4	22888362	22888385	AAAAGGTGGGTTCGTCGGAA	CGCGCGATACCTTCTTCTCT	(AAC)8	24	Plant_height,Pod_maturity,Sclero,Seed_yield,shoot_weight_dry,shoot_weight_fresh
LG4_6515	LG4	23205389	23205403	ATGTGAAGAGCATGGTGGGG	CACCCACACCAACCTCTGTT	(ATG)5	15	Plant_height,Pod_maturity,Sclero,Seed_yield,shoot_weight_dry,shoot_weight_fresh
LG4_6539	LG4	23273750	23273764	GCACAGAGGATTGGGGTTCA	ACATCTGCGGCCTTAAAGCT	(ATT)5	15	Plant_height,Pod_maturity,Sclero,Seed_yield,shoot_weight_dry,shoot_weight_fresh
LG4_6628	LG4	23501189	23501203	AACTCGGTAACTTGCTTCGT	GCTTGGGTTTCTGGAAATGAGG	(TAA)5	15	Drought_tolerance,Plant_height,Plant_weight,Pod_maturity,Pod_wall_to_Pod_weight_ratio,Pod_weight,Root_morphology,Salt_tolerance,Sclero,Seed_phytate,Seed_weight,Seed_weight_per_plant,Seed_yield,shoot_weight_dry,shoot_weight_fresh
LG4_6862	LG4	24141075	24141089	TCCTCTTCGTCATTCAGCGG	AACACTCTGCGCATAGGGAC	(TTC)5	15	Drought_tolerance,First_flower,Photoperiod_insensitivity,Phytoph,Plant_weight,Pod_wall_to_Pod_weight_ratio,Pod_weight,Reproductive_stage_length,Root_morphology,SDS,Salt_tolerance,Seed_length,Seed_linoleic,Seed_oleic,Seed_phytate,Seed_set,Seed_weight,Seed_weight_per_plant
LG4_6987	LG4	24430402	24430416	GGCGGTGGTTGATGAGAAGA	ACTAGGTGCCCCACTACCAT	(CAA)5	15	Drought_tolerance,First_flower,Photoperiod_insensitivity,Phytoph,Plant_weight,Pod_wall_to_Pod_weight_ratio,Pod_weight,Reproductive_stage_length,Root_morphology,SCN,SDS,Salt_tolerance,Seed_glycitein,Seed_length,Seed_linoleic,Seed_oleic,Seed_phytate,Seed_set,Seed_weight,Seed_weight_per_plant
LG4_7187	LG4	24950684	24950701	TGGTGCTCCACTCACAGTTC	TGGGACGCAATGATGTTGGA	(AAT)6	18	First_flower,Leaflet_length,Lodging,Photoperiod_insensitivity,Plant_height,Plant_height_to_Lodging_ratio,Pod_maturity,SCN,SDS,Seed_glycitein,Seed_height,Seed_oil,Seed_protein,Seed_volume,Seed_weight,Seed_width,Seed_yield,Seed_yield_to_Plant_height_ratio
LG4_7203	LG4	24974758	24974790	CACCACACTCTCACGTCACA	TCCACCACCACAACTTGCTT	(TAA)11	33	First_flower,Leaflet_length,Lodging,Photoperiod_insensitivity,Plant_height,Plant_height_to_Lodging_ratio,Pod_maturity,SCN,SDS,Seed_glycitein,Seed_height,Seed_oil,Seed_protein,Seed_volume,Seed_weight,Seed_width,Seed_yield,Seed_yield_to_Plant_height_ratio
LG4_7291	LG4	25209796	25209813	GTAGTTGATGTCACGGGCCA	ATAAGTTGCAGTGCCCGTGA	(GAT)6	18	First_flower,Leaflet_length,Lodging,Photoperiod_insensitivity,Plant_height,Plant_height_to_Lodging_ratio,Pod_maturity,SCN,SDS,Seed_glycitein,Seed_height,Seed_oil,Seed_protein,Seed_volume,Seed_weight,Seed_width,Seed_yield,Seed_yield_to_Plant_height_ratio
LG4_7404	LG4	25470580	25470594	CACCTCACATTGCTCCTTGC	ACTCAACGGATGTCGCACAT	(ATT)5	15	First_flower,Leaflet_length,Lodging,Photoperiod_insensitivity,Plant_height,Plant_height_to_Lodging_ratio,Pod_maturity,SDS,Seed_height,Seed_oil,Seed_protein,Seed_volume,Seed_weight,Seed_width,Seed_yield,Seed_yield_to_Plant_height_ratio
LG4_7657	LG4	26175149	26175166	TGTTCCCAGTTTCGCTCGAA	TCCCCAGTTTCGCTCGAAAA	(ATA)6	18	First_flower,Flower_form,Leaflet_shape,Leaflet_width,SCN,Seed_hardness,Seed_isoflavone,Seed_number,Seed_oil,Seed_weight
LG4_7850	LG4	26684486	26684500	TTCACCCTGAAGGATGGTGC	GAAATGGGCAGCTTCTTCGC	(ATT)5	15	First_flower,Flower_form,Leaflet_chlorophyll,Leaflet_shape,Leaflet_width,Plant_height,Pod_wall_to_Pod_weight_ratio,SCN,Seed_hardness,Seed_isoflavone,Seed_length,Seed_linoleic,Seed_number,Seed_oil,Seed_oleic,Seed_stearic,Seed_tocopherol_total,Seed_weight
LG5_319	LG5	813162	813176	TGTTGAAGATAGTGGGAAGGTGT	TGTTGCTCCGTCCATCACTC	(ATA)5	15	Lodging,Pod_maturity,SCN,Seed_height,Seed_length,Seed_oil,Seed_protein,Seed_tocopherol_gamma,Seed_volume,Seed_weight
LG5_677	LG5	1649668	1649721	GGCCTGCAAAAGACACTCTG	GACCGGCTGTCAGACAAACT	(ATA)18	54	Pods_per_node,SCN,Seed_daidzein,Seed_yield
LG5_1088	LG5	2636896	2636910	GCGGAAAGCGTGTAACGATC	TCGTTTGTCGAAGGAAGGTGT	(ATT)5	15	Pods_per_node,SCN,Seed_yield
LG5_1213	LG5	2877565	2877597	GCATTCACACCCTTCCTCCA	TCTAGTCACCGGTTCCCCAT	(TAT)11	33
LG5_1273	LG5	3029440	3029454	CCCCAGCGTTAGACGTCAAA	TCACCGGTGACAGAGAAAGC	(TTG)5	15
LG5_1523	LG5	3725075	3725089	TGCATACTGAGCCAACTCCG	TAGCCTCTCCAATCACCGGA	(ATC)5	15	SCN,Seed_daidzein,Seed_genistein,Seed_isoflavone
LG5_1678	LG5	4118147	4118161	AGGTAGCTGCTAGTCTTTGCA	GGCTGGATGATCAAAAGCAGG	(TTA)5	15	SCN,Seed_daidzein,Seed_genistein,Seed_isoflavone
LG5_1686	LG5	4158060	4158074	GCTTTGGTCCCACAAGCAAG	TATGCAGCTTCCAGTGCCAA	(GGT)5	15	SCN,Seed_daidzein,Seed_genistein,Seed_isoflavone
LG5_1690	LG5	4160802	4160819	CTGCACTTGGAGGAGAAGCA	AAGAGCCATGAACGAAGGCA	(ATT)6	18	SCN,Seed_daidzein,Seed_genistein,Seed_isoflavone
LG5_2059	LG5	5142774	5142788	TTCACTCGCCACTGTCACTC	AGCTGGTTTGGGGACGAAAA	(CAA)5	15	Pod_maturity,Seed_glycitein,Somatic_emb_per_explant
LG5_2293	LG5	5743506	5743520	CCTTAAGCCAAGCCAAAGCC	TGCAGGTGTTTTGAGACCCA	(TGA)5	15	Seed_oil,Seed_weight
LG5_2752	LG5	6847830	6847844	CAATTGCGGCTCTAGCGAAC	TCCACGAAGGCGAATTTCCA	(TAT)5	15	Sclero,Seed_oil_plus_protein,Seed_weight
LG5_2753	LG5	6849037	6849132	CAATTGCGGCTCTAGCGAAC	TCCACGAAGGCGAATTTCCA	(TAT)32	96	Sclero,Seed_oil_plus_protein,Seed_weight
LG5_2794	LG5	6977841	6977861	TGAGCCATGTGAATGGTCCA	GCTCCTACACCTCCCCACTA	(TAT)7	21	Sclero,Seed_oil_plus_protein,Seed_weight
LG5_2873	LG5	7234995	7235009	CTGAAGAAGAACCACCGGCT	AGAGCCCGCTTCTACACCTA	(TTG)5	15	Sclero,Seed_oil_plus_protein,Seed_weight
LG5_2874	LG5	7240799	7240813	CGGAAAGAAGAGCTCCCTGG	TACAGTTTCCGGTGACAGCC	(CGG)5	15	Sclero,Seed_oil_plus_protein,Seed_weight
LG5_2906	LG5	7351947	7351961	CACCTCCTAAACCACCACCC	TGGTCACGGTATTGGTGGTG	(ACC)5	15	Sclero,Seed_oil_plus_protein,Seed_weight
LG5_3216	LG5	8129845	8129859	GGAGTTTTCCATGAGCTGTGG	GTTGAAGTCGTGGCGTGAAC	(CTT)5	15
LG5_3503	LG5	8860387	8860401	CGCAGGTTCTGATCCACTGT	CCTTCCACTTCCAACCCCTC	(GGA)5	15	Flower_form,SCN,Seed_genistein,Seed_glycitein,Seed_height,Seed_isoflavone,Seed_volume,Seed_width,Seed_yield
LG5_3698	LG5	9418561	9418575	GGTGGTTGTCACTACCCTGG	TCATTGTCGTCCTCACGTGG	(AGA)5	15	Flower_form,SCN,Seed_genistein,Seed_glycitein,Seed_height,Seed_isoflavone,Seed_volume,Seed_width,Seed_yield
LG5_3829	LG5	9806875	9806889	TTTTGGGGAGAAGCCTTGCT	AGGATCGGGTAACAACACCT	(AAT)5	15	Necrosis_root_Mn_induced,Plant_weight,Pod_maturity,Rhizoc_root_and_hypocot_rot,Seed_abortion,Seed_glycitein,Seed_height,Seed_length,Seed_protein,Seed_weight,Seed_width,Seed_yield,Seed_yield_to_weight_ratio,Shoot_weight,Stem_strength_main
LG5_4114	LG5	10571983	10571997	CGCATGCAGAGAATGGAACC	CGAGCCTCAGGAAGTGGAAG	(AGA)5	15	Necrosis_root_Mn_induced,Phytoph,Plant_weight,Pod_maturity,Rhizoc_root_and_hypocot_rot,SDS,Seed_abortion,Seed_glycitein,Seed_height,Seed_length,Seed_linolenic,Seed_oil,Seed_protein,Seed_set,Seed_volume,Seed_weight,Seed_width,Seed_yield,Seed_yield_to_weight_ratio,Shoot_weight,Stem_strength_main,shoot_weight_fresh
LG5_4183	LG5	10774580	10774597	GGTAGTGGGGAGGTTTAGGG	GTGTTGCTCCCTCTACCACC	(ATA)6	18	Necrosis_root_Mn_induced,Phytoph,Plant_weight,Pod_maturity,SDS,Seed_abortion,Seed_glycitein,Seed_height,Seed_length,Seed_linolenic,Seed_oil,Seed_protein,Seed_set,Seed_volume,Seed_weight,Seed_width,Seed_yield_to_weight_ratio,Shoot_weight,Stem_strength_main,shoot_weight_fresh
LG5_4284	LG5	11045722	11045736	GCTGAACCAGTGCAGCATTC	CACCTAGGCTTCCTCCTCCT	(GGA)5	15	Phytoph,SDS,Seed_oil,Seed_protein,shoot_weight_fresh
LG6_220	LG6	625280	625297	TCCCAAACCCTTACTGACCTC	TGGTAATTGGCCTGGAAGGT	(AAT)6	18	First_flower,Seed_oil,Seed_protein
LG6_980	LG6	2476017	2476034	TCACCCTCGCCTTCTTCAAC	TCTTGCTAATGGGCAGCGAA	(ACA)6	18	Fe_effic,Pod_maturity,Sclero,Seed_linoleic,Seed_oil,Seed_oleic,Seed_set,Seed_weight,Seed_weight_per_plant
LG6_1302	LG6	3334824	3334838	TTGTGTCAGGGGTCCCATTG	CACCAGGTAACCACGTTCCA	(CTT)5	15	Drought_index,Fe_effic,Seed_linolenic,Seed_oil
LG6_1387	LG6	3546689	3546703	GTTCGAGGAGCATGAGGAGG	ATCCGAAGACGAAGCAGCTC	(CGC)5	15	Drought_index,Seed_linolenic,Seed_oil
LG6_1447	LG6	3740083	3740124	GGCCCACCAATCCATCTACC	GGTGGGTAAACGGGTTGACT	(ATT)14	42	Drought_index,Seed_linolenic,Seed_oil
LG6_1785	LG6	4609474	4609488	CAAAGTGACAAGTGGCAGGC	ACACCACGTCACTGCTATGG	(TAT)5	15
LG6_1810	LG6	4666272	4666286	GGGCACATGCAAACCAAGTT	ACAGACCGATCGCTCACAAG	(TCT)5	15	Drought_index
LG6_1818	LG6	4706648	4706668	TCTGACTTTGCTGACCGGTC	TGAAGACCGAACGTCCACTG	(ATA)7	21	Drought_index,Leaflet_length,Leaflet_shape,Lodging,Plant_height,Pod_dehiscence,Reproductive_stage_length,Sclero
LG6_2111	LG6	5451189	5451206	CCCAAGAAGCTAAGGGCACT	AGCTCTCAACTCCGTGAACG	(ATA)6	18	Drought_index,Flood_tolerance,Leaflet_length,Leaflet_shape,Lodging,Plant_height,Pod_dehiscence,Reproductive_stage_length,SCN,Sclero,Seed_glucose,Seed_linoleic,Seed_oleic,Seed_weight
LG6_2221	LG6	5778285	5778302	GGTGCTGTATTCGGTTCCCA	TAAGGGGTGGAAGGAACCGA	(ATA)6	18	Flood_tolerance,Plant_height,SCN,Seed_glucose,Seed_linoleic,Seed_oleic,Seed_weight
LG6_2698	LG6	6968747	6968779	GGATATCCGCTACCCGCAAA	GGATATCCGTGGATACCCGC	(TAT)11	33	Leaflet_shape,Leaflet_width,Phytoph,Plant_height,Pod_maturity,Reproductive_stage_length,SCN,Seed_glycitein,Seed_linolenic,Seed_tocopherol_total
LG6_2788	LG6	7139532	7139549	CAAGGTTTGTGCGCTTCTCC	CTTGCTGGAGAGATGCACGA	(AAT)6	18	Leaflet_shape,Leaflet_width,Phytoph,Plant_height,Pod_maturity,Reproductive_stage_length,SCN,Seed_glycitein,Seed_linolenic,Seed_tocopherol_total
LG6_2955	LG6	7580955	7580972	GGTGAGAAGAAACCGGCTGA	GCCTTGCTGGAGATCCCAAT	(AAG)6	18
LG6_3072	LG6	7906128	7906142	CTCACCACCACCTCCTTCAC	GTGGTGGTGGTGAGTGGTAG	(CAC)5	15	Branching,Drought_tolerance,Flood_tolerance,Lodging,Plant_height,Pod_maturity,Pod_number,Pods_per_node,Reproductive_stage_length,SCN,Seed_beginning,Seed_oil,Seed_protein,Seed_set,Seed_weight,Seed_yield
LG6_3507	LG6	8907405	8907419	TCGAACGAACCTGGATGCAA	CCTTTTCGCGTTTCGGTTGT	(ACA)5	15	Pod_maturity,Seed_Asp,Seed_Trp,Seed_basic_fraction,Seed_weight
LG6_3583	LG6	9076033	9076050	TGGGTATTGTGGGACGAGTG	ATCGGCACTGGATCAAACGA	(ATT)6	18	Pod_maturity,Seed_Asp,Seed_Trp,Seed_basic_fraction,Seed_weight
LG6_3821	LG6	9656243	9656257	GGTGGTGGTGATGACAGAGG	GATGCCAAACGCTGTCCATC	(ATT)5	15	Flower_number,Plant_height,Pod_maturity,Reproductive_stage_length,SCN,Seed_Asp,Seed_Trp,Seed_basic_fraction,Seed_weight
LG6_3954	LG6	9987537	9987551	AGGTTGGTGGTGGTGGAAAG	TACGAGGAAGCACGACACAC	(AAT)5	15	Flower_number,Plant_height,Pod_maturity,Pod_number,Reproductive_stage_length,Root_morphology,SCN,Seed_oleic,Seed_yield
LG6_4039	LG6	10211332	10211346	GAAACGGATGTGGCAATCCG	CTCCACCATCACCGAATGCT	(ATT)5	15	Flower_number,Plant_height,Pod_maturity,Pod_number,Reproductive_stage_length,Root_morphology,SCN,Seed_oleic,Seed_weight,Seed_yield
LG6_4182	LG6	10552935	10552949	CTTTGGACGAACCGAACCCT	TAGTGTGTGTCTGACGTGGC	(ATT)5	15	Flower_number,Plant_height,Pod_maturity,Pod_number,Reproductive_stage_length,Root_morphology,SCN,Seed_linoleic,Seed_oleic,Seed_weight,Seed_yield
LG6_4426	LG6	11305189	11305203	CTTGTGTCACCCTTCCCCTC	CGAAGGTGGTTTTGACAGCG	(CCA)5	15	Root_morphology,SCN,Seed_linoleic,Seed_oleic
LG6_4558	LG6	11620261	11620278	AGAGCCATGAACGAAGGCAA	CACTGCACTCGGAGGAGAAG	(AAT)6	18	Drought_tolerance,Plant_height,Pod_maturity,Sclero,Seed_protein
LG6_4628	LG6	11861214	11861228	TGTTGAGGATAGTGGGAAGGTG	CCACCACCCCAAGTGTTTCT	(ATA)5	15	Drought_tolerance,Plant_height,Pod_maturity,Sclero,Seed_protein
LG6_4712	LG6	12091916	12091930	ATGGTGTGCAGAACGAGAGG	AAACCACCTCCACCTGTCAA	(TAA)5	15	Drought_tolerance,Plant_height,Pod_maturity,Sclero,Seed_protein
LG6_4804	LG6	12315349	12315375	GCACAAGACACATGCAACCA	GTCCGCAATGTAGAGGGCTT	(ATT)9	27	Drought_tolerance,Plant_height,Pod_maturity,Sclero,Seed_protein
LG6_4883	LG6	12531280	12531300	AAAGTACGTTACCCGCGGTT	GCTATTTCCGGCGGTTTTCC	(TAT)7	21
LG6_4940	LG6	12716138	12716155	CGGCTTGTAGGGTGAGGTTT	AGCCGGTTTTGTGGAGTTGA	(AAT)6	18	Flood_tolerance,Pod_maturity,Sclero,Seed_weight,Seed_yield
LG6_5298	LG6	13599952	13599969	GTACATTTCTGGCCGAACGG	GGATGTGAGCAGAAGGGGAC	(ATT)6	18
LG6_5351	LG6	13723059	13723073	GTGATTTTGACTCGCTGGGC	GCGAGAGAAAAACCAGAGAGC	(GTT)5	15
LG6_5702	LG6	14647976	14647990	AAACCCGAACCCTGTCACAA	AGTTGAAGGATCGGTGGCAG	(AGA)5	15	Al_tolerance,Bean_pyralid,Leaflet_shape,Plant_height,SCN,Seed_genistein,Seed_tocopherol_alpha,Seed_weight,Seed_yield
LG6_5766	LG6	14806701	14806715	GTCCATCCACTCCTTAGCACC	TGGTATGCTGATGCTCATGGT	(AAT)5	15	Al_tolerance,Bean_pyralid,Leaflet_shape,Plant_height,SCN,Seed_genistein,Seed_tocopherol_alpha,Seed_weight,Seed_yield
LG6_5851	LG6	15014627	15014641	CCACTTTTCTGCATGCACCC	CAAACGGTGCTTGAGTGGTG	(CTT)5	15	Al_tolerance,Bean_pyralid,Leaflet_shape,Plant_height,SCN,Seed_genistein,Seed_tocopherol_alpha,Seed_weight,Seed_yield
LG6_5907	LG6	15152976	15152990	TAGCTGGTGCGCTTAGTGAG	CGCACTTTCACGACGAATCC	(GTG)5	15	Al_tolerance,Bean_pyralid,Leaflet_shape,Plant_height,Reproductive_stage_length,SCN,Seed_genistein,Seed_tocopherol_alpha,Seed_weight,Seed_yield
LG6_6013	LG6	15475435	15475449	ACCCCTATTTGGCAGCTGTC	TGAAGAGCATCCGTGAGACG	(TTA)5	15	Leaflet_shape,Plant_height,Reproductive_stage_length,Seed_tocopherol_alpha,Seed_weight,Seed_yield
LG6_6101	LG6	15874609	15874623	TGCCATTTGCCCCATCTGAT	ACAGCAAGAGATTCCTGCCC	(GTT)5	15	Flood_tolerance,Pod_maturity,Reproductive_stage_length,Seed_linoleic,Seed_oleic
LG6_6249	LG6	16338229	16338243	GCATGCGATCTTCTCCTCCA	GTTTGCATGTGCCCCAAACT	(TCT)5	15	Flood_tolerance,Pod_maturity,Seed_linoleic,Seed_oleic
LG6_6254	LG6	16353812	16353835	TAAAGGACCACAACAGGGGC	CATTTGCAAGGTGCCCAGTC	(AAG)8	24	Flood_tolerance,Pod_maturity,Seed_linoleic,Seed_oleic
LG6_6298	LG6	16522190	16522207	GTATTGCTCCCTCCACCACC	TGCTCCATTAATGCAGAGAGAGA	(TAT)6	18	Flood_tolerance,Photoperiod_insensitivity,Pod_maturity,Seed_linoleic,Seed_oleic
LG6_6310	LG6	16567439	16567453	TCGCGCGTTGTTCAGTTTTT	ATGACATGGCAACCCTTGGT	(AGA)5	15	Flood_tolerance,Photoperiod_insensitivity,Pod_maturity,Seed_linoleic,Seed_oleic
LG6_6415	LG6	16926192	16926206	GGTCTCGCGCGCTAAGATAA	AAAACGTCGAATGCCCCAAC	(AAC)5	15	Photoperiod_insensitivity
LG6_6442	LG6	16992924	16992938	TGGACCAATTTGAACAGACCCT	GGTCCCTCTTTTCGTAGGGTG	(TAA)5	15	Photoperiod_insensitivity
LG6_6559	LG6	17408770	17408784	ATTTTGTCTGCGAGGGAGGG	TGATGTGAAGGTGCAGCAGT	(ATT)5	15	Photoperiod_insensitivity
LG6_6565	LG6	17416119	17416133	ACCCCTATTTGGCAGCTGTC	TGAAGAGCATCCGTGAGACG	(TTA)5	15	Photoperiod_insensitivity
LG6_6642	LG6	17639664	17639678	ACCTCGTTCCTCACTCTCGA	TCCCTCTCGAGCTCATCCAA	(GAA)5	15
LG6_6650	LG6	17651537	17651554	AATCCCGCTTCAGCCCTTTT	GAAGTTTTGGGCCGAAGCTG	(TAA)6	18
LG6_6734	LG6	17914040	17914054	GAGGTGAGTAAGGGTTTGGGT	CGCGTACGCCTGTTTTTCAG	(AAT)5	15	Pod_dehiscence,Pod_number,SCN,Seed_linolenic,Seed_protein,Seed_weight
LG6_7036	LG6	18727635	18727649	CTTTCCACACACCCCTCCTC	GCACGGAAGGGGATACAGAG	(CCA)5	15	Pod_dehiscence,Pod_maturity,Pod_number,SCN,Seed_linolenic,Seed_oil,Seed_protein,Seed_weight,Seed_yield,Southern_root-knot_nematode
LG6_7071	LG6	18812231	18812245	ATTTGCGCGGATTGTTACGG	CCTCCCGTGCATTGTCTTCT	(TTA)5	15	Pod_dehiscence,Pod_maturity,Pod_number,SCN,Seed_linolenic,Seed_oil,Seed_protein,Seed_weight,Seed_yield,Southern_root-knot_nematode
LG6_7223	LG6	19363754	19363768	CTTTGAACCGACGACCCTCA	TGCGGACGAGTTTATGCACT	(CCA)5	15
LG6_7297	LG6	19702314	19702328	TAGGCAGCACTACGTTCAGC	GCACCTGATAACCTTTGGGGA	(ATT)5	15
LG6_7324	LG6	19818887	19818901	CGTGGCTGTGTGAGGGTAAT	GCCCCAACTTTTCGAACACG	(ATT)5	15
LG6_7325	LG6	19819993	19820007	ACGAAGCACATGGGAGGAAG	CGTGGCTGTGTGAGGGTAAT	(GAA)5	15
LG6_7334	LG6	19831004	19831018	GGAGGATCCTTGCCACCAG	CTGCAGGAGAGTGGACGATC	(AAT)5	15
LG6_7413	LG6	20071048	20071062	GAGCAGAAGGAGACGAGCTG	ACAAGAACGTACGGTCTCGG	(AAT)5	15
LG6_7420	LG6	20088565	20088579	AGCGTCGGAGTATCTTTGCA	TGTGTCTCTGTTGCTCCTGG	(ATA)5	15
LG6_7425	LG6	20093167	20093181	CACCATCTTGCAATGCAGCA	TGTCGTCAGCTTGCTCTTGT	(ATT)5	15
LG6_7595	LG6	20764544	20764573	ATCGCGTCAGTCTTCTGCTT	ATCCACGATGCAAGCTGGTT	(TTA)10	30
LG6_7637	LG6	20911011	20911028	ATGGGTCTGGGTATGGTCGA	TCCTGAGGTGGATGCCCATA	(TGA)6	18	Seed_set,Seed_yield
LG6_7648	LG6	20955653	20955667	TGCTAGCTCCCAAGTCAACG	TGTAGCGCCATCATGCAGAA	(TTC)5	15	Seed_set,Seed_yield
LG6_7860	LG6	21616676	21616702	TTGGCTGCAACGTGTCAAAG	AAGCAGAGGAGCAGAGGAGA	(TAT)9	27	Plant_height,Seed_Trp,Seed_Val,Seed_linoleic,Seed_linolenic,Seed_palmitic,Seed_protein,Seed_set,Seed_sucrose,Seed_yield
LG6_7916	LG6	21756413	21756427	TCCCCGGTAAACATTGCTCC	GCAATTGGAATGGCGGCTAG	(GCG)5	15	Plant_height,Seed_Trp,Seed_Val,Seed_linoleic,Seed_linolenic,Seed_palmitic,Seed_protein,Seed_set,Seed_sucrose,Seed_yield
LG6_8128	LG6	22505218	22505235	ACAGTAATGGTGGTGTGCCA	GCCCTACATCCTCATTGCCA	(GAT)6	18	Plant_height,SDS,Seed_Trp,Seed_Val,Seed_linoleic,Seed_linolenic,Seed_palmitic,Seed_protein,Seed_sucrose,Southern_root-knot_nematode
LG6_8136	LG6	22534584	22534598	CTAAGGAGTGGCAGTGGTGG	CACCTGCTACGTTGTCAGGT	(GTG)5	15	SDS,Southern_root-knot_nematode
LG6_8170	LG6	22628161	22628178	AGGGTGAGAGTGAGAGTCTGA	CCCTTACCTGAGTTTTCCGCT	(ATA)6	18	SDS,Southern_root-knot_nematode
LG6_8239	LG6	22835970	22835990	GTTTCTCGCATTCTCGTCGC	AAAAAGTCCCTGCCACGTCA	(TAA)7	21	SDS,Southern_root-knot_nematode
LG6_8395	LG6	23441968	23441985	TGCCCTTCATCCTCATTGTCA	TGGCCAAAAGTAATGGTGGTG	(ATC)6	18
LG6_8398	LG6	23452439	23452453	ACGGAGAGGATGGGAATGGA	GTGGTGGTGGTCAGGTGAAA	(CCT)5	15
LG6_8430	LG6	23582160	23582177	TCACAACACCTTCGCCTACC	GAGGGTGGAGGATGGAGTCT	(CAA)6	18
LG6_8481	LG6	23872304	23872321	GTGGCAGAGAAGGGAGACAC	CCCAAGATCCCCCAAACGAA	(TCT)6	18
LG6_8507	LG6	24032521	24032535	TTAGCCACCAAGACTCGCTG	AGGGTTGAGGGGTGCAAATT	(TCA)5	15
LG6_8619	LG6	24549550	24549564	TGCGACAATGCACGATGAAC	ACCATGCCATCAACGACACT	(GTA)5	15
LG6_8635	LG6	24649840	24649857	GAGGGTGGGGTAGGAGAGAG	CTAAGGGTCGGTGTTTGCCT	(AAT)6	18
LG6_8641	LG6	24693544	24693558	GCGCACGATACCCTCTTCTC	AGAGAGAAAGCAGAATCGCCT	(TTG)5	15
LG6_8716	LG6	24923412	24923429	ATGCGTAACCGATTCCCGAA	CCATCTGTCGCAACTGGGAT	(TTA)6	18
LG6_8744	LG6	25019370	25019387	AGGTTGAGAGAAGTGAGAAAGCA	GGTACAGTTCACGTCTGCCA	(AAT)6	18
LG6_8824	LG6	25377627	25377641	AATTGCCCAGCTTGCCTTTG	CGTGAGTTGTGTGGTGGAGA	(TTC)5	15
LG6_8828	LG6	25398611	25398625	GCAAGCGCTTCTTTAACGTCA	TGCTGTTATGGAAGAGGACGG	(CAT)5	15
LG6_8861	LG6	25517797	25517811	TGCCGACGTGGACACTTTAA	CGCCTTTCTATGGCCTGTGA	(AAG)5	15
LG6_8906	LG6	25688062	25688085	GCTACATGGTCAACACCCCA	TGGATGGAAGGGCCCTTAGA	(ACC)8	24
LG6_8909	LG6	25698406	25698429	GCTGATGCGAACGATCACAC	AGTACTCGTGCAATCGTCCG	(TAT)8	24
LG6_8916	LG6	25740337	25740360	GCTACATGGTCAACACCCCA	TGGATGGAAGGGCCCTTAGA	(ACC)8	24
LG6_8931	LG6	25810600	25810614	CGCGCTTCCAAAGAACCAAA	GCGGTTGATAATTCACGCCC	(GAA)5	15
LG6_9022	LG6	26136171	26136185	CTCACCTACCCAACCCACAC	AGTTGTGAGCTGGATGGACC	(CAA)5	15
LG6_9143	LG6	26637983	26637997	TCGGAGCCACCAAACACTAC	GCTAGGTTGGGCCAAAGCTA	(CAC)5	15
LG6_9145	LG6	26645567	26645581	GGGTTCCATCTTACGTCCCC	TGAAGGGCTGCTAGGGTTTG	(GAA)5	15
LG6_9224	LG6	26968696	26968710	TGTGACCACTGTCTTCACCG	AAAGGCGAGCAATGGATGGA	(CAA)5	15
LG6_9225	LG6	26971359	26971373	AAGAAGATGTTGTCGCCGGT	CACCACTGACCACTTCCCTC	(AGA)5	15
LG6_9308	LG6	27395913	27395930	CGCGAGACCCTCTTCTCTTC	AAAAGGTGGGTTCGTCGGAA	(TTG)6	18
LG6_9324	LG6	27459613	27459627	TCGTGCTTTTCAGGGTCTCG	GGCCTTTCACGTCGAATTCG	(TTG)5	15
LG6_9328	LG6	27480020	27480034	GGGTATTGGGCAAAGACCGA	ACTGTTTGGTCTGTGCCCAA	(ATA)5	15
LG6_9365	LG6	27683775	27683789	ACGTCCAACCATGCTCACAT	TCCCAAAGGTGCCTTGTTGT	(ATG)5	15
LG6_9386	LG6	27750748	27750765	GGTTGTGGGTGGATAGGGTG	ACAGTTTGTTGCTTCGCCAC	(GAA)6	18
LG6_9463	LG6	28134815	28134829	TCGTTCATCTGAGTCGTGGC	TGGTGAAGGAGGAGGAGGAG	(CCT)5	15
LG6_9469	LG6	28155825	28155839	CCACCCCACACCCAACAATA	CAAGGGTCAAGGATCGAGGA	(ATA)5	15
LG6_9492	LG6	28239713	28239727	TGTGTGAGGGTAGAGCAACA	TCAGATGCATGGTGCCCTTT	(GAA)5	15	Plant_height_to_Lodging_ratio
LG6_9495	LG6	28257713	28257727	AGGAGGAGGAGGATCACCAC	ACCTACTGTCTCGTGGTGGA	(AGG)5	15	Plant_height_to_Lodging_ratio
LG6_9514	LG6	28372213	28372227	TGGGTCTTTTTCCTGGTGCA	ACCACCACCACCACCATTTT	(TGG)5	15	Plant_height_to_Lodging_ratio
LG6_9538	LG6	28488164	28488178	AAAAGGCGTGAGGGTTTTGC	CGATTCGGCCTCGGTTATCA	(GTG)5	15	Plant_height_to_Lodging_ratio
LG6_9628	LG6	28999529	28999543	TCACACAAGGAATGAACCACCT	ACCTAGTGTGGGTAGAGCGA	(CAA)5	15	Plant_height_to_Lodging_ratio
LG6_9729	LG6	29384606	29384620	TGGTGGAAGGGGTTTATCGC	CTCCCTACTCCATGTCCCCA	(TAT)5	15
LG6_9878	LG6	30093318	30093332	GTCCTTGGAGGTCTTGGCTC	AGCTCGTCTTTCACTGTGCA	(ACA)5	15	Flower_form,Leaflet_area,Necrosis_root_Mn_induced,Plant_height,Sclero,Seed_calcium,Seed_oil,Seed_protein,Seed_yield
LG6_9933	LG6	30280232	30280246	GTGGCACTAGAGGAGGAGGA	GGCGGTTTTGGAAGGGAAAC	(GAG)5	15	First_flower,Flower_form,Leaflet_area,Necrosis_root_Mn_induced,Plant_height,Pod_maturity,Sclero,Seed_calcium,Seed_coat_cracking,Seed_oil,Seed_protein,Seed_yield,cqR8_Full,cqSeed
LG6_9943	LG6	30330423	30330440	GCCTTTGCAGGGTCCAGAAA	CCAGACTCCAGTGTGATGCA	(TTG)6	18	First_flower,Flower_form,Leaflet_area,Necrosis_root_Mn_induced,Plant_height,Pod_maturity,Sclero,Seed_calcium,Seed_coat_cracking,Seed_oil,Seed_protein,Seed_yield,cqR8_Full,cqSeed
LG6_9952	LG6	30380988	30381002	TTTATGAGGATCCTCCGCGC	CGCTGGTGGGCCAAAATATG	(CAA)5	15	First_flower,Flower_form,Leaflet_area,Necrosis_root_Mn_induced,Plant_height,Pod_maturity,Sclero,Seed_calcium,Seed_coat_cracking,Seed_oil,Seed_protein,Seed_yield,cqR8_Full,cqSeed
LG6_9970	LG6	30472443	30472469	GGACTGGGGGCAGTAGATTG	TTGCCTCGGTTTCTGCTGAA	(ATT)9	27	First_flower,Flower_form,Leaflet_area,Necrosis_root_Mn_induced,Plant_height,Pod_maturity,Sclero,Seed_calcium,Seed_coat_cracking,Seed_oil,Seed_protein,Seed_yield,cqR8_Full,cqSeed
LG6_9974	LG6	30482716	30482733	CTTACAAAACCGAACGGGCG	CCTTAGAGCGCTCGCATGTT	(ATT)6	18	First_flower,Flower_form,Leaflet_area,Necrosis_root_Mn_induced,Net_photosyn_rate,Plant_height,Plant_weight,Pod_maturity,Root_weight,Sclero,Seed_calcium,Seed_coat_cracking,Seed_isoflavone,Seed_oil,Seed_protein,Seed_weight,Seed_yield,Seeds_per_plant,Shoot_weight,cqR8_Full,cqSeed
LG6_10001	LG6	30592253	30592267	CGCGAGACCCTCTTCTCTTC	CCACCAGTGAGAGAGAAAGCA	(TTG)5	15	First_flower,Flower_form,Leaflet_area,Necrosis_root_Mn_induced,Net_photosyn_rate,Plant_height,Plant_weight,Pod_maturity,Root_weight,Sclero,Seed_calcium,Seed_coat_cracking,Seed_isoflavone,Seed_oil,Seed_protein,Seed_weight,Seed_yield,Seeds_per_plant,Shoot_weight,cqR8_Full,cqSeed
LG6_10096	LG6	30916598	30916612	AGAGAGTGAGCACAACGTGG	TCCAGAATCGTAGGCCCTGA	(AAT)5	15	Corn_earworm,First_flower,Leaflet_area,Leaflet_area_specific,Leaflet_shape,Net_photosyn_rate,Phytoph,Plant_weight,Pod_maturity,Pod_wall_to_Pod_weight_ratio,Pod_weight,Root_weight,Seed_coat_cracking,Seed_isoflavone,Seed_oil,Seed_protein,Seed_weight,Seed_yield,Seeds_per_plant,Shoot_weight,cqR8_Full,cqSeed
LG6_10319	LG6	31565007	31565024	CCTTGAGGTAGTGTGGCTGG	CTTGACTCACCTACAGGCCC	(TGA)6	18	Corn_earworm,First_flower,Leaflet_area_specific,Leaflet_shape,Phytoph,Pod_wall_to_Pod_weight_ratio,Pod_weight,SCN
LG6_10325	LG6	31571437	31571469	CTTTGAAGTCTTTCACCGACACG	AAAATCGGGTAGGACCAGCC	(AAT)11	33	Corn_earworm,First_flower,Leaflet_area_specific,Leaflet_shape,Phytoph,Pod_wall_to_Pod_weight_ratio,Pod_weight,SCN
LG6_10375	LG6	31761781	31761795	AAACGTGAAGTAGGAGGCGG	GGTGTGGCAAGCAGAAAAGG	(AAG)5	15	Corn_earworm,First_flower,Leaflet_shape,Phytoph,Pod_wall_to_Pod_weight_ratio,SCN
LG6_10379	LG6	31771993	31772007	AGGTAGCTAGTGGAGGTGGG	TTCTCTCTGCCTACCGTCCA	(TTC)5	15	Corn_earworm,First_flower,Leaflet_shape,Phytoph,Pod_wall_to_Pod_weight_ratio,SCN
LG6_10647	LG6	32693289	32693303	AACTACCACTTCTCGTGCCG	TCATCCGAGACGTGGTAGGT	(AGG)5	15	First_flower,Phytoph,Reproductive_stage_length,SCN,Seed_linolenic,Seed_oil,Seed_weight
LG6_10849	LG6	33368190	33368204	GCCTCGCCTTTGTTGTTGTT	ACCAACACGCTTCTTCGTCA	(TTG)5	15	First_flower,Plant_height,Pod_wall_to_Pod_weight_ratio,Reproductive_stage_length,Seed_linolenic,Seed_weight
LG6_10862	LG6	33415822	33415836	CAGAGCTGAGTGACCGATCG	GGTGCAAAGTGAAGCCCTTG	(ATA)5	15	First_flower,Plant_height,Pod_wall_to_Pod_weight_ratio,Reproductive_stage_length,Seed_linolenic,Seed_weight
LG6_10992	LG6	33740343	33740360	CCTTGAGGTAGTGTGGCTGG	CTTGACTCACCTACAGGCCC	(TGA)6	18	Plant_height,Pod_wall_to_Pod_weight_ratio,Row_spacing_response,Seed_weight
LG6_10998	LG6	33746773	33746805	CTTTGAAGTCTTTCACCGACACG	AAAATCGGGTAGGACCAGCC	(AAT)11	33	Plant_height,Pod_wall_to_Pod_weight_ratio,Row_spacing_response,Seed_weight
LG6_11036	LG6	33854851	33854865	TTCGATTTGGGGCTTGACGA	TCTCTCGCCCCTTCTCATCA	(TTC)5	15	Leaflet_chlorophyll,Plant_height,Pod_wall_to_Pod_weight_ratio,Row_spacing_response,Seed_linolenic,Seed_weight,Seed_yield
LG6_11071	LG6	33998363	33998380	CCACAAGGAAGAGGGAGACC	CGCCAGGTGTCAATAGTGCA	(ATT)6	18	Leaflet_area,Leaflet_chlorophyll,Net_photosyn_rate,Phytoph,Plant_height,Plant_weight,Root_weight,Row_spacing_response,SCN,Seed_linolenic,Seed_weight,Seed_yield,Seeds_per_plant,Shoot_weight
LG6_11140	LG6	34211480	34211500	ACGATTGTCTAGGACACGAGTC	ATTATTGTTGAGACTTTGGCAAGTGT	(AAT)7	21	Leaflet_area,Leaflet_chlorophyll,Net_photosyn_rate,Phytoph,Plant_height,Plant_weight,Root_weight,Row_spacing_response,SCN,Seed_linolenic,Seed_weight,Seed_yield,Seeds_per_plant,Shoot_weight
LG6_11152	LG6	34237869	34237958	TCAGCTTGGTCGAACCTTCC	AGGACGCCCATAAGAAAGGC	(ATT)30	90	Leaflet_area,Leaflet_chlorophyll,Net_photosyn_rate,Phytoph,Plant_height,Plant_weight,Root_weight,Row_spacing_response,SCN,Seed_linolenic,Seed_palmitic,Seed_weight,Seed_yield,Seeds_per_plant,Shoot_weight
LG6_11199	LG6	34336537	34336557	TGCATGTAGAGAGTGGCGTG	GTCAGGTGTCAAGCGAAGGA	(TTA)7	21	Leaflet_area,Leaflet_chlorophyll,Net_photosyn_rate,Phytoph,Plant_height,Plant_weight,Root_weight,Row_spacing_response,SCN,Seed_linolenic,Seed_palmitic,Seed_weight,Seed_yield,Seeds_per_plant,Shoot_weight
LG6_11286	LG6	34566680	34566694	AGGTCTTGGCAACCAAAGGT	CCTTGATCCTCTTCCGCAGT	(AAG)5	15	Flood_tolerance,Leaflet_area,Leaflet_chlorophyll,Net_photosyn_rate,Phytoph,Plant_height,Plant_weight,Root_weight,SCN,Seed_isoflavone,Seed_linolenic,Seed_palmitic,Seed_weight,Seed_yield,Seeds_per_plant,Shoot_weight
LG6_11339	LG6	34749690	34749704	GCACATCCCTGTTTTGCGTT	CACACCACAAGCAACGAAGG	(CTA)5	15	Flood_tolerance,Leaflet_area,Leaflet_chlorophyll,Leaflet_length,Leaflet_width,Net_photosyn_rate,Photoperiod_insensitivity,Phytoph,Plant_height,Plant_weight,Root_weight,SCN,Seed_isoflavone,Seed_linolenic,Seed_palmitic,Seed_weight,Seed_yield,Seeds_per_plant,Shoot_weight
LG6_11401	LG6	34927085	34927099	CACCTCTCTGGAATGCTGCC	TTGACACATCAGCAGCGTCA	(TTC)5	15	Corn_earworm,Flood_tolerance,Leaflet_chlorophyll,Leaflet_length,Leaflet_width,Photoperiod_insensitivity,Phytoph,Plant_height,Seed_isoflavone,Seed_palmitic,Seed_weight,Seed_yield
LG6_11530	LG6	35270796	35270810	AACCACATTCCGGACCCTTC	GCTTCGAAGTCGTCCTTGGA	(ATA)5	15	Corn_earworm,First_flower,Flood_tolerance,Leaflet_area_specific,Leaflet_chlorophyll,Leaflet_length,Leaflet_width,Photoperiod_insensitivity,Phytoph,Plant_height,Pod_dehiscence,Pod_maturity,Pod_weight,Seed_Glu,Seed_isoflavone,Seed_linolenic,Seed_oil,Seed_weight,Seed_yield
LG6_11552	LG6	35335554	35335574	TGCGAGTGGGATCTGAGAGA	TGCGTGTCACAATGCAAAGG	(TTC)7	21	Corn_earworm,First_flower,Flood_tolerance,Leaflet_area_specific,Leaflet_chlorophyll,Leaflet_length,Leaflet_width,Photoperiod_insensitivity,Phytoph,Plant_height,Pod_dehiscence,Pod_maturity,Pod_weight,Seed_Glu,Seed_isoflavone,Seed_linolenic,Seed_oil,Seed_weight,Seed_yield
LG6_11677	LG6	35702968	35702985	TGGTTGGTGGCAAAGGTTCT	ACAGAATTTGCCCACCACCA	(TTC)6	18	Corn_earworm,First_flower,Flood_tolerance,Leaflet_area_specific,Leaflet_chlorophyll,Leaflet_length,Leaflet_width,Photoperiod_insensitivity,Phytoph,Plant_height,Pod_dehiscence,Pod_maturity,Pod_weight,Seed_Glu,Seed_linolenic,Seed_oil,Seed_protein,Seed_weight
LG6_11776	LG6	35994735	35994752	CTCCAGCCCGCAATCTTACA	GAGGATGGACAACTGACCGG	(TAA)6	18	First_flower,Leaflet_area_specific,Phytoph,Plant_height,Pod_dehiscence,Pod_maturity,Pod_weight,Seed_Glu,Seed_linolenic,Seed_oil,Seed_protein
LG6_11892	LG6	36294773	36294793	GGTGCACGACTTCAACACTG	AAAATGGGGAAGTCGTGGGG	(ATT)7	21	First_flower,Plant_height,Seed_protein
LG6_11916	LG6	36343170	36343187	TTCGGCAGGACTCTTTTCCA	TGTTGGGGAGGGGAAACTTG	(ATT)6	18	First_flower,Plant_height,Seed_protein
LG6_11924	LG6	36361914	36361928	ACAGGCTGCGTCAATAGCAT	TGCCCTCTTGAAGTTGCTGT	(AAG)5	15	First_flower,Plant_height,Seed_yield
LG6_11941	LG6	36408043	36408057	GGTTCAGTGGGAGCTAGTGG	AGGGTCTGCAGCTTTGACAA	(TTG)5	15	First_flower,Plant_height,Seed_yield
LG6_12076	LG6	36765415	36765429	ACCACCCCAAGTGCTTCTG	TGTTGAGGATAGTGGGGAGTTG	(TAT)5	15	First_flower,Seed_yield
LG6_12334	LG6	37463899	37463913	CTAGGGCTGTCAAAACGGGT	AGGTGGTGGAGGGAGTAACA	(TAT)5	15
LG6_12348	LG6	37505873	37505890	TCCCCGACAAGATGGGTTTG	GAGCTTGAAGGGGTGCTAGG	(GAA)6	18
LG6_12356	LG6	37527435	37527449	CAGGCGTTGTAGGGTGCTAA	AAATGTCGCAACCGGAATCG	(ATT)5	15
LG6_12357	LG6	37527684	37527698	CAGGCGTTGTAGGGTGCTAA	AAATGTCGCAACCGGAATCG	(TAT)5	15
LG7_62	LG7	196381	196395	ACAAACTTGCAAGGATTGTGGA	ACAAAACAGATATTCAAGCATCTTCT	(TTA)5	15
LG7_265	LG7	723170	723184	AACATCCGACCCTTCAGCTG	GAAGAGTGGTTTCCCGACGT	(TTC)5	15
LG7_678	LG7	2004067	2004084	CCACCCCAAGTACTTCTGCA	GGATAGTGGGGAGGTGTAGGA	(TAT)6	18	Phytoph,Pod_maturity,SCN,Seed_oil
LG7_1614	LG7	4313625	4313639	GGCATTTGGAGAATCGCGAC	CATGCCGAACGCTCGTTAAG	(AAT)5	15
LG7_1828	LG7	4782418	4782432	CCCACTTCTCGCACTTCCAT	ATGTTCCTCCACACCACGAC	(TAA)5	15	Leaflet_chlorophyll
LG7_1879	LG7	4921132	4921146	AGTGATGTGAAGGTGCAGCA	ATTTTGTCTGCGAGGGAGGG	(TAA)5	15	Leaflet_chlorophyll
LG7_2369	LG7	6190503	6190517	AGGAGTCTCACAGTCCAGCT	TCCATGTTACCGTTCGGTTT	(CCA)5	15	Fe_effic,First_flower,Leaflet_length,Leaflet_shape,Pod_dehiscence,Pod_maturity,Reproductive_stage_length,Sclero,Seed_coat_cracking,Seed_linoleic,Seed_oleic,Seed_sucrose,Seed_weight
LG7_2780	LG7	7445802	7445816	AGAAGAACATGGATGTGGTGT	CCTTCTCGCCCATGTCCAAT	(TAA)5	15	Leaflet_chlorophyll,Leaflet_shape,Photoperiod_insensitivity,Pubescence_density,SCN,Sclero,Seed_basic_fraction,Seed_glycitein,Seed_protein,Seed_weight
LG7_2784	LG7	7447061	7447075	CCTTCTCGCCCATGTCCAAT	AGAAGAACATGGATGTGGTGT	(TTA)5	15	Leaflet_chlorophyll,Leaflet_shape,Photoperiod_insensitivity,Pubescence_density,SCN,Sclero,Seed_basic_fraction,Seed_glycitein,Seed_protein,Seed_weight
LG7_2932	LG7	7752656	7752670	GGTGGCAGAACTGAGCTTCT	GATTCCGCCAGATTGAACGC	(CGA)5	15	SCN,Sclero,Seed_glycitein
LG7_3068	LG7	8090901	8090915	CCGAACCCAAGCATTTGCAA	GTTTGTGCTGGGGAGGAAGA	(TAT)5	15
LG7_3240	LG7	8582832	8582849	CGTCCTTAGCTGGAAAGGGG	CCGCCCACTAAGCTTCTTCT	(TTA)6	18
LG7_3304	LG7	8763177	8763194	TGTGGATCGTTTATGTCCCCA	TCTCTCGCACCACAAAGACA	(ATT)6	18
LG7_3306	LG7	8767659	8767676	TCTCTCGCACCACAAAGACA	TGTGGATCGTTTATGTCCCCA	(AAT)6	18
LG8_226	LG8	694273	694287	CCTCCTTGCAACTCCAGGAG	CATCCAGTGGAGTGCACAGT	(GAT)5	15	Reproductive_stage_length,Seed_genistein,Seed_glycitein,Seed_isoflavone,Seed_oil,Seed_protein,Seed_yield_to_weight_ratio
LG8_302	LG8	907845	907862	GGGATCAAGTTACCTGCCCC	GCACAAGCTTCTCTCGAGGT	(CTT)6	18	Leaflet_trigonelline_dry,Leaflet_trigonelline_fresh,Reproductive_stage_length,Seed_genistein,Seed_glycitein,Seed_isoflavone,Seed_oil,Seed_protein,Seed_yield_to_weight_ratio
LG8_317	LG8	949332	949346	ACCTCGAGAGAAGCTTGTGC	GCTTATGGGGTGTGGGTCTC	(CTT)5	15	Leaflet_trigonelline_dry,Leaflet_trigonelline_fresh,Reproductive_stage_length,Seed_genistein,Seed_glycitein,Seed_isoflavone,Seed_oil,Seed_protein,Seed_yield_to_weight_ratio
LG8_337	LG8	1009567	1009581	GGTTGTACCCGAGCTTCCTC	AAAGCTGGCCCTCATTCCTC	(CCA)5	15	Leaflet_trigonelline_dry,Leaflet_trigonelline_fresh,Reproductive_stage_length,Seed_genistein,Seed_glycitein,Seed_isoflavone,Seed_oil,Seed_protein,Seed_yield_to_weight_ratio
LG8_400	LG8	1209964	1209993	TCTGTAACCGGTTACGCCAC	CGCAACACAAGGAGCGTAAC	(TAT)10	30	Leaflet_trigonelline_dry,Leaflet_trigonelline_fresh,Seed_isoflavone,Seed_oil
LG8_475	LG8	1438928	1438942	ATCGAAGACCTCCCTCCGAA	CGCAACCTTGGACCTTGTTG	(TCA)5	15	Leaflet_trigonelline_dry,Leaflet_trigonelline_fresh,Seed_isoflavone,Seed_oil,Seed_palmitic
LG8_484	LG8	1477833	1477847	TAACCAGATCTGCGTCGACG	CCACCACCACCACTATCACC	(GTG)5	15	Leaflet_trigonelline_dry,Leaflet_trigonelline_fresh,Seed_isoflavone,Seed_oil,Seed_palmitic
LG8_515	LG8	1565949	1565963	GTTCACAGAGCGTCCAGTGA	GCATTCTCTCAGCCGCCTAT	(GGT)5	15	Leaflet_trigonelline_dry,Leaflet_trigonelline_fresh,Seed_isoflavone,Seed_oil,Seed_palmitic
LG8_518	LG8	1569887	1569901	CCGAGCCAACTGTTTCTCCT	CAAACACTCAAGCCAACCCG	(TTC)5	15	Leaflet_trigonelline_dry,Leaflet_trigonelline_fresh,Seed_isoflavone,Seed_oil,Seed_palmitic
LG8_779	LG8	2436969	2436986	AGTATTCCTCCGCGTTGAGC	AGAGAGAGGCTCCTCACAGA	(TAT)6	18
LG8_845	LG8	2699835	2699852	CCACCACGGATTTGAGTCGA	AGCTAGGTAGGTGGGTTGGT	(TTA)6	18
LG8_859	LG8	2758019	2758033	TACACTTGCAGCATGAGCCA	GGTGGTACTCACTGCAACGA	(AAG)5	15
LG8_889	LG8	2864297	2864311	CCCACGGTGAAGATCTGCAT	CCACCACCACCACTATCACC	(GTG)5	15
LG8_948	LG8	3035195	3035209	CATTCTACTCCACCTCCGCC	GAGTTGGCGTGGTGTTTGAC	(GGA)5	15
LG8_1041	LG8	3370015	3370029	AGGCCCTTTGTTGTTTCCCA	GGAAAGGGAGTCCACAAGGG	(TGG)5	15
LG8_1054	LG8	3399066	3399080	CTCCTTCGCTGCGAATCAGA	CGCGATGGAGGGATCATCAA	(AGA)5	15
LG8_1063	LG8	3433906	3433920	CTCCTTCGCTGCGAATCAGA	CGCGATGGAGGGATCATCAA	(ACA)5	15
LG8_1155	LG8	3728682	3728699	TCATCGCGGATCAACATCGT	CAATTCAGTGGGTTGCGCAA	(GAA)6	18	Pod_maturity,Seed_linoleic
LG8_1182	LG8	3803519	3803533	TGCCAGCATCTGAATGGAGG	TCCAAGCCCAAGAGCAACAA	(TCC)5	15	Pod_maturity,Seed_linoleic
LG8_1198	LG8	3910294	3910311	TGACCCTACAGCACGTGTTC	CCCCCACTTCGACAAACTCA	(TTC)6	18	Pod_maturity,Seed_linoleic
LG8_1257	LG8	4161866	4161883	AGCCATTGTTGCAAATAAGCAGT	TGAGGACATGCTTGACGAGG	(TTA)6	18	Lodging,Pod_maturity,Seed_linoleic,Seed_oil,Seed_tocopherol_delta,Seed_weight
LG8_1261	LG8	4229004	4229018	AGCCATTGTTGCAAATAAGCAGT	TGAGGACATGCTTGACGAGG	(ATA)5	15	Lodging,Pod_maturity,Seed_linoleic,Seed_oil,Seed_tocopherol_delta,Seed_weight
LG8_1300	LG8	4442634	4442648	GCGAGCAAGCGTTACTGATG	ACTCCAAATGCTCCAGCTCC	(GAT)5	15	Lodging,Pod_maturity,Seed_linoleic,Seed_oil,Seed_tocopherol_delta,Seed_weight
LG8_1306	LG8	4477338	4477352	TGGAGGGAGTGGAGAGAAGG	CTATCTTCGGCCCCTCCTTG	(TAT)5	15	Lodging,Pod_maturity,Seed_linoleic,Seed_oil,Seed_tocopherol_delta,Seed_weight
LG8_1327	LG8	4579720	4579737	TCGTTTGTTGTTGTTCGGTGG	AAGCCTCTCTCTTGCTTGCT	(AAT)6	18	Lodging,Seed_oil,Seed_tocopherol_delta,Seed_weight
LG8_1328	LG8	4583527	4583547	AACGCCTTTGCAACTCATGT	GCTGCAAGAGAAGCTCTCCA	(AAT)7	21	Lodging,Seed_oil,Seed_tocopherol_delta,Seed_weight
LG8_1332	LG8	4609100	4609114	TGCGGAGGGTGTAACATTCC	TAGGGTTGTGACACCCTCCA	(TTA)5	15	Lodging,Seed_oil,Seed_tocopherol_delta,Seed_weight
LG8_1389	LG8	4816635	4816664	CCTCTCAGTCTCACCATGACC	ATGAGGGGGTAGGTGCTGAT	(CAT)10	30	Flood_tolerance,Lodging,Seed_coat_cracking,Seed_daidzein,Seed_genistein,Seed_glycitein,Seed_isoflavone,Seed_oil,Seed_tocopherol_delta,Seed_weight
LG8_1423	LG8	4927673	4927690	AGCTTCCGGGTCATTAGCTC	TGGCTCAAATGCAACAACACA	(TAA)6	18	Flood_tolerance,Lodging,Seed_coat_cracking,Seed_daidzein,Seed_genistein,Seed_glycitein,Seed_isoflavone,Seed_oil,Seed_tocopherol_delta,Seed_weight
LG8_1455	LG8	5069914	5069928	GATCTTGGAGGGCTGCTAGG	TGGAGAGCCTTTGAGCTTACA	(TTC)5	15	Flood_tolerance,Lodging,Pod_wall_weight,Pubescence_density,Seed_coat_cracking,Seed_daidzein,Seed_genistein,Seed_glycitein,Seed_isoflavone,Seed_oil,Seed_tocopherol_delta,Seed_weight
LG8_1633	LG8	5705398	5705412	ATCCAACCACCGAACACCTC	GCTCACCTCTGACTTGGACC	(TTA)5	15	Flood_tolerance,Pod_wall_weight,Pubescence_density,Root_morphology,Seed_N_at_R7,Seed_coat_color,Seed_coat_cracking,Seed_daidzein,Seed_genistein,Seed_glycitein,Seed_isoflavone,Seed_weight,shoot_weight_fresh
LG8_1828	LG8	6556168	6556182	GAGGGCGCCTACTGTTTTCT	ACAGAAATAGGCGCTGCTGT	(GAA)5	15	Lodging,Root_length_primary,Root_weight_dry,Seed_coat_color,Seed_weight,shoot_weight_dry,shoot_weight_fresh
LG8_1850	LG8	6659538	6659552	TCCGAATGCTTCACGAAGGA	TGAACCCTTGTGTTGTGGCT	(CAA)5	15	Lodging,Root_length_primary,Root_weight_dry,Seed_coat_color,Seed_weight,shoot_weight_dry,shoot_weight_fresh
LG8_1888	LG8	6833182	6833196	CGCGAGACTCTCTTCTCTGC	GTTGCCACACGTGAGAGAGA	(TTG)5	15	Lodging,Root_length_primary,Root_weight_dry,Seed_oil,Seed_weight,shoot_weight_dry,shoot_weight_fresh
LG8_1937	LG8	6969031	6969045	CACCACATGACTCACCCCTC	CATGGTCGTGCCTGTTGTTG	(ACA)5	15	Lodging,Root_length_primary,Root_weight_dry,Seed_oil,Seed_weight,shoot_weight_dry,shoot_weight_fresh
LG8_2037	LG8	7422658	7422672	CGGAACCAAAGCCACTGTTG	AAATCCGTGGCGACTGACAT	(TCT)5	15	Pod_maturity,Seed_oil
LG8_2065	LG8	7541672	7541689	TCGCCCATTTCCCCAAATCA	GTGGATCTCGCCTTCGTAGG	(AAG)6	18	Pod_maturity,Seed_oil
LG8_2078	LG8	7615927	7615941	TCGCCCATTTCCCCAAATCA	GTGGATCTCGCCTTCGTAGG	(TTG)5	15	Pod_maturity,Seed_oil
LG8_2160	LG8	8039680	8039694	TTAGCGCACGAGACCCTTTT	GTGTCGTCACCAGTGAGAGA	(TTG)5	15	Pod_maturity
LG8_2201	LG8	8178182	8178199	TCCCATCCCCTCACAAATGC	GTCTGCCTCTAAGCTTGGCA	(TCA)6	18	Pod_maturity
LG8_2403	LG8	9103820	9103837	TCCTCCGTCGCATCCAAAAA	CACAATCACCACCACGAGGA	(CTT)6	18	First_flower,Leaflet_shape,Seed_oligosaccharide,Seed_sucrose
LG8_2452	LG8	9306814	9306828	TCCTCCGTCGCATCCAAAAA	CACAATCACCACCACGAGGA	(AAG)5	15	First_flower,Leaflet_shape,Seed_oligosaccharide,Seed_sucrose
LG8_2507	LG8	9530999	9531013	AACAACCCGCCTCTACGAAG	TGTCCAAGAAGGTCGTGGTG	(AGA)5	15	First_flower,Leaflet_shape
LG8_2674	LG8	9983565	9983603	TGCCTTCACCATGACATGCT	TCTGACAGACACACTACTGACA	(TAA)13	39	Fe_effic,SCN,Seed_glycitein
LG8_2762	LG8	10239117	10239131	CAGAATTTCTCGCCTTGGCG	GCGCCTCCAAAGAACCAAAG	(TTC)5	15	Fe_effic,SCN,Seed_glycitein
LG8_2965	LG8	10791896	10791910	GCGAAGTTGTTGGTGGTGTC	TTGAGCCCACTGTCATCGAC	(AGA)5	15	Fe_effic,SCN,Seed_glycitein
LG8_3148	LG8	11350721	11350804	AGCATGAACATGTGGCTTCT	AGAGGTTGGTACCCATGTGT	(TTA)28	84	First_flower,Leaflet_area,Leaflet_length,Pod_maturity,Seed_length
LG8_3225	LG8	11644297	11644311	TGTGGTCTTCCATCATAATAATATGGT	GCTGTAGGTGATAAAATGGGCC	(AAT)5	15	First_flower,Leaflet_area,Leaflet_length,Pod_maturity,Seed_length
LG8_3287	LG8	11824425	11824439	CGATTGCCACGTTTCGGATC	CGGATGTGGTCTCGGGTATG	(TGG)5	15	First_flower,Leaflet_area,Leaflet_length,Pod_maturity,SDS,Seed_length
LG8_3398	LG8	12119651	12119668	CGCAACCACGCAGAATTGAA	ACTTCCTTGTCTCCCACCCT	(GGT)6	18	First_flower,Leaflet_area,Leaflet_length,Pod_maturity,SDS,Seed_length
LG8_3470	LG8	12250768	12250782	TCACCTTTGAAGCGCATCCT	CACCACCACCACCTTCACTT	(GGT)5	15	SDS
LG8_3474	LG8	12257432	12257446	AAAGCCCTGCCATGTGGTTA	CACCACCACCACCTTCACTT	(GGT)5	15	SDS
LG8_3579	LG8	12552540	12552554	GAGGAGGAGGTGGTGGAGAT	TTCCCCAATCGGCCAGTTTT	(AGG)5	15	Leaflet_chlorophyll,SDS,Seed_yield
LG9_16	LG9	77514	77528	GAGGGGCTCTTTCCTTGCAA	TCGGTGGAAATGGCTGGAAA	(AAT)5	15
LG9_80	LG9	270966	270980	AGGGAGAAGACGCTTTGGTG	CCAGTCCTTTCCGCTCATGT	(GAT)5	15	Flower_number,SCN
LG9_229	LG9	766042	766059	TCGGAAAACGCACCCAAAAC	TGGGACGGCAGTTTCAGAAA	(GAT)6	18	Flower_number,Root_morphology,SCN,Sclero,Seed_coat_cracking,Seed_oil,Seed_protein,Seed_yield,Shoot_fresh_to_dry_weight_ratio
LG9_243	LG9	796902	796919	AAGTAGAAGCTTGGGACGCC	GGTGTCAGCAGAAGAACGGA	(TAT)6	18	Flower_number,Root_morphology,SCN,Sclero,Seed_coat_cracking,Seed_oil,Seed_protein,Seed_yield,Shoot_fresh_to_dry_weight_ratio
LG9_396	LG9	1308963	1308977	CTAGAGGGAAGAGCAAGCGG	TCTCAGATTCGCACCACCAC	(GTG)5	15	Root_morphology,Sclero,Seed_coat_cracking,Seed_oil,Seed_protein,Seed_tocopherol_alpha,Seed_tocopherol_total,Seed_weight,Seed_yield,Shoot_fresh_to_dry_weight_ratio
LG9_469	LG9	1611619	1611633	TCTCCACAATCCTCACCCCT	GATAGTGGTGGTGGTGGTGG	(ACC)5	15	Sclero,Seed_coat_cracking,Seed_oil,Seed_protein,Seed_tocopherol_alpha,Seed_tocopherol_total,Seed_weight,Seed_yield,Shoot_fresh_to_dry_weight_ratio
LG9_799	LG9	2736376	2736390	GCAGCTTTTGAGCGTTGGAA	GACAAGCCTCTTCCTCCACC	(AAG)5	15	Leaflet_chlorophyll,Photoperiod_insensitivity,Pod_beginning,Pod_maturity_beginning,Pod_number,Row_spacing_response,Seed_coat_cracking,Seed_daidzein,Seed_isoflavone,Seed_tocopherol_gamma,Seed_tocopherol_total,Seed_weight,Seed_weight_per_plant,Seed_yield,Somatic_embryogenesis,Stem_strength_main
LG9_811	LG9	2775084	2775101	GGCCATAGAAGCTTCCAGGA	CTCATGTGGGAAGGGAGCAG	(GAT)6	18	Leaflet_chlorophyll,Photoperiod_insensitivity,Pod_beginning,Pod_maturity_beginning,Pod_number,Row_spacing_response,Seed_coat_cracking,Seed_daidzein,Seed_isoflavone,Seed_tocopherol_gamma,Seed_tocopherol_total,Seed_weight,Seed_weight_per_plant,Seed_yield,Somatic_embryogenesis,Stem_strength_main
LG9_879	LG9	3034710	3034727	GTGAATGTGCTGCTGTTCCA	TTCTGAGATGGCAGCAGTGG	(AAT)6	18	Stem_strength_main
LG9_893	LG9	3075901	3075918	GTGAATGTGCTGCTGTTCCA	TTCTGAGATGGCAGCAGTGG	(AAT)6	18	Stem_strength_main
LG9_961	LG9	3372351	3372365	CCACCACCCCAAGTGCTTAT	TGGGGAGGTGTAGGGTATTT	(TAT)5	15	Reproductive_stage_length,SCN,Seed_yield
LG9_971	LG9	3401472	3401492	TCACACATGCAACCACCCTT	GCGACAAGGTCTACTAGCCG	(TTA)7	21	Reproductive_stage_length,SCN,Seed_yield
LG9_1246	LG9	4157041	4157055	TCTGTTTCACGGTCCTTGCA	TAGAACAACGCCACGTACCC	(AGA)5	15	First_flower,Flood_tolerance,Leaflet_chlorophyll,Lodging,Phytoph,Plant_height,Pod_maturity,Pod_number,Pod_wall_width,Pods_per_node,Reproductive_stage_length,SCN,SDS,Seed_beginning,Seed_glycitein,Seed_length,Seed_number,Seed_oil,Seed_oil_plus_protein,Seed_protein,Seed_set,Seed_stearic,Seed_weight,Seed_yield,Seed_yield_to_Plant_height_ratio,Somatic_emb_per_explant
LG9_1480	LG9	4965454	4965480	ATGGAGGCCATTTTCGAGCA	ACTCGGTGGTTGTGTAGCTG	(AAT)9	27	Drought_index,Plant_height,Pod_maturity,Pod_wall_to_Pod_weight_ratio,Seed_oil,Seed_protein,Seed_weight,Seed_yield
LG9_1534	LG9	5162837	5162902	TCGACGAACCCACCTTTTGA	CGACGTCATATCAGGAGACGT	(TAT)22	66	Drought_index,Plant_height,Pod_maturity,Pod_wall_to_Pod_weight_ratio,Seed_oil,Seed_protein,Seed_weight,Seed_yield
LG9_1662	LG9	5497761	5497775	TGAGGGTCGATCGTCCTTCT	GCGTCGAAGTGTCTTTTGCA	(ATA)5	15	Drought_index,First_flower,Photoperiod_insensitivity,Phytoph,Plant_height,Pod_maturity,Pod_wall_to_Pod_weight_ratio,Seed_oil,Seed_protein,Seed_weight,Seed_yield
LG9_1772	LG9	5863845	5863862	CTGCCGCTCTTGCTGAATTC	GCAGAGCCTGTGTTGGAGAT	(CCA)6	18	First_flower,Flood_tolerance,Photoperiod_insensitivity,Phytoph,Plant_height,Pod_maturity,SDS,Sclero,Seed_Lys,Seed_glycitein,Seed_oil,Seed_protein,Seed_weight,Seed_yield,Somatic_emb_per_explant,Somatic_embryogen_effic
LG9_1936	LG9	6314626	6314640	CGGTAAATCCCGCTCGGTTA	GGGATTTACCGCTCGTCCTT	(TAT)5	15	First_flower,Flood_tolerance,Internode_length,Lodging,Phytoph,Plant_height,Pod_maturity,Reproductive_stage_length,SDS,Sclero,Seed_Lys,Seed_genistein,Seed_glycitein,Seed_isoflavone,Seed_length,Seed_oil,Seed_oil_plus_protein,Seed_oleic,Seed_palmitic,Seed_weight,Seed_yield,Seed_yield_to_weight_ratio,Somatic_emb_per_explant,Somatic_embryogen_effic
LG9_2022	LG9	6520671	6520685	TAAACCTCCCTCGCCTAGCT	GGACAAGTCTCACACTCGCA	(AGA)5	15	First_flower,Flood_tolerance,Internode_length,Leaflet_shape,Lodging,Node_number,Phytoph,Plant_height,Pod_maturity,Pod_number,Pods_per_node,Reproductive_stage_length,SDS,Sclero,Seed_Lys,Seed_beginning,Seed_coat_color,Seed_genistein,Seed_glycitein,Seed_isoflavone,Seed_length,Seed_oil,Seed_oil_plus_protein,Seed_oleic,Seed_oligosaccharide,Seed_palmitic,Seed_protein,Seed_set,Seed_weight,Seed_yield,See…
LG9_2030	LG9	6552746	6552766	TAAACCTCCCTCGCCTAGCT	GGACAAGTCTCACACTCGCA	(AAT)7	21	First_flower,Flood_tolerance,Internode_length,Leaflet_shape,Lodging,Node_number,Phytoph,Plant_height,Pod_maturity,Pod_number,Pods_per_node,Reproductive_stage_length,SDS,Sclero,Seed_Lys,Seed_beginning,Seed_coat_color,Seed_genistein,Seed_glycitein,Seed_isoflavone,Seed_length,Seed_oil,Seed_oil_plus_protein,Seed_oleic,Seed_oligosaccharide,Seed_palmitic,Seed_protein,Seed_set,Seed_weight,Seed_yield,See…
LG9_2093	LG9	6750280	6750294	TTTTATCTGCGGGCACAGGT	ATACTACCCGTACCCGACCC	(TTA)5	15	First_flower,Flood_tolerance,Internode_length,Leaflet_shape,Lodging,Node_number,Phytoph,Plant_height,Pod_maturity,Pod_number,Pods_per_node,Reproductive_stage_length,SDS,Sclero,Seed_Lys,Seed_beginning,Seed_coat_color,Seed_genistein,Seed_glycitein,Seed_isoflavone,Seed_length,Seed_oil,Seed_oil_plus_protein,Seed_oleic,Seed_oligosaccharide,Seed_palmitic,Seed_protein,Seed_set,Seed_weight,Seed_yield,See…
LG9_2562	LG9	8326956	8326970	GCGCCAAAATGTTTCGGAGT	ACATCTGACTTGAGCGTCGG	(ATT)5	15	Plant_height,SCN,Seed_Gly,Seed_N_at_R7,Seed_Thr,Seed_acidic_fraction,Seed_oil,Seed_palmitic,Seed_weight,Seed_width
LG9_2641	LG9	8528698	8528712	CGAGCCCACAGTTTTGCAAC	AGTGCAGGGACTTGAATGCA	(ATA)5	15	Plant_height,SCN,Seed_Gly,Seed_N_at_R7,Seed_Thr,Seed_acidic_fraction,Seed_oil,Seed_palmitic,Seed_weight,Seed_width
LG9_2746	LG9	8857039	8857056	CGGTTTCCAGAGTGAACCGA	ATTTAAGGCCCGCAGTCGAA	(TTC)6	18	SCN,Seed_Gly,Seed_N_at_R7,Seed_Thr,Seed_acidic_fraction,Seed_oil,Seed_palmitic,Seed_weight
LG9_2758	LG9	8878724	8878738	GTTCTCGAATGAACGCTCGC	ACGTTGATGGCTTTGGGAGA	(TGT)5	15	SCN,Seed_N_at_R7,Seed_oil,Seed_palmitic,Seed_weight
LG9_2777	LG9	8908234	8908248	TGACGCCCCATATACGCTTC	GCGCAGTAGAGGTGTATAGGC	(TTA)5	15	SCN,Seed_N_at_R7,Seed_oil,Seed_palmitic,Seed_weight
LG9_3034	LG9	9543890	9543910	ATGACACGTGGCCTGACAAT	CCTCGCCGTTAGTTCCGTAT	(ATT)7	21	Lodging,Photoperiod_insensitivity,Plant_height,Seed_cadmium,Seed_protein,Seed_weight,Seed_width,Seed_yield
LG9_3414	LG9	10569582	10569611	AGCCATGTGAATGCTCCGTT	TCGACACCTCCCCATTATTTTCT	(TAT)10	30	First_flower,Leaflet_shape,Leaflet_width,Lodging,Photoperiod_insensitivity,Plant_height,Pubescence_density,SCN,Seed_coat_cracking,Seed_linoleic,Seed_linolenic,Seed_oil,Seed_palmitic,Seed_weight,Seed_yield
LG9_3504	LG9	10810943	10810957	CCGGCTCACCATGAGTTTGA	ACTCACCACGGGTTCAATCC	(TTA)5	15	First_flower,Leaflet_shape,Leaflet_width,Lodging,Photoperiod_insensitivity,Plant_height,Pubescence_density,SCN,Seed_coat_cracking,Seed_linoleic,Seed_linolenic,Seed_oil,Seed_palmitic,Seed_weight,Seed_yield
LG9_3528	LG9	10887261	10887278	TCATGAACTCCGCCACCAAA	GCGAGCTCAACTTTTCTGGC	(TTC)6	18	First_flower,Leaflet_shape,Leaflet_width,Lodging,Photoperiod_insensitivity,Plant_height,Pubescence_density,SCN,Seed_coat_cracking,Seed_linoleic,Seed_linolenic,Seed_oil,Seed_palmitic,Seed_weight,Seed_yield
LG9_3829	LG9	11653997	11654011	ACTACCCGTACCCAACCTGT	CAATTTTACCTGCGGGCACG	(TAA)5	15	Flower_number,Phytoph,SCN
LG9_3849	LG9	11692805	11692822	AAGTGCTCAGGTGTGGTCTG	GCCACTTCTACATGCACCCT	(ATA)6	18	Flower_number,Phytoph,SCN
LG9_3874	LG9	11769064	11769102	GCACAACATTTCCAGTGGCA	ACTCGTAGGCTTACTCTTCTGA	(AAT)13	39	Flower_number,Phytoph,SCN
LG9_3885	LG9	11796922	11796966	CATCACGGGTTGGTGGGTAA	CGGGTTGAATCTGTGGTGGA	(ATA)15	45	Flower_number,Phytoph,SCN
LG9_3936	LG9	11911831	11911845	ATAGAAGCCACCACGAGTGC	CACAAAAGCAAGGGTGAGCC	(TTA)5	15	Flower_number,Phytoph,SCN
LG9_4066	LG9	12240313	12240330	CCACCGAAGATTCCACCACA	GATCTCTTCTGGTCTCGGCG	(AGA)6	18
LG9_4067	LG9	12240526	12240540	CCACCGAAGATTCCACCACA	GATCTCTTCTGGTCTCGGCG	(AGA)5	15
LG9_4114	LG9	12344364	12344378	ATAGACGTCCGCTGTGAACC	CAACCCCCTAGACCCTACCA	(TTA)5	15
LG9_4128	LG9	12383084	12383104	CACTTGCTCAGCTTGGAGGA	TTCCGGGTCGAGTCACTACT	(ATA)7	21
LG9_4335	LG9	12901515	12901535	CTACTGATGGGAGATGCCGG	CATTGGGCGGATGCAAACAA	(AAT)7	21
LG9_4424	LG9	13150667	13150681	AACCTTCGTTTGGTCCTCGT	AGCAAAGTTAGACGGCGTCA	(ATA)5	15
LG9_4434	LG9	13193309	13193323	TTGGCGCATTGTTTTTGGCT	CGCCTTAGTTCTGCATGTGC	(AAG)5	15
LG9_4436	LG9	13196805	13196819	CCAAGAGTTAGGGTGGTGCA	AGGCAGCACACACCACAATA	(ATT)5	15
scaffold_1002_3	scaffold_1002	11544	11558	CGTCGTATGCCTATGCCAGT	CATCGGGCTCCTACACTTCC	(AGG)5	15
scaffold_1003_3	scaffold_1003	30747	30767	GTGTTCGAGTCGGGTTGAGT	TTGGTGAGTCAACCCAGCTC	(ATT)7	21
scaffold_1004_3	scaffold_1004	23281	23295	GGAAGCGAGGTTGAAGGTGA	TCTCCTCCGCTTCATCCTCA	(AAG)5	15
scaffold_1005_2	scaffold_1005	23740	23760	GTACTTCTGCACCTCCCCAC	GGATAGTGGAGAGGTGTAGGGT	(TAT)7	21
scaffold_1008_1	scaffold_1008	4451	4465	AAAGCACAGAAAAAGGGCGG	CGGTTACACTTGCTGAGGGT	(TAT)5	15
scaffold_1008_2	scaffold_1008	5061	5075	AAAGCACAGAAAAAGGGCGG	CGGTTACACTTGCTGAGGGT	(TAT)5	15
scaffold_1014_2	scaffold_1014	29951	29974	CCGACGACGCTATCCATGAA	AGCACCGCCACCAAATCTTA	(ATA)8	24
scaffold_1023_6	scaffold_1023	28986	29003	TGGACGAAGTGGACGAAGTG	CTGCGTCCACTTCATCCACT	(AAG)6	18
scaffold_1023_7	scaffold_1023	29134	29148	TGGACGAAGTGGACGAAGTG	CTGCGTCCACTTCATCCACT	(AGA)5	15
scaffold_1023_8	scaffold_1023	29679	29696	ACGAACTGGACGATGTGGAC	CGCTTTGTCAACTTCGTGCA	(AGA)6	18
scaffold_1023_9	scaffold_1023	29819	29851	ACGAACTGGACGATGTGGAC	CGCTTTGTCAACTTCGTGCA	(AGA)11	33
scaffold_1023_10	scaffold_1023	30165	30179	ACGAACTGGACGATGTGGAC	CGCTTTGTCAACTTCGTGCA	(GAA)5	15
scaffold_1023_11	scaffold_1023	38982	38999	GAAGTGGAAGCACTGGACGA	CACTTCGTCCACTTCGTCCA	(AGA)6	18
scaffold_1023_12	scaffold_1023	39105	39137	GAAGTGGAAGCACTGGACGA	CACTTCGTCCACTTCGTCCA	(AGA)11	33
scaffold_1023_13	scaffold_1023	39537	39551	GAAGTGGAAGCACTGGACGA	CACTTCGTCCACTTCGTCCA	(AGA)5	15
scaffold_1024_2	scaffold_1024	44295	44324	TGTGCCACAAATGTGCCTTG	GGAAGGCTGCACGAACAAAG	(TTG)10	30
scaffold_1026_8	scaffold_1026	30733	30747	ATCTGTTGTCCCACGACCAC	ACAGTCACAGCAAGAGGACG	(TTG)5	15
scaffold_103_13	scaffold_103	10602	10622	AGGCAATGGTCGAACCCAAT	CTCGTGGAGGGTGTACCAAC	(AAT)7	21
scaffold_103_28	scaffold_103	66670	66684	TGTAGGCAATGGCACTCGAG	GTAGTGGCGTGGGACGATAG	(TTG)5	15
scaffold_103_34	scaffold_103	106170	106187	TGTAGGCAATGGCACTCGAG	GTAGTGGCGTGGGACGATAG	(AAG)6	18
scaffold_103_35	scaffold_103	110282	110296	TCTCTCTTGGCTGAAGGAGGA	GTGAGTGGTGGAATCATAGGCA	(TCT)5	15
scaffold_103_53	scaffold_103	221328	221348	TGGGAGAAGAAGAGAGAAAGCA	AGCTTTCCCATACCTTGGCC	(ATA)7	21
scaffold_103_67	scaffold_103	247015	247029	TTACGCACCTTCACGACGAA	GGTCTCACAGTGTGGTGGAC	(CAC)5	15
scaffold_103_153	scaffold_103	574682	574714	ACTCAATCCTCGATCCCCGA	ACATGGGTGCTAATGAGTGGA	(ATA)11	33
scaffold_103_156	scaffold_103	593855	593869	AGTTCCATGACTCCCTCCCA	AGTCCCGTCCAAGTTTGCTT	(TCT)5	15
scaffold_1030_1	scaffold_1030	30197	30211	ACTGCTTTTCTTCTCATGTGCA	CTGTGAACCCTTAATCCTCTCCA	(TGA)5	15
scaffold_1033_2	scaffold_1033	2628	2642	GGAGGAGGAGGAGGAACGAT	CGCCACATTGCAACAAGACA	(GGA)5	15
scaffold_1033_4	scaffold_1033	3410	3439	TGGGAGGAATGCGTGTTGAA	GTGCTCCGCAATTTCCACAA	(ATA)10	30
scaffold_1033_5	scaffold_1033	4905	4922	ACTGCTTTTCTTCTCATGTGCA	CTGTGAACCCTTAATCCTCTCCA	(TTA)6	18
scaffold_1034_11	scaffold_1034	35790	35807	TAGTTTCTCCTGCCTCACGC	CTCTCCTCCTCCCACCAGAA	(ATA)6	18
scaffold_1035_1	scaffold_1035	3844	3858	CAACAACAACCACCACCACC	ACCAAAGTGACGACGCAGAT	(CTC)5	15
scaffold_1035_3	scaffold_1035	22547	22561	CAACAACAACCACCACCACC	ACCAAAGTGACGACGCAGAT	(TCA)5	15
scaffold_1037_10	scaffold_1037	31849	31863	TTCTTCCTCGCGACTCAACC	CTAGGTTCGTGTTCCAGCGT	(GAA)5	15
scaffold_1045_10	scaffold_1045	40539	40553	TGCTATCATGAAACGCACTTGA	TGGTCCCTTAACTTTCAGCGA	(CAC)5	15
scaffold_1047_3	scaffold_1047	15476	15502	CATGAAGGGTTTGGCCTCCT	CCCCACAGATGATCGTACCG	(TTG)9	27
scaffold_1050_1	scaffold_1050	631	645	CGTTCCCTTCGTCCACTTCA	TGGACGAACTGGACGAACTG	(CTT)5	15
scaffold_1050_2	scaffold_1050	907	921	CGTTCCCTTCGTCCACTTCA	TGGACGAACTGGACGAACTG	(CTT)5	15
scaffold_1050_3	scaffold_1050	1057	1077	TTTCCACTTCGTCCACCTCG	TGAGTTGGACGAACTGGACG	(CTT)7	21
scaffold_1050_7	scaffold_1050	2339	2353	CCACTTCCTCCACTTCGTCC	CGAAGTGGACGAACTGGACA	(TTC)5	15
scaffold_1050_8	scaffold_1050	4855	4875	GTCCACTTCGTCCACTTCGT	TGGACGAACTGGACGAACTG	(TCT)7	21
scaffold_1050_10	scaffold_1050	7228	7245	TCCACTTCGTCCAGTTCGTG	ACGAAGTGGACGAACTGGAC	(TCT)6	18
scaffold_1050_12	scaffold_1050	10978	10995	TGTCCACTTCGTCCAGTTCG	CAAAGTGCACGAACTGGACG	(TCT)6	18
scaffold_1050_13	scaffold_1050	11519	11545	CACTTCGTCCAGTTCGTCCA	ACCACCTGGACGAAGGAGTA	(CTT)9	27
scaffold_1050_16	scaffold_1050	15081	15101	GGGCACTTCCTCAACTTCGA	ACGAAGTGGACGAACTGGAC	(TTC)7	21
scaffold_1050_18	scaffold_1050	15591	15605	CGTCCACTTCGTCCACTTCA	CTGGACGGAGGAGAAGAGGA	(CTT)5	15
scaffold_1050_19	scaffold_1050	16041	16055	CGTCCACTTCGTCCACTTCA	CTGGACGGAGGAGAAGAGGA	(TTC)5	15
scaffold_1050_20	scaffold_1050	16241	16264	CGTCCACTTCGTCCACTTCA	CTGGACGGAGGAGAAGAGGA	(CTT)8	24
scaffold_1050_21	scaffold_1050	17241	17255	GTTCGTCCAACTCGTCCTGT	ACGAAGTGGACGAAGTGGAC	(TTC)5	15
scaffold_1050_24	scaffold_1050	25224	25244	GTCCTGTTCGTCCACTTCGT	ACGAAGTGGACGATGTGGAC	(TCT)7	21
scaffold_1050_25	scaffold_1050	25411	25437	GTCCTGTTCGTCCACTTCGT	ACGAAGTGGACGATGTGGAC	(CTT)9	27
scaffold_1050_28	scaffold_1050	27439	27459	CGTCCACGTCTTCCACTTCA	TGGACGAAGTGGACGAAGTG	(TTC)7	21
scaffold_1050_29	scaffold_1050	27636	27659	CACTTCGTCCACTTCGTCCA	ACGAAGTGGACGAACAGGAC	(CTT)8	24
scaffold_1050_30	scaffold_1050	28249	28263	CCCTTCGTCCACATTGTCCA	ACGAAGTGGACGAACTGGAC	(TCT)5	15
scaffold_1054_2	scaffold_1054	46569	46583	GTGTGCACGGTGAAGAGAGA	GGCGTGGAGTGTGTTTTTCC	(CAG)5	15
scaffold_1058_5	scaffold_1058	43230	43244	GCGTTTCTTGTAACTCGGGC	AAGGAGGGCAGGAGGATGAA	(AAT)5	15
scaffold_1065_3	scaffold_1065	20475	20489	GATACGCTCGGCCTGATGAA	ATACCTGGACTTCCCCCTCC	(TTC)5	15
scaffold_1072_2	scaffold_1072	12830	12844	TTTGGTACCTTCCACCCGTG	GGGCCAACAGTTGTGATTGG	(ATC)5	15
scaffold_1083_1	scaffold_1083	33937	33951	TGATGAGGCCACCAAATGCT	GTCCTAATCTCTCCAGCCGC	(AAT)5	15
scaffold_1084_1	scaffold_1084	1436	1450	CATACTGTGCAGCCTCCTCC	AATACGTTGAACCCGCACCT	(CCT)5	15
scaffold_1087_1	scaffold_1087	10685	10699	GCGGGAGGCTGAAGAAGAAA	GCGTTTCTTGTAACTCGGGC	(ATC)5	15
scaffold_109_133	scaffold_109	476759	476776	CCACAAGTTCAACCCGCATG	CATCACGGGTTTGAGTCGGA	(ATT)6	18	Rag,Seed_weight
scaffold_109_265	scaffold_109	873660	873674	AGGCAGCACTATGTTCAGCA	GAGTGTGTGGGTGTCTAGCT	(ATT)5	15
scaffold_1090_6	scaffold_1090	33971	33985	TGATGAGGCCACCAAATGCT	GTCCTAATCTCTCCAGCCGC	(TGT)5	15
scaffold_1093_3	scaffold_1093	39519	39542	ACGTCTTCCACTTCGTCCAC	TGGACGAAGTGGACGAAGTG	(TTC)8	24
scaffold_1093_4	scaffold_1093	39885	39899	ACGTCTTCCACTTCGTCCAC	TGGACGAAGTGGACGAAGTG	(TTC)5	15
scaffold_1093_6	scaffold_1093	40404	40418	GTCCACGTCTTCCACTTCGT	TGGACGAAGTGGACGAAGTG	(TTC)5	15
scaffold_1094_1	scaffold_1094	7844	7858	TCCACACGCCTCTTTTTCCT	GCGGGAGGCTGAAGAAGAAA	(AAT)5	15
scaffold_1094_2	scaffold_1094	14770	14784	ATGGCAGCTTCAGTGCTTCT	GTATGGGTCAAGGGCAAGCT	(CTT)5	15
scaffold_110_200	scaffold_110	688775	688795	GGAGATGGAGATGATGATGCCA	CGACTCGTAAACTCGACTCGT	(GAT)7	21	Canopy_wilt,Phytoph,Plant_height,Reproductive_stage_length,Seed_tocopherol_alpha,Seed_tocopherol_gamma
scaffold_110_234	scaffold_110	807833	807856	GCGCGAGACCCTATTGTCTT	AAAAGGTGGGTTCGTCGGAA	(TTG)8	24	Canopy_wilt,Phytoph,Plant_height,Reproductive_stage_length,Seed_tocopherol_alpha,Seed_tocopherol_gamma
scaffold_110_269	scaffold_110	994812	994826	CGTGTCTCCGGTGTTCTTGA	TACTTTCGGGCGAGTTGCTT	(AAT)5	15
scaffold_110_270	scaffold_110	996268	996285	TGAATTGTGCTCTGCCGCTA	TTCTGCAGTGATGAGCTGGG	(ATT)6	18
scaffold_1100_1	scaffold_1100	185	202	ACACTACGTTGGCGAGAGAA	AGCTTTTGTGTGGGGTGAAT	(TAA)6	18
scaffold_1104_2	scaffold_1104	22676	22690	CCGCCGAATGTTTCACGAAG	TTGAGAGCTTGATGTTGGCA	(CAA)5	15
scaffold_1104_3	scaffold_1104	24233	24247	TTCTTCCTCGCGACTCAACC	CTAGGTTCGTGTTCCAGCGT	(TTA)5	15
scaffold_1111_3	scaffold_1111	16639	16653	CCATTTCCTGAGTCACGGCT	ACCTCCTAGTAGCAGCCACA	(TTG)5	15
scaffold_1111_8	scaffold_1111	34467	34481	TCGCTCTGAAGTACGATCGC	GGGGTGCGTCATGATCCTAG	(CAT)5	15
scaffold_112_12	scaffold_112	63130	63144	TGAACACCTCCTCCGAATGC	TGAACCCTTGTGTTGTGGCT	(CAA)5	15
scaffold_112_19	scaffold_112	112023	112043	ACCGTTAAAGGGGTGACATGT	TTGGCCTGACAATGACACGT	(TAT)7	21
scaffold_112_63	scaffold_112	290538	290555	CCCCGGTCAAATCAGTCACA	GAGGAGAAGAGAGATCGCGC	(TTA)6	18
scaffold_112_114	scaffold_112	519221	519235	AAAAGGTGGGTTCGTCGGAA	TATCTTAGCGCGCGATACCC	(AAC)5	15
scaffold_112_137	scaffold_112	609938	609955	ATGCCTATACACCTGCGCTC	AGAGGAAGAAGCTGTTGGGC	(CCA)6	18
scaffold_112_172	scaffold_112	793774	793791	ATATTGCCCAGCTTGCCCTT	TGCCGGAATTGACCCAAGAA	(TGT)6	18
scaffold_112_175	scaffold_112	818211	818225	ATATTGCCCAGCTTGCCCTT	TGCCGGAATTGACCCAAGAA	(AGG)5	15
scaffold_1134_8	scaffold_1134	17249	17263	AACCGGTGCCATATGGTTGT	GAGGGGAAGGGTGACACAAG	(CCA)5	15
scaffold_114_5	scaffold_114	13323	13337	TCCAGGAGCCCCTACATCAA	GCGAGAGGACTTTGTGGTCA	(AAT)5	15	Flood_tolerance,Seed_Lys,Seed_hardness,Seed_oil
scaffold_114_29	scaffold_114	138536	138553	GGTCATTTTGGCTTACGGCA	TGCACAAACCCTAACCCTTT	(ATA)6	18	Flood_tolerance,Seed_Lys,Seed_hardness,Seed_oil
scaffold_114_64	scaffold_114	195711	195725	AATCATGTCAGCAGTCGCCA	TCCACCATTAGAGAGGCCGA	(TCA)5	15	Flood_tolerance,Seed_Lys,Seed_hardness,Seed_oil
scaffold_114_229	scaffold_114	742169	742183	ACTGCCTCGGTTACTTGGAA	AACCGAGGCGTATACGAACG	(TTC)5	15
scaffold_1140_2	scaffold_1140	36361	36393	CGAAGTGGAGGAAGTGGACG	CCCTTTCGTCCACTTCGTCA	(AAG)11	33
scaffold_1140_3	scaffold_1140	38809	38826	GTGGACGAAGGAGACGAAGG	CCTTCCTCCACTTCGTCCAC	(AAG)6	18
scaffold_1140_7	scaffold_1140	40287	40370	AGTGGACGAAAGAGGCGAAG	CCACTTCGTCCACTTCGTCA	(AGA)28	84
scaffold_1140_8	scaffold_1140	40520	40534	AGTGGACGAAAGAGGCGAAG	CCACTTCGTCCACTTCGTCA	(AAG)5	15
scaffold_1140_11	scaffold_1140	41400	41444	CGAAGCTGACGAACTGGACT	CCACTTCGTCCACTTCGTCA	(AGA)15	45
scaffold_1140_12	scaffold_1140	41602	41625	CGAAGCTGACGAACTGGACT	CCACTTCGTCCACTTCGTCA	(GAA)8	24
scaffold_1143_1	scaffold_1143	4232	4246	GTGAATGTGCAATGCCCGAG	GACCTTGTCCCATGCTTGGA	(CAA)5	15
scaffold_1143_6	scaffold_1143	29001	29015	CGAGACGCTCTTCTCTTCTCA	AAAAGGTGGGTTCGTCGGAA	(TTG)5	15
scaffold_1146_4	scaffold_1146	6448	6468	CCACTTCGTCCACTTCGTCA	ACGGAGTTGACGAACTGGAC	(TCT)7	21
scaffold_1146_5	scaffold_1146	6643	6657	CCACTTCGTCCACTTCGTCA	ACGGAGTTGACGAACTGGAC	(TCT)5	15
scaffold_1146_7	scaffold_1146	18279	18293	CACTTCGTCCAAGTCGTCCA	ACGAAGTGGACGAAGTGGAC	(TTC)5	15
scaffold_1146_9	scaffold_1146	19087	19113	CACTTCGTCCACTTCGTCCA	GGAAGAACTGGACGAGGTGG	(TCT)9	27
scaffold_1146_10	scaffold_1146	19379	19393	CACTTCGTCCACTTCGTCCA	GGAAGAACTGGACGAGGTGG	(TCT)5	15
scaffold_1155_1	scaffold_1155	1359	1376	CCAGCTGCTGATGATCCACA	CTGGGTTGCCGCCTAGTAAG	(TGA)6	18
scaffold_1166_2	scaffold_1166	9511	9525	ACGTCCACTTCTTCGTCCAC	TGACGAAGTGGACGAAGTGG	(TTC)5	15
scaffold_1166_3	scaffold_1166	9765	9779	CCACTTCGTCCACTTCGTCA	ACGAAGTGGACGGATTGGAC	(TTC)5	15
scaffold_1166_4	scaffold_1166	13752	13766	CCACTTCGTCCACTTCGTCA	ACGAAGTGGACGGATTGGAC	(TTC)5	15
scaffold_1166_5	scaffold_1166	18424	18438	ACCACTTCGTCCACTTCGTC	ATGGACGAAATGGGCGAAGT	(TTC)5	15
scaffold_1166_7	scaffold_1166	19126	19140	CTTCTTCGCCTTCGTCCACT	TGACGAAGTGGACGAAGTGG	(CTT)5	15
scaffold_1166_8	scaffold_1166	19336	19350	CCACTTCGTCCACTTCGTCA	AGTGGTCGAAGTGCACGAAT	(CTT)5	15
scaffold_1166_9	scaffold_1166	19746	19763	CCACTTCGTCCACTTCGTCA	AGTGGTCGAAGTGCACGAAT	(CTT)6	18
scaffold_1166_10	scaffold_1166	24017	24040	ACCACTTCGTCCACTTCGTC	TGGACCAAGTCGTCGAAGTG	(CTT)8	24
scaffold_1166_11	scaffold_1166	24299	24325	ACCACTTCGTCCACTTCGTC	TGGACCAAGTCGTCGAAGTG	(CTT)9	27
scaffold_1166_12	scaffold_1166	24476	24490	ACCACTTCGTCCACTTCGTC	TGGACCAAGTCGTCGAAGTG	(TTC)5	15
scaffold_1166_13	scaffold_1166	24709	24738	CACTTCGACGACTTGGTCCA	AATGGCCGAAGTGGAGGAAG	(CTT)10	30
scaffold_1166_14	scaffold_1166	25850	25876	CCACTTCGTCCACTTCGACA	TGACGGAGTGGACGAAGTTG	(CTT)9	27
scaffold_1166_18	scaffold_1166	27696	27710	CACTTCGACGACTTGGTCCA	GCCAAAGTGGACGAAGGAGA	(CTT)5	15
scaffold_1166_19	scaffold_1166	27834	27848	CACTTCGACGACTTGGTCCA	GCCAAAGTGGACGAAGGAGA	(TTC)5	15
scaffold_1166_21	scaffold_1166	30800	30829	TCGTGCACTTCCTCCACTTC	AAGAAGTGGACGACGTGGAC	(CTT)10	30
scaffold_1167_1	scaffold_1167	88	102	GTCAACTCCGTCCACTTCGT	CAAAGTGGGCGAAGTGGTTG	(GAA)5	15
scaffold_1167_2	scaffold_1167	793	807	GGCGAAGTGGAGAAGTGGAA	CCACTTCGTCCACTTCGTCA	(GAA)5	15
scaffold_1183_2	scaffold_1183	19753	19767	TAGGATGGCGGGAGGATGAA	GCGTTTCTTGTAATCCGGGC	(TAT)5	15
scaffold_1185_2	scaffold_1185	10645	10659	TGGACGAAGTGGACGAAGTG	CCACTTCGTCCACCTCTTCC	(GAA)5	15
scaffold_1185_3	scaffold_1185	10883	10897	TGGACGAAGTGGACGAAGTG	CCACTTCGTCCACCTCTTCC	(AAG)5	15
scaffold_1194_3	scaffold_1194	29598	29612	CCACTTCCTCCACTTCGTCC	CGAATAGGACGAGGTGGACG	(CTT)5	15
scaffold_1194_4	scaffold_1194	30204	30218	CGTCCACCTCGTCCTATTCG	TGACGAAGTGGACGAAGTGG	(CTT)5	15
scaffold_1195_2	scaffold_1195	18566	18580	TACTGGCTGAGCTCCCTCAT	CTTATGTGAGCTAGCCGGGG	(TCA)5	15
scaffold_1206_4	scaffold_1206	8691	8705	AGTTGTGGCATGGTCGACAT	GCGTGCAACCAATTTAGCCT	(TGA)5	15
scaffold_1206_6	scaffold_1206	10809	10823	GAGGTGGTTGTTGGTGTTGC	GTTTTGCTTTCGCCACCCAT	(TGA)5	15
scaffold_1208_3	scaffold_1208	14685	14699	GAGGTGGTTGTTGGTGTTGC	GTTTTGCTTTCGCCACCCAT	(AAT)5	15
scaffold_121_310	scaffold_121	794515	794532	GCTTGGTGCTTTGCTTCCAA	AAAACTGGTGTGCTGGGTGA	(ACA)6	18	Internode_length,Leaflet_chlorophyll,Phytoph,Root_density_lateral,Root_width_primary,SCN,SDS,Seed_Leu,Seed_N_at_R7,Seed_Pro,Seed_Trp,Seed_protein
scaffold_121_346	scaffold_121	879724	879747	AAGCATTGGAAGACGCAACG	ACTAGACCGAACGCTTACCA	(TAA)8	24	Internode_length,Leaflet_chlorophyll,Phytoph,Root_density_lateral,Root_width_primary,SCN,SDS,Seed_Leu,Seed_N_at_R7,Seed_Pro,Seed_Trp,Seed_protein
scaffold_1210_3	scaffold_1210	5646	5660	GTTTCCGGAACTCAGACGGT	GGTTGACACACGTTCTTGCC	(AAC)5	15
scaffold_1217_3	scaffold_1217	27267	27308	TCTCAGTTCGGTCCTCGTTT	TTTAACGCCGTCTCACACCA	(TAA)14	42
scaffold_1218_6	scaffold_1218	22970	22990	GGAGGAAGTGGACGAACTGG	ACTTCGTCGACTTCGTCCAC	(GAA)7	21
scaffold_1222_1	scaffold_1222	14658	14672	GTCAATGTGCAGTGCCCAAG	GACCTTGTCCCATGCTTGGA	(ACA)5	15
scaffold_1231_3	scaffold_1231	13768	13782	CCGTTTGTTTTTCGGCTCGT	TGCACTCAGACCCGGGTATA	(TTA)5	15
scaffold_1243_2	scaffold_1243	6102	6116	CCCTTCTTTGCCCTCCGAAT	CGGTGGCAAGGGTTTTCTTG	(CCA)5	15
scaffold_1247_1	scaffold_1247	6811	6825	TAGGATGGCGGGAGGATGAA	CGATCTAGATGGGCTTGCGT	(TAT)5	15
scaffold_1247_2	scaffold_1247	10078	10092	AAACACAGAAAAGGGCGGGA	TCCTCGTGCCTCTTTTTCCT	(TAT)5	15
scaffold_1250_4	scaffold_1250	19302	19316	TCCACCTGCCTCAAATGTCC	GTCAGTGCCATCACCCTCAA	(GTT)5	15
scaffold_1256_3	scaffold_1256	18523	18537	ACCATGTGATTTCCGCCAGT	AGCCTTCCCTGTGAGATTGC	(TAA)5	15
scaffold_126_30	scaffold_126	77178	77192	TGGAATGGTGAGCAAGACACT	GGTGCAAGTTTCAGCCTTCC	(AAT)5	15	Bean_pyralid,Drought_index,Sclero,Seed_daidzein,Seed_weight
scaffold_126_39	scaffold_126	90347	90379	CCTCGCCTACGTAGACGAAC	AGTGGACGCTCGTTGACAAT	(TAT)11	33	Bean_pyralid,Drought_index,Sclero,Seed_daidzein,Seed_weight
scaffold_126_149	scaffold_126	536120	536137	CTCACGTCTGACTTGAGCGT	GATGCGGCAGCTTCATCTTG	(GGT)6	18	Bean_pyralid,Sclero,Seed_daidzein
scaffold_126_172	scaffold_126	676151	676165	TCTTCTCTGTGCACCCGTTC	TCTGGTCCTGTCTCCGGTAG	(GCC)5	15	Bean_pyralid,Sclero,Seed_daidzein
scaffold_1261_1	scaffold_1261	285	299	AAACTGAGGTTGCCGGAGAG	GCGGCGGAGATAAGAGATCC	(GAA)5	15
scaffold_1261_3	scaffold_1261	1049	1063	TGACGAACTGGACGAACTGG	CGTCCACTTCGTCCACTTCA	(AGA)5	15
scaffold_1261_4	scaffold_1261	1320	1334	TGAACGAAGTGGACGAAGGG	CAGTTCGTCCAGTTCGTCCA	(GAA)5	15
scaffold_1261_5	scaffold_1261	2692	2706	TCCACTTCCTGCACTTCGTC	TGACGAAGTGGACGAAGTGG	(CTT)5	15
scaffold_1261_7	scaffold_1261	12564	12578	CACTTCGTCCACTTCGTCCA	AAGCAGACGAAGCAGACGAA	(CTT)5	15
scaffold_1271_2	scaffold_1271	260	277	AGACAAAGGAGCGGACGAAG	ACTTCGTCCACTTCGTCGAC	(ATA)6	18
scaffold_1271_5	scaffold_1271	11823	11837	CTTGCGTCTTTGCCTTTGCT	TGTCCTGACAACAGCAACCA	(TTA)5	15
scaffold_1272_3	scaffold_1272	18959	18973	GTTCGCGGTTCCATTTCTGC	TGATGAAGTTCGCTGACCCC	(TAT)5	15
scaffold_1273_1	scaffold_1273	5251	5265	TCATCTCTGTTGTGGCCACC	GCAGCTCAACCAGTACCACT	(TCA)5	15
scaffold_1275_6	scaffold_1275	2903	2917	GGAAGAGGTGGACGAACTGG	GTCCGTTTCGTCCCCTTCAT	(AAG)5	15
scaffold_1284_2	scaffold_1284	16344	16358	CCTCTGGGGCATCCTCTTTG	TGGTACTGGCTGAGCTACCT	(CAA)5	15
scaffold_1287_1	scaffold_1287	20443	20457	GCGGGAGGCTGAAGAAGAAA	ATCCTCCCGCCCTCCTATTT	(TAT)5	15
scaffold_1288_1	scaffold_1288	11074	11088	CCTCTGGGGCATCCTCTTTG	TGGTACTGGCTGAGCTACCT	(GAT)5	15
scaffold_1310_2	scaffold_1310	2516	2533	CCACTTCGTCCACTTCGTCA	ACGAAGTCGACCAAGTGGAC	(TCT)6	18
scaffold_1310_3	scaffold_1310	6695	6712	TCGTCCACTTCGTCCACTTG	ACGAAGTGGACGAAGGTGAC	(TCT)6	18
scaffold_1310_6	scaffold_1310	9292	9315	GTCCACTTCGTCCACTTCGT	ACGAAGTCGACCAAGTGGAC	(CTT)8	24
scaffold_1310_7	scaffold_1310	9804	9818	GTCCACTTGGTCGACTTCGT	ACGAACTGGACGAACTGGAC	(TTC)5	15
scaffold_1310_8	scaffold_1310	11763	11786	CCACTTCGTCCACTTCGTCA	AAGTGGGCGAAGTTGACGAT	(TCT)8	24
scaffold_1310_9	scaffold_1310	13736	13750	CCACTTCGTCCACTTCGTCA	AAGTGGGCGAAGTTGACGAT	(TCT)5	15
scaffold_1310_10	scaffold_1310	14258	14272	CCACTTCGTCCACTTCGTCA	AAGTGGGCGAAGTTGACGAT	(TCT)5	15
scaffold_1310_12	scaffold_1310	15437	15457	TTCGTCCACGTCGTCCAATT	ACGAAGTGGACGAAGTGGAC	(TCT)7	21
scaffold_1310_13	scaffold_1310	15742	15768	TTCGTCCACGTCGTCCAATT	ACGAAGTGGACGAAGTGGAC	(TTC)9	27
scaffold_1310_14	scaffold_1310	19817	19843	TTCGTCGACGTCGTTCACTT	TGACGAAGTGGACGAAGTGG	(TGT)9	27
scaffold_1310_15	scaffold_1310	20372	20410	TTCGTCGACGTCGTTCACTT	TGACGAAGTGGACGAAGTGG	(TCT)13	39
scaffold_1310_16	scaffold_1310	20758	20772	CTTCGTCAGCTTCGTCCACT	TGGACGAAGTGGACGAAGTG	(TTC)5	15
scaffold_1310_17	scaffold_1310	21077	21094	CTTCGTCAGCTTCGTCCACT	TGGACGAAGTGGACGAAGTG	(CTT)6	18
scaffold_1310_18	scaffold_1310	23617	23670	GTTCGTCCAGTTCGTCCACT	TGGACGAGGTGAACGAAGTG	(TCT)18	54
scaffold_1311_3	scaffold_1311	17646	17666	ACAACCCTAGAGGCCCTTCT	GGAGGGGTGTTCCTTGGATG	(CAC)7	21
scaffold_1314_4	scaffold_1314	845	877	CCACTTCGTCCACTTCGTCA	GGACGGACGTATCGAGTTCC	(TCT)11	33
scaffold_1314_6	scaffold_1314	8824	8853	CCACTTCCTCCACTTCGTCC	ACTTGCAGCTGCCTTCTCAT	(CTT)10	30
scaffold_1323_4	scaffold_1323	15536	15550	TCCCATCTCCCCTGGTAGAC	CGGTGTGTCGAGGAAGGTTT	(ATC)5	15
scaffold_1327_3	scaffold_1327	12495	12515	TTGGTGAGTCAACCCAGCTC	GTGTTCGAGTCGGGTTGAGT	(AAT)7	21
scaffold_1331_1	scaffold_1331	4736	4783	TGGAAGCTTGCCATGTGCTA	TGTTCTTGATCCTCCGCCAC	(AAG)16	48
scaffold_134_239	scaffold_134	633373	633390	TGGGGGTTTGGTTCAAAATGG	GTTTTTAACGGCGTCCACGA	(TTA)6	18	Leaflet_chlorophyll,Pod_number,Seed_length
scaffold_134_241	scaffold_134	640235	640249	ACCATCTCAAGTGCTCCTGC	AGTGGGGAGGTGTAGGGTAT	(TAT)5	15	Leaflet_chlorophyll,Pod_number,Seed_length
scaffold_1351_2	scaffold_1351	5410	5424	GTCAACTTCGTCCACTCCGT	TGGACGAAGTGGACGAAGTG	(CTT)5	15
scaffold_1363_5	scaffold_1363	15600	15617	TGTCAACTTCGTCCACCTCG	TGGACGAAGTGGACGAAGTG	(TCT)6	18
scaffold_1363_6	scaffold_1363	15736	15753	TGTCAACTTCGTCCACCTCG	TGGACGAAGTGGACGAAGTG	(CTT)6	18
scaffold_1363_7	scaffold_1363	16236	16250	CACTTCGTCCACTTCGTCCA	ACGAAGTTGACGAGGTGGAC	(CTT)5	15
scaffold_137_52	scaffold_137	196514	196528	CGCGAGACCCTCTTCTCTTC	CAAAGGTGGGTTCGTCGAGA	(TTG)5	15
scaffold_137_78	scaffold_137	295442	295456	TGTCTTCGTTAAGGGGTGGC	TCTCTCAGATCCCACTCGCA	(TTC)5	15
scaffold_137_97	scaffold_137	420506	420520	CTCTGGAGGGAAGAGCAAGC	TCTCAGATTCGCACCACCAC	(GTG)5	15
scaffold_137_116	scaffold_137	507608	507622	TCTGCATCTTCCAAACGCCT	GCTGCAAGAGAAGCTCTCCA	(AAT)5	15
scaffold_137_159	scaffold_137	788623	788637	TGCACCACAACCAACACTCA	GGGCACATGCAAACCAAGTT	(AGA)5	15
scaffold_137_163	scaffold_137	815856	815873	GGCAGCCCTACAGTTTCAGT	AGAACTGGCTCTCGAAACCG	(CGC)6	18
scaffold_1377_1	scaffold_1377	5823	5837	GAAGTGGAGCAAGTGGACGA	CACCTCGTCCACTTCGTCAA	(GAA)5	15
scaffold_1377_3	scaffold_1377	13088	13108	GTGACAACAGTTTCGGTGGC	GCTCCTCGCAGATCTCAGAC	(TTA)7	21
scaffold_1387_1	scaffold_1387	1944	1958	ACAAGTGGCAACTGCTGAGA	GCTCCTCATCAGCCTGTGTT	(GAT)5	15
scaffold_1389_1	scaffold_1389	446	466	AAGCACTTCCGGCGTCAATA	AGATGAACTCCGGCAACCAG	(CTT)7	21
scaffold_1389_3	scaffold_1389	5917	5934	CGTCCACTTTGTGCACTTCG	TGACGAAGTGGACGAAGTGG	(CTT)6	18
scaffold_1393_1	scaffold_1393	12578	12595	TGTGGAGGTGATGAGGCAAC	TGAGTTTGCTCCTTTGGCCA	(GAT)6	18
scaffold_1394_2	scaffold_1394	11384	11398	TCGCCCACTTCTTCCACTTC	AGTGGAAGAAGCGGACGAAG	(AAT)5	15
scaffold_1404_1	scaffold_1404	164	190	CCACATTTGGGATTTGGCAA	CATGGTCTCACTTTTTCCCACA	(TCT)9	27
scaffold_1404_3	scaffold_1404	11112	11144	GTCCACTTCGTCCACTTCGT	GTGGACGAAGAAGTGGACGT	(TCT)11	33
scaffold_1404_5	scaffold_1404	14125	14142	CGTCGACTTGGTCCACTTCA	GCGAAGTGGACGAAGGAGAA	(TTC)6	18
scaffold_1408_1	scaffold_1408	937	951	AAGGCACCTTTAGGGCATCC	GCTCCTCTGGCCAATCTACC	(TGA)5	15
scaffold_1412_1	scaffold_1412	574	588	GCAACAGAGATGCATCACACC	CCGACCCATTTCGACCTTCA	(AAT)5	15
scaffold_1413_1	scaffold_1413	2380	2394	TGTCGAAGAAGGTCGTGGTG	AACAACCCGCCTCTACGAAG	(TCT)5	15
scaffold_1417_1	scaffold_1417	1031	1045	ACGTCACCTTCGTCCACTTC	ACGAAGTGGACGAACTGGAC	(CTT)5	15
scaffold_143_26	scaffold_143	139195	139209	AGAAGTGGCTCTCGAAACCG	ACAGTCAGTACCAGTGCAGC	(GGC)5	15	SDS
scaffold_143_141	scaffold_143	641479	641496	AGGAAGATGCCCACACATGG	CTCCAGCTGAGGCATCTAGC	(ACA)6	18	SDS
scaffold_143_142	scaffold_143	641858	641878	TTAAGGGCAAGCTGGGCAAT	ATGGCATTGCACTCCTCCTT	(AAG)7	21	SDS
scaffold_143_162	scaffold_143	721452	721469	AAACGTGGGTTCGTCGGAAT	GCGCAAGACCCTCTTCTCTT	(AAC)6	18	SDS
scaffold_143_188	scaffold_143	795704	795727	CCCACGTGGATTCCCTTCAA	CCTACCCCCATTGAACCACC	(TAA)8	24	SDS
scaffold_143_195	scaffold_143	817744	817761	GTTCTGCGTGGACCACTGTA	TCCTCCACCAGCTTCAACAC	(AAT)6	18
scaffold_143_202	scaffold_143	840401	840415	TGCCGAAACGAAACACATCC	GGCTTAGGGGTTTTCCATGC	(CAA)5	15
scaffold_1433_1	scaffold_1433	5942	5959	AGGACGAGCGGCAACAATAA	ATGGTGGGTTCTGATGGCAG	(GGA)6	18
scaffold_1438_2	scaffold_1438	6646	6663	GCACACTCTGATGCTACGGT	TCCGCATGGCATGAGTTTCT	(AAT)6	18
scaffold_1439_4	scaffold_1439	10040	10054	TGTCCTGACAACAGCAACCA	CTTGCGTCTTTGCCTTTGCT	(ATA)5	15
scaffold_1440_1	scaffold_1440	839	856	CGAAGTGGACAACAGGACGA	TGTCCACTTCGTCCACTTCG	(GAA)6	18
scaffold_1440_2	scaffold_1440	6195	6209	CGAAGTGGACAACAGGACGA	TGTCCACTTCGTCCACTTCG	(GAA)5	15
scaffold_145_108	scaffold_145	352989	353003	TTGGTGTTGCTCCCTCCATC	TGAGGATAGTGGGGAGGTGT	(TAT)5	15
scaffold_1463_1	scaffold_1463	10127	10144	GTCTCTCGTCGCCAACTTCA	CCTTCTAGCTTCCCCTCCCT	(GTT)6	18
scaffold_1465_1	scaffold_1465	13	27	CCAACCATCCCCAATGCTCT	ATTTGGCGCAAGGTGGTTTC	(AAG)5	15
scaffold_1465_3	scaffold_1465	1115	1135	TGACGAAGTGGACGAAGTGG	CTCCTTCGTCACCTTCGTCC	(GAA)7	21
scaffold_1465_8	scaffold_1465	10087	10152	CGAAGTGGAGGAAGTGGAGG	ACTTCGTCCACTTCGTCCAC	(AAG)22	66
scaffold_148_21	scaffold_148	120625	120645	TGGGTAGTCATTTGGCCAAGT	TGAGAGCAAGTGAGGAGTTGT	(ATT)7	21
scaffold_148_34	scaffold_148	220580	220597	CTTGTGTCTCGCTCTGTCGT	ATGGACCACACAGCCACAAA	(TTA)6	18
scaffold_148_35	scaffold_148	222217	222231	TGGATGACGGAGGGATGAGT	TCCTCAATCTCTCCTCGGCA	(GAT)5	15
scaffold_148_46	scaffold_148	292837	292860	TGGCATTGGATCAGACGACA	TGTTGCATGTTAGCTCACCCT	(ATA)8	24
scaffold_148_87	scaffold_148	464578	464610	CTCTAAGACGACACGAGCCC	GTGGCCTGTGTGAATGCAAT	(ATA)11	33
scaffold_148_109	scaffold_148	535243	535266	AGGTGCATGCTGAGCAAGAT	CGTCATGATGGGGAAGAGGG	(CTT)8	24
scaffold_148_143	scaffold_148	692564	692578	CTTCCCCTCCCTTCGACAAC	CCAAACATCCGAGTGAGCCT	(CAA)5	15
scaffold_149_3	scaffold_149	19718	19738	CGTCATATCCAAAACAATCCCCA	GGGCCAATGGTAATCCCCTC	(AAT)7	21	Drought_index,Seed_daidzein,Seed_genistein
scaffold_149_13	scaffold_149	79771	79785	AGGATTTTGGGTCAGGCTCG	TCAGCGGTACTTTCGGGAAG	(GAA)5	15	Drought_index,Seed_daidzein,Seed_genistein
scaffold_149_15	scaffold_149	122433	122447	AGGATTTTGGGTCAGGCTCG	TCAGCGGTACTTTCGGGAAG	(CTT)5	15	Drought_index,Seed_daidzein,Seed_genistein
scaffold_149_21	scaffold_149	162047	162061	GTGTTGCACTCAAGCACTCA	AGCAGAGTGAAAGAGACACCA	(TAT)5	15	Drought_index,Seed_daidzein,Seed_genistein
scaffold_149_73	scaffold_149	437995	438009	TGAGGCACAAAGCTTGAACC	GATCAAAGGCTTGCCTCCCT	(TTG)5	15	Drought_index,Seed_daidzein,Seed_genistein
scaffold_149_85	scaffold_149	494674	494688	TGAGGCACAAAGCTTGAACC	GATCAAAGGCTTGCCTCCCT	(ATC)5	15	Drought_index,Seed_daidzein,Seed_genistein
scaffold_1494_1	scaffold_1494	5360	5425	AGGTGTCAAATGTTCGTTTCTCA	GCCAGACAATGATTACACGTGT	(TTA)22	66
scaffold_1500_5	scaffold_1500	5450	5464	AGGTGTCAAATGTTCGTTTCTCA	GCCAGACAATGATTACACGTGT	(TAT)5	15
scaffold_1513_5	scaffold_1513	9677	9718	ACTTCGTCCACTTCGTCCAC	TGGTCGAAGTGGACGAACTG	(CTT)14	42
scaffold_1522_1	scaffold_1522	1	42	GCACACTCTGATGCTACGGT	TCCGCATGGCATGAGTTTCT	(AAT)14	42
scaffold_155_124	scaffold_155	520847	520861	AGGCACCCCACACTCTTAGA	TTTGGGAAGGAGCCTTGCTT	(TAT)5	15	Corn_earworm
scaffold_155_129	scaffold_155	565657	565677	CTTGGATGCTCCCGCTAGAG	GCGAGCGATTGAAAGCGAAG	(TTA)7	21	Corn_earworm
scaffold_155_171	scaffold_155	779944	779958	TTTGTGAGCTAGCTGGGGTG	TCATCTCAGTTGTGGCCACC	(TGA)5	15	Corn_earworm
scaffold_156_86	scaffold_156	319602	319616	AATGCGTTCCCTGAGCTTGA	TGGGCTGCCATTCAGAAACT	(TGA)5	15	Leaflet_chlorophyll,Leaflet_width,Phytoph,Plant_height,Pod_maturity,Reproductive_stage_length,Salt_tolerance,Seed_Leu,Seed_conglycinin_beta,Seed_glycitein,Seed_height,Seed_length,Seed_phytate,Seed_volume,Seed_weight,Seed_yield,Seed_yield_to_Plant_height_ratio,cqSeed
scaffold_156_177	scaffold_156	554447	554470	ACAGTCGGATCATGACGTGT	GGAGTTTCCCATATGGACACGT	(ATA)8	24	Leaflet_chlorophyll,Leaflet_width,Phytoph,Plant_height,Pod_maturity,Reproductive_stage_length,Salt_tolerance,Seed_Leu,Seed_conglycinin_beta,Seed_glycitein,Seed_height,Seed_length,Seed_phytate,Seed_volume,Seed_weight,Seed_yield,Seed_yield_to_Plant_height_ratio,cqSeed
scaffold_1564_1	scaffold_1564	1255	1269	GGGTTAACCAGTCTCCACCG	AGAGACTGCGTGTATGGGGA	(TAT)5	15
scaffold_1567_1	scaffold_1567	324	341	GGGTTAACCAGTCTCCACCG	AGAGACTGCGTGTATGGGGA	(AAT)6	18
scaffold_1576_1	scaffold_1576	2128	2142	CACTTCGTCCACTTCGTCCA	AGTTTGTGGCGTCGTTTTCG	(CTT)5	15
scaffold_1576_2	scaffold_1576	2353	2373	CACTTCGTCCACTTCGTCCA	AGTTTGTGGCGTCGTTTTCG	(TTC)7	21
scaffold_1587_1	scaffold_1587	6658	6672	CAATGGCAGCAACAACCCTC	TCCTTCTGCATGCTGCTTGA	(AAG)5	15
scaffold_159_137	scaffold_159	365206	365220	GCACGTCCTCAACAACAACC	GTCACCCATGTTCAGCTCCA	(CTC)5	15	Drought_tolerance,Flood_tolerance,Pubescence_density,Seed_daidzein,Seed_genistein,Seed_glycitein,Seed_isoflavone,Seed_weight
scaffold_159_170	scaffold_159	502036	502053	GTGTGCAAACAAGCCCTTCC	ACCGTAGCATCAGAGTGTGC	(ATC)6	18	Drought_tolerance,Flood_tolerance,Pubescence_density,Seed_daidzein,Seed_genistein,Seed_glycitein,Seed_isoflavone,Seed_weight
scaffold_1601_4	scaffold_1601	6648	6674	CACTTCGTCCACTTCGTCCA	TGGAGTGAACGAAGTGGACG	(CTT)9	27
scaffold_1601_5	scaffold_1601	6813	6836	CGTCCACTTCGTTCACTCCA	TGGACGAAGTGGACGAAGTG	(TTC)8	24
scaffold_1601_6	scaffold_1601	7200	7214	CACTTCGTCCACTTCGTCCA	TGAAGTGGACGAGTTGGACG	(CTT)5	15
scaffold_1601_9	scaffold_1601	7810	7824	CACTTCGTCCACTTCGTCCA	TGAAGTGGACGAGTTGGACG	(TTC)5	15
scaffold_1601_11	scaffold_1601	8231	8245	CTGCGTCCAATTCCTCCACT	ACGAAGTGGACGAAGTGGAC	(TCT)5	15
scaffold_162_131	scaffold_162	558016	558045	ACTCATGTTCTTGAAATCACCACA	TGTAAGACCCATGAAAAATATTTACCT	(ATT)10	30
scaffold_1624_2	scaffold_1624	969	983	CACTTCGTCCACTTCGTCCA	AAGTTGGCGAAGTGGACGAT	(TCT)5	15
scaffold_1624_4	scaffold_1624	1572	1586	TTCGTCTGCTTCTTCCGCTT	TGACGAAGTGGACGAAGTGG	(TCT)5	15
scaffold_1624_5	scaffold_1624	1839	1853	TTCGTCTGCTTCTTCCGCTT	TGACGAAGTGGACGAAGTGG	(TCT)5	15
scaffold_1624_6	scaffold_1624	5244	5261	TCCACTTCTTCCACTTCGCC	CGAAGAGGACGAAGAGGACG	(CTT)6	18
scaffold_1624_8	scaffold_1624	5616	5630	GCACTTCCTCCACTTCGTCA	GAAGAGGAAGACCAAGGGGC	(CTT)5	15
scaffold_1624_9	scaffold_1624	5979	6014	GCACTTCCTCCACTTCGTCA	GAAGAGGAAGACCAAGGGGC	(CTT)12	36
scaffold_1624_10	scaffold_1624	6351	6374	GTCCACATCGTCCACTTCGT	AAGCGGAAGAAGCAGACGAA	(TCT)8	24
scaffold_1624_12	scaffold_1624	6952	6966	CCACTTCGTCCACTTCCTCC	GGAGGAAGTTGGGGAAGTGG	(CTT)5	15
scaffold_1624_14	scaffold_1624	7353	7370	CCACTTCGTCCACTTCCTCC	GGAGGAAGTTGGGGAAGTGG	(CTT)6	18
scaffold_164_196	scaffold_164	675443	675463	AGAGTCCATTCAGCGGGTTG	CCGCACCACCTCCATAAACT	(AAT)7	21
scaffold_1647_2	scaffold_1647	298	312	GTGACAGCAGTAAGGAGGGC	TCCCAAGCACTTCTTCCTGC	(TAT)5	15
scaffold_1649_1	scaffold_1649	3168	3182	GTCCTAATCTCTCCAGCCGC	TGATGAGGCCACCAAATGCT	(TTC)5	15
scaffold_1657_3	scaffold_1657	3251	3265	AGGTGTCAAATGTTCGTTTCTCA	GCCAGACAATGATTACACGTGT	(TAT)5	15
scaffold_1680_2	scaffold_1680	5818	5832	GGGCAAGAGGCTGAAGAAGA	TTTCTTCTTCGTCCTCGCGC	(TAT)5	15
scaffold_1692_1	scaffold_1692	547	567	TAGGGGTTGGGATAGGGCTC	TGAGAGAACTGCACGGAACC	(TCT)7	21
scaffold_1692_2	scaffold_1692	1684	1698	ACCGCAATTGAAGGCTCAGA	TGTTGAAGCCGCTGCAGATA	(TCT)5	15
scaffold_1693_1	scaffold_1693	547	567	TAGGGGTTGGGATAGGGCTC	TGAGAGAACTGCACGGAACC	(TCT)7	21
scaffold_1693_2	scaffold_1693	1684	1698	ACCGCAATTGAAGGCTCAGA	TGTTGAAGCCGCTGCAGATA	(TCT)5	15
scaffold_17_110	scaffold_17	261992	262006	ACTGTCAAGCCATCCTTCGT	GTGATCCCAGCCTGTTGTGA	(ACA)5	15	Bean_pyralid,Canopy_wilt
scaffold_17_125	scaffold_17	295061	295075	TGGTTGTACCTAAGCAATCCTGA	TGTTCTTGCATGTGCCAGAA	(ATA)5	15	Bean_pyralid,Canopy_wilt
scaffold_17_179	scaffold_17	488980	488994	CCTCTTCCTTGAACGGGCAT	TCTTTCAACAACGCCGCAAG	(ATT)5	15	Bean_pyralid,Canopy_wilt
scaffold_17_268	scaffold_17	676287	676313	CAGCACCATGGGCAACTCTA	CGCGTTCAAGGGTTCTGTTG	(TAT)9	27	Canopy_wilt
scaffold_17_313	scaffold_17	816251	816265	GGAGGTTCTCTTGGTTCGGG	CCACCCAATGCTACTCCGTT	(GCG)5	15	Canopy_wilt
scaffold_17_368	scaffold_17	1016342	1016356	GGTGTGATCCTTGGCTTCCA	AGGTTCCTGAGCTTGACACG	(TCG)5	15	Canopy_wilt
scaffold_17_613	scaffold_17	1662917	1662931	CGCGAGACCCTCTTCTCTTC	CCACCAGTGAGAGAGAAAGCA	(TTG)5	15
scaffold_17_630	scaffold_17	1689407	1689421	CGCGAGACCCTCTTCTCTTC	CCACCAGTGAGAGAGAAAGCA	(CAA)5	15
scaffold_17_631	scaffold_17	1689937	1689951	CGCGAGACCCTCTTCTCTTC	CCACCAGTGAGAGAGAAAGCA	(TCC)5	15
scaffold_171_53	scaffold_171	279069	279089	TCGCTGGTGGGCCAAAATAT	AAGAAACCCCCAAGCTCGAG	(TGT)7	21
scaffold_171_55	scaffold_171	321252	321266	TTTTTCTTCAGCCTCCCGCC	AAGGACAGAAAAAGGGCGGG	(AAT)5	15
scaffold_171_57	scaffold_171	344471	344488	TTTTTCTTCAGCCTCCCGCC	AAGGACAGAAAAAGGGCGGG	(CAA)6	18
scaffold_171_58	scaffold_171	350045	350059	TTTTTCTTCAGCCTCCCGCC	AAGGACAGAAAAAGGGCGGG	(AAG)5	15
scaffold_171_87	scaffold_171	512336	512350	CGATTGAGACTGGTTGACCCA	CTACCTTTGGCTCGGGTCAG	(AAT)5	15
scaffold_171_116	scaffold_171	634023	634046	TGGAAGGCTGCACAGACAAA	TGTGCCACAAATGTGCCTTG	(CAA)8	24
scaffold_1720_1	scaffold_1720	1112	1132	CGTCCACTTCCTCCACTTCC	TGGACGAAGTGGACGAAGTG	(TCT)7	21
scaffold_173_15	scaffold_173	29366	29380	CGGTATGCATGACCGGAACT	TCTCCAACACTCAGGCGTTC	(TTA)5	15
scaffold_173_34	scaffold_173	108854	108886	GCTCACGCCGCTAAAAACAT	AGGGAGAAGACGCTTTGGTG	(ATT)11	33
scaffold_173_181	scaffold_173	731418	731435	TCATCGTCATCCTCAGCAGC	CCCCCAGCTGCTGATACAAA	(CAT)6	18
scaffold_1731_1	scaffold_1731	3481	3495	TGATGAGGCCACCAAATGCT	GTCCTAATCTCTCCAGCCGC	(GAA)5	15
scaffold_1734_1	scaffold_1734	142	156	TTCCGAAACTCCCTTGGTGG	AGTCTTGGCCCACAAACCAA	(TTA)5	15
scaffold_174_40	scaffold_174	92410	92424	CACCACAAATCTTCCCTTGCA	ACTCTGGCCATTAGGAAAGGA	(TAT)5	15
scaffold_174_43	scaffold_174	96769	96783	AGCTAGACACCTCCACACTCT	GCACCTGATAACCTTTGGGGA	(ATT)5	15
scaffold_174_58	scaffold_174	158209	158229	CTCCTCATGGCTGAACCCTC	ACGCCTTGCTCAACCAATTG	(AAG)7	21
scaffold_174_84	scaffold_174	198479	198502	GCAATTGCTATAGCCGACGT	CAGGGGCATGACACTAGGTG	(ATA)8	24
scaffold_174_239	scaffold_174	665344	665358	ACAGCACGGTGTAAAGAGGG	CGAAACACTCGGCGGTTTTT	(ATT)5	15
scaffold_175_29	scaffold_175	137147	137161	TGAGGATGAAGCGGAGGAGA	ATCTCGCCCGAACAGTTTGT	(GAA)5	15
scaffold_175_43	scaffold_175	231838	231852	TGAGGATGAAGCGGAGGAGA	ATCTCGCCCGAACAGTTTGT	(TTG)5	15
scaffold_175_53	scaffold_175	257851	257868	CCCACGGCTTCCCAAACTAT	TGTGAACACGACGGGTATGG	(CGA)6	18
scaffold_175_104	scaffold_175	495310	495324	CAACTCTGCCCGAACCTTCT	ACTCCTTGGTTGAGCAGAGC	(AGG)5	15
scaffold_175_141	scaffold_175	657128	657142	GGCAGAGGACGATTGCCATA	TGACGCAGGAGATCACGAAG	(AGG)5	15
scaffold_175_144	scaffold_175	692768	692782	AGAGCAAGAACTTTCACGGGA	GCCACAAGGGATGAACACCT	(TGT)5	15
scaffold_175_154	scaffold_175	737549	737566	AGAGCAAGAACTTTCACGGGA	GCCACAAGGGATGAACACCT	(ATC)6	18
scaffold_175_155	scaffold_175	739210	739224	AGAGCAAGAACTTTCACGGGA	GCCACAAGGGATGAACACCT	(ATG)5	15
scaffold_1765_2	scaffold_1765	3493	3516	TCGCCCACTTCTTCCACTTC	AGTGGAAGAAGCGGACGAAG	(CTT)8	24
scaffold_179_83	scaffold_179	355179	355196	GGGGGTCATCATCCACACAT	CCACATGATCGTTTCACCGC	(ATC)6	18
scaffold_179_87	scaffold_179	374523	374537	TGGTGACAGATCCTGGAGGT	AGCCGGTTCCACTTGATGAG	(GTT)5	15
scaffold_179_102	scaffold_179	616325	616345	GGGGGTCATCATCCACACAT	CACATGATCGTTTCACCGCG	(ATC)7	21
scaffold_1794_1	scaffold_1794	716	730	GTCAACTTCGTCCACCTCGT	TGACGAAGTGGACGAAGTGG	(CTT)5	15
scaffold_1794_2	scaffold_1794	959	973	GTCAACTTCGTCCACCTCGT	TGACGAAGTGGACGAAGTGG	(CTT)5	15
scaffold_183_22	scaffold_183	201783	201797	GGAGTGATTGATTCTCGCTGC	TCATCAGATCCTCGGCCAGA	(TAA)5	15
scaffold_183_30	scaffold_183	316154	316168	GCTCAACGTCAGTTTACCGC	AGCGGTACCAACGCATAGTC	(TTG)5	15
scaffold_183_47	scaffold_183	428837	428851	GCAACATGGGCCATGAAGTC	ACAACAGGCTCAGCAGGATC	(ATC)5	15
scaffold_183_51	scaffold_183	507408	507425	ACTGTGCAAATTTCTCTCAACCT	TTATTGTCAGAGCGGCTGCA	(TTA)6	18
scaffold_183_77	scaffold_183	614371	614385	GCAGCTTCAGTGCTTTTGTGA	AGGGCAAGTTGGGCAATACA	(TCT)5	15
scaffold_183_78	scaffold_183	614748	614762	TTCTTGGGTCAATTCCGGCA	TCTCAAGATGCTCTGCTGGC	(TGT)5	15
scaffold_183_91	scaffold_183	658857	658874	TTCTTGGGTCAATTCCGGCA	TCTCAAGATGCTCTGCTGGC	(AAT)6	18
scaffold_183_101	scaffold_183	710455	710472	CCTGACTTCTGCCCTTCCTG	ATGCTCCAGCTCCTCCACTA	(GAT)6	18
scaffold_184_46	scaffold_184	156395	156409	GTGCTGGTGCTGATACTGGT	TCTCACCCCAAATCCAAGCC	(GTG)5	15	Drought_tolerance,Pubescence_density,Seed_oil,Seed_yield
scaffold_189_5	scaffold_189	22684	22698	GCGCCACTCCTCTCTTTTCT	CTTCCTCCTTCACCGCGAAT	(TTC)5	15	Leaflet_trigonelline_dry,Leaflet_trigonelline_fresh,Plant_height,Pod_maturity,SDS,Seed_yield,Seed_yield_to_Plant_height_ratio,Stem_strength_main
scaffold_189_35	scaffold_189	137012	137032	ACCCTCAAATCCACTCAAATCCA	TGTTGGGTGTATTTGGGGGAG	(TTA)7	21	Leaflet_trigonelline_dry,Leaflet_trigonelline_fresh,Plant_height,Pod_maturity,SDS,Seed_yield,Seed_yield_to_Plant_height_ratio,Stem_strength_main
scaffold_1896_1	scaffold_1896	1285	1299	AACCTCCAAGTGCGAACCAA	CGGCGGAATTTCTTGCTGAC	(AAT)5	15
scaffold_191_3	scaffold_191	15241	15255	TGGTGAAGGAGGAGGAGGAG	CGTGGCAGGTAAGTGCAGTA	(AGG)5	15
scaffold_191_20	scaffold_191	128093	128113	TGGTGAAGGAGGAGGAGGAG	CGTGGCAGGTAAGTGCAGTA	(AAG)7	21
scaffold_191_27	scaffold_191	162249	162269	AACTCAAATGCAAACGGGGC	TGTTGCTTGTTGGGTGGTTG	(ACA)7	21
scaffold_191_48	scaffold_191	319952	319969	GCGGGAGGCTGAAGAAGAAA	TCATCCTCGCGCCTCTTTTT	(TAT)6	18
scaffold_191_56	scaffold_191	349396	349410	AACTCGCACCTAACCGTACG	TCGTCCTCTTTGACCAACCG	(CTT)5	15
scaffold_191_115	scaffold_191	641056	641076	GTGCCTACCTGCAACTCGAT	GGGTATCCGTGGGTTTCAC	(AAT)7	21
scaffold_191_118	scaffold_191	649585	649605	GTGCCTACCTGCAACTCGAT	GGGTATCCGTGGGTTTCAC	(AAT)7	21
scaffold_1928_3	scaffold_1928	4269	4313	TGTTACATCGTGAGACCATGGT	ACGCAGTTTCAAGAAAGTGGT	(TTA)15	45
scaffold_1929_1	scaffold_1929	149	193	TGTAGCAGCCACACCTCAAG	GGACCAGGTGAACCCTCTTG	(ATA)15	45
scaffold_196_19	scaffold_196	142101	142115	GGAGCAGTGATGGTTCATGC	TGATGCTGCTAGAAACAGGCA	(TAT)5	15
scaffold_196_23	scaffold_196	174170	174184	CGCGAGACCCTCTTCTCTTC	TCAAAAGGTGAGTTCGTCGGA	(TGT)5	15
scaffold_196_72	scaffold_196	403487	403501	TGACAGGGCAAAAGTTCAGGT	CCGACGCTCAAGTCAGATGT	(AAT)5	15
scaffold_196_86	scaffold_196	556792	556806	AAAAGAGGCGCGAGGATGAA	TTGCGTTTCTTGAAACCCGG	(TAT)5	15
scaffold_197_8	scaffold_197	38563	38580	TGAGCCATGTGAATGCTCCA	ACTCTACACCTCCCCACTGT	(TAT)6	18
scaffold_197_23	scaffold_197	84023	84055	CCACTTAGTGAGCCAACCCA	GAGCCAACCCGTTTAACCCA	(ATA)11	33
scaffold_197_37	scaffold_197	118186	118206	GGTCCTCCAAAACAAACGGC	TTCGACGTGGAAGACAGTGG	(TAA)7	21
scaffold_197_38	scaffold_197	118326	118343	GGTCCTCCAAAACAAACGGC	TTCGACGTGGAAGACAGTGG	(TAA)6	18
scaffold_197_41	scaffold_197	120442	120456	TTCGACGTGGAAGACAGTGG	GGTCCTCCAAAACAAACGGC	(TAA)5	15
scaffold_197_76	scaffold_197	327436	327450	CAACTCTGCCCGAACCTTCT	TGCTGTTGGGACTGGCATAG	(GAG)5	15
scaffold_197_94	scaffold_197	402954	402968	TCTGCAATGGCTTTTCAAAGTCT	AGGTTTTCTAACTCTTCTAGCGGA	(AAT)5	15
scaffold_197_119	scaffold_197	475351	475368	ATCCTTGCGAACATGGCTCA	TGCAAACAAGCACTTCCACT	(GAT)6	18
scaffold_197_147	scaffold_197	600035	600049	AGTACCCATCTCCTCCACCC	GTAAACTGGGGGTGGTGGAG	(CCA)5	15
scaffold_198_10	scaffold_198	56971	56985	TCACCGGTGACAGAGAAAGC	TATCTTAGCGCGCGAGACTC	(CAA)5	15
scaffold_198_211	scaffold_198	648131	648151	AGAGGGAGAGGACCAACACA	TGCCCTCTGTGGATGGACTA	(GAT)7	21
scaffold_1997_1	scaffold_1997	58	75	ATGGGAAGGGGAAGAGTGGA	TCGGCATCACAAAGAACGGA	(TAA)6	18
scaffold_200_41	scaffold_200	196668	196682	TCAGAAGTGTAGGAGCCCGA	ACCTACTGTCTCGTGGTGGA	(AGG)5	15	Necrosis_root_Mn_induced
scaffold_200_72	scaffold_200	425756	425770	TGAGGGTTGTTGTTGCCACT	GGAGTTGCAGAACGTTGCTC	(TTC)5	15	Necrosis_root_Mn_induced
scaffold_200_73	scaffold_200	430555	430569	TAGTGTGTGCTACTGCGTGG	GTTGCTCCATTGAAGCTGGC	(AAC)5	15	Necrosis_root_Mn_induced
scaffold_200_80	scaffold_200	508406	508420	GGGAGCAGTAAACCGAGGAG	GCTAAGCTGCACAATCTGTCA	(TTA)5	15	Necrosis_root_Mn_induced
scaffold_2002_2	scaffold_2002	3663	3677	AGATTTGTGGGAGCACACTT	TTGACCTAATGCAGCCTCCC	(ATT)5	15
scaffold_2005_1	scaffold_2005	1385	1399	ATGTACTTGCGTCCACAGGG	CCTACCCACTTAACGCCGTT	(AAT)5	15
scaffold_203_126	scaffold_203	519956	519970	AAGCACCACCACCACATCTT	TGGAACTGTTGGGGAGGAGA	(TTA)5	15
scaffold_203_148	scaffold_203	586509	586523	GGGTCATTAAAGGCCCACGA	GCCAATTTTGCTGACCGGTT	(AAG)5	15
scaffold_204_133	scaffold_204	352846	352860	TCCGCCATAGCTCGACAATC	ACACACCACACACAAGCAGA	(ATT)5	15
scaffold_204_138	scaffold_204	372959	372976	GGGTGGTCCATTCGAGGAAG	GTCCTTCCTCTTCCTTGCCC	(TAA)6	18
scaffold_204_153	scaffold_204	418589	418609	TGTGTGAACCTTGAACTGGAA	TCCCTTGGTAGAGAGAGCCT	(TAC)7	21
scaffold_204_156	scaffold_204	438915	438929	GGAGGTCTGCACAACCTCAA	AGGTACATGGGAGCTAGGGG	(CAA)5	15
scaffold_205_53	scaffold_205	228778	228801	GGAGCCCAATCTCTCACAGG	AGACAGGTGGTTGCTCATGA	(ATC)8	24	Rag,Seed_daidzein,Seed_genistein,Seed_isoflavone,Seed_protein,Seed_yield,Seed_yield_to_Plant_height_ratio
scaffold_205_91	scaffold_205	357902	357916	TATTCCGCCACAGTACTCGC	GCGGCGTTTTTGTCTTCTGT	(AGA)5	15	Rag,Seed_daidzein,Seed_genistein,Seed_isoflavone,Seed_protein,Seed_yield,Seed_yield_to_Plant_height_ratio
scaffold_2056_1	scaffold_2056	855	881	AGAGAATAGATAAGGCAACCAAGA	ACAAATAAGAGGTTCTCCAACTCCT	(AAT)9	27
scaffold_2056_2	scaffold_2056	1016	1030	TGGGACATAGTTCTGGGTCA	ACACGTTACTATAGGTTGATCACA	(TAT)5	15
scaffold_2058_1	scaffold_2058	855	881	AGAGAATAGATAAGGCAACCAAGA	ACAAATAAGAGGTTCTCCAACTCCT	(AAT)9	27
scaffold_2058_2	scaffold_2058	1016	1030	TGGGACATAGTTCTGGGTCA	ACACGTTACTATAGGTTGATCACA	(TAT)5	15
scaffold_206_42	scaffold_206	228567	228581	GGCATCGCCGGTCTATTTTG	CCATGCATTCCATACGGGGA	(TTC)5	15	Pod_maturity,Seed_abortion,Seed_linoleic,Seed_oleic,Seed_set
scaffold_206_46	scaffold_206	237116	237130	GGCATCGCCGGTCTATTTTG	CCATGCATTCCATACGGGGA	(TTC)5	15	Pod_maturity,Seed_abortion,Seed_linoleic,Seed_oleic,Seed_set
scaffold_206_96	scaffold_206	549173	549187	TCTGCCACGTTGCTTCTTCA	TCCTGGGAGGGGTGTTAACA	(ATT)5	15
scaffold_206_97	scaffold_206	550792	550809	TGGGAATGCCATGGATGACC	CTCTGTCACGTTGCTTGTGC	(TTA)6	18
scaffold_2097_1	scaffold_2097	108	128	AGAAGGGTGTTGTGTGGCTT	TAACGACGATCATCGCAGGT	(AAT)7	21
scaffold_214_5	scaffold_214	21908	21922	CCATTTCCTGAGTCACGGCT	GGCACAAGGTAGGGAAGACC	(TTG)5	15
scaffold_214_7	scaffold_214	28936	28950	ACGGAGATGCATCACACCAA	ACCCGTTTCGACCATCAACT	(AAT)5	15
scaffold_214_8	scaffold_214	32459	32473	ACGGAGATGCATCACACCAA	ACCCGTTTCGACCATCAACT	(AAT)5	15
scaffold_214_30	scaffold_214	226124	226138	CATCCAGATGGGTTTGCGTT	GGCGCGAGGATGAAGAAGAA	(TGA)5	15
scaffold_214_31	scaffold_214	226571	226588	CATCCAGATGGGTTTGCGTT	GGCGCGAGGATGAAGAAGAA	(AAT)6	18
scaffold_214_76	scaffold_214	526180	526194	GTTGGCCAACCTGTATCTCCA	GGTGGAAACCTCACCCAAGT	(TCT)5	15
scaffold_214_94	scaffold_214	654230	654247	ATTGTGGCGAAGATGAGGCA	TCATCTCTGTTGTGGCCACC	(GAT)6	18
scaffold_2142_3	scaffold_2142	2467	2481	CGAGGCGAAATCTCTCCTCC	AAATAGGAGAGCCCATCGCG	(AGA)5	15
scaffold_2151_1	scaffold_2151	101	130	GCGTCGTTTTTCGGTGTTCA	TCATCTCTGTTGTGGCCACC	(TCT)10	30
scaffold_216_14	scaffold_216	47017	47031	CAAGGTGCATCCCATCCACT	GATGATGGAGCGTGGACGAT	(AAG)5	15
scaffold_2230_2	scaffold_2230	298	312	CGTCGACTTGGTCCACTTCA	GCGAAGTGGACGAAGGAGAA	(ATA)5	15
scaffold_2240_2	scaffold_2240	1790	1807	GTTGTGGTGGTCTGAGGGAG	ACTTGTTCCCGGTTCCGATC	(AAT)6	18
scaffold_2242_1	scaffold_2242	471	494	GTTGTGGTGGTCTGAGGGAG	ACTTGTTCCCGGTTCCGATC	(ATA)8	24
scaffold_228_8	scaffold_228	18882	18896	ACGAAGGACAAGAGCACGAA	TATCTTAGCGCGCGATACCC	(AAC)5	15
scaffold_228_73	scaffold_228	317435	317449	ACAACCGTCACCTACCCAAC	TTGTGAAGTGGATGGACCGG	(ACA)5	15
scaffold_229_20	scaffold_229	80096	80113	ATGTTTGTCATCGACGCCCT	CCGGATACTTCCAACCGCTT	(TTA)6	18
scaffold_236_82	scaffold_236	219877	219918	GGGTGAGTTGGTCTCTTGCT	GGCCTACGTGGTATGGTCAG	(ATA)14	42	First_flower,Lodging,Phytoph,Plant_height_to_Lodging_ratio,Pod_maturity,Pod_weight,SCN,Seed_daidzein,Seed_genistein,Seed_oil,Seed_set,Seed_weight
scaffold_238_49	scaffold_238	124848	124871	GCATCACCTCCATCCAATGC	CGAGTGCACAATCCGCCATA	(TAA)8	24	Common_cutworm,Corn_earworm,Drought_index,First_flower,Leaflet_area,Leaflet_width,Plant_height,Pod_maturity,Reproductive_stage_length,Seed_Glu,Seed_Leu,Seed_abortion,Seed_height,Seed_length,Seed_oligosaccharide,Seed_protein,Seed_set,Seed_sucrose,Seed_volume,Seed_width,Seed_yield
scaffold_238_140	scaffold_238	354098	354118	TGTTGGTTCATGAGCAGCGA	CCTCTTCCTTGACCACGTCC	(AGA)7	21	Common_cutworm,Corn_earworm,Drought_index,First_flower,Leaflet_area,Leaflet_width,Plant_height,Pod_maturity,Reproductive_stage_length,Seed_Glu,Seed_Leu,Seed_abortion,Seed_height,Seed_length,Seed_oligosaccharide,Seed_protein,Seed_set,Seed_sucrose,Seed_volume,Seed_width,Seed_yield
scaffold_2403_1	scaffold_2403	1351	1365	GAATGGTGCAGGTGAGTGGA	GAAGTCAGAGTGGGTGTGCA	(ATA)5	15
scaffold_2406_1	scaffold_2406	132	155	GAATGGTGCAGGTGAGTGGA	GAAGTCAGAGTGGGTGTGCA	(AAT)8	24
scaffold_248_49	scaffold_248	279492	279506	CCGTTGTGATGGAGAGCCTT	CTTTGGTTCTTTGGAGGCGC	(GAA)5	15
scaffold_248_51	scaffold_248	283206	283220	TGCCAACCAGAGTGCAGAAA	AAACAGGTCCAAGCCCACTT	(GAA)5	15
scaffold_248_60	scaffold_248	362133	362147	CTTGTGCCTTGCAAACCTCC	AGGCAGTCTCAAGAACAGGC	(CAT)5	15
scaffold_248_83	scaffold_248	443376	443390	ACCGAGGCAAAAAGGGGTAG	CTACTGCCTCGGTTCAGGTC	(ATA)5	15
scaffold_248_111	scaffold_248	557871	557885	TTTATTGCAGGTCCACCCCC	CTGAAACGCTCCTCCTCCTC	(GAG)5	15
scaffold_248_112	scaffold_248	558553	558567	TTCGGCTCCTTCCATTGCAT	CCGAACGGTTGAGCAAAAGG	(AAT)5	15
scaffold_250_9	scaffold_250	54316	54330	CTGGAGCCATCTCATCCGAC	TATGGCGTTGAGGAGGAGGA	(CTC)5	15
scaffold_250_27	scaffold_250	139837	139851	ATCAAAGCGGTCACCCATGT	TCCTCCTCCTCAACGCCATA	(GAG)5	15
scaffold_250_91	scaffold_250	457303	457320	TCTTTTCCCCCTTACACCGC	GTGGCTTCGGCTTGTTCTTG	(AGA)6	18
scaffold_2504_5	scaffold_2504	1858	1872	GGGGAGTGCTGATGTGGAAA	ATTTCTCCTACCCCTCCCCC	(GAG)5	15
scaffold_254_94	scaffold_254	265110	265124	ACTGTCCCCTCTACCAGACC	TGTGCAGGAGAGAGAAAACAGT	(TTG)5	15
scaffold_254_107	scaffold_254	283082	283096	TGTTGTTGTTCATGTTGTTGGTG	ACCAGCAAGAAGAACAAAAGGA	(TTC)5	15
scaffold_254_108	scaffold_254	283428	283451	TGTTGTTGTTCATGTTGTTGGTG	ACCAGCAAGAAGAACAAAAGGA	(TTG)8	24
scaffold_254_109	scaffold_254	283792	283806	TCCTTTTGTTCTTCTTGCTGGT	ACAACAACAACAACAACAACAACA	(TTG)5	15
scaffold_254_110	scaffold_254	284121	284135	TGTTGTTGATGTTGCTGTTCTCT	ACCAACAAGAAGAACAAAAGGAACA	(TTC)5	15
scaffold_2543_1	scaffold_2543	1834	1848	ACTCTACACCTCCCCACTATT	TCTGAACCATGTGAATGCTCCA	(ATA)5	15
scaffold_2544_1	scaffold_2544	249	263	CGTCAACAATTTCCGCAACG	TGGAGCTCTTGGGCATGATG	(AAT)5	15
scaffold_255_4	scaffold_255	9456	9470	CGCGTTCAACGTCCAATCAC	AGGGTAACACGCGCTAAGAT	(TTG)5	15
scaffold_255_66	scaffold_255	193472	193486	GCACGCGATACCCTCTTCTA	GTGTTGCCACCAGTGAGAGA	(TTG)5	15
scaffold_255_76	scaffold_255	255421	255438	ACATGGTGCACGCTGATGTA	GAGGTGAGGTTCTGGAGCAC	(ATA)6	18
scaffold_255_78	scaffold_255	276534	276548	ACGCGAGACCTTCTTCTCTTC	TGAAGGACACGAGCACGAAA	(TTG)5	15
scaffold_256_17	scaffold_256	89785	89799	GTTTTGGGTGGGCACGAAAG	CTTTGCGACTTTCCCGAACC	(TGT)5	15
scaffold_256_26	scaffold_256	153172	153186	GTTTTGGGTGGGCACGAAAG	CTTTGCGACTTTCCCGAACC	(GAA)5	15
scaffold_256_34	scaffold_256	198568	198582	GTTTTGGGTGGGCACGAAAG	CTTTGCGACTTTCCCGAACC	(CAA)5	15
scaffold_256_55	scaffold_256	270401	270427	AGTGGGCAATACAGGAGCAC	GAGCGCATGAATGAACGCTT	(TGT)9	27
scaffold_256_84	scaffold_256	369198	369215	TGCAGGATGTCAAGTGCCAA	TGAGCACCCTTCCGTTAACC	(TTA)6	18
scaffold_2585_1	scaffold_2585	384	398	TGAGGTGGCTTCACGAAGTC	ATCACACCACGAAAGGTCCC	(GCC)5	15
scaffold_259_68	scaffold_259	383696	383710	GATCCTCTCCGTGTCCGTTC	CTCCATAACTGAGCTGCGGT	(GAA)5	15
scaffold_259_88	scaffold_259	501966	501992	ATGGGAAGGGGAAGAGTGGA	TCGGCATCACAAAGAACGGA	(TAA)9	27
scaffold_260_11	scaffold_260	84439	84453	ACATTGGTCACCCGCATCTT	GTGGGTTACGCTGAGGTTCA	(ACC)5	15
scaffold_260_41	scaffold_260	198861	198875	AAAACGTCGAATGCCCCAAC	CAGAGAAGAGGGTCTCACGC	(TTG)5	15
scaffold_2619_1	scaffold_2619	1578	1592	GCACACTCTGATGCTACGGT	TCCGCATGGCATGAGTTTCT	(ATC)5	15
scaffold_262_69	scaffold_262	453974	453988	CCCGTATAAGACCATCGGGC	ATTGACCTTGGGAGCTCTGC	(CCT)5	15	Seed_tocopherol_gamma,Seed_weight
scaffold_263_19	scaffold_263	152666	152680	AGGGGTTGGACTGAAGGAGA	CAACCACAGGAAGCCAATGC	(TAA)5	15
scaffold_263_31	scaffold_263	215138	215152	AGAACCTTTGCCACCAACCA	GAAGACAGGTGTGACCAGCA	(AGA)5	15
scaffold_263_33	scaffold_263	224351	224365	TGCATGTAGAAAGTGGCACCA	GAAAGTGGAAGCCAGGTGGA	(AGA)5	15
scaffold_263_39	scaffold_263	243112	243138	TGTGGCTGCTACTAGGAGGT	AGCCAGGCATGAATTGTGGA	(TTG)9	27
scaffold_263_42	scaffold_263	266321	266335	AAACCGCGTGTATGGGGAAT	CAACCAGTCTCCACCGTCAA	(AAT)5	15
scaffold_2673_2	scaffold_2673	867	893	ACTTTCGATGTTACTTGTTTGCTGT	AGGCAAATGACAGGTTCTCCA	(AAT)9	27
scaffold_268_163	scaffold_268	440289	440303	TATGGAAGGGGAGGAGGTGG	AATGGCCACAAGGGAAGCTT	(ATA)5	15
scaffold_272_10	scaffold_272	36603	36617	TGAGACCGAACACCCCACTA	CTTGTGAGCGATCGGTCTGT	(AGA)5	15
scaffold_272_82	scaffold_272	372351	372368	GGGGGTAGCAAGGCCTAAAA	GGTCCCACAAACGATGGACT	(AAG)6	18
scaffold_273_67	scaffold_273	145367	145384	GTCAAGTTGGTGGGTCAACC	ACCAACTCGACTCACCTTTGA	(ATT)6	18	Drought_index,Seed_Glu,Seed_Phe,Seed_daidzein,Seed_isoflavone,Seed_stearic
scaffold_273_137	scaffold_273	338451	338465	TCCTTGCCAGTGTTGGTGTT	CAAAAGCCTGGCCTTTTCCC	(CAT)5	15	Drought_index,Seed_Glu,Seed_Phe,Seed_daidzein,Seed_isoflavone,Seed_stearic
scaffold_276_78	scaffold_276	303947	303961	AACGGTGCAAATGCCACTTC	TGGTGGTCGCGACATAACAA	(TAT)5	15
scaffold_276_105	scaffold_276	400462	400479	TTCCTCATCCCGCTTGTTCC	CGGTAGAAACCCTCACACCA	(ATC)6	18
scaffold_276_129	scaffold_276	451911	451925	CTGTTGTTGGAACTGGCACG	TGCTGTTGGGACTGGCATAG	(AGG)5	15
scaffold_2760_1	scaffold_2760	1	60	TGAAACCAAAAGGAACTCGCT	AGGTCTTGTGTTTGTCGGAGT	(TAT)20	60
scaffold_2766_1	scaffold_2766	269	283	GGATAGTGGAGAGGTGTAGGGT	GCTTCTGCACCTTCCCACTA	(TTA)5	15
scaffold_2774_1	scaffold_2774	19	33	GTGTGATCGCTCGCATTGTC	AGCGATCACACGTGTGCTTA	(CTG)5	15
scaffold_278_84	scaffold_278	314508	314525	GTGTGCGAGACCCTCTTCTT	GCAGAATGCGCCTATGAAGG	(TTG)6	18
scaffold_279_13	scaffold_279	61609	61629	GATAGTGGTGGTGGTGGTGG	CCCTCACCCCTTTTGCAGAT	(GTG)7	21	Branching,Leaflet_shape,Phytoph,Plant_height,Pod_number,Pod_wall_width,Sclero,Seed_genistein,Seed_glycitein,Seed_oil,Seed_weight
scaffold_2796_1	scaffold_2796	311	325	GGGCAAGAGGCTGAAGAAGA	TTTCTTCTTCGTCCTCGCGC	(ATA)5	15
scaffold_286_13	scaffold_286	76220	76237	CCGACTCACCACGGGTTTAA	TGAGCCAATTTTGACCCGGT	(AAT)6	18	Leaflet_chlorophyll,Leaflet_shape,Leaflet_width,Root_morphology
scaffold_286_87	scaffold_286	407016	407036	GATGGATCAGCAGGCTACCC	ATGGAGGCAAGGATGAAGGC	(TCT)7	21	Leaflet_chlorophyll,Leaflet_shape,Leaflet_width,Root_morphology
scaffold_286_98	scaffold_286	470454	470468	GTATGGGTCAAGGGCAAGCT	TTTAGCGAGTTGGCCAACCT	(AAG)5	15	Leaflet_chlorophyll,Leaflet_shape,Leaflet_width,Root_morphology
scaffold_2893_2	scaffold_2893	1274	1291	TCAGTTTGGTTGAGGCCGTT	ACTCTCTGCCGCAACACTAC	(TTA)6	18
scaffold_2908_1	scaffold_2908	1003	1050	TCTGATTGAAAGAAGCAAACCCG	GTTTATCCCAACAAACTCCCCC	(AAT)16	48
scaffold_291_22	scaffold_291	79565	79579	CCCATTCAACCCGAGGTTCA	AGGCATCGGTTTCGTAGCAA	(ATT)5	15	Fe_effic,Flower_number,Leaflet_width,Pod_wall_to_Pod_weight_ratio,Sclero,Seed_Asp,Seed_Glu,Seed_Ile,Seed_Leu,Seed_Trp,Seed_coat_cracking,Seed_isoflavone,Seed_oil,Seed_weight
scaffold_291_60	scaffold_291	224744	224761	GTATTTTGCCTCGGGTCCCA	TCGCACAATAGGCTTCGGTT	(AAG)6	18	Fe_effic,Flower_number,Leaflet_width,Pod_wall_to_Pod_weight_ratio,Sclero,Seed_Asp,Seed_Glu,Seed_Ile,Seed_Leu,Seed_Trp,Seed_coat_cracking,Seed_isoflavone,Seed_oil,Seed_weight
scaffold_291_84	scaffold_291	312431	312445	GTGTTTCTTCCACGAGTGCG	GACGAAGACAAGCACCCTCA	(TAA)5	15	Fe_effic,Flower_number,Leaflet_width,Pod_wall_to_Pod_weight_ratio,Sclero,Seed_Asp,Seed_Glu,Seed_Ile,Seed_Leu,Seed_Trp,Seed_coat_cracking,Seed_isoflavone,Seed_oil,Seed_weight
scaffold_291_118	scaffold_291	430932	430946	CCCGTATAAGACCATCGGGC	GCTCTGCTCAACCAAGGAGT	(CCT)5	15	Fe_effic,Flower_number,Leaflet_width,Pod_wall_to_Pod_weight_ratio,Sclero,Seed_Asp,Seed_Glu,Seed_Ile,Seed_Leu,Seed_Trp,Seed_coat_cracking,Seed_isoflavone,Seed_oil,Seed_weight
scaffold_291_121	scaffold_291	437095	437115	GAGCCTCGTTCACAGGTTGA	CAATTCATGGGGGAGGCCTT	(TTG)7	21	Fe_effic,Flower_number,Leaflet_width,Pod_wall_to_Pod_weight_ratio,Sclero,Seed_Asp,Seed_Glu,Seed_Ile,Seed_Leu,Seed_Trp,Seed_coat_cracking,Seed_isoflavone,Seed_oil,Seed_weight
scaffold_293_2	scaffold_293	12268	12288	CTTGTGTGAGCACCAAAGGC	GGTCTGGCCTCTTGCAATCT	(CAA)7	21
scaffold_293_6	scaffold_293	25563	25577	TTGGCCTGCAACAATTTCGG	GGCTTCAACCTTGAACACCC	(AAG)5	15
scaffold_293_7	scaffold_293	25870	25884	AGGTTGGGTGTTCAAGGTTGA	TGTACTACCTTCCCCACCTGA	(GAA)5	15
scaffold_293_10	scaffold_293	63284	63301	GGGTGCTCATTCTCAGGGTC	GGACTTTGGGGTATGGGTGG	(TAA)6	18
scaffold_300_14	scaffold_300	49707	49721	GTCGACAAGACGAGAAGCCA	TCCATTGCACTGCACCTAGT	(GTT)5	15
scaffold_300_66	scaffold_300	207469	207486	TGCTTACTTCGTCCCGATGT	AGCGACGTTAAGTCCATGCT	(TTA)6	18
scaffold_300_83	scaffold_300	352532	352549	GCCCTGCTTGCTCAAAACAA	GTTGGGACGAAACTGGTTGC	(ACA)6	18
scaffold_300_85	scaffold_300	363549	363572	GACCTTGTCCCATGCTTGGA	GTCAATGTGCAATGCCCGAG	(TGT)8	24
scaffold_300_88	scaffold_300	379164	379187	GCGCAAGACCCTCTTCTCTT	TCAAAAGGTGGGTTCGTCGA	(TTG)8	24
scaffold_3004_1	scaffold_3004	1	42	GTGTGATCGCTCGCATTGTC	AGCGATCACACGTGTGCTTA	(ATT)14	42
scaffold_304_51	scaffold_304	240971	240985	AGACGACAAAGATGCGGGAG	GCGCTTCCCTACGAAACAAC	(TCT)5	15
scaffold_3053_2	scaffold_3053	404	421	GTCCTAATCTCTCCAGCCGC	TGATGAGGCCACCAAATGCT	(ATT)6	18
scaffold_306_34	scaffold_306	220751	220765	TCGGGGAGGTGGATCAGAAT	GTCATTGCGTCAATCGGAGC	(CGG)5	15
scaffold_306_36	scaffold_306	232206	232220	CCAGTGATGAAGGAGGTGGT	ACCTGTACTGGACTCACCCA	(GAA)5	15
scaffold_308_47	scaffold_308	192793	192807	CCCGTATAAGACCATCGGGC	ATTGACCTTGGGAGCTCTGC	(CCT)5	15	Seed_length
scaffold_309_102	scaffold_309	333723	333737	TTTTGGCACGTGGTCGATTT	TCGTTCCCTAAATTTTGTCCCCT	(ATA)5	15
scaffold_309_116	scaffold_309	363301	363351	CCCTGGCACCATCAAGAAGT	GCAAGTGGGCAACGCAATAA	(AGT)17	51
scaffold_309_122	scaffold_309	378278	378292	AGGTTGAGACAAGTGAGAAAGCA	GGTACAGTTCACGTCTGCCA	(ATA)5	15
scaffold_309_131	scaffold_309	399031	399054	TGAGGATAGTGGGGAGGTGT	CCACCGTCCCAAGTGTTTCT	(ATA)8	24
scaffold_3113_1	scaffold_3113	409	426	AGGTGTCAAATGTTCGTTTCTCA	GCCAGACAATGATTACACGTGT	(TAT)6	18
scaffold_312_45	scaffold_312	199431	199451	AAATCAAGGCCACCAGAGCT	TATACCCGGGTCTGAGTGCA	(ATA)7	21
scaffold_312_60	scaffold_312	256204	256218	ACCGATTGCCAACGACTCTT	TGAGGGTCGTCGGTTCAAAG	(CCA)5	15
scaffold_312_89	scaffold_312	363562	363576	CAACGTCACCCGATCTGGAA	GCACGAGATTGCAACGAGAC	(TAA)5	15
scaffold_312_90	scaffold_312	363861	363875	CAACGTCACCCGATCTGGAA	GCACGAGATTGCAACGAGAC	(TAA)5	15
scaffold_313_6	scaffold_313	72261	72275	CCTTATGGCAGCTTCAGTGC	GGGCAAGTTGGGCAATTCAA	(TTG)5	15	Photoperiod_insensitivity,Seed_abortion,Seed_linoleic,Seed_oil,Seed_oleic,Seed_palmitic,Seed_set
scaffold_313_34	scaffold_313	260880	260894	TGGTGAAGGAGGAGGAGGAG	TCATCCGAGACGTGGTAGGT	(AGG)5	15	Photoperiod_insensitivity,Seed_abortion,Seed_linoleic,Seed_oil,Seed_oleic,Seed_palmitic,Seed_set
scaffold_313_35	scaffold_313	265381	265395	TCCATCCATTGCTCGCCTTT	GATGTTGGCGCAGAAGCTTT	(CAA)5	15	Photoperiod_insensitivity,Seed_abortion,Seed_linoleic,Seed_oil,Seed_oleic,Seed_palmitic,Seed_set
scaffold_313_54	scaffold_313	343428	343442	TTCACCACCATCTCGACACG	GTCTTGGCTGCTCAGGTCAT	(CCT)5	15	Photoperiod_insensitivity,Seed_abortion,Seed_linoleic,Seed_oil,Seed_oleic,Seed_palmitic,Seed_set
scaffold_3130_1	scaffold_3130	157	174	GTCAATGTGCAGTGCCCAAG	GACCTTGTCCCATGCTTGGA	(TTC)6	18
scaffold_3130_2	scaffold_3130	1030	1056	CCACTTCGTCCACTTCGTCA	TGGAAGAAGTGGACGACGTG	(TCT)9	27
scaffold_318_14	scaffold_318	36974	36991	TCTCTCAGATCCCACTCGCA	GTTAAGGGGTGGTGGAGGTG	(AAG)6	18
scaffold_318_40	scaffold_318	133741	133761	ATCCATCCAGATGCGTTTGC	GCGGGAGGCTGAAGAAGAAA	(AAT)7	21
scaffold_319_8	scaffold_319	67975	67992	TTGAGTGGGGAGGTGTAGGG	GCTTCTGCACCTCCTCACTA	(ATA)6	18	Pod_wall_weight,Seed_weight
scaffold_319_60	scaffold_319	228187	228201	GAAGTGGAAGTGAAGGCCGA	CCGAACGGCCTTACCAAAAT	(TTA)5	15	Pod_wall_weight,Seed_weight
scaffold_319_77	scaffold_319	265517	265540	AACATCCGTTGAAGGTGAAACG	CTCCCTCCACCACCATCAAC	(TAT)8	24	Pod_wall_weight,Seed_weight
scaffold_3204_1	scaffold_3204	194	211	CGTCAGAGAGTATTTGCAGTGC	AGCACGCTCATTCAAAAACGT	(ATA)6	18
scaffold_322_1	scaffold_322	1656	1673	TAGTTTCTCCTGCCTCACGC	CTCTCCTCCTCCCACCAGAA	(ATA)6	18
scaffold_322_67	scaffold_322	269169	269189	GCCGGGTTGAAATTTGACCC	AAATGAGTCACAACCCGCGA	(ATT)7	21
scaffold_323_12	scaffold_323	60996	61010	GCGGTTGGTAATTCACGCTC	TTCCCACAAACCCTAGTCGC	(TTC)5	15
scaffold_3253_1	scaffold_3253	429	443	AGAAGGGTGTTGTGTGGCTT	TAACGACGATCATCGCAGGT	(AGA)5	15
scaffold_326_15	scaffold_326	63173	63187	GTGCAGAAAAATCAGGCCCG	CCCAAACCCATTCGCGTTTT	(TTC)5	15	Seed_genistein,Stem_strength_main
scaffold_326_40	scaffold_326	155231	155245	AGCAAAGAAGAGGGTCTCGC	CGCGTTCAACGTCTAACCAC	(AAC)5	15	Seed_genistein,Stem_strength_main
scaffold_326_50	scaffold_326	170221	170235	AACGCCAGCCACATGAACTA	GGAGGTGGTCTTGATGGTGG	(TAA)5	15	Seed_genistein,Stem_strength_main
scaffold_3270_3	scaffold_3270	917	931	CTCCTCCACTTCGTGCACTT	TGACGAAGTGGACGAAGTGG	(TTC)5	15
scaffold_330_16	scaffold_330	101654	101668	ATCGAGAAGAGACTGCGTGT	CAACCAGTCTCCACCGTCAA	(AAT)5	15
scaffold_330_22	scaffold_330	183664	183678	CCCGTATAAGACCATCGGGC	ATTGACCTTGGGAGCTCTGC	(CCT)5	15
scaffold_332_5	scaffold_332	39983	39997	ACGATGTGAGTGAAGCGCTT	TGCTGTGGTGCTTGATGAGT	(ATC)5	15
scaffold_332_26	scaffold_332	122617	122631	GCACGCAAGGAAGAACACAC	TCTGTTGCCAAGACCTGTCC	(GAT)5	15
scaffold_332_35	scaffold_332	159641	159655	ATTGACCTTGGGAGCTCTGC	CTCCTCCTCCTCCTTCACCA	(AGG)5	15
scaffold_3338_1	scaffold_3338	161	175	ACCCGGACAACCTTCTCTTT	AGGAAATAGAAGGGCGCGAG	(ATT)5	15
scaffold_3347_1	scaffold_3347	45	68	TCCCCGAAAACAATGGCAGA	TCTGGGAATGCCACTTTGCA	(TTC)8	24
scaffold_3347_5	scaffold_3347	1007	1033	CCACTTCGTCCACTTCGTCA	TGGACGACGTGGAAGAAGTG	(CTT)9	27
scaffold_3347_6	scaffold_3347	1208	1225	CACGTCGTCCACTTCTTCCA	GGAGTGGAAGAAGCGAACGA	(CTT)6	18
scaffold_335_34	scaffold_335	222522	222539	TTATTGAGTCGTGGCACGCT	CGGGGGAGGAAAGATCGATG	(AAT)6	18
scaffold_335_35	scaffold_335	222920	222934	TTATTGAGTCGTGGCACGCT	CGGGGGAGGAAAGATCGATG	(CCT)5	15
scaffold_335_61	scaffold_335	338093	338107	TTATTGAGTCGTGGCACGCT	CGGGGGAGGAAAGATCGATG	(GAA)5	15
scaffold_336_13	scaffold_336	149002	149016	TGAGGGTAATACGTGGCTGC	ACGAAGCACATGGGAGGAAG	(TCT)5	15
scaffold_336_15	scaffold_336	179223	179237	GGTGGCCACTGTTGAGATGA	CCAGCTCTACTGCCCTATGC	(GAT)5	15
scaffold_336_31	scaffold_336	303682	303696	TGGTGAAGGAGGAGGAGGAG	TTCGTTCATCCGAGACGTGG	(AGG)5	15
scaffold_337_66	scaffold_337	311524	311553	TCAATGGAGGAAGGTGGTGC	GACGTGTGACAGGAAGAGCA	(AAT)10	30
scaffold_345_44	scaffold_345	185891	185938	TCCCCAAATCGCGATTTCGA	TACTTGCGTAACGTGGCAGT	(ATT)16	48	Pod_borer,Sclero,Seed_yield
scaffold_345_46	scaffold_345	210803	210826	TCCACCCAAGTAAGTCAAGCA	CCTTTCCTAACTCCACCCACA	(TCT)8	24	Pod_borer,Sclero,Seed_yield
scaffold_345_58	scaffold_345	246368	246382	GGCTTTGAGAACTTGGCGTG	TGAACACCTCCTCCGAATGC	(TTG)5	15	Pod_borer,Sclero,Seed_yield
scaffold_3451_1	scaffold_3451	735	761	TTTCGCAAAAACGATGCACG	CCCTCAAAAGTTCACCTCAACG	(TAA)9	27
scaffold_346_20	scaffold_346	148587	148601	ATGACAGATTGCAGGAGGCC	CGCTGGTGGGCCAAAATATG	(GAT)5	15	Internode_length,Phytoph,SCN,Seed_coat_color,Seed_oil
scaffold_3469_1	scaffold_3469	22	36	AAACGTTGAATGCCCAAGCG	GAGAATAGGGTCTCGCGCAA	(ATA)5	15
scaffold_347_9	scaffold_347	100299	100313	AGGATTTTGGGTCAGGCTCG	TCTTCTTCCTAGCTCGCCCT	(GAA)5	15
scaffold_347_15	scaffold_347	150057	150077	TGGCAGCAACAATCGTCTCT	GGTGTCAATCTGCATCCCCA	(ACA)7	21
scaffold_347_55	scaffold_347	308982	308996	CCTATCTGGCCAAGTAGCTGT	TCCGTGAGTGTTGAGAGCAT	(ATT)5	15
scaffold_347_62	scaffold_347	342567	342584	TGAGGATAGTGGGGAGGTGT	CCTGCACCTCCCCACTATTT	(ATA)6	18
scaffold_3495_1	scaffold_3495	301	318	AACCTCCAAGTGCGAACCAA	CGGCGGAATTTCTTGCTGAC	(ATA)6	18
scaffold_352_8	scaffold_352	31287	31301	CAGGCAAGTCGTTCCACTCA	ATGGCACTCCTCCTTAGGGT	(ACA)5	15
scaffold_352_15	scaffold_352	64363	64377	CAGGCAAGTCGTTCCACTCA	ATGGCACTCCTCCTTAGGGT	(GAA)5	15
scaffold_352_30	scaffold_352	111552	111569	CAGGCAAGTCGTTCCACTCA	ATGGCACTCCTCCTTAGGGT	(AAT)6	18
scaffold_3545_1	scaffold_3545	324	338	GCCGACTCATCTCCACTAGC	ACAAGCGACGTACGTGACTT	(CTT)5	15
scaffold_357_83	scaffold_357	356008	356025	TGCTGGACTGAAAGCTGGAG	GCAGCAATAGCCAAGTCAGG	(TCA)6	18
scaffold_3571_1	scaffold_3571	507	521	GCCTCCACTTCCTCCACTTC	TGGACGAGTGAACGAAGTGG	(TTC)5	15
scaffold_361_19	scaffold_361	54151	54165	ACTCTACAAGGGTAACTGGACC	TGGGGTGCAAAGAGAATGGT	(TAT)5	15
scaffold_361_24	scaffold_361	70856	70870	TGGGGTGCAAAGAGAATGGT	ACTCTACAAGGGTAACTGGACC	(ATA)5	15
scaffold_3624_1	scaffold_3624	44	58	ATACCCACAACGAACCCCAC	TGGGATTCAGGTGGCTAGGA	(AAT)5	15
scaffold_363_3	scaffold_363	16905	16919	TCATTTGCTGCTGCCAATCG	TGGAACAGTGCAGCAAAACG	(CTT)5	15
scaffold_363_41	scaffold_363	282713	282730	CCTCAACCACATTGCCCTCT	GCTTATGTTGGTGGGGTGGA	(CAT)6	18
scaffold_3641_1	scaffold_3641	945	959	GTCAGTGCATCAATCGTCGC	CGAAGAAGAGAAGGTGGCGT	(CTT)5	15
scaffold_367_30	scaffold_367	100586	100600	CAGGAGCAGGAACAGAGCAA	TACTCCTGCTCCTGCTCCTT	(AGG)5	15
scaffold_367_40	scaffold_367	107393	107413	AGGAGCAGGAGAAGGAGGAG	CTGCTCCTTCTCCTCCTCCT	(GAG)7	21
scaffold_367_41	scaffold_367	108378	108398	GAAGGGAAAGGAGAAGGGGC	CTCCTCCTTCTCCTGCTCCT	(AGG)7	21
scaffold_367_42	scaffold_367	108926	108940	GAAGGGAAAGGAGAAGGGGC	CTCCTCCTTCTCCTGCTCCT	(AGG)5	15
scaffold_367_43	scaffold_367	110032	110046	GCAGGAACAGGAGCAAGAGT	CTGCTCTTGCTCTTGCTCCT	(AGG)5	15
scaffold_367_52	scaffold_367	125167	125184	AAGGAGTAGGAGCAGGAGCA	CTCCTCCTTCTCCTGCTCCT	(AGG)6	18
scaffold_3683_1	scaffold_3683	1	21	CCACTTCGTCCACTTCGTCA	TGGAAGAAGTGGACGACGTG	(AAT)7	21
scaffold_372_73	scaffold_372	297564	297584	GCGATGCATCACACCAAGTC	ACAGGATGGTTCAGAGCTGC	(ATA)7	21	Bean_pyralid
scaffold_374_3	scaffold_374	23499	23513	TCGACCTCTACAACCGCAAC	CAAACCGCACTCAAAGCCTC	(GAA)5	15
scaffold_376_3	scaffold_376	26910	26927	GGGCAAGAGGCTGAAGAAGA	TTTCTTCTTCGTCCTCGCGC	(AAG)6	18
scaffold_376_29	scaffold_376	199102	199116	GGGGAGTTCACGTGTCAAGA	TCTGTCGACACCTGCATTCC	(ATT)5	15
scaffold_376_53	scaffold_376	294870	294884	AGCACTCCAGGTTTGAAGGC	TCCCGAAAACCCTCCAGAAC	(AAT)5	15
scaffold_378_8	scaffold_378	27137	27157	AGAACACCCTCCTCCTACCC	GGGGTAACAATCACAGGGGG	(ATG)7	21
scaffold_378_18	scaffold_378	103163	103177	GCACACTCTGATGCTACGGT	GGAGGGTTCTCAAAGTAGCCA	(ATC)5	15
scaffold_38_100	scaffold_38	588159	588173	GAACTGGCACGCAACCATTT	ACTCCTTGGTTGAGCAGAGC	(AGG)5	15	SCN
scaffold_38_120	scaffold_38	739901	739915	ATTGACCTTGGGAGCTCTGC	CCCGTATAAGACCATCGGGC	(AGG)5	15	SCN
scaffold_38_176	scaffold_38	1023482	1023499	ATCGTAGTTGCCTAACGCCT	AGCAACACTTGAAGGTCCCA	(GAT)6	18	Internode_length,Phytoph,Pod_maturity,SCN,SDS,Seed_protein,Seed_weight,Somatic_embryogenesis
scaffold_38_196	scaffold_38	1102510	1102524	ATCGTAGTTGCCTAACGCCT	AGCAACACTTGAAGGTCCCA	(CTC)5	15	Internode_length,Phytoph,Pod_maturity,SDS,Seed_protein,Seed_weight,Somatic_embryogenesis
scaffold_38_204	scaffold_38	1148874	1148888	GTGTTGCCACCAGTGAGAGA	TTATCTTAGCGCGCAGGACC	(AAC)5	15	Internode_length,Phytoph,Pod_maturity,SDS,Seed_protein,Seed_weight,Somatic_embryogenesis
scaffold_38_216	scaffold_38	1195300	1195317	AAGGGCATCTTGAGAGCCAC	CTCTTGACACCGTCACACCA	(GAT)6	18	Internode_length,Phytoph,Pod_maturity,SDS,Seed_protein,Seed_weight,Somatic_embryogenesis
scaffold_38_219	scaffold_38	1201709	1201723	TCTCGGTCTCGCTCTGAAGA	CCACCACCACCACTATCACC	(GTG)5	15	Internode_length,Phytoph,Pod_maturity,SDS,Seed_protein,Seed_weight,Somatic_embryogenesis
scaffold_38_252	scaffold_38	1349974	1349988	TCAACACCGTTCAGTGGAGG	TGGTCTTCGTCGTTGTCGTT	(ACA)5	15	Internode_length,Phytoph,Pod_maturity,SDS,Seed_protein,Seed_weight,Somatic_embryogenesis
scaffold_38_265	scaffold_38	1412525	1412545	GCGGTAGGATCATCTGTGGG	GTGTGCGTACTGTTGGAGGA	(TTG)7	21	Internode_length,Phytoph,Pod_maturity,SDS,Seed_protein,Seed_weight,Somatic_embryogenesis
scaffold_3855_1	scaffold_3855	782	796	AGTTCTTCAGCAATAATATTTTGGGT	TGAGACTTGTCAAATTAGACACGTT	(AAT)5	15
scaffold_387_90	scaffold_387	327391	327405	TTGTGTGACATTCGGGCACT	CCATGTACACCTTCCACCCG	(TCT)5	15	Canopy_wilt,Leaflet_length,Leaflet_width,SDS,Seed_oligosaccharide,Seed_sucrose,Shoot_weight
scaffold_388_1	scaffold_388	8658	8672	TTTCCTCCACACACTCGTCG	GGCTCAAAGGCTAGTGCTCA	(GTC)5	15
scaffold_388_3	scaffold_388	16756	16776	ACGACTAACACGTCCAACCC	CCTACCCACATTCGACGTCA	(ATT)7	21
scaffold_388_11	scaffold_388	119286	119300	ACACCATCGGAATCGTCTCG	GCTCCGATTGACGCAATGAC	(CGT)5	15
scaffold_392_22	scaffold_392	230352	230369	CACCGCAGCAACAATCACAA	AGCCCCAAATTGCCTCTCAA	(AAG)6	18
scaffold_393_15	scaffold_393	64512	64526	CCCCATTTCCCAGCATCCTT	CCTCAACCACCGTGGATGAA	(AGA)5	15
scaffold_393_24	scaffold_393	94853	94867	GCTGCTGTGTTGCGGTTTAA	GCAGCCAACTCTAGCAATGC	(TTG)5	15
scaffold_393_62	scaffold_393	292199	292213	AGGGATGAACACCTCCTCTGA	GGCTTTGAGAACTTGGCGTG	(CAA)5	15
scaffold_395_25	scaffold_395	80310	80327	ATGTTGCACTTAGACCCGGG	CCGTTTGTTTTTCGGCTCGT	(ATA)6	18
scaffold_397_53	scaffold_397	235406	235468	TCGATTGAGTCCATGCCGTT	ACCAAAATTCCACGCAAGCC	(ATT)21	63
scaffold_404_24	scaffold_404	161476	161490	CGCGAGACCCTCTTCTCTTC	GCACAATGCGCCTATGAAGG	(TTG)5	15
scaffold_404_53	scaffold_404	300708	300722	TCCTGGACGAGAGGGAGAAG	ATCTGCTTCGACAACCACGT	(TCT)5	15
scaffold_407_51	scaffold_407	152610	152627	CTGCATTGCGTAACGAGAGC	TAACTCGGTGGTTGTGGAGC	(AAT)6	18
scaffold_408_12	scaffold_408	39875	39892	TCATTGTCGTCCTCACGTGG	ACGTGTCTTGGTTGATGTTGA	(TTA)6	18	Hypocotyl_length,Internode_length,Leaflet_P,Node_number,Plant_height,Pod_wall_to_Pod_weight_ratio,Pod_wall_weight,Seed_oil,Seed_set
scaffold_41_41	scaffold_41	208065	208082	AAGGCACCTTTAGGGCATCC	TGCTGGTCCTCTCCCTCTAC	(GAT)6	18
scaffold_41_60	scaffold_41	336774	336791	GCCAAGCCTACATCCAGTGT	GGACATCTTGCTGCTGGTCT	(TGT)6	18
scaffold_41_63	scaffold_41	372583	372597	GGGGGTTTTTGTTTTGGGCA	TGAGGAGACTTTGCGCCAAT	(AAT)5	15
scaffold_41_154	scaffold_41	880666	880683	CTCACTTCCCCTGAAAGCCA	TAACCCTTGTGCTTGTGGCT	(AAC)6	18
scaffold_41_185	scaffold_41	997729	997743	AAACGAACTCCCAAAACGCG	TTCTGGTTCAGCTCGCGTAG	(ATT)5	15
scaffold_410_37	scaffold_410	206700	206726	GGGAAGACCAAACCCAAAGAC	TCCCCTCATGTGTGACCTCT	(AAG)9	27
scaffold_410_65	scaffold_410	297120	297134	ATATGGCAGCTGGCTCCAAG	TGTGCAAAAGAGGGGGTTGT	(ATA)5	15
scaffold_411_1	scaffold_411	2237	2251	GCATCCACCAGTAGATGCTGT	TGGATGCTGCCACGATGAAT	(CAT)5	15
scaffold_411_17	scaffold_411	87932	87946	GAGGCGTGAGGATGAAGAAGA	TGTTTCTTGTAACCCGGGCA	(TAT)5	15
scaffold_411_22	scaffold_411	116833	116847	GTACCGAGACCTGGACTTGC	CCGGATTCGTGGGAGACATT	(GTA)5	15
scaffold_411_84	scaffold_411	288875	288955	GCTTCGTCCTTGTGCGAATC	TGCTAACCCAACCGTGATCC	(AAT)27	81
scaffold_412_16	scaffold_412	142034	142051	AGGATCATCTGTAGGGGCGT	GCTTGCTGTTGGAGGAGCTA	(TTG)6	18
scaffold_419_41	scaffold_419	198857	198874	TCAAGTTTTCCTTCCCACGTCA	GAACGGACGCCAGATGTCAA	(AAT)6	18	Phytoph,Pod_maturity,Sclero,Seed_length,Seed_linolenic,Shoot_P
scaffold_424_38	scaffold_424	202411	202425	AGTTGGCTGAACGGCGTTAA	TTCGTTCGCTGATGGACGAG	(ATA)5	15
scaffold_424_39	scaffold_424	202560	202574	AACGGTCGTCCAGCAGTAAG	TGAGATGACGAACGAACGCT	(ATT)5	15
scaffold_429_3	scaffold_429	31861	31893	TGTGGAGGTGATGAGGCAAC	GTCCACCTATGTGTTGGGGG	(GAT)11	33
scaffold_429_25	scaffold_429	114302	114316	TGTAGGCATTGGCACTCGAG	GCGTGGGACGACAGATTGTA	(TGT)5	15
scaffold_429_26	scaffold_429	133740	133754	ATCCAGATGGGCTTGCGTTT	AGGGCGGGAGGATGAAAAAG	(AAT)5	15
scaffold_429_38	scaffold_429	217887	217901	CTTCCCTCCGCATCTCACTC	ATGGCAGAGACAAAGGACGG	(AAT)5	15
scaffold_438_25	scaffold_438	120588	120602	AGCTAGACCCAACAAGCACC	GCATCCAAGAGGTCCGACAA	(TCT)5	15
scaffold_438_37	scaffold_438	176885	176899	CCGGGGACTCACGGTTTAAA	CCCATGCTTGGCTGAGGTAA	(ACA)5	15
scaffold_439_32	scaffold_439	238460	238477	GTGACCAATCTGCATCCCCA	CACGGGTGGTTACCTCACTC	(TTG)6	18
scaffold_441_2	scaffold_441	8210	8224	CTGAGCTGCCTCATCACCTC	CAAAGCACCTTTGGGGCATC	(TCA)5	15
scaffold_444_23	scaffold_444	104550	104564	ACCAACATTCCGATGTCGCT	CACTTCCAGGGCCTTATGCA	(AAC)5	15
scaffold_444_47	scaffold_444	242953	242970	AAACCAAGCCTAGAGGTCGC	ATCAGGGTCGACCAATGCAG	(GAA)6	18
scaffold_449_39	scaffold_449	111043	111057	GCCCTTCATCCTCATTGCCA	TGGCCAAAAGTAATGGTGGTG	(ATC)5	15	Lodging,SCN,Seed_oil,Seed_oil_plus_protein,Seed_palmitic,Seed_protein
scaffold_449_51	scaffold_449	160112	160126	AGGGCTAACAACTCACGTGG	AACCGAGGCATATACAGGCG	(TTC)5	15	Lodging,SCN,Seed_oil,Seed_oil_plus_protein,Seed_palmitic,Seed_protein
scaffold_450_43	scaffold_450	264033	264047	GACCAAGTCCAATGGCCAGA	TGTGCCACAAATGTGCCTTG	(CAA)5	15
scaffold_452_61	scaffold_452	215381	215395	CACACCTTTCTCCCTCCACC	TGCACCACCACAAGAGAGAG	(CCA)5	15
scaffold_452_62	scaffold_452	220967	220981	CACACCTTTCTCCCTCCACC	TGCACCACCACAAGAGAGAG	(CCA)5	15
scaffold_454_50	scaffold_454	150855	150869	ACCGTTCGGTATGGGCTTTT	GTATGTTTGTGGCCGAACGG	(GTG)5	15	First_flower,Seed_hardness
scaffold_460_19	scaffold_460	176766	176780	GCACGAATCACCAACAACCC	TTTGGTTGAGGTGGCACTGT	(TAA)5	15
scaffold_461_52	scaffold_461	237374	237388	AAGCTGGACAATCAGGGCAA	TGACCCACTTGCATCTCCAA	(CAA)5	15
scaffold_461_54	scaffold_461	252980	253000	AAACCAAGCCTAGAGGTCGC	TCGTCGTCGTCGTCATCATC	(GAA)7	21
scaffold_463_1	scaffold_463	4921	4935	CCACCCCCATCTTCTCCCTA	TGCTGCTGAGAGTGAAAGGG	(ATA)5	15
scaffold_463_33	scaffold_463	163896	163913	AGAGAAAGCAGAATGCCCCT	TAGCACGCGAGACCATCTTC	(AAC)6	18
scaffold_470_7	scaffold_470	64494	64511	CCTACACCGTATCACTTTCGGA	AGCTTTCTGCACCCCATCAA	(TAA)6	18
scaffold_471_5	scaffold_471	13684	13698	CCTACACCGTATCACTTTCGGA	AGCTTTCTGCACCCCATCAA	(TCT)5	15
scaffold_472_46	scaffold_472	153235	153249	TCGGGGAGGTGGATCAGAAT	TCGCCAACCAGGTAACAGAC	(GGC)5	15
scaffold_472_49	scaffold_472	162175	162192	CTTGGTTTGCATGTGCCGAA	CGCCTGAGTCTTTCTGGTGT	(TAA)6	18
scaffold_472_52	scaffold_472	180839	180853	CTTGGTTTGCATGTGCCGAA	CGCCTGAGTCTTTCTGGTGT	(GGA)5	15
scaffold_472_64	scaffold_472	242231	242248	CCTGGAACTGTAGGGGAGGA	TGGATAGCGTTGTCGGTTCC	(TAA)6	18
scaffold_472_65	scaffold_472	243538	243555	AGAGAGAGGCTCCTCACAGA	TGACACAACCGGTAGCAACA	(ATA)6	18
scaffold_476_41	scaffold_476	174586	174603	GCCGATGAGGATGAAGCAGA	AGAGAATGCGAACTGCTGCT	(AGA)6	18
scaffold_476_50	scaffold_476	247364	247378	GCCGATGAGGATGAAGCAGA	AGAGAATGCGAACTGCTGCT	(AGG)5	15
scaffold_477_47	scaffold_477	168284	168298	ACGCCACTCTCTTCATGCAA	GACAAACCACTCGGCTGAGA	(CAA)5	15
scaffold_481_5	scaffold_481	23523	23537	ACGAGACCCTCTTCTCTGCT	GTGTTGCCACCAGTGAGAGA	(TTG)5	15
scaffold_481_43	scaffold_481	241405	241419	GGGTCTCGCGCGTTAAGATA	GGTCAACGTCCAACCACTGA	(AAC)5	15
scaffold_488_16	scaffold_488	47077	47091	GGGGGAGGGGTAGGAGAAAT	CTCCTTCCACACAACCCTCC	(GAG)5	15
scaffold_488_37	scaffold_488	119967	119981	TCTCGGTCTCGCTCTGAAGA	CCACCACCACCACTATCACC	(GTG)5	15
scaffold_488_42	scaffold_488	126528	126542	AAGAGAAGGTTTCCCGGGTT	ACCCCATTTAGAACCCTCAGG	(TCA)5	15
scaffold_488_52	scaffold_488	190855	190878	TCACCTACCCTGTCAGCCAT	TGACCTTTAACGTCACCCCG	(ATA)8	24
scaffold_489_6	scaffold_489	46178	46192	AAAAGCACAGAAAAGGGCGG	TCGCGCCTCTCTTTTCCTTT	(TAT)5	15
scaffold_489_26	scaffold_489	210149	210163	GCCCATCCCTACATTTGGCT	TTGACGGTGGAGACTGGTTG	(TAT)5	15
scaffold_490_2	scaffold_490	9142	9156	ACCTCCACCAAGCCTGAATG	ACAGTATTCAGCACCAGGCC	(TTA)5	15
scaffold_490_21	scaffold_490	75245	75265	CCCTCAAGCTGGTGCATACA	GTTGCTCAGGGGGAGTCTTC	(TAT)7	21
scaffold_490_49	scaffold_490	130235	130249	TGTTCACCATGGTGCTCTCC	TCAGCCGAACGATGGATAGC	(CTG)5	15
scaffold_492_71	scaffold_492	241495	241518	GGGTAGTCAGAAATGGCGCT	CGACCGGTACTGTGACAACA	(TAA)8	24
scaffold_496_4	scaffold_496	39768	39782	CCCGATGGTCTTATACGGGC	ACCTACTGTCTCGTGGTGGA	(AGG)5	15
scaffold_496_16	scaffold_496	115808	115822	CCCTTCCCACGTAGAACGAG	ACTCACACACTCTGCATGCA	(TTA)5	15
scaffold_5_111	scaffold_5	286583	286597	TCTCACAACACTTGCAATAGTGA	AGTTTGAGTGAATTGAGTGTGAAA	(AAT)5	15	Bean_pyralid,Canopy_wilt,Leaflet_chlorophyll,SCN,SDS
scaffold_5_126	scaffold_5	316465	316479	CGACTCCACTGGGGACATTT	TGCACTCAGACCCGGGTATA	(TAT)5	15	Bean_pyralid,Canopy_wilt,Leaflet_chlorophyll,Pubescence_density,SCN,SDS,Seed_stearic
scaffold_5_548	scaffold_5	1502493	1502507	TCTCTGCACCATCGATCTGTC	CACCAGCACCAGCAAATGAC	(TTC)5	15	Al_tolerance,Bean_pyralid,Leaflet_length,Leaflet_shape,Node_number,Plant_height,Pod_maturity,Seed_coat_cracking,Seed_oil,Seed_palmitic,Seed_protein,Seed_weight,Seed_yield
scaffold_5_612	scaffold_5	1692051	1692065	TCACATGCAGCAACAGCAAC	ATTCCTGCCCCAACCATCTG	(CAG)5	15	Al_tolerance,Bean_pyralid,Leaflet_length,Leaflet_shape,Node_number,Plant_height,Pod_maturity,Seed_coat_cracking,Seed_oil,Seed_palmitic,Seed_protein,Seed_weight,Seed_yield
scaffold_502_2	scaffold_502	36476	36490	TGGCCAATGTGTTGTGCTTG	AGAGGGTTGTTGTTGCCACT	(ACA)5	15
scaffold_502_9	scaffold_502	85663	85677	CGCGAGACCCTCTTCTCTTC	CCACCAGTGAGAGAGAAAGCA	(TTG)5	15
scaffold_502_18	scaffold_502	173729	173755	ATCATCTCAGCAGTGGCCAC	TGTGCAAGATAGCTGGGGTG	(CAT)9	27
scaffold_505_49	scaffold_505	186012	186029	ACCGTTAAAGGGGGTGACAC	CACACTGTCATTGCCACGTG	(TTA)6	18	Pod_number,Seed_weight,Stem_strength_main
scaffold_505_58	scaffold_505	230624	230638	TCGTTTCTGGTTTTCGTCCCT	GCCGTTTCTGGTTTTCGTCC	(ATA)5	15	Pod_number,Seed_weight,Stem_strength_main
scaffold_506_25	scaffold_506	249917	249931	CTCAACGAGCCCCATCTCTC	TGCTCACATCTTAGGCCGAC	(AAC)5	15
scaffold_508_11	scaffold_508	131605	131619	TCTACATCATGAGGCGGTGC	AACAAGGAACCTTTGGGGCA	(ATC)5	15
scaffold_508_12	scaffold_508	150477	150491	TCACCGACGAAAGCACAGAA	TTCATCCTCCCGCCATCCTA	(ATT)5	15
scaffold_508_13	scaffold_508	153674	153688	TACCTTTGGCTCGGGTCAAC	ATCGAGAAGAGACAGCGTGT	(TAT)5	15
scaffold_509_20	scaffold_509	86850	86864	TCCATCTTCAGGCCACCAAC	GTCAAGGGGGTCGACATTGT	(CTT)5	15
scaffold_51_49	scaffold_51	141992	142009	AACCCACAACTCTTTGGCCA	GGGTTGTTGGTGATTCGTGC	(TTA)6	18	Plant_height,Seed_protein,Seed_width
scaffold_51_166	scaffold_51	590428	590445	GCAATGCGTTGATGGCTTCA	ATGTGGCAGTGGCAGAAGAA	(CTT)6	18	Seed_width
scaffold_510_13	scaffold_510	59089	59103	AAAAGAGGCGCGAGGATGAA	TTGCGTTTCTTGAAACCCGG	(AGG)5	15
scaffold_524_22	scaffold_524	123987	124001	CCATTTCCTGAGTCACGGCT	GTAGCAGCCACAAGTCGACT	(TTG)5	15
scaffold_530_17	scaffold_530	123505	123528	CGTCCTCCTGCTGTGATTGT	CGCTTCAGAATGCTCGAAGC	(TTG)8	24
scaffold_530_20	scaffold_530	138923	138937	ATCGAGAAGAGACCGCATGT	CAACCAGTCTCCACCGTCAA	(AAT)5	15
scaffold_531_11	scaffold_531	82557	82574	GCAAACAAGCACTGCCACTA	GAACATGGCTCGAGAGGTGT	(ATC)6	18
scaffold_531_37	scaffold_531	218444	218458	GGCCGTCGGTATAGACATGG	TTATGGTGGGGGTAGAGGGG	(CAA)5	15
scaffold_535_28	scaffold_535	58337	58357	GACCCACACCCCATAAGCTC	TATGCGTGGAAGGAGAACCG	(TTC)7	21
scaffold_535_29	scaffold_535	58551	58565	GACCCACACCCCATAAGCTC	TATGCGTGGAAGGAGAACCG	(TTC)5	15
scaffold_535_45	scaffold_535	109191	109232	CTCTGAGGTGGCTAACGGTG	CTGGTCGGTGTAGAGGGAGA	(TAT)14	42
scaffold_535_53	scaffold_535	119162	119182	GGGTTCGTTTCAATTGGGTCC	GCCTCAGCTTGCCACTTCAT	(TAT)7	21
scaffold_536_42	scaffold_536	120967	120987	TCGTTTCAATTGGGTCCTCCA	TGACGTCCATTGCATTTAACGG	(TTA)7	21
scaffold_537_47	scaffold_537	153797	153811	TCGGCTTGTTCTTGGATCCC	AACTGCTTCTTCCCCAGAGC	(TTC)5	15
scaffold_538_26	scaffold_538	137058	137072	GTGTTGCCACCAGTGAGAGA	TTATCTTAGCGCGCGAGACC	(AAC)5	15	Photoperiod_insensitivity,SCN,Seed_yield
scaffold_538_28	scaffold_538	141919	141933	TTTGGGTTTGCATGCGACAG	TTCACGCCATTTCTGCATGC	(TAA)5	15	Photoperiod_insensitivity,SCN,Seed_yield
scaffold_541_20	scaffold_541	67472	67486	TCCCAAGAGACTCGTGTAACAC	AGGGCTAGAGTGTTTTTGTGGA	(TTA)5	15
scaffold_543_14	scaffold_543	56099	56113	TCCCAACTTGTCCTTGACCC	TTGCCAAGGGAGTTGCAGAA	(TTC)5	15	Pod_maturity,Seed_calcium
scaffold_543_20	scaffold_543	88794	88808	ACTCCTTGGTTGAGCAGAGC	TACAACTCTGCGCGAACCTT	(CCT)5	15	Pod_maturity,Seed_calcium
scaffold_543_28	scaffold_543	199370	199396	ACTCCTTGGTTGAGCAGAGC	TACAACTCTGCGCGAACCTT	(ACA)9	27	Pod_maturity,Seed_calcium
scaffold_543_31	scaffold_543	204361	204378	ATGGGAAAACTGCTGCACCT	CCGCTTCTGCCGATAGTGAA	(ATC)6	18	Pod_maturity,Seed_calcium
scaffold_544_9	scaffold_544	179683	179706	GTGCATTCTCCTCTGGCCAT	CACAGAGTCAGGCATCTGCA	(TTA)8	24
scaffold_546_2	scaffold_546	23361	23375	TGCCAAGTCCCTAAGAAACCC	TATCGAGAACAGACCGCGTG	(TAT)5	15
scaffold_546_4	scaffold_546	32555	32569	AAAAGCACAGAAAAGGGCGG	TCATTCCTCGCGCCTCTTTT	(TAT)5	15
scaffold_546_9	scaffold_546	53250	53270	GTGCATTCTCCTCTGGCCAT	CACAGAGTCAGGCATCTGCA	(CAT)7	21
scaffold_550_3	scaffold_550	25343	25357	GTGTTGCCACCAGTGAGAGA	CCTCTTCCCCGCTCAAACTT	(AAC)5	15
scaffold_550_10	scaffold_550	63649	63663	GTGTTGCCACCAGTGAGAGA	CCTCTTCCCCGCTCAAACTT	(AAC)5	15
scaffold_551_27	scaffold_551	100379	100393	ATTGGAGGAGCTTGTGAGGC	GATAAAGCTGGGGTGCAGGT	(TTC)5	15
scaffold_551_33	scaffold_551	158267	158281	AGTTAAACCACGAGTCCCCG	TAGGCCGTGAGTTCTTTGGG	(ATG)5	15
scaffold_552_15	scaffold_552	54579	54596	CAGCGTATAGACCGGACGTC	CTGGTCAACTGGCAGTAGGG	(TAT)6	18
scaffold_552_18	scaffold_552	73793	73807	TCTCAGCTCCTCATCAGCCT	ACACAGGTGCACTATGGACG	(TCA)5	15
scaffold_554_4	scaffold_554	19314	19334	TCATCAGGATGCTGGGAGGA	TCACGGGTCAGATCCTCACA	(TCT)7	21
scaffold_556_10	scaffold_556	69532	69546	GCAACCAGTTTCGTCCCAAC	CCATTTGGCCAACCTGCATC	(ACA)5	15
scaffold_556_16	scaffold_556	126471	126485	AATGTGCAGTGCCCGAGAAT	AGAGGGTTGTTGTTGCCACT	(ACA)5	15
scaffold_557_17	scaffold_557	182251	182265	TGCCCATGCTCACTCTTTCA	CACCACCCCCATCACTTCTC	(AGA)5	15
scaffold_558_8	scaffold_558	32171	32188	TTGACGGTGGAGACTGGTTG	CTACCTTTGGCTCGGGTCAG	(AAT)6	18
scaffold_558_9	scaffold_558	34925	34939	TTCTTCTTCATCCTCGCGCC	GCGGGAGGCTGAAGAAGTAA	(AAT)5	15
scaffold_560_1	scaffold_560	8924	8938	GGCTGCACAGTGTGTTGATG	AGTGACACACCCCTCCCATA	(GAG)5	15
scaffold_560_6	scaffold_560	31494	31508	ATGTGCATGGAGGGGTGTTT	AACACTACACCACCACCACC	(TGG)5	15
scaffold_564_27	scaffold_564	156229	156243	CTTTGCGAGTTGTGTGGTGG	TGTTGAATTGCCCAGCTTGC	(GAA)5	15
scaffold_564_28	scaffold_564	164487	164504	CTTTGCGAGTTGTGTGGTGG	TGTTGAATTGCCCAGCTTGC	(GAT)6	18
scaffold_567_13	scaffold_567	70712	70726	AGTCAGGATCATCTGGGCCT	GCCTTTCGTGGATCATTGGC	(AGA)5	15
scaffold_567_20	scaffold_567	107511	107525	GGTGAGGCTAAGGTGCAAGT	GGGCAGATGGCTACACAACT	(GTT)5	15
scaffold_57_60	scaffold_57	213698	213721	GCCCACTCAGAACTCGCTAG	CCTCACCTTACAAGCCGGTT	(TAA)8	24	Internode_length,SCN,Sclero,Seed_daidzein,Seed_stearic
scaffold_57_209	scaffold_57	697401	697415	GCACGAGACCCTCCTCTCTA	GTGTTGCCACCAGTGAGAGA	(TTG)5	15	Internode_length,SCN,Sclero,Seed_daidzein,Seed_stearic
scaffold_57_215	scaffold_57	719940	719954	ACGTGAGCAAGACCCATCAG	AGACAATGTGCTACGTGGGG	(CGG)5	15	Internode_length,SCN,Sclero,Seed_daidzein,Seed_stearic
scaffold_57_226	scaffold_57	759819	759833	GCAACAAAGACACACCGGAC	CTGCCATTAAATTGGGGCCA	(TTA)5	15	Internode_length,SCN,Sclero,Seed_daidzein,Seed_stearic
scaffold_57_324	scaffold_57	1122472	1122486	GGACTTTGCGTGTGTTGGTC	AACACCGTTCAGTGGAGGTC	(TTG)5	15
scaffold_57_354	scaffold_57	1244439	1244456	GGGGCACATTGGACGTCTAT	TCTTCCGACGTCTTTGTGGG	(TAT)6	18
scaffold_57_359	scaffold_57	1263077	1263091	CAAGGCTTGTTGGAACACCG	ACAGAACCACCCCAAATGCA	(TTA)5	15
scaffold_570_61	scaffold_570	176748	176774	GTGGGTTGCTCTGCATCTCT	ACCAGACCCACCTGCTATGA	(TCT)9	27
scaffold_570_64	scaffold_570	190203	190217	GTGGGTTGCTCTGCATCTCT	ACCAGACCCACCTGCTATGA	(CTT)5	15
scaffold_571_3	scaffold_571	45038	45052	ATTGACCTTGGGAGCTCTGC	CCCGTATAAGACCATCGGGC	(ATC)5	15
scaffold_572_23	scaffold_572	213615	213629	ATTGACCTTGGGAGCTCTGC	CCCGTATAAGACCATCGGGC	(AGG)5	15
scaffold_575_44	scaffold_575	201119	201133	ATCCTCCCGCCCTCCTATTT	GCGGGAGGGTGAAGAAGAAA	(AAT)5	15
scaffold_577_52	scaffold_577	184082	184096	TGCGTGATCGAGGGAGACTA	AGCAAAGAAAGACGAGGAGCA	(ATT)5	15
scaffold_578_30	scaffold_578	144355	144369	CAGCAAAGTCCCCATGTGGA	AGCTGCGAACACAAAAGCTG	(AAT)5	15
scaffold_585_12	scaffold_585	99385	99399	CAACCAGTCTCCACCGTCAA	CGAGAAGAGGCAGCGTGTAT	(TAT)5	15
scaffold_585_15	scaffold_585	119858	119872	CAACCAGTCTCCACCGTCAA	CGAGAAGAGGCAGCGTGTAT	(GTT)5	15
scaffold_586_4	scaffold_586	22878	22892	ACGAAGTGCTCTTGAACGAA	TGCCACGTGATCATTGAGCT	(TAA)5	15
scaffold_588_1	scaffold_588	148	174	ACCAGTCTCCACCGTCAAAC	TCGAGAAGAGACAACGTGCA	(GAT)9	27
scaffold_588_7	scaffold_588	58907	58921	CTCCTCCTCCTCCTTCACCA	ATTGACCTTGGGAGCTCTGC	(CCT)5	15
scaffold_589_17	scaffold_589	64758	64775	GATCTAGCACCTCCACCAGC	GGGCCAAAGTAGTCCGTCAA	(CAA)6	18
scaffold_607_3	scaffold_607	17335	17349	CAACCGCAATCTGCATACCG	GTGGAGTCGTTGTCGAGGTT	(ACA)5	15
scaffold_607_25	scaffold_607	164941	164973	TCTCTTCGGGCTAGAGCGTA	CCAGCTTTTGGGTTAGGGCT	(TAA)11	33
scaffold_610_12	scaffold_610	129246	129263	GAGGATGGGGTTGCGATTCA	ACTAGGTGCAGTGCAATGGA	(TTG)6	18
scaffold_610_15	scaffold_610	146307	146321	GCAACCAGTTTCGTCCCAAC	GGTTGCCCGCATGAATTGTT	(ACA)5	15
scaffold_612_9	scaffold_612	37603	37668	CTGCTGAAAGGGACTGAGGG	ACTTGAGCGTCGGAGTGTTT	(ATA)22	66
scaffold_613_49	scaffold_613	116181	116198	GAGGATGGGGTTGCGATTCA	ACTAGGTGCAGTGCAATGGA	(TTA)6	18
scaffold_615_50	scaffold_615	180345	180359	GTCCCTCTACCACCACCTCT	CGAGACCATCGCATTCATGT	(TTA)5	15
scaffold_620_12	scaffold_620	144283	144312	GGAGGAAACACACGGTCCAT	AAAACTGCATCACCGTGTGC	(TTA)10	30
scaffold_620_15	scaffold_620	169867	169881	CCCGATCTGAGGGTAATGGC	ACAGCAAGAGATTCCTGCCC	(ACA)5	15
scaffold_620_16	scaffold_620	174462	174476	CCCGATCTGAGGGTAATGGC	ACAGCAAGAGATTCCTGCCC	(ACA)5	15
scaffold_624_2	scaffold_624	16598	16612	ATTTCTCCTACCCCTCCCCC	GTTGTCGGTGTCGGAGAGAG	(CTC)5	15
scaffold_624_18	scaffold_624	172632	172667	GCTGACTCATCACCACCACA	CTTATGTGAGCTAGCCGGGG	(TCA)12	36
scaffold_629_10	scaffold_629	117495	117509	TGTGCAAGATAGCTGGGGTG	CTGCCCTTTGTGGATGGACT	(GAT)5	15
scaffold_629_11	scaffold_629	126641	126658	TGTGCAAGATAGCTGGGGTG	CTGCCCTTTGTGGATGGACT	(TGA)6	18
scaffold_630_11	scaffold_630	39986	40000	GCGCCTCCAAAGAACCAAAG	GCGGTTGATAATTCACGCCC	(GAA)5	15
scaffold_630_12	scaffold_630	45665	45679	ACGGTGTTGCACTCCTCTTT	CAATGGCAGCAACAACCCTC	(TCT)5	15
scaffold_630_19	scaffold_630	100486	100500	ACTCCGTTGGGGACACTAGA	CGGGTATAGGGTCCCACTCA	(TTA)5	15
scaffold_630_28	scaffold_630	132020	132034	ACTCCGTTGGGGACACTAGA	CGGGTATAGGGTCCCACTCA	(GAT)5	15
scaffold_633_7	scaffold_633	47247	47267	GCCAGGTGTTAGCAGTCCAT	AGACGAAGAGGGAGAACGAGA	(ATA)7	21
scaffold_633_20	scaffold_633	130208	130222	GCCAGGTGTTAGCAGTCCAT	AGACGAAGAGGGAGAACGAGA	(TGT)5	15
scaffold_637_27	scaffold_637	120237	120251	GCGTTTATTGTAACCCGGGC	AGGGCGGGAGGATGAAAAAG	(AAT)5	15
scaffold_640_2	scaffold_640	21004	21021	TCTTTGGCTTGTGGCTGACA	TTTAAACCAGCGCGCCATTC	(ATT)6	18
scaffold_640_3	scaffold_640	21669	21683	TCTTTGGCTTGTGGCTGACA	TTTAAACCAGCGCGCCATTC	(TCA)5	15
scaffold_640_18	scaffold_640	113711	113725	TAAATGGGGTGCCGAACGAA	TCCATGCGTGGGAGTCTTTC	(TTA)5	15
scaffold_642_9	scaffold_642	22523	22537	TTCACGCAGAGGAGAACCAC	GTGCCCACATTGTCACATGG	(AAG)5	15
scaffold_642_15	scaffold_642	62379	62393	TTTGGTACCTTCCACCCGTG	GGGCCAACAGTTGTGATTGG	(TTG)5	15
scaffold_644_20	scaffold_644	80325	80339	GATGGAAGACGACTCGGGTC	TCCAATCCAGCTTGATCTGCA	(ATT)5	15
scaffold_644_21	scaffold_644	86348	86362	AGCAGACACTCTTGCAGCTT	CACCTAGGCTTCCTCCTCCT	(GGA)5	15
scaffold_648_13	scaffold_648	48976	48990	CATCCACGCGCCTCTTTTTC	GCGGGAGGCTGAAGAAGAAA	(ACA)5	15	Leaflet_length,Leaflet_shape,Leaflet_width,Pod_dehiscence,Seed_linolenic
scaffold_65_19	scaffold_65	69544	69558	GGATAGTGGGGAAGTGTAGGG	CCAAGTGTTCCTGCACCTCT	(AAT)5	15
scaffold_65_224	scaffold_65	618927	618953	TGTTGCTTCCTCCACCATCC	GGATAGTAGGGAGGTGTAGGGT	(TAT)9	27
scaffold_65_323	scaffold_65	757131	757145	GGCAATCTTGGCGTTGAAGG	TGCATGCTCACAGTCCAGAG	(ATG)5	15
scaffold_65_348	scaffold_65	831400	831420	GGACGCTAGAGAATCAGGCC	CGCTACGCAACCCCTCTAAT	(TTA)7	21
scaffold_65_388	scaffold_65	904080	904097	CCCTCTGAATCACACCCACC	AGAGGTGGATGCATTTGCCA	(GCT)6	18
scaffold_65_441	scaffold_65	1038253	1038267	GTCGTCGCTACTGCCTCTAC	GCGCGACAGAAATGAAGACC	(TTC)5	15
scaffold_650_18	scaffold_650	77688	77702	CGTGGCAACTGTAGAGTGGT	GCATGAAGGGAGGAGTGGAG	(TAT)5	15
scaffold_650_20	scaffold_650	80880	80906	CGTGGCAACTGTAGAGTGGT	GCATGAAGGGAGGAGTGGAG	(TTA)9	27
scaffold_650_28	scaffold_650	100287	100304	ACTTCCCTTGCAACCCACAA	ACCCTTGCGTTATGGCTTTG	(CAA)6	18
scaffold_650_32	scaffold_650	123643	123657	TCAGCCCATCCCTACCTTCA	AATGGGTTGGGTCGCAGATT	(TAT)5	15
scaffold_650_34	scaffold_650	126962	126979	ATCCAGATGGGCTTGCGTTT	TAGGAGGGCGTGAGGATGAA	(AAT)6	18
scaffold_652_3	scaffold_652	11399	11419	TCGCTGGTGGGCCAAAATAT	GTGCTCCTTTATGGCCCACT	(TTG)7	21
scaffold_652_13	scaffold_652	54900	54917	TGAGGATAGTGGGGAGGTGT	CCACCACCCCAAGTGCTTAT	(ATA)6	18
scaffold_652_18	scaffold_652	77070	77084	TGAGGATAGTGGGGAGGTGT	CCACCACCCCAAGTGCTTAT	(TAT)5	15
scaffold_653_9	scaffold_653	42261	42275	GTGTCTGTCTCCAGGCCAAG	AGCTAGGGAGGTCTGGACAA	(TTG)5	15
scaffold_654_9	scaffold_654	64394	64408	AGGCTCTATGGCAACCCAAC	CAACAAGGTCCAAGGTTGCG	(ATG)5	15
scaffold_655_5	scaffold_655	30385	30399	TAGGATGGCGGGAGGATGAA	ATCCAGATGGGCTTGCGTTT	(TAT)5	15
scaffold_655_6	scaffold_655	34993	35007	TAGGATGGCGGGAGGATGAA	ATCCAGATGGGCTTGCGTTT	(TAT)5	15
scaffold_655_7	scaffold_655	40187	40201	ACCAGTCTCCACCGTCAAAC	TCGAGAAGAGACAACGTGCA	(TAT)5	15
scaffold_657_2	scaffold_657	13209	13223	GTCTCTCGTCGCCAACTTCA	CCTTCTAGCTTCCCCTCCCT	(TTC)5	15
scaffold_657_7	scaffold_657	72970	72984	CGACCCACCTGTACTTTCCC	CATCCCGACGATCTCCCATG	(TAA)5	15
scaffold_659_1	scaffold_659	132	170	CCTCTTCCATTTCGCCCACT	CGAAGTGGACGATAGGGACG	(AAT)13	39
scaffold_659_19	scaffold_659	33134	33148	GAGTCACCACTGTGCTTCCA	CTGCCACTTGGATCCCACTA	(AAT)5	15
scaffold_659_54	scaffold_659	122744	122791	GTCGACAAGACGAGAAGCCA	TCCATTGCACTGCACCTAGT	(ATA)16	48
scaffold_661_7	scaffold_661	100636	100650	TTGTTCAAACGAACGTCCGC	CCAAAACCCCTCTGAACGGA	(GAC)5	15
scaffold_663_2	scaffold_663	9645	9662	TCGTGGGCCTTTAATGACCC	CGCCAAAACGAGTTGCAGAA	(TCT)6	18
scaffold_663_22	scaffold_663	94537	94566	TTCAACACGCATTCCTCCCA	AATGCGGGCTGAGATGTGAG	(TAT)10	30
scaffold_663_24	scaffold_663	95340	95354	CGCCACATTGCAACAAGACA	GGAGGAGGAGGAGGAACGAT	(TCC)5	15
scaffold_665_1	scaffold_665	555	569	CATGGTGTTGGAGGAGCTGT	ATCTGTAAGGGCGTCCTCCT	(CAA)5	15
scaffold_665_14	scaffold_665	50643	50657	GGTGGACCATGGACGAGTTT	GCTCCTCATCAACCCATGCT	(GAT)5	15
scaffold_665_19	scaffold_665	64798	64839	CTCTCTCTCCCTGGGTTCGA	GAGGAAGCAAGGACTGAGCA	(TTA)14	42
scaffold_665_23	scaffold_665	75824	75838	GCTGGCGCCCTCCATAATAT	GCGGCTGGAGAGATTAGGAC	(TTC)5	15
scaffold_667_1	scaffold_667	20758	20772	GTTGGGACGAAACTGGTTGC	GAGTGCCGGAATGTCTCACA	(TTG)5	15
scaffold_667_6	scaffold_667	57842	57856	AGTGGGACGACAGATTGCAG	ACCGCTGGTGAGCCAAAATA	(CAA)5	15
scaffold_667_9	scaffold_667	98394	98408	AGTGGGACGACAGATTGCAG	ACCGCTGGTGAGCCAAAATA	(ATC)5	15
scaffold_668_11	scaffold_668	115397	115411	AGAGGGTTGTTGTTGCCACT	TTCTCAGCCACCAAAGGAGC	(TTG)5	15
scaffold_673_21	scaffold_673	131142	131156	CAAGAGGTGGTGGCATGTCT	TACTTGATAGACGGGGCCCA	(TTG)5	15
scaffold_674_1	scaffold_674	13718	13732	ACAACAGTCACAGCAGGAGG	CATCAATCATTACCCGCGCG	(CAA)5	15
scaffold_677_1	scaffold_677	29335	29352	ACACTCCTTTGGTGGCTGAG	ATGATGGATGCCTCAGCTGG	(TGT)6	18
scaffold_677_13	scaffold_677	116886	116900	CTTATGTGAGCTAGCCGGGG	TCATCTCAACTGTGGCCACC	(TGA)5	15
scaffold_677_14	scaffold_677	120430	120444	TGATGTGGATGGTGGTGGTG	CAAGAACCACCTCCACCTCC	(GTG)5	15
scaffold_677_15	scaffold_677	120586	120600	TGATGTGGATGGTGGTGGTG	CAAGAACCACCTCCACCTCC	(GTG)5	15
scaffold_680_10	scaffold_680	72543	72563	AGGGTCTACTGCAGGGGTAG	AACGGCAGGCACCAAAGTAT	(TCT)7	21
scaffold_680_13	scaffold_680	86428	86445	AGGGTCTACTGCAGGGGTAG	AACGGCAGGCACCAAAGTAT	(TTC)6	18
scaffold_680_20	scaffold_680	134713	134727	CTGGCACGCAACCATTTCAA	TGGTGCTGGGACTTGCATAG	(AGG)5	15
scaffold_685_17	scaffold_685	98492	98509	ACGTGAAGGTGTTCGGTCTC	GGACCTCCTGCCATTCTCAC	(TTA)6	18
scaffold_685_18	scaffold_685	103524	103538	AGGGAGTTGCACAGGTTCAA	TGGTTGCTGTTGTGGCCTAT	(AAG)5	15
scaffold_687_1	scaffold_687	18646	18660	TGTCAGCCGAAGACAAAGAGT	GCGGGAGGGTGAAGAAGAAA	(GAT)5	15
scaffold_687_3	scaffold_687	23886	23900	ATGGAGAAGAGACAGCGTGT	AGTCTCCACCGTCGAACCTA	(AAT)5	15
scaffold_689_17	scaffold_689	111699	111713	CATCCACGCGCCTCTTTTTC	GCGGGAGGCTGAAGAAGAAA	(AAT)5	15
scaffold_691_30	scaffold_691	75652	75666	AGAGTTCCACAACCGAGCTG	TGCTTGTGCTCTTCTCTGGT	(CTT)5	15
scaffold_692_25	scaffold_692	121097	121111	ACCGATCGCTCACAAGACAG	GGGCACATGCAAACCAAGTT	(AGA)5	15
scaffold_693_21	scaffold_693	47832	47852	TGCCCCCTTGTTGTCTCATC	TACTGATGGGGGAGCTGGAA	(TCT)7	21
scaffold_695_42	scaffold_695	88331	88345	GAAGAGTGGTTTCCCGACGT	AACATCCGACCCTTCAGCTG	(AGA)5	15
scaffold_697_29	scaffold_697	85244	85258	ACCGCGCTAGTTTTAGGCAT	AACTCGCGCATTTGACATCG	(CAT)5	15
scaffold_699_19	scaffold_699	125770	125784	TATACCCGGGTCTGAGTGCA	CACTGGCTAGGGTTCTCACG	(TAT)5	15
scaffold_70_26	scaffold_70	61348	61362	AAGGTACCGAGTGAGGCTCT	GGAGCCTTACCGTGTGTTCA	(TGT)5	15
scaffold_70_116	scaffold_70	375223	375237	TCCACCAACACCTTCGATCG	CGACGGCAACATTGGGTTTT	(TTC)5	15
scaffold_70_208	scaffold_70	611446	611460	AGGGATGAACACCTCCTCTGA	ACCCTTGTGTTGTGCCTTTG	(CAA)5	15	Pod_maturity,Pubescence_density,Seed_linolenic
scaffold_70_346	scaffold_70	908273	908290	CATTAGCTAGGCACCCCCAC	GAAAACCTTTGGGGAGAAGCC	(TAT)6	18	Pod_maturity,Pubescence_density,Seed_linolenic
scaffold_700_6	scaffold_700	71198	71212	CCTACCTTTGGATCAGGCCG	CGGTGGAGACTTTGACCCAA	(TAT)5	15
scaffold_701_3	scaffold_701	10949	10963	TGGGTCAACCAGTCTCCACT	AGAGACAGCGTGTATGGGGA	(TAT)5	15
scaffold_701_5	scaffold_701	14898	14912	GGGTCAGTCCATCCCTACCT	TTGACGGTGGAGACTGGTTG	(TAT)5	15
scaffold_703_3	scaffold_703	12502	12516	TGGTGGAACTGGCTAAGCTG	GGCACCTTTAGGGCATCCTT	(TCA)5	15
scaffold_707_3	scaffold_707	10579	10596	TGGCTTTGTGTTGTGCTTGG	TCAATGTGCAGTGCCAGAGA	(TTG)6	18
scaffold_707_20	scaffold_707	114826	114840	ACATGTGTCTGCAAGAGGGG	TCCTTGCCACCAACAACCTT	(TCT)5	15
scaffold_709_4	scaffold_709	18012	18026	CACCCTGTGCTGTCATCTGT	TAAGGCAACAGAGCTGGAGC	(TCA)5	15
scaffold_709_6	scaffold_709	29185	29199	CACCCTGTGCTGTCATCTGT	TAAGGCAACAGAGCTGGAGC	(TGT)5	15
scaffold_714_11	scaffold_714	70807	70821	AAAAGCACAGAAAAGGGCGG	GGATACGTCGTATTCTGCGGA	(TAT)5	15
scaffold_715_7	scaffold_715	48771	48785	GTGGATGACAGGTGTGAGCA	CGAGAATGCTCAGGTGTGGT	(TTA)5	15
scaffold_717_11	scaffold_717	67517	67531	CCTGTAGGTGGAGGGGATGA	TCGTCATCCCCTGCTTGTTC	(TGA)5	15
scaffold_718_18	scaffold_718	114302	114316	CCTGGATTGAGGCCCTTGTT	ACAAGAGATTCCTGCCCAGC	(TGG)5	15
scaffold_726_14	scaffold_726	93267	93281	GGTCGTGCAATAGTTGTGGC	TCCTCCTCCTTCACCACCAT	(AGG)5	15
scaffold_726_15	scaffold_726	97718	97732	ACTTGCATTACGTTGCGCAA	CATGCGTACAGATCGAGGGT	(ATT)5	15
scaffold_730_12	scaffold_730	89628	89642	TGGTGAAGGAGGAGGAGGAG	TTCATCCGAGACATGGCAGG	(AGG)5	15
scaffold_732_9	scaffold_732	41030	41044	ACAGCGAGTGTAACATGGGG	GTTGCCCCCGAGTCATACAA	(GAA)5	15
scaffold_734_2	scaffold_734	7409	7456	TGCACTCAGACCCGGGTATA	CCGGTTGCGATAGATGACGA	(AAT)16	48
scaffold_742_10	scaffold_742	48322	48339	CCCCCATTGAACCACCATCA	ACTTAACTGCCCACGTGGAT	(AAG)6	18
scaffold_747_3	scaffold_747	24157	24171	AGTTCATGGTCTGACACTCGT	ACACCCCAAATACCTTACGATGT	(AAT)5	15
scaffold_750_7	scaffold_750	13986	14003	AACATCCGACCCTTCAGCTG	CAAGGAGGCAAGGGTAAGGG	(TTC)6	18
scaffold_750_27	scaffold_750	60755	60769	AGGCCATGGTGGAGGATTTG	CCACCATGACCTGAACCTCC	(TGG)5	15
scaffold_750_29	scaffold_750	61292	61306	AGGCCATGGTGGAGGATTTG	CCACCACCAATTCCTCCTCC	(TGG)5	15
scaffold_751_8	scaffold_751	52326	52361	AGGTTTAGGCGCATGTGTGA	GATGATGCGTGCGATCACAC	(ATA)12	36
scaffold_754_7	scaffold_754	32200	32214	TTCATTGCTGCTGCCAATCG	AGGAACAGCGTGGCAGAATT	(TTC)5	15
scaffold_757_8	scaffold_757	83156	83239	TCGTTTCTGGTTTTCGTCCCT	TCGTTTCTGGTTTTCGTCCCT	(TAA)28	84
scaffold_758_8	scaffold_758	90631	90648	TGTGGAGGAGAGGAGGTAGC	AGTCGCCACCTATCCTCTGT	(GAT)6	18
scaffold_76_13	scaffold_76	53687	53701	GGACCGAGAGACTAACCTGC	CCGTGCAGAAGAAGACCGAT	(AAT)5	15	Seed_protein
scaffold_76_49	scaffold_76	218637	218651	TCCACCAACACCTTCGATCG	CATTGGGTTTTTCAGCGGCA	(TTC)5	15	Seed_protein
scaffold_76_185	scaffold_76	692289	692303	GCATTGTTGGACGTGTGCAT	ACCGAATTACCGCTAAGCCC	(TTC)5	15	Photoperiod_insensitivity,Seed_protein
scaffold_76_187	scaffold_76	720907	720927	GTTGGGACGAAACTGGTTGC	CCACCAAAGGAGTGCCAGAA	(TGT)7	21	Photoperiod_insensitivity,Seed_protein
scaffold_76_247	scaffold_76	1121599	1121616	AGGAGGAAGAGTGGTTAGTCCT	CAGCACTTGAAGGTCCCACT	(GAT)6	18	Photoperiod_insensitivity
scaffold_760_8	scaffold_760	67222	67236	ACCATCCGTCCCCAATGTTC	CGTTTGAGCGGTCAACGTTT	(TAA)5	15
scaffold_764_21	scaffold_764	62939	62956	ACCTCCACCAAGCCTGAATG	ACAGTATTCAGCACCAGGCC	(TTA)6	18
scaffold_766_31	scaffold_766	93959	93973	ACCTCCACCAAGCCTGAATG	ACAGTATTCAGCACCAGGCC	(TTA)5	15
scaffold_772_2	scaffold_772	5389	5403	TGTGGTTCTGTGTGTGCAGA	ATCCTGGTTCGGCCTCAATG	(AAT)5	15
scaffold_773_2	scaffold_773	10057	10071	GTGGTGGTATTGGCTGAGCT	CACCTTTGGGGCATCCTTCT	(TCA)5	15
scaffold_777_6	scaffold_777	64092	64106	AAATGGGGCTGGTTGTCCAA	ATCCACCCAAGCTCACATGT	(TTA)5	15
scaffold_779_5	scaffold_779	21843	21884	CGAATTCTTGGGGAGGCCTT	GAGCCTCGTTCACAGGTTGA	(CAA)14	42
scaffold_785_6	scaffold_785	49938	49955	ACAGATGCCTGACTCTGTGC	GGCACCTTTAGGGCATCCTT	(CAT)6	18
scaffold_785_8	scaffold_785	85986	86000	TCGTCCACTTCAGCCACTTC	TGGACGAACTGGACGAACTG	(TTC)5	15
scaffold_785_9	scaffold_785	89696	89719	CACCTCGTCCAGTTCGTTCA	TGGACGAAGTGGACGAAGTG	(CTT)8	24
scaffold_785_10	scaffold_785	90345	90359	TGTCGACTTGGTCCACTTCG	TGACGAAGTGGACGAAGTGG	(TTC)5	15
scaffold_785_11	scaffold_785	91403	91417	ACGTCAACTCCTTCGTCCAC	TGGACGAAGTGGACGAAGTG	(TTC)5	15
scaffold_798_6	scaffold_798	54651	54665	ACCCGGACAACCTTCTCTTT	AGGAAATAGAAGGGCGCGAG	(TGA)5	15
scaffold_798_7	scaffold_798	55090	55107	ACCCGGACAACCTTCTCTTT	AGGAAATAGAAGGGCGCGAG	(AAT)6	18
scaffold_800_5	scaffold_800	37768	37782	TCTTCTTCATCCTCGCACCTC	ATGACGGGAGGCTGAAGAAG	(AAT)5	15
scaffold_800_11	scaffold_800	68351	68365	TGGACCACCATGTGTCATACC	GGCTCAAAGGGGTTTTCAATGG	(AAT)5	15
scaffold_808_7	scaffold_808	74350	74364	GCTCTACGACACCATCTCCG	TTTGACCGATGTAGTGCGCT	(CCT)5	15
scaffold_809_5	scaffold_809	25429	25449	AGAGAGAGACGCTCCTCACA	CTCCGAGTTGAGCGACACTT	(AAT)7	21
scaffold_809_8	scaffold_809	28315	28329	TGTTTGGGTACGTGCGATGA	ACATCCCATAATCTCACACTTGA	(AAT)5	15
scaffold_82_15	scaffold_82	49929	49943	ACAGAACCACCCCAAATGCA	CAAGGCTTGTTGGAACACCG	(AAT)5	15
scaffold_82_68	scaffold_82	184979	185017	GTGAAGGGGGTGTGTTGGAA	TCAACCCCACAAAACCGGTT	(TTA)13	39
scaffold_82_186	scaffold_82	605906	605920	CTTCCGATCACCTCTCAGGC	GCGAGTCTAAACGAACGTGC	(ATA)5	15
scaffold_82_281	scaffold_82	895664	895690	GCAAGAGGGGAACGAGACTC	TGCAGAAAGTGGAACCAGCT	(ATT)9	27
scaffold_82_282	scaffold_82	896340	896354	GCAAGAGGGGAACGAGACTC	TGCAGAAAGTGGAACCAGCT	(TCT)5	15
scaffold_82_294	scaffold_82	926435	926449	GCATGTGAATGCGATGATCGT	CCAAGTTTGTCCCCCGTCAT	(TTA)5	15
scaffold_82_311	scaffold_82	986547	986564	GCATGTGAATGCGATGATCGT	CCAAGTTTGTCCCCCGTCAT	(TTC)6	18
scaffold_82_357	scaffold_82	1086472	1086489	TTGAGCTGGTTTGGACTGCA	AGGCCTCAGAAAGTGCCTTC	(TTA)6	18
scaffold_82_359	scaffold_82	1096060	1096074	TTGAGCTGGTTTGGACTGCA	AGGCCTCAGAAAGTGCCTTC	(TCA)5	15
scaffold_821_8	scaffold_821	36317	36331	AAATAGGAGGGCGGGAGGAT	AAGTGTAGAGGGCATCGACG	(TAT)5	15
scaffold_821_15	scaffold_821	54915	54938	AGGTGAAAAGGATAGCCGCC	GTCCGTGTAGCCTTCCACAA	(ACA)8	24
scaffold_823_12	scaffold_823	70383	70397	CAAGGCAGCCAACTCTAGCA	TGCTGTGTTGCGGTTTAAGC	(CAA)5	15
scaffold_824_38	scaffold_824	70960	70974	AGATAATGGGGAGGTGTAGGGT	AACTTGGGTGTTGCTCCCTC	(ATA)5	15
scaffold_827_13	scaffold_827	33766	33780	CTCCAATCCGTACGACCGAG	TGATTCCCAGTTGGTCGTGG	(TCC)5	15
scaffold_828_3	scaffold_828	44972	44986	GGCACCTTTAGGGCATCCTT	AGATGCCTGACTCGGTGTTG	(GAT)5	15
scaffold_829_6	scaffold_829	17353	17367	ACCTGGGTATAGGGTCCCAC	CGACTCCACTAGGGACGCTA	(TAA)5	15
scaffold_832_1	scaffold_832	10425	10439	TCTGATTGAAAGAAGCAAACCCG	GTTTATCCCAACAAACTCCCCC	(AAT)5	15
scaffold_836_1	scaffold_836	20602	20616	ATCGAGAAGAGACCGCATGT	CAACCAGTCTCCACCGTCAA	(AAT)5	15
scaffold_836_5	scaffold_836	53578	53592	CATGCGTGGGACCCTATACC	CTGGGGTTCTCACGATAGCC	(TTA)5	15
scaffold_839_2	scaffold_839	12049	12063	TGAACACCTCCTCCGAATGC	TGAACCCTTGTGTTGTGGCT	(CAA)5	15
scaffold_84_51	scaffold_84	204781	204798	TGCAATTGGTGTGGATGGGT	ACAACAAGGTTGAGGGTGCA	(GTT)6	18
scaffold_84_95	scaffold_84	376526	376579	TTCATGGATAGCGTCGTCGG	CCTGGAACTGTAGGGGAGGA	(TTA)18	54
scaffold_84_191	scaffold_84	788791	788805	CTGGATGCTCAACCGATGGT	TGCATCGAGAGCAATGCAGA	(CAT)5	15
scaffold_84_198	scaffold_84	820140	820160	TGACGTGGACACTTTAAGGCA	GTTTTTCTCTGGTTGCGCGA	(ATA)7	21
scaffold_84_219	scaffold_84	921194	921208	CACCACCATTTGAGAGGCCT	CCTAGCCCTATGGTGGTCCT	(GAT)5	15
scaffold_84_232	scaffold_84	1056248	1056268	CTGAAGAAGAACCACCGGCT	GCAGGTTGTTGTGCCTTCAG	(TTG)7	21
scaffold_84_236	scaffold_84	1084010	1084024	ATCTCGCCCGAACAGTTTGT	GAAGAGGGTGGCGTCTTGAA	(TTC)5	15
scaffold_845_7	scaffold_845	63549	63563	ATAGGCCAAGGGTGTCTCCT	AGCTACATGGCACCCTAGGA	(TGG)5	15
scaffold_854_9	scaffold_854	53247	53261	GTTTGCATGTGCCCCAAACT	AGCTGGTTCCACTTTCTGCA	(AGA)5	15
scaffold_859_1	scaffold_859	4140	4154	ACGAAGTTGACGAGGTGGAC	CTTCGTCCACTTCGTCCACA	(AGA)5	15
scaffold_859_2	scaffold_859	5683	5697	CAAGTGGTCGAAGTGGACGA	CCAGTTCGTCCACTTCGTCA	(GAA)5	15
scaffold_859_3	scaffold_859	9508	9525	GTGGACCCACTGGACGAAAT	ACTTCGTCCACTTCGACCAC	(GAA)6	18
scaffold_859_4	scaffold_859	10202	10234	AGCGGTTGAAGGAGACGAAG	ACTTCGTCCACTTCGACCAC	(AGA)11	33
scaffold_859_5	scaffold_859	10448	10468	TGACGAAGTGGACGAAGTGG	CACTTCGTGCGCTTAATCCG	(GAA)7	21
scaffold_859_7	scaffold_859	11715	11756	ACGAAGGTGACGAACTGGAC	CCACTTCGTCCACTTCGTCA	(AGA)14	42
scaffold_859_8	scaffold_859	12240	12254	ACGAAGGTGACGAACTGGAC	CCACTTCGTCCACTTCGTCA	(GAA)5	15
scaffold_859_9	scaffold_859	19301	19339	ACGAAGGTGACGAACTGGAC	CCACTTCGTCCACTTCGTCA	(AGA)13	39
scaffold_859_10	scaffold_859	19823	19837	ACGAAGGTGACGAACTGGAC	CCACTTCGTCCACTTCGTCA	(GAA)5	15
scaffold_859_11	scaffold_859	20163	20177	GAAGTGGAGCAACTGGACGA	CCACTTCGTCCACTTCGTCA	(AGA)5	15
scaffold_859_12	scaffold_859	20623	20637	ACGAAGTGGACGAACTGGAC	TCACACCTTCGTCCACTTCG	(AGA)5	15
scaffold_859_13	scaffold_859	20901	20924	ACGAAGTGGACGAACTGGAC	TCACACCTTCGTCCACTTCG	(AGA)8	24
scaffold_859_14	scaffold_859	24167	24190	TGGACGAAGTGGACGAAGTG	TCCACTTCGTCCATTTCGCA	(AGA)8	24
scaffold_859_15	scaffold_859	24770	24787	AAGTGGACGAACTGGACGAC	CCACTTCGTCCACTTCGTCA	(AGA)6	18
scaffold_859_17	scaffold_859	26522	26536	GAAGTGTGCGAAGTGGAGGA	ACTTCGTCCACTTCGACCAC	(GAA)5	15
scaffold_859_19	scaffold_859	28831	28887	TGGACGAAATGGACGAAGGG	TCGTCAACTTCGTCCAGTGG	(AAG)19	57
scaffold_859_20	scaffold_859	29221	29244	TGGACGAAATGGACGAAGGG	TCGTCAACTTCGTCCAGTGG	(AAG)8	24
scaffold_859_21	scaffold_859	29486	29500	TGGACAGGACGAATTGGACG	TGTCCACTTCGTCCACTTCG	(GAA)5	15
scaffold_859_31	scaffold_859	77686	77700	TGGGAAACAACAAAGGGCCT	GCACCCGAATCAAGGATCCA	(CCA)5	15
scaffold_861_12	scaffold_861	34956	34970	GCTTGCCCACTTTGTCCTTG	CAATACGCCCTTCCAGCAGA	(GTT)5	15
scaffold_87_35	scaffold_87	121846	121860	GAACAACAGTTCCAACCGCC	CCTCCACTGAACGGTGTTGA	(ACA)5	15
scaffold_87_112	scaffold_87	572935	572952	TTGTGGAGGTGGAGAAAGCA	AGGAGGCACAAGCTTGAAGA	(GTT)6	18
scaffold_87_175	scaffold_87	794607	794624	GGGCTAGGATGGTTCGTGAA	ATGCACGCCTTCTTTGAACG	(TTA)6	18	Node_number,Seed_coat_cracking,Seed_protein
scaffold_871_9	scaffold_871	69704	69718	GAAAAGGACGGGAGGCTGAA	TCCTCGTGCCTCTTTTTCCT	(TAT)5	15
scaffold_873_13	scaffold_873	67981	67995	TCCTCTCTTCTCTCCGTGCT	GGCAGAGACGTTTTGGAGGA	(AAT)5	15
scaffold_875_1	scaffold_875	2801	2815	ATCCTCCCGCCCTCCTATTT	GGCGGGAGGTTGAAGAAGAA	(AAT)5	15
scaffold_876_5	scaffold_876	33277	33294	TGGGAGGTTATGGGAGGTTT	TGTCAGCCAGAAGACAAAGAGT	(ATT)6	18
scaffold_880_1	scaffold_880	2633	2722	AAACCAAGCCTAGAGGTCGC	AGGGTCGTGCAATGTGGTTA	(AAG)30	90
scaffold_884_5	scaffold_884	51805	51825	ATCTCCAACACAGGCTCTGC	AGGCCCTTTGTTGTTTCCCA	(CCA)7	21
scaffold_886_8	scaffold_886	65497	65526	GGTCCTCCTTACCTTGTGCC	GATCTAGCACCTCCACCAGC	(TGT)10	30
scaffold_891_8	scaffold_891	62523	62537	CTTTCCACACACCCCTCCTC	ATGTGTTCTCTGGAGAGCGC	(CCA)5	15
scaffold_90_66	scaffold_90	228075	228104	AACCTCCCCTCTCATGGCTA	AGCACTCCACGTTTGAAGTCA	(AAT)10	30	First_flower,Flood_tolerance,Leaflet_shape,Leaflet_width
scaffold_90_112	scaffold_90	369654	369677	GCTGCTGTTGTGCCATTGAT	TCGTCCAAGAACACGCAAGA	(ATA)8	24	First_flower,Flood_tolerance,Leaflet_shape,Leaflet_width
scaffold_90_147	scaffold_90	519643	519657	CACCTAGGCTTCCTCCTCCT	GCGGCTTCCAGATTTTGCAA	(TCC)5	15	First_flower,Flood_tolerance,Leaflet_shape,Leaflet_width
scaffold_90_165	scaffold_90	612141	612155	TATCTTAGTGCGCGAGACCC	AAAAGGTGGGTTCGTCGGAA	(TTG)5	15	First_flower,Flood_tolerance,Leaflet_shape,Leaflet_width
scaffold_90_267	scaffold_90	957175	957189	CCCACCCCAACACTTCCAAT	TGCACCCTCAACCTTGTTGT	(ACA)5	15	First_flower,Flood_tolerance,Leaflet_shape,Leaflet_width
scaffold_90_293	scaffold_90	1035451	1035468	AAGGAGAGCAAACTCACGCT	ACAACCGGTAGCAACAACCA	(AAT)6	18	First_flower,Flood_tolerance,Leaflet_shape,Leaflet_width
scaffold_904_5	scaffold_904	48180	48194	AGAGAGGGTTGTTGTTGCCC	AATGTGCAGTGCCCGAGAAT	(TGT)5	15
scaffold_905_3	scaffold_905	19690	19707	ATCCAATAGACCCCCAGGCT	GAGCCTCGTTCACAGGTTGA	(CAA)6	18
scaffold_906_11	scaffold_906	42124	42138	ACAACACCAGGCTGTTGGAA	CCCATCAAACTTTGCAGGGC	(TCC)5	15
scaffold_908_3	scaffold_908	21479	21499	TGGGACATAGTTCTGGGTCA	ACACGTTACTATAGGTTGATCACA	(AAG)7	21
scaffold_916_5	scaffold_916	62093	62110	GGGAGATCTGAAAGTGGCGG	AAAGGACACCTAGGGCAAGC	(CTT)6	18
scaffold_916_11	scaffold_916	65345	65371	CCACTTCCTCCACTTCGTCC	TGAATTGGACGAGGTGGACG	(TTC)9	27
scaffold_916_12	scaffold_916	65520	65546	CCACTTCCTCCACTTCGTCC	TGAATTGGACGAGGTGGACG	(CTT)9	27
scaffold_916_15	scaffold_916	66193	66246	CGTCCACCTCTTCCACTTCC	ACGACGTGGATGAAGTGGAC	(CTT)18	54
scaffold_916_16	scaffold_916	70362	70385	CCCCTTCGTCCACTTCATCC	GGACGATGTTGACAAAGCGG	(CTT)8	24
scaffold_916_17	scaffold_916	70495	70509	CCCCTTCGTCCACTTCATCC	GGACGATGTTGACAAAGCGG	(TCT)5	15
scaffold_916_18	scaffold_916	70713	70730	CCCCTTCGTCCACTTCATCC	GGACGATGTTGACAAAGCGG	(TTC)6	18
scaffold_916_21	scaffold_916	71789	71809	CCACTTCGTCCACTTCGTCA	TGAAGTGGATGACGTGGACG	(CTT)7	21
scaffold_916_23	scaffold_916	74994	75023	CTTCGTCCTCTTCGTGCACT	TGGACGAAGTGGACGAAGTG	(CTT)10	30
scaffold_916_28	scaffold_916	76639	76653	CACTTCCTCCACTTCGTCCC	GGTGGAGGAAGTGGACGAAG	(CTT)5	15
scaffold_921_13	scaffold_921	47699	47716	TCTGGTGGGGCTAACTTTGC	TCGCCATGCTAGCATCTTCA	(ATA)6	18
scaffold_921_15	scaffold_921	48648	48698	ACTTTCGATCTTACTTGTTTGCTGT	AGGCAAATGACAGGTTCTCCA	(AAT)17	51
scaffold_923_1	scaffold_923	3624	3641	TTCTGCAGTGATGAGCTGGG	TGAATTGTGCTCTGCCGCTA	(AAT)6	18
scaffold_923_2	scaffold_923	5083	5097	TACTTTCGGGCGAGTTGCTT	CGTGTCTCCGGTGTTCTTGA	(ATT)5	15
scaffold_936_1	scaffold_936	6250	6264	AGTGGATGGAGGTTTGCGAG	CCTTCACCGACTTCTGTCCC	(GTT)5	15
scaffold_941_2	scaffold_941	1622	1648	GCCTTCACTTCCGTTGCATC	TGATGTGGTCGTTGTTGGCT	(ATA)9	27
scaffold_941_4	scaffold_941	4041	4061	ACGTCGGGAGTGTTCATACG	CTTCTTCTTCCCCACCCTGC	(AAT)7	21
scaffold_941_18	scaffold_941	44327	44341	GATGCCTCATCACCACCACA	CTTATGTGAGCTAGCCGGGG	(ATC)5	15
scaffold_944_9	scaffold_944	26532	26546	TCCATTCCCTCACCCAATGC	GAGTGTGGTTGGGTCACGAT	(AAG)5	15
scaffold_947_13	scaffold_947	56853	56867	CTGTGGAGACTGGTTGACCC	CCCTACCTTTGGCTCAGGC	(AAT)5	15
scaffold_952_5	scaffold_952	27344	27364	CGTCAGAGAGTATTTGCAGTGC	AGCACGCTCATTCAAAAACGT	(TTA)7	21
scaffold_958_2	scaffold_958	32000	32014	TGCTATCATGAAACGCACTTGA	TGGTCCCTTAACTTTCAGCGA	(CCA)5	15
scaffold_959_2	scaffold_959	2074	2088	TGCTATCATGAAACGCACTTGA	TGGTCCCTTAACTTTCAGCGA	(TTA)5	15
scaffold_960_2	scaffold_960	8528	8542	GTACCTCGTGTGAGCACCAA	GAGCCTAGGGGTCTCTTGGA	(CAA)5	15
scaffold_963_3	scaffold_963	23524	23538	ACCACCACCACCACCATTTT	GTTGTGCACGAAACACTTCCA	(CAC)5	15
scaffold_968_3	scaffold_968	13022	13039	TTCAACACACGCCTTCGAGA	AAGAGGTGGACGAGCACAAG	(TTC)6	18
scaffold_968_6	scaffold_968	39817	39831	GAACAAAGCGTTCGGCCTTT	TACGCAGGGTAGAGGACGAA	(AAT)5	15
scaffold_972_1	scaffold_972	10991	11008	GGCTGTATTGCACCAGGTCT	GACCAGCTGGCAGAGGAAAT	(TCA)6	18
scaffold_975_7	scaffold_975	53317	53331	ATCCAGATGGGCTTGCGTTT	TAGGATGGCGGGAGGATGAA	(AAT)5	15
scaffold_975_11	scaffold_975	65805	65825	AAGGCACCTTTAGGGCATCC	CATGGTGGAACTGGCTGAGT	(GAT)7	21
scaffold_977_5	scaffold_977	11124	11138	GCAGAAGAGTGGGAAGAGGG	ACCCCACCTGTTAAATCGCA	(AGA)5	15
scaffold_979_1	scaffold_979	541	558	AGTGGAAGAAGCGGACGAAG	CGTCCACTTCGTCCACTTCA	(AGA)6	18
scaffold_979_2	scaffold_979	757	789	TGGACGAAGTGGACGAAGTG	CTTCCACTTCGTCCACGTCA	(AGA)11	33
scaffold_979_3	scaffold_979	1247	1261	TGGACGAAGTGGACGAAGTG	CTTCCACTTCGTCCACGTCA	(AAG)5	15
scaffold_979_4	scaffold_979	5594	5626	TGGACGGAGTTGACGAAGTG	CCACTTCGTCCACTTCGTCA	(AGA)11	33
scaffold_979_5	scaffold_979	10930	10944	TGGACGAAGTGGACGAAGTG	GCGTCGTTTTTCGGTGTTCA	(AAG)5	15
scaffold_981_3	scaffold_981	43532	43546	TCCTGGACGAGAGGGAGAAG	ATCTGCTTCGACAACCACGT	(TTC)5	15
scaffold_981_4	scaffold_981	50748	50762	TCCTGGACGAGAGGGAGAAG	ATCTGCTTCGACAACCACGT	(GAT)5	15
scaffold_985_3	scaffold_985	25988	26017	TCCTAGTAGCAGCCACAGGT	TTGCTGTTGCTGTTGTTGGG	(CAA)10	30
scaffold_985_13	scaffold_985	54796	54810	AGGAGGAGGAGGATCACCAC	AAGCACAGGGAATAAGCGCT	(AGG)5	15
scaffold_989_8	scaffold_989	35090	35104	TCTGCAATGGCTTTTCAAAGTCT	AGGTTTTCTAACTCTTCTAGCGGA	(AAT)5	15
scaffold_989_9	scaffold_989	37649	37669	GGATAGTGGAGAGGTGTAGGGT	GCTTCTGCACCTTCCCACTA	(ATA)7	21
scaffold_989_11	scaffold_989	40874	40888	GGATAGTGGAGAGGTGTAGGGT	GCTTCTGCACCTTCCCACTA	(GGA)5	15
scaffold_996_2	scaffold_996	4725	4739	CCAGCTTTTGGGTTAGGGCT	TCTCTTCGGGCTAGAGCGTA	(CTT)5	15
scaffold_996_9	scaffold_996	28614	28628	GTGTGATCGCTCGCATTGTC	AGCGATCACACGTGTGCTTA	(TTA)5	15
scaffold_997_9	scaffold_997	44511	44543	CCAGCTTTTGGGTTAGGGCT	TCTCTTCGGGCTAGAGCGTA	(ATT)11	33
SuperScaf_10_285	SuperScaf_10	755361	755381	TCGAATCCATGCCTCTCCAA	TCGTCGTGATGGATTCGGTT	(TTA)7	21	Al_tolerance,Pod_maturity,Root_area,Root_length_primary,Seed_weight,Shoot_weight
SuperScaf_10_327	SuperScaf_10	852095	852127	CGCGTACGCCTGTTTTTCAG	TGGGGCTACAGTAGGGATGA	(AAT)11	33	Al_tolerance,Pod_maturity,Root_area,Root_length_primary,Seed_weight,Shoot_weight
SuperScaf_10_430	SuperScaf_10	1177393	1177407	TAGACGTAAGGTGGGGGAGG	CCATCTCCTTCACCACCACC	(GGA)5	15	Al_tolerance,Pod_maturity,Root_area,Root_length_primary,Seed_linolenic,Seed_protein,Seed_weight,Shoot_weight
SuperScaf_10_515	SuperScaf_10	1449092	1449106	ACCTCCAGCAGCAACAAGTT	AAGGTGCTGGAAACGTGTGA	(AGC)5	15	Al_tolerance,Pod_maturity,Root_area,Root_length_primary,Seed_linolenic,Seed_protein,Seed_weight,Shoot_weight
SuperScaf_10_518	SuperScaf_10	1465096	1465110	ACAGGTCTCCACATGGCATG	CTCATGACCTGATGCCCCTG	(AGC)5	15	Al_tolerance,Pod_maturity,Root_area,Root_length_primary,Seed_linolenic,Seed_protein,Seed_weight,Shoot_weight
SuperScaf_10_599	SuperScaf_10	1677412	1677426	CCACTCCAAGAGCTTCTGCA	TGAGGATAGTGGGGAGGTGT	(TAT)5	15	Seed_linolenic,Seed_protein
SuperScaf_10_848	SuperScaf_10	2363366	2363380	GCACTTCTGCATGCACCATT	ACCACTCGGCTGAGAGAGAT	(ATA)5	15
SuperScaf_10_936	SuperScaf_10	2571630	2571644	AGCTATGGGAGGGAAGGGTA	AGGTTAGCTCCCCTACCTCT	(AAG)5	15	Seed_daidzein,Seed_genistein,Seed_glycitein,Seed_isoflavone
SuperScaf_10_1033	SuperScaf_10	2846542	2846556	TGTGGTCTTGTACGTGCTGA	CTACTGTCTCGGTTGGAGCC	(AAG)5	15	Seed_daidzein,Seed_genistein,Seed_glycitein,Seed_isoflavone
SuperScaf_10_1042	SuperScaf_10	2864960	2864974	TGTGGTCTTGTACGTGCTGA	CTACTGTCTCGGTTGGAGCC	(AAT)5	15	Seed_daidzein,Seed_genistein,Seed_glycitein,Seed_isoflavone
SuperScaf_11_81	SuperScaf_11	301637	301651	GGAACCGACAACGCTATCCA	AAGCACCACCACCACATCTT	(ACT)5	15	Photoperiod_insensitivity
SuperScaf_11_83	SuperScaf_11	302972	303001	GACTCAAGTGTCGCTCAACG	CCGACACTGTGAAACAACCAG	(AAT)10	30	Photoperiod_insensitivity
SuperScaf_11_154	SuperScaf_11	456984	457001	TTGCATGTGCCCGAAAACAG	CACTCTCCTCTGCATGCACT	(AGA)6	18	Photoperiod_insensitivity
SuperScaf_11_172	SuperScaf_11	496874	496894	GTGGAAGACAGGTGTGAGCA	AGAACCCTTGCCACCAACAA	(TCT)7	21	Photoperiod_insensitivity
SuperScaf_11_187	SuperScaf_11	540320	540343	GCCGTTTCTGGTTTTCGTCC	TCGTTTCTGGTTTTCGTCCCT	(TAT)8	24	Photoperiod_insensitivity
SuperScaf_13_7	SuperScaf_13	27150	27167	CCCTTGAGTGAATGACCCCA	GGTTGCCCGGGTTACAAGAA	(GAT)6	18
SuperScaf_13_8	SuperScaf_13	31933	31947	TGCGTTTCTTGTAACCCGGA	AAATAGGAGGGCGGGAGGAT	(AAT)5	15
SuperScaf_13_24	SuperScaf_13	89098	89112	TGTGAGTAATGCCTTTTGTTTGGT	TTTGTCGGTAGAGGCAAGCC	(AAT)5	15
SuperScaf_13_26	SuperScaf_13	91453	91476	GCAAATTTGGCTGATGGTTGC	CGGTGCATTAGGACGAGTCA	(AAT)8	24
SuperScaf_13_124	SuperScaf_13	482189	482203	GGAGGAGGAGTGGGGGTAAT	ACCGTACACCCTCCTCCTAC	(TCA)5	15	Al_tolerance,Photoperiod_insensitivity,Plant_height,Pod_maturity,Pod_wall_width,Root_length_primary,SCN,Seed_oil_plus_protein,Seed_protein,Seed_weight
SuperScaf_13_137	SuperScaf_13	527097	527111	ATTGTCCACCAGTTTGCCCA	GCTTTCTCCGCCACAAAAGG	(TTG)5	15	Al_tolerance,Photoperiod_insensitivity,Plant_height,Pod_maturity,Pod_wall_width,Root_length_primary,SCN,Seed_oil_plus_protein,Seed_protein,Seed_weight
SuperScaf_13_305	SuperScaf_13	1144783	1144809	GCTTGCTCCAGAGAGACCTC	ACCCTGTTGTGTGCTTGTGT	(TAA)9	27	Al_tolerance,Photoperiod_insensitivity,Plant_height,Pod_maturity,Pod_wall_width,Root_length_primary,SCN,Seed_oil_plus_protein,Seed_protein,Seed_weight
SuperScaf_13_411	SuperScaf_13	1485379	1485396	ATTGTGTCACCTGGCATGCT	TGTGGATGAGTGACGAACCC	(TAA)6	18	First_flower,Flood_tolerance,Leaflet_shape,Leaflet_width,Pod_maturity,Pod_number,SCN,Seed_coat_color,Seed_daidzein,Seed_glycitein,Seed_isoflavone,Seed_oil,Seed_protein,Seed_weight
SuperScaf_13_412	SuperScaf_13	1486853	1486885	GCAGTGCTCTCCATCGTCTT	AAGCCTCATTCTCTCCGCAA	(TAT)11	33	First_flower,Flood_tolerance,Leaflet_shape,Leaflet_width,Pod_maturity,Pod_number,SCN,Seed_coat_color,Seed_daidzein,Seed_glycitein,Seed_isoflavone,Seed_oil,Seed_protein,Seed_weight
SuperScaf_13_443	SuperScaf_13	1585331	1585348	GTGGATCTCGCCTTCGTAGG	TCTCTCGCCCCTTCTCATCA	(TTC)6	18	First_flower,Flood_tolerance,Leaflet_shape,Leaflet_width,Pod_maturity,Pod_number,SCN,Seed_coat_color,Seed_daidzein,Seed_glycitein,Seed_isoflavone,Seed_oil,Seed_protein,Seed_weight
SuperScaf_13_491	SuperScaf_13	1777143	1777157	ATTGGGTGGCACTGGTTCAT	AGTTTTGTGCCTCGGTTCTGA	(AAT)5	15	First_flower,Flood_tolerance,Leaflet_shape,Leaflet_width,Pod_maturity,Pod_number,SCN,Seed_coat_color,Seed_daidzein,Seed_glycitein,Seed_isoflavone,Seed_oil,Seed_protein,Seed_weight
SuperScaf_13_517	SuperScaf_13	1825515	1825532	TGGGCAGGAGGAGTAACTGT	CCACAGGGATGCAACGAGAT	(AAT)6	18	First_flower,Flood_tolerance,Leaflet_shape,Leaflet_width,Pod_maturity,Pod_number,SCN,Seed_coat_color,Seed_daidzein,Seed_glycitein,Seed_isoflavone,Seed_oil,Seed_protein,Seed_weight
SuperScaf_16_41	SuperScaf_16	144722	144736	GCTCTACCACGACCCATCAG	TGGTGATGAGGAGGAGGAGG	(CTC)5	15
SuperScaf_16_56	SuperScaf_16	196948	196962	GGCACGAGGCTGAAGAAGAA	ACCCGGACAACCTTCTCTTT	(TCA)5	15
SuperScaf_2_124	SuperScaf_2	458238	458252	GTCCCCGCTAACGCTGAATA	GAGGAGGAGGATGAGGTGGT	(TCC)5	15	Branching,Flower_form,Leaflet_chlorophyll,Node_number,Plant_height,Pod_maturity,Pod_number,Pod_wall_to_Pod_weight_ratio,Pod_wall_weight,Pod_wall_width,Seed_glycitein,Seed_height,Seed_oil,Seed_protein,Seed_set,Seed_weight
SuperScaf_2_152	SuperScaf_2	551097	551111	ATCTGCTTCGACAACCACGT	GCGATTGAGGAGGTCGATGT	(GAA)5	15	Branching,Flower_form,Leaflet_chlorophyll,Node_number,Plant_height,Pod_maturity,Pod_number,Pod_wall_to_Pod_weight_ratio,Pod_wall_weight,Pod_wall_width,Seed_glycitein,Seed_height,Seed_oil,Seed_protein,Seed_set,Seed_weight
SuperScaf_2_400	SuperScaf_2	1431689	1431703	TGGTCGTTCGATCACCTTCC	GTTCTGGCCGAACGACCTTA	(AAC)5	15	Branching,Drought_index,Flower_number,Lodging,Node_number,Plant_height,Pod_number,Pod_wall_width,Seed_oil,Seed_protein,Seed_yield
SuperScaf_2_438	SuperScaf_2	1578517	1578531	GCCCATGTAAGTGGTCACCA	CCCCGCTACAGAACAACCTT	(AAT)5	15	Branching,Drought_index,Flower_number,Lodging,Node_number,Plant_height,Pod_number,Pod_wall_width,Seed_oil,Seed_protein,Seed_yield
SuperScaf_2_659	SuperScaf_2	2284916	2284930	TCGTACTGGACCTGGAGGAG	TCCTCCTCCTCCAGGTCATG	(GGT)5	15	Drought_index,Root_area,Root_length_primary,Seed_yield
SuperScaf_2_799	SuperScaf_2	2838673	2838687	TTTTAACGGGCCAGCTGACA	ACGAAGCACATGGGAGGAAG	(TCT)5	15
SuperScaf_2_801	SuperScaf_2	2871033	2871107	GCTCGTCAACCCTTTCTCCA	TCGAGCGGTCCACGTTTTAA	(ATA)25	75
SuperScaf_2_869	SuperScaf_2	3065215	3065229	CGGGCACAACCACTACAACT	CCCTCCTAACCCCAACAACC	(TAT)5	15
SuperScaf_2_870	SuperScaf_2	3065968	3065994	GGTTTGTTGACGAGCGCTAC	CGAGCGGTCACGGAATAAGA	(TAA)9	27
SuperScaf_2_871	SuperScaf_2	3066170	3066187	TCTTATTCCGTGACCGCTCG	CACCATGACCACTGGAACCA	(TTA)6	18
SuperScaf_2_960	SuperScaf_2	3330108	3330125	GTACCGAGACCTGGACTTGC	CCGGATTCGTGGGAGACATT	(GTA)6	18
SuperScaf_2_978	SuperScaf_2	3400708	3400722	TAGTGCGCGATACCGTCTTC	GTGTTGCCACCAGTGAGAGA	(TTG)5	15
SuperScaf_21_762	SuperScaf_21	1960503	1960595	TGTCTCCTGTCATCTCTCTCGA	TGTTGTTGTTGTTGTTGTTGTTGT	(ACA)31	93	Plant_height,Seed_protein,Seed_stearic
SuperScaf_21_888	SuperScaf_21	2284513	2284530	CTTCGCACTGAGTCAGACGA	TGCATGTCGTGTGAGGTTGA	(ATA)6	18
SuperScaf_21_907	SuperScaf_21	2331236	2331250	GGATGTGAGCAGAAGGGGAC	GAGGGTACGTTTATGGCCGA	(AAT)5	15
SuperScaf_21_1291	SuperScaf_21	3324002	3324016	TCTTCCACCTTTGCAGGAGC	AGGCAGAGATGGGTTTGGTG	(TCA)5	15
SuperScaf_21_1315	SuperScaf_21	3399208	3399222	CACCTTGTCAGCATTGTGGC	AGTTGGTCCTCCTCCTCCTC	(AGG)5	15
SuperScaf_22_195	SuperScaf_22	658757	658771	CGCTCTCCCTGGTGATCATC	CAGGCCGCCAAATCTTTTCC	(TTC)5	15	Plant_height,Seed_daidzein,Seed_genistein
SuperScaf_22_310	SuperScaf_22	1022813	1022836	TCTGGATGACTTTGCCGCTT	GCCAAGGCTAAAGGTCAGGT	(TTA)8	24
SuperScaf_22_384	SuperScaf_22	1305471	1305485	TAGTCCAACCACCTCCCCAA	CCCACCACATTCAACCTGGA	(GAA)5	15
SuperScaf_22_464	SuperScaf_22	1596022	1596036	AAAACGTCGAATGCCTCAGC	GAGTCTCGCGCGCTAAGATA	(TTG)5	15	Pod_number
SuperScaf_22_578	SuperScaf_22	1936553	1936567	TTATTGAGTCGTGGCACGCT	CGGGGGAGGAAAGATCGATG	(CCT)5	15	Leaflet_length,Plant_height,Pod_number,SCN
SuperScaf_22_775	SuperScaf_22	2709127	2709141	CCGCTGCACTGTGTTTTGAA	ACGGTTCTTCACAAGGCCAA	(CTT)5	15	Flood_tolerance,Leaflet_length,Plant_height,Pod_number,SCN,Seed_daidzein,Seed_genistein,Seed_isoflavone
SuperScaf_22_870	SuperScaf_22	3093687	3093701	CACTTCCCCTGTAACCCACA	TGAACCCTTGTGTTGTGGCT	(CAA)5	15	Flood_tolerance,SCN,Seed_daidzein,Seed_genistein,Seed_isoflavone
SuperScaf_22_873	SuperScaf_22	3108736	3108753	GCCTAACCTCTCTTGGAGCC	GAGGGGTGTTCCTTGGATGG	(CAC)6	18	Flood_tolerance,SCN,Seed_daidzein,Seed_genistein,Seed_isoflavone
SuperScaf_22_919	SuperScaf_22	3229317	3229358	CTGGTGTCCCTTTCTTCAAACA	TCCCCACCTTTTGTCCATTCA	(TTA)14	42	Flood_tolerance,SCN,Seed_daidzein,Seed_genistein,Seed_isoflavone
SuperScaf_22_1009	SuperScaf_22	3543700	3543717	TATTCTCGTGTCCTTGGGCG	CGATCCATCCAGGTCAGACG	(TAT)6	18	Flood_tolerance,SCN,Seed_daidzein,Seed_genistein,Seed_isoflavone
SuperScaf_22_1015	SuperScaf_22	3552873	3552890	TATTCTCGTGTCCTTGGGCG	CGATCCATCCAGGTCAGACG	(TAT)6	18	Flood_tolerance,SCN,Seed_daidzein,Seed_genistein,Seed_isoflavone
SuperScaf_22_1060	SuperScaf_22	3745564	3745578	GTCGCGTTCTGCTGCATTAG	ACTTCCTCCTCCTCCTCCAC	(GGA)5	15
SuperScaf_22_1189	SuperScaf_22	4223791	4223805	AAGCACAGGGAATAAGCGCT	CCCGATGGTCTTATACGGGC	(CCT)5	15	Leaflet_shape,Seed_oil,Seed_volume,Seed_width
SuperScaf_22_1208	SuperScaf_22	4272094	4272108	TCACCATCGAAGTCGTGCAA	AAACCAAGCCTAGAGGTCGC	(TTC)5	15	Leaflet_shape,Seed_oil,Seed_volume,Seed_width
SuperScaf_22_1366	SuperScaf_22	4793679	4793696	TCTTAGCACGCTAGACCCTCT	CCACCAGTGAGAGAGAAAGCA	(TTG)6	18	Leaflet_shape,Seed_oil,Seed_volume,Seed_width
SuperScaf_22_1449	SuperScaf_22	5060783	5060797	TTACACGGTTTCTGACGCGA	GGGGGCTAGGTTTTCGTTCA	(GTG)5	15	Leaflet_shape,Seed_oligosaccharide,Seed_sucrose
SuperScaf_22_1552	SuperScaf_22	5495159	5495176	GCATATTGGCTTCGACTGCG	CGGTATCCTCTGTCTTCCGC	(TTC)6	18	Leaflet_shape,Seed_oligosaccharide,Seed_sucrose
SuperScaf_22_1620	SuperScaf_22	5783719	5783733	TCTCTCGCTTTGTCGCTCTC	CCACCACCACCACTATCACC	(GTG)5	15	Leaflet_shape,Seed_oligosaccharide,Seed_sucrose
SuperScaf_22_1639	SuperScaf_22	5857364	5857381	TCCGTCAGGTCCCTCATCAT	TCCCAGGAGGCTAGGAACAA	(AAC)6	18	Leaflet_shape,Seed_oligosaccharide,Seed_sucrose
SuperScaf_22_1676	SuperScaf_22	6008511	6008525	CGCGAGACCCTCTTCTCTTC	CAAAAGGTGGGTTCCTCGGA	(TTG)5	15	Pod_maturity,Seed_width,Seed_yield
SuperScaf_22_1686	SuperScaf_22	6064994	6065008	GCCTGATTCTCTAGCGTCCC	ATGGTGGCGACTCCCAAAAT	(AAT)5	15	Pod_maturity,Seed_width,Seed_yield
SuperScaf_22_1705	SuperScaf_22	6136456	6136470	GCAGCACTTGAATGTCCCAC	ATCGTAGTTGCCTAACGCCT	(ATC)5	15	Pod_maturity,Seed_width,Seed_yield
SuperScaf_22_1759	SuperScaf_22	6402004	6402018	GTCAGGACCTCAGCCTCCTA	ATGCTCCAGCTCCTCCACTA	(GAT)5	15	Pod_maturity,Seed_width,Seed_yield
SuperScaf_22_1915	SuperScaf_22	6913105	6913119	GAACAGATTGTTGGGAGCGC	AAACCCCTTCTCTTGCTCCG	(AAT)5	15	Pod_maturity,Seed_width,Seed_yield
SuperScaf_22_1958	SuperScaf_22	7035719	7035733	GGCAGCAATGGAGTTCTCCT	TATGGGCTGGTGCTGAGTTG	(AAT)5	15
SuperScaf_22_2005	SuperScaf_22	7161007	7161021	TGTTTTTGATGATGGGTGGTGC	TGGGGGAAAAGGTGAAGGTG	(TTA)5	15
SuperScaf_22_2051	SuperScaf_22	7283111	7283125	TCCATTTGACACGTGGCATT	ACCGTTAAAGGGGGTGACAC	(TTA)5	15
SuperScaf_22_2095	SuperScaf_22	7400078	7400092	AGCTTGTCGGAAAGGCTGAA	GCTCTCCACCATCGCTACTC	(TCT)5	15
SuperScaf_22_2313	SuperScaf_22	8019816	8019833	AACCGGTCGAACACGATTCA	CTCAGCGGATCCGTAGAACC	(ACG)6	18
SuperScaf_26_137	SuperScaf_26	411301	411315	CCCAAACACGTCGTGCAATT	ACCGGAACTCGCTTGAACAT	(AAC)5	15	Branching,Node_number,Plant_height,Pod_number,SCN,Seed_daidzein
SuperScaf_26_172	SuperScaf_26	469458	469475	AGGGTCAAGCACAACAGCAA	TGCCCTACGCATTTCTGGTT	(ATC)6	18	Branching,Lodging,Node_number,Phytoph,Plant_height,Pod_number,SCN,Seed_daidzein,Seed_weight
SuperScaf_29_140	SuperScaf_29	461229	461243	TTGGCGCGAAGGTGAAAATG	GCTTGAGCAGAGAAGAGGGT	(TTG)5	15
SuperScaf_29_161	SuperScaf_29	570648	570665	GCTAGATCGTCCAGGTCGTG	CACTTCCTGGCTCACGACTT	(AAC)6	18
SuperScaf_29_247	SuperScaf_29	877621	877635	GGTTCAAGTAGCGAGCGAGT	TCTCTAGAGATGACAACTAGTCGGT	(TAT)5	15	Bean_pyralid,Flood_tolerance
SuperScaf_29_254	SuperScaf_29	885293	885307	GGTTCAAGTAGCGAGCGAGT	TCTCTAGAGATGACAACTAGTCGGT	(TAT)5	15	Bean_pyralid,Flood_tolerance
SuperScaf_29_261	SuperScaf_29	892332	892346	CCACCACCACCACTATCACC	CGTCCACGGTAGAACAACCA	(ACC)5	15	Bean_pyralid,Flood_tolerance
SuperScaf_29_265	SuperScaf_29	929420	929434	TCATCCGAGACGTGGTAGGT	TGGTGAAGGAGGAGGAGGAG	(CCT)5	15	Bean_pyralid,Flood_tolerance
SuperScaf_29_364	SuperScaf_29	1358561	1358587	CGCCAAAATCGAAACACCCA	GGAGACCAGGTTCTTCGCAA	(TAA)9	27	Bean_pyralid,Flood_tolerance
SuperScaf_29_466	SuperScaf_29	1758527	1758541	TGTTGAGGATAGTGGAAAGGTGT	CCTCCACCACCTCAAATGCT	(ATA)5	15
SuperScaf_32_181	SuperScaf_32	749251	749265	AAGAGAGAGCTAGCACACCA	GGTGAAGGAGAAGGCTACAGT	(GAA)5	15
SuperScaf_32_642	SuperScaf_32	2331021	2331035	ACACCATCGGAATCGTCTCG	GCAACGACCACAGATCCAGA	(CCG)5	15	Leaflet_width,Pod_maturity,Reproductive_stage_length,Seed_fill,Seed_genistein,Seed_oil,Seed_oligosaccharide,Seed_protein,Seed_sucrose
SuperScaf_32_651	SuperScaf_32	2370402	2370416	TTGATGTAGGGGCTCCTGGA	CACATCCTCAACCACCACCA	(TTA)5	15	Leaflet_width,Pod_maturity,Reproductive_stage_length,Seed_fill,Seed_genistein,Seed_oil,Seed_oligosaccharide,Seed_protein,Seed_sucrose
SuperScaf_32_807	SuperScaf_32	2805209	2805223	CGCATGAAGGTGAGGAAGGT	TCACAACACCTTCGCCTACC	(GTT)5	15
SuperScaf_32_976	SuperScaf_32	3283142	3283159	TTCTTCTTCGGCTTCGGCAT	AACCGTAGCAGCAGAACCTC	(TTC)6	18
SuperScaf_32_983	SuperScaf_32	3314638	3314652	ACGCACTGAAGGAGTTCTCG	CCGCGTTGTGGACATTGTTT	(GAT)5	15
SuperScaf_32_1003	SuperScaf_32	3380054	3380068	AAATGCTTGCGGTGATGCTG	ATGCCGAAGCCGAAGAAGAA	(TTC)5	15
SuperScaf_32_1005	SuperScaf_32	3381100	3381114	AAATGCTTGCGGTGATGCTG	ATGCCGAAGCCGAAGAAGAA	(TTC)5	15
SuperScaf_32_1036	SuperScaf_32	3502240	3502287	TGCCACCTTCCCTGACTACT	GTTCGGTCTTTGCCCAACAC	(ATT)16	48
SuperScaf_32_1061	SuperScaf_32	3589617	3589634	TATTGGTGGTGACCGAACGG	GACCCTCACCATCGGTCATC	(ATG)6	18
SuperScaf_32_1121	SuperScaf_32	3812556	3812570	TGGTCCCACTTTTCGTAGGG	ACGCCGTAACCAAAAAGGAC	(ATT)5	15
SuperScaf_32_1233	SuperScaf_32	4091515	4091535	GTGCTTTCCCTCCTCCACTC	ACCTTGACGCTGAATGCTGA	(AAG)7	21
SuperScaf_32_1311	SuperScaf_32	4294555	4294569	TCGAGCTCCTACACTTCCGA	ATTGACCTTGGGAGCTCTGC	(CCT)5	15
SuperScaf_33_47	SuperScaf_33	194426	194440	GGAGTCGCCATCTATCGCAA	ACCTTCCTTACGCGTAACCG	(TAA)5	15	Seed_N_at_R5,Seed_Tyr,Seed_palmitic
SuperScaf_33_246	SuperScaf_33	874135	874149	CAACTCTGCCCGAACCTTCT	ACTCCTTGGTTGAGCAGAGC	(AGG)5	15	Pubescence_density,Row_spacing_response,Seed_coat_color,Seed_linoleic,Seed_oleic
SuperScaf_33_265	SuperScaf_33	963619	963633	TCTGATTGACGCAACGACCA	ACACCATCGGAATCGTCTCG	(GAC)5	15	Pubescence_density,Row_spacing_response,Seed_coat_color,Seed_linoleic,Seed_oleic
SuperScaf_33_369	SuperScaf_33	1454009	1454023	TCCATTCCATTGCCGCTTCT	GATATTCTCCTCCAGCCGCC	(GGA)5	15	Pubescence_density,Row_spacing_response,SCN,SDS,Seed_coat_color,Seed_genistein,Seed_linoleic,Seed_oleic,Somatic_emb_per_explant
SuperScaf_33_376	SuperScaf_33	1492787	1492801	AGTCTCGCTGATGTGGCAAA	GAAGTGTTCCCACAAGCCCT	(TTC)5	15	Flower_number,Leaflet_area,Pubescence_density,Row_spacing_response,SCN,SDS,Seed_coat_color,Seed_genistein,Seed_length,Seed_linoleic,Seed_oleic,Seed_weight,Seed_width,Somatic_emb_per_explant,cqSeed,shoot_weight_dry
SuperScaf_33_418	SuperScaf_33	1636395	1636409	GCCATTGAGGAAGGGGTGAA	CGACCCAGAAGCTTCCTGTT	(AGA)5	15	Flower_number,Internode_length,Leaflet_area,Pubescence_density,SCN,SDS,Seed_coat_color,Seed_genistein,Seed_length,Seed_linoleic,Seed_oleic,Seed_weight,Seed_width,Somatic_emb_per_explant,cqSeed,shoot_weight_dry
SuperScaf_33_466	SuperScaf_33	1823717	1823731	AGTGTGACTGCCATAGCTAGA	AGGATTGCACGGAGGGAAAG	(ATC)5	15	Flower_number,Internode_length,Leaflet_area,SCN,SDS,Seed_genistein,Seed_length,Seed_weight,Seed_width,Somatic_emb_per_explant,cqSeed,shoot_weight_dry
SuperScaf_33_470	SuperScaf_33	1843764	1843781	GACCAACCGAGGCCAAAAAC	GGTTGGTCAGAGAACCGAGG	(TTC)6	18	Flower_number,Internode_length,Leaflet_area,SCN,SDS,Seed_genistein,Seed_length,Seed_weight,Seed_width,Somatic_emb_per_explant,cqSeed,shoot_weight_dry
SuperScaf_33_473	SuperScaf_33	1853975	1853989	CAGTGCAGCAGAGTTAGGCT	CCCAAAACCCTTCGCGTTTT	(TTC)5	15	Flower_number,Internode_length,Leaflet_area,SCN,SDS,Seed_genistein,Seed_length,Seed_weight,Seed_width,Somatic_emb_per_explant,cqSeed,shoot_weight_dry
SuperScaf_33_483	SuperScaf_33	1871715	1871729	CCTCTTGGCACCATAGACCC	AGGCTTGTGCATGAAGTGGA	(AGG)5	15	Flower_number,Internode_length,Leaflet_area,SCN,SDS,Seed_genistein,Seed_length,Seed_weight,Seed_width,Somatic_emb_per_explant,cqSeed,shoot_weight_dry
SuperScaf_33_485	SuperScaf_33	1879102	1879116	CCTCTTGGCACCATAGACCC	AGGCTTGTGCATGAAGTGGA	(AGG)5	15	Flower_number,Internode_length,Leaflet_area,SCN,SDS,Sclero,Seed_genistein,Seed_length,Seed_weight,Seed_width,Somatic_emb_per_explant,cqSeed,shoot_weight_dry
SuperScaf_33_521	SuperScaf_33	2046670	2046687	ACCCCTGCTAAAACCGATCG	CAAGTAGTGGAAGCCAGGTGT	(ATT)6	18	Flower_number,Internode_length,Leaflet_area,SDS,Sclero,Seed_length,Seed_weight,Seed_width,Somatic_emb_per_explant,cqSeed,shoot_weight_dry
SuperScaf_33_593	SuperScaf_33	2296563	2296577	CTCGCCCAGCTAGAGTCAAA	AGGTTATGGGTGGTCTAAAAGTGT	(AAT)5	15	Flower_number,Internode_length,Leaflet_area,Leaflet_length,Leaflet_width,Sclero,Seed_isoflavone,Seed_length,Seed_weight,Seed_width,Somatic_emb_per_explant,cqSeed,shoot_weight_dry
SuperScaf_33_729	SuperScaf_33	2737010	2737030	CAATGTGTTTGGCTGCCACA	CGATCGTCCAATCCTCTCCG	(ATA)7	21	Leaflet_length,Leaflet_width,Sclero,Seed_isoflavone,Seed_weight,Somatic_emb_per_explant
SuperScaf_33_799	SuperScaf_33	2970589	2970603	TTATCTTAGCGCGCGAGACC	GTTGCCACACGTGAGAGAGA	(TTG)5	15	Leaflet_length,Leaflet_width,Seed_N_at_R7,Seed_isoflavone,Seed_weight,Somatic_emb_per_explant
SuperScaf_33_815	SuperScaf_33	3035850	3035864	ACCAGGGAGTGCCTAGACAA	TTACTCCGACTGTGCCTTGC	(TAT)5	15	Leaflet_length,Leaflet_width,Seed_N_at_R7,Seed_isoflavone,Seed_weight,Somatic_emb_per_explant
SuperScaf_33_869	SuperScaf_33	3251979	3252038	TTAAGTGCTCTCAGACGGCG	CCCATGGCCTGACTTGATGA	(ATA)20	60	Seed_N_at_R7,Seed_isoflavone
SuperScaf_33_916	SuperScaf_33	3519954	3519971	AAAAGGTGGGTTCGTCGGAA	GCGCGAGACTCTCTTCTCTT	(AAC)6	18	Seed_N_at_R7,Seed_isoflavone
SuperScaf_33_946	SuperScaf_33	3591852	3591866	GGGATAGGTGGAATCTCGCG	GCAGGTATTTTGGCTCCCCT	(CTC)5	15	Seed_N_at_R7,Seed_isoflavone
SuperScaf_39_48	SuperScaf_39	165700	165714	GGAAGGTTGCCCAGATTGCA	GGAGTAGAACACGCTCACCA	(TCA)5	15	Plant_height,Root_length_primary,Seed_number,Seed_weight
SuperScaf_39_59	SuperScaf_39	210761	210775	TGGAGAGAGTTGCCTGCATG	GGCAACCAGTTTCGTCCAAA	(TGT)5	15	Plant_height,Root_length_primary,Seed_number,Seed_weight
SuperScaf_39_83	SuperScaf_39	332737	332751	CAGTTGCCAAAGGAGTTGCA	GCTTGCCCTTGACCCATACT	(ACA)5	15	Plant_height,Root_length_primary,Seed_number,Seed_weight
SuperScaf_39_87	SuperScaf_39	366484	366498	CACTGCACCGGAAGCAAATT	AGGTTGTCACATGGTTGGCT	(ATA)5	15	Plant_height,Root_length_primary,Seed_number,Seed_weight
SuperScaf_39_213	SuperScaf_39	890147	890161	TGCAGACCAATCAACATGTCA	CCCAATCCTTGATGTGTTTGGT	(TAA)5	15
SuperScaf_39_451	SuperScaf_39	1735303	1735320	TTCACCATCAACTCGCTCCC	CAAGCTGAACCCATTGCCAC	(TAA)6	18	Al_tolerance,Photoperiod_insensitivity,Plant_height,Root_length_primary,SCN,SDS
SuperScaf_39_524	SuperScaf_39	2074706	2074723	TGGAATGTTGAGGTTTGGGAGA	TCCAAACAATCGCCATGACT	(ATT)6	18
SuperScaf_39_525	SuperScaf_39	2075737	2075754	ACCCAAGTCCAGGTACGTTC	AAAGGAGGGGGAGGTACCTG	(ATT)6	18
SuperScaf_39_542	SuperScaf_39	2185826	2185840	TGCAGAAAGTGGAGCGTGAT	CAGCAGTGATAGTGGAAGCCA	(AAT)5	15	Seed_genistein,Seed_glycitein,Seed_isoflavone,Seed_weight
SuperScaf_39_558	SuperScaf_39	2260306	2260320	TCAGACACAGAAGTTGGTACCA	TGGGGCAACAGGTTGTACTG	(AAT)5	15	Seed_genistein,Seed_glycitein,Seed_isoflavone,Seed_weight
SuperScaf_39_564	SuperScaf_39	2280818	2280835	TGTCTTCGTTAAGGGGTGGC	TCTCTCAGATCCCACTCGCA	(TTC)6	18	Seed_genistein,Seed_glycitein,Seed_isoflavone,Seed_weight
SuperScaf_39_606	SuperScaf_39	2439195	2439212	CCACCACCACCACCACTATC	CTCGGTCTCGCTCTCTCCTA	(CAC)6	18	Seed_genistein,Seed_glycitein,Seed_isoflavone,Seed_weight
SuperScaf_39_615	SuperScaf_39	2497693	2497707	TCGGGCAACAATGTATGGCT	GCCAATGGCCCCTATCATGT	(TTA)5	15	Seed_genistein,Seed_glycitein,Seed_isoflavone,Seed_weight
SuperScaf_39_619	SuperScaf_39	2532612	2532629	ACCCAGGTATAGGGTCCCAC	GATCCCGGTTGCGACAAATG	(TAA)6	18	Seed_genistein,Seed_glycitein,Seed_isoflavone,Seed_weight
SuperScaf_39_622	SuperScaf_39	2543541	2543558	ACCCAGGTATAGGGTCCCAC	GATCCCGGTTGCGACAAATG	(CTT)6	18	Seed_genistein,Seed_glycitein,Seed_isoflavone,Seed_weight
SuperScaf_39_720	SuperScaf_39	2942411	2942425	GACCTTCCAGAGCAGCCATT	CGAAGCACACAACGCAGAAA	(CCG)5	15	Seed_genistein,Seed_glycitein,Seed_isoflavone,Seed_weight
SuperScaf_41_72	SuperScaf_41	287223	287237	ATTGTTTGCACCGAATGGGC	CTGGGCAACGTCTTGGTTTG	(ATT)5	15
SuperScaf_41_94	SuperScaf_41	327809	327823	AGGCTTCCACAGATGAAAGTGT	GCCTTCCACCTGACACATCA	(ATT)5	15
SuperScaf_45_164	SuperScaf_45	562180	562194	AGGCCCTTTGTTGTTTCCCA	GAGGGATCTCCAACACAGGC	(TGG)5	15	Drought_index,Flood_tolerance,Pod_dehiscence,Seed_oleic,Seed_yield
SuperScaf_45_236	SuperScaf_45	793080	793094	CATCTGCACCAGCTCGAGTT	CCTGTGAGTGAATGGAGGGG	(TGA)5	15	Drought_index,Flood_tolerance,Pod_dehiscence,Seed_oleic,Seed_yield
SuperScaf_45_262	SuperScaf_45	861235	861255	CCATTTCTCCTCTCCGAGCC	GCACAAGACACATGCAACCA	(ATA)7	21	Drought_index,Flood_tolerance,Pod_dehiscence,Seed_oleic,Seed_yield
SuperScaf_45_295	SuperScaf_45	935238	935252	TTATCAGCACTGCGCACTGA	GAAGAGTGGTTTCCCGACGT	(TTC)5	15	Drought_index,Flood_tolerance,Pod_dehiscence,Seed_oleic,Seed_yield
SuperScaf_45_351	SuperScaf_45	1056610	1056624	ACCGCTATTCTGCCAAACGA	GGCCCATTGCTAAGGTCACT	(GAA)5	15	Drought_index,Flood_tolerance,Leaflet_width,Node_number,Plant_height,Pod_dehiscence,Sclero,Seed_oleic,Seed_yield
SuperScaf_45_467	SuperScaf_45	1355993	1356007	ATGCAACTCAACCACCCCTT	GCTATTAGAGGCTGCTGGGG	(TCA)5	15	Drought_index,Flood_tolerance,Leaflet_width,Node_number,Plant_height,Pod_dehiscence,Sclero,Seed_yield
SuperScaf_45_567	SuperScaf_45	1707545	1707562	TGTCTGCCACGTTGGATGTT	TGCCTGCTCATGCTCTTCAT	(TAT)6	18	Drought_index,Flood_tolerance,Leaflet_width,Node_number,Plant_height,Pod_dehiscence,Sclero,Seed_yield
SuperScaf_45_569	SuperScaf_45	1713198	1713281	AGAAAACAGCAGATGGCCGA	GTACGTTCGGTGTGTGTCCT	(ATA)28	84	Drought_index,Flood_tolerance,Leaflet_width,Node_number,Plant_height,Pod_dehiscence,Sclero,Seed_yield
SuperScaf_45_666	SuperScaf_45	1961767	1961781	AGGTGGGTTCGTCGGAATAA	GCACGCGATATCCTCTTCTCT	(AAC)5	15	Seed_protein
SuperScaf_45_738	SuperScaf_45	2147790	2147807	TGCAAACAAGCACTTCCACT	TGCGAATATGGCTCGAGAGG	(ATC)6	18	Seed_protein
SuperScaf_52_128	SuperScaf_52	508315	508329	TAGGACGCTCTCGAAGGACA	TGACACAACCGGTAGCAACA	(AAT)5	15	Seed_protein
SuperScaf_53_107	SuperScaf_53	482694	482720	GCAGACGGCGTTTAAATCGT	TCAGAATCCACCTCACTGTGC	(ATT)9	27	Flood_tolerance,Leaflet_length,Leaflet_shape,Leaflet_width,Plant_height,Pod_dehiscence,Sclero,Seed_oil,Seed_oligosaccharide,Seed_palmitic_plus_stearic,Seed_sucrose,Shoot_weight
SuperScaf_53_174	SuperScaf_53	723193	723210	CTTTCCACCACCACCAACCT	CTCCCTCCACCTCCCCTTTA	(AAT)6	18	Leaflet_length,Leaflet_shape,Leaflet_width,Pod_dehiscence,Seed_oligosaccharide,Seed_palmitic_plus_stearic,Seed_sucrose,Shoot_weight
SuperScaf_57_22	SuperScaf_57	35725	35748	GAAGTCTTGTGGCGGCAAAG	CACCACGACCTTCTTCGACA	(TCT)8	24	SCN,SDS,Seed_linoleic,Seed_protein
SuperScaf_57_381	SuperScaf_57	948738	948752	TTGTCCCCACACTCATCACC	TCCTCAGAACGCAACCACAT	(TCA)5	15	First_flower,Leaflet_chlorophyll,Lodging,Plant_height,Pod_maturity,SCN,SDS,Seed_protein
SuperScaf_57_465	SuperScaf_57	1171730	1171744	CATCGATCTTTCCTCCCCCG	GATTGGAGGAGAGATGGCGG	(CCT)5	15	First_flower,Leaflet_chlorophyll,Leaflet_shape,Lodging,Phytoph,Plant_height,Pod_maturity,SCN,SDS,Seed_linolenic,Seed_oleic,Seed_protein,Seed_weight
SuperScaf_57_519	SuperScaf_57	1303367	1303393	AGGAACACGGTTTCCAGCAT	CGCTACCTCCGGATCTCAAC	(AAT)9	27	Leaflet_shape,Phytoph,SCN,Seed_linolenic,Seed_oleic,Seed_weight
SuperScaf_58_5	SuperScaf_58	19032	19046	TCACCTACCCTGTCAGCCAT	TGACCTTTAACGTCACCCCG	(TTA)5	15
SuperScaf_62_69	SuperScaf_62	270366	270380	CGTGTATGGTGGAGCAACCT	GGCTCCTGGATTGGGGAATG	(AAT)5	15
SuperScaf_62_88	SuperScaf_62	345141	345155	CGTGGCAGGTAAGTGCAGTA	AGCGCTTATTCCCTGTGCTT	(CCT)5	15
SuperScaf_62_177	SuperScaf_62	777397	777411	GCCAAGCCCTTTCCTTCTCT	TCACCCAAACCTTCACGGAG	(GGT)5	15
SuperScaf_62_284	SuperScaf_62	1277013	1277027	CAACTCTGCCCGAACCTTCT	TGCTGTTGGGACTGGCATAG	(AGG)5	15
SuperScaf_62_348	SuperScaf_62	1553299	1553319	TTGAGCAAGGTGTCCAGCAT	GTTGCGCATGAAAGAGCGAT	(AAG)7	21
SuperScaf_63_14	SuperScaf_63	28530	28547	AAAGGCCCAGCAGAAGTCTC	AACTTGAGCTGACGTGGTGT	(TAA)6	18	Seed_oil,Seed_protein,Seed_weight,shoot_weight_fresh
SuperScaf_63_101	SuperScaf_63	467294	467308	AAACACCAACAATCCGCTGC	GCTTGGAAGGCAGCTGAAAC	(CTT)5	15	Seed_oil,Seed_protein,Seed_weight,shoot_weight_fresh
SuperScaf_63_133	SuperScaf_63	535164	535181	TCGGTGAGCGTAGTCTCAGA	TCCTCCAAAAACGCCCTCTC	(GAA)6	18	Seed_oil,Seed_protein,Seed_weight,shoot_weight_fresh
SuperScaf_63_182	SuperScaf_63	744174	744188	TCCCACAAACCCTAGCAACC	TAGGGGACTGAGCGTCATCA	(GAA)5	15
SuperScaf_63_184	SuperScaf_63	749648	749662	TCCCACAAACCCTAGCAACC	TAGGGGACTGAGCGTCATCA	(GAA)5	15
SuperScaf_63_214	SuperScaf_63	848071	848085	TTAGGCACCGGTTCTGTGAC	AGGGAGGCAAATGAGAGTGC	(GAA)5	15
SuperScaf_63_217	SuperScaf_63	861157	861174	ATGGATATGGCACGGCGAAT	TGCACCAACATCACGGATCA	(TTG)6	18
SuperScaf_63_239	SuperScaf_63	943345	943359	TGACGACGGATTTTTGGAGGT	TCTATGCCAACACGCCAAGT	(TGT)5	15
SuperScaf_63_280	SuperScaf_63	1105350	1105364	TGCTTCGCGGCTGGTATAAT	GAAACTCGTGCCACGGTTTC	(CCA)5	15	Leaflet_length,Leaflet_shape,Pod_maturity,Seed_coat_cracking,Seed_oil,Seed_protein,Seed_weight
SuperScaf_63_308	SuperScaf_63	1248014	1248028	GCACGAACGATAACGCAGAC	CTGCTGCTCTCTCGCTTTCT	(CAG)5	15	Leaflet_length,Leaflet_shape,Pod_maturity,SCN,Seed_coat_cracking,Seed_oil,Seed_protein,Seed_weight
SuperScaf_63_317	SuperScaf_63	1276596	1276619	TGGTGGATGAATTGCATAGCA	GCCATCTCCTTCTATCACGTGA	(AAT)8	24	Leaflet_length,Leaflet_shape,Pod_maturity,SCN,Seed_coat_cracking,Seed_oil,Seed_protein,Seed_weight
SuperScaf_63_369	SuperScaf_63	1478296	1478310	AGTTCAACCAAACAACAACAACA	GGCGCCTTCTGCTTTTTCTC	(AAC)5	15	Leaflet_length,Leaflet_shape,Pod_maturity,SCN,Sclero,Seed_coat_cracking,Seed_oil,Seed_protein,Seed_weight
SuperScaf_63_383	SuperScaf_63	1525964	1525978	AGGTGCCAGTAGAGAGGAGG	AGGGGTCTGCCGTCAAATTC	(AAG)5	15	Leaflet_length,Leaflet_shape,Pod_maturity,SCN,Sclero,Seed_coat_cracking,Seed_oil,Seed_protein,Seed_weight
SuperScaf_63_384	SuperScaf_63	1526162	1526179	AGGTGCCAGTAGAGAGGAGG	AGGGGTCTGCCGTCAAATTC	(AAG)6	18	Leaflet_length,Leaflet_shape,Pod_maturity,SCN,Sclero,Seed_coat_cracking,Seed_oil,Seed_protein,Seed_weight
SuperScaf_63_444	SuperScaf_63	1708432	1708446	ACAGGACGACAACCCGAAAA	ACCTTCCTTACGCGTAACCG	(TAA)5	15	Leaflet_length,Leaflet_shape,Pod_maturity,SCN,Sclero,Seed_coat_cracking,Seed_oil,Seed_protein,Seed_weight
SuperScaf_63_451	SuperScaf_63	1776186	1776200	TTTGGCAACCGCGTTTTGAT	CACCCAATCCCTCACCCTTC	(AGA)5	15	Leaflet_chlorophyll,Leaflet_length,Leaflet_shape,Pod_maturity,SCN,Sclero,Seed_coat_cracking,Seed_oil,Seed_protein,Seed_weight
SuperScaf_63_563	SuperScaf_63	2171237	2171257	TGTCTTCGTTAAGGGGTGGC	TCTCTCAGATCCCACTCGCA	(TTC)7	21	Leaflet_chlorophyll,Sclero,Seed_oil,Seed_protein,Seed_weight
SuperScaf_64_49	SuperScaf_64	222649	222663	CGACTCTCTCGTGAAGTCCG	ACGGAGAGAACAACGTCGAC	(TTA)5	15	Seed_weight
SuperScaf_64_73	SuperScaf_64	342425	342439	TCTCGGTCTCGCTCTGAAGA	CCACCACCACCACCACTATC	(GTG)5	15	Seed_weight
SuperScaf_64_78	SuperScaf_64	367040	367075	GAGGGAGGAGTGGGGGTAAT	GGCCTTCTCCTACCCCTACA	(CTT)12	36	Seed_weight
SuperScaf_64_81	SuperScaf_64	392776	392790	TTCATCAGGCCGAGCGTATC	AGCCCCATGCAATTGATCCA	(GAA)5	15	Seed_weight
SuperScaf_64_91	SuperScaf_64	498246	498275	TTCATCAGGCCGAGCGTATC	AGCCCCATGCAATTGATCCA	(GAA)10	30	Pubescence_density,Seed_weight
SuperScaf_64_94	SuperScaf_64	555813	555827	CAGACCCTTTCAAATGGGGGA	TGTTGTTGAGGTGCTGGTGT	(CAA)5	15	Pubescence_density,Seed_weight
SuperScaf_64_322	SuperScaf_64	1558200	1558214	AAACGGGATTCTGAGGAGCG	CTTCCACTGGCGAGTCACTT	(TGA)5	15
SuperScaf_64_346	SuperScaf_64	1660940	1660954	AAACGGGATTCTGAGGAGCG	CTTCCACTGGCGAGTCACTT	(TAT)5	15
SuperScaf_65_39	SuperScaf_65	196459	196476	AAAAGGTGGGTTCGTCGGAA	ATCTTACCGTGCGAGACCCT	(AAC)6	18	SCN
SuperScaf_66_1	SuperScaf_66	2345	2359	GAACAGCAAGGCACCTTTGG	GTGCTGGTCCTCTCCCTCTA	(GAT)5	15
SuperScaf_66_2	SuperScaf_66	6421	6435	GCGTGTGTGGGGAATAGTCA	CAACCAGTCTCCACCGTCAA	(AAT)5	15
SuperScaf_66_58	SuperScaf_66	298113	298127	CGAGTCCATCCATCGGAAGG	TGACGGAGGAGAGGGAGAAG	(TCC)5	15
SuperScaf_66_92	SuperScaf_66	422021	422035	GAAGTGGAAGTGAAGGCCGA	CCGAACGGCCTTACATAGCT	(ATT)5	15
SuperScaf_66_110	SuperScaf_66	476952	476966	GCCCCACGATGAGAAAGTGA	AATCTCGAGAGCGCGCATAA	(GAG)5	15
SuperScaf_66_120	SuperScaf_66	526072	526095	TCCCCAGTTTCGCTCGAAAA	TCCCCAGTTTCGCTCGAAAA	(ATA)8	24
SuperScaf_69_13	SuperScaf_69	92154	92174	ACTGTTTGCACTGCTTCCCT	GAGGTCTTGGTGTCCATGGG	(TCA)7	21	Leaflet_chlorophyll,Pubescence_density,Seed_N_at_R6,Seed_calcium,Seed_coat_cracking,Seed_daidzein,Seed_genistein,Seed_glycitein,Seed_isoflavone,Seed_weight
SuperScaf_69_81	SuperScaf_69	284739	284756	TCTCCAACACTCAGGCGTTC	CATGACCGGAACTGTGGACA	(GAA)6	18	First_flower,Leaflet_area,Leaflet_chlorophyll,Leaflet_length,Leaflet_width,Phytoph,Plant_height,Plant_height_to_Lodging_ratio,Pod_maturity,Pubescence_density,Reproductive_stage_length,SCN,Sclero,Seed_N_at_R6,Seed_abortion,Seed_calcium,Seed_coat_cracking,Seed_daidzein,Seed_genistein,Seed_glycitein,Seed_height,Seed_isoflavone,Seed_length,Seed_linoleic,Seed_set,Seed_volume,Seed_weight,Seed_width,See…
SuperScaf_69_204	SuperScaf_69	580245	580259	GGTGGCTACCAACTTGAGTGA	GAAACCACCACCAAGCCAAC	(ACA)5	15	First_flower,Leaflet_area,Leaflet_chlorophyll,Leaflet_length,Leaflet_width,Phytoph,Plant_height,Plant_height_to_Lodging_ratio,Pod_maturity,Pubescence_density,Reproductive_stage_length,SCN,Sclero,Seed_N_at_R6,Seed_abortion,Seed_calcium,Seed_coat_cracking,Seed_daidzein,Seed_genistein,Seed_glycitein,Seed_height,Seed_isoflavone,Seed_length,Seed_linoleic,Seed_palmitic,Seed_set,Seed_volume,Seed_weight,…
SuperScaf_69_592	SuperScaf_69	1537316	1537330	AGCACCGGATAATCTGATATGATCA	TCCCTTACAATACGGGATAACCA	(TAT)5	15	Flood_tolerance,Seed_Met,Seed_Met_plus_Cys,Seed_oleic,Seed_stearic,Seed_sucrose,Seed_weight,Seed_yield
SuperScaf_69_766	SuperScaf_69	2079538	2079555	AGTGACAATGGTGGAAGCGT	AGTTTCCCATTGCTGCGTCT	(CAT)6	18
SuperScaf_71_1	SuperScaf_71	30	44	AGAATTCGAAATGTACGTACCCA	AGAGTGCCTATTGACACGTCT	(CAT)5	15
SuperScaf_71_4	SuperScaf_71	15783	15797	GAACATGCCCACCAGACAGA	GCTAACCACCTCAGCTGGTT	(CAT)5	15
SuperScaf_71_57	SuperScaf_71	148834	148851	GGTTTGTGCTGACATTAGACACA	GGCACCAAACAGTGTAAGGG	(TAT)6	18
SuperScaf_71_60	SuperScaf_71	158844	158861	GGTTTGTGCTGACATTAGACACA	GGCACCAAACAGTGTAAGGG	(TAT)6	18
SuperScaf_71_316	SuperScaf_71	761891	761908	CCACAACCCCAGGTGTTTCT	GGATAGTGGAGAGGTGTAGGGT	(TAT)6	18
SuperScaf_71_328	SuperScaf_71	777073	777090	CCACAACCCCAGGTGTTTCT	GGATAGTGGAGAGGTGTAGGGT	(TAT)6	18
SuperScaf_71_442	SuperScaf_71	1100972	1100986	TCTACTGCCGAGAAGCTCCT	GACTCACGGCCTGGAAGAAA	(GGT)5	15
SuperScaf_71_518	SuperScaf_71	1246431	1246445	TGTGAGAACTTGGAAAATGGGT	AGAGAGGTTGGGTGTTTATGCT	(ATT)5	15
SuperScaf_71_535	SuperScaf_71	1291590	1291604	ACGACAACAACAAGAACAAGAACA	TGCTGTTGTTGTTCTTGTTCTTGT	(AAC)5	15
SuperScaf_71_580	SuperScaf_71	1431395	1431448	GCTCCCTCCACCTCCTCTTT	ACCGACACCGCTTGATCAAT	(AAT)18	54
