# Supplementary material for: Draft genome sequence of adzuki bean, Vigna angularis
Source: Sci Rep. 2015 Jan 28;5:8069. doi: 10.1038/srep08069 (PMC5389050; doi:10.1038/srep08069)
Supplement: Supplementary Information — Supplementary Table S19 [file srep08069-s10.xls]

## Sheet: Sheet1
	Supplementary Table S19. QTL translation to V. angularis genome from G. max
	QTL ID	Description of QTL	Translated region of V. angularis	Supporting synteny ID	Number of synteny block	Associated SSR marker
	Al_tolerance_2-1	Aluminum Tolerance	LG2:26966048..27751051	1280, 1871	2	LG2_7587, LG2_7670
	Al_tolerance_2-1	Aluminum Tolerance	LG2:27053456..27704400	1767	1	LG2_7587, LG2_7670
	Al_tolerance_2-1	Aluminum Tolerance	LG3:24197803..24820434	146	1	LG3_7474, LG3_7528
	Al_tolerance_2-1	Aluminum Tolerance	LG2:27053456..27704400	918	1	LG2_7587, LG2_7670
	Al_tolerance_2-1	Aluminum Tolerance	LG3:23992880..24856805	1301	1	LG3_7362, LG3_7363, LG3_7474, LG3_7528
	Al_tolerance_2-1	Aluminum Tolerance	LG2:27033727..27751051	1280, 1871	2	LG2_7587, LG2_7670
	Al_tolerance_2-1	Aluminum Tolerance	LG3:24197803..24820434	1462	1	LG3_7474, LG3_7528
	Al_tolerance_2-2	Aluminum Tolerance	SuperScaf_13:202155..1140524	1344	1	SuperScaf_13_124, SuperScaf_13_137, SuperScaf_13_305
	Al_tolerance_2-2	Aluminum Tolerance	SuperScaf_13:1279019..1664158	1345	1	SuperScaf_13_411, SuperScaf_13_412, SuperScaf_13_443
	Al_tolerance_2-2	Aluminum Tolerance	SuperScaf_39:1652236..2703714	392, 590	2	SuperScaf_39_451, SuperScaf_39_524, SuperScaf_39_525, SuperScaf_39_542, SuperScaf_39_558, SuperScaf_39_564, SuperScaf_39_606, SuperScaf_39_615, SuperScaf_39_619, SuperScaf_39_622
	Al_tolerance_2-2	Aluminum Tolerance	SuperScaf_39:674356..1261464	391, 591	2	SuperScaf_39_213
	Al_tolerance_2-2	Aluminum Tolerance	SuperScaf_39:1509159..2652333	1365	1	SuperScaf_39_451, SuperScaf_39_524, SuperScaf_39_525, SuperScaf_39_542, SuperScaf_39_558, SuperScaf_39_564, SuperScaf_39_606, SuperScaf_39_615, SuperScaf_39_619, SuperScaf_39_622
	Al_tolerance_2-2	Aluminum Tolerance	SuperScaf_13:1267824..1664158	1544	1	SuperScaf_13_411, SuperScaf_13_412, SuperScaf_13_443
	Al_tolerance_2-2	Aluminum Tolerance	SuperScaf_13:1267824..1704036	487, 825	2	SuperScaf_13_411, SuperScaf_13_412, SuperScaf_13_443, SuperScaf_13_491
	Al_tolerance_2-2	Aluminum Tolerance	SuperScaf_13:182190..1239130	1205, 582	2	SuperScaf_13_24, SuperScaf_13_26, SuperScaf_13_124, SuperScaf_13_137, SuperScaf_13_305
	Al_tolerance_2-2	Aluminum Tolerance	SuperScaf_13:1267824..1704036	487, 825	2	SuperScaf_13_411, SuperScaf_13_412, SuperScaf_13_443, SuperScaf_13_491
	Al_tolerance_2-2	Aluminum Tolerance	SuperScaf_39:674356..1437888	391, 591	2	SuperScaf_39_213
	Al_tolerance_2-2	Aluminum Tolerance	SuperScaf_39:1485918..3233962	392, 590	2	SuperScaf_39_451, SuperScaf_39_524, SuperScaf_39_525, SuperScaf_39_542, SuperScaf_39_558, SuperScaf_39_564, SuperScaf_39_606, SuperScaf_39_615, SuperScaf_39_619, SuperScaf_39_622, SuperScaf_39_720
	Al_tolerance_2-2	Aluminum Tolerance	SuperScaf_13:202155..1140524	1208	1	SuperScaf_13_124, SuperScaf_13_137, SuperScaf_13_305
	Al_tolerance_2-2	Aluminum Tolerance	SuperScaf_13:182190..1055649	1205, 582	2	SuperScaf_13_24, SuperScaf_13_26, SuperScaf_13_124, SuperScaf_13_137, SuperScaf_13_305
	Al_tolerance_2-3	Aluminum Tolerance	SuperScaf_13:202155..1140524	1344	1	SuperScaf_13_124, SuperScaf_13_137, SuperScaf_13_305
	Al_tolerance_2-3	Aluminum Tolerance	SuperScaf_13:1279019..1664158	1345	1	SuperScaf_13_411, SuperScaf_13_412, SuperScaf_13_443
	Al_tolerance_2-3	Aluminum Tolerance	SuperScaf_39:1652236..2703714	392, 590	2	SuperScaf_39_451, SuperScaf_39_524, SuperScaf_39_525, SuperScaf_39_542, SuperScaf_39_558, SuperScaf_39_564, SuperScaf_39_606, SuperScaf_39_615, SuperScaf_39_619, SuperScaf_39_622
	Al_tolerance_2-3	Aluminum Tolerance	SuperScaf_39:674356..1261464	391, 591	2	SuperScaf_39_213
	Al_tolerance_2-3	Aluminum Tolerance	SuperScaf_39:1509159..2652333	1365	1	SuperScaf_39_451, SuperScaf_39_524, SuperScaf_39_525, SuperScaf_39_542, SuperScaf_39_558, SuperScaf_39_564, SuperScaf_39_606, SuperScaf_39_615, SuperScaf_39_619, SuperScaf_39_622
	Al_tolerance_2-3	Aluminum Tolerance	SuperScaf_13:1267824..1664158	1544	1	SuperScaf_13_411, SuperScaf_13_412, SuperScaf_13_443
	Al_tolerance_2-3	Aluminum Tolerance	SuperScaf_13:1267824..1704036	487, 825	2	SuperScaf_13_411, SuperScaf_13_412, SuperScaf_13_443, SuperScaf_13_491
	Al_tolerance_2-3	Aluminum Tolerance	SuperScaf_13:182190..1239130	1205, 582	2	SuperScaf_13_24, SuperScaf_13_26, SuperScaf_13_124, SuperScaf_13_137, SuperScaf_13_305
	Al_tolerance_2-3	Aluminum Tolerance	SuperScaf_13:1267824..1704036	487, 825	2	SuperScaf_13_411, SuperScaf_13_412, SuperScaf_13_443, SuperScaf_13_491
	Al_tolerance_2-3	Aluminum Tolerance	SuperScaf_39:674356..1437888	391, 591	2	SuperScaf_39_213
	Al_tolerance_2-3	Aluminum Tolerance	SuperScaf_39:1485918..3233962	392, 590	2	SuperScaf_39_451, SuperScaf_39_524, SuperScaf_39_525, SuperScaf_39_542, SuperScaf_39_558, SuperScaf_39_564, SuperScaf_39_606, SuperScaf_39_615, SuperScaf_39_619, SuperScaf_39_622, SuperScaf_39_720
	Al_tolerance_2-3	Aluminum Tolerance	SuperScaf_13:202155..1140524	1208	1	SuperScaf_13_124, SuperScaf_13_137, SuperScaf_13_305
	Al_tolerance_2-3	Aluminum Tolerance	SuperScaf_13:182190..1055649	1205, 582	2	SuperScaf_13_24, SuperScaf_13_26, SuperScaf_13_124, SuperScaf_13_137, SuperScaf_13_305
	Al_tolerance_3-1	Aluminum Tolerance	SuperScaf_10:3827..532687	1136, 1198	2	N/A
	Al_tolerance_3-1	Aluminum Tolerance	SuperScaf_10:537828..1814716	1131, 1195	2	SuperScaf_10_285, SuperScaf_10_327, SuperScaf_10_430, SuperScaf_10_515, SuperScaf_10_518, SuperScaf_10_599
	Al_tolerance_3-1	Aluminum Tolerance	SuperScaf_10:3827..524756	382	1	N/A
	Al_tolerance_3-1	Aluminum Tolerance	SuperScaf_10:1301754..1603338	1834	1	SuperScaf_10_515, SuperScaf_10_518, SuperScaf_10_599
	Al_tolerance_3-1	Aluminum Tolerance	SuperScaf_10:1385901..1651343	1835	1	SuperScaf_10_515, SuperScaf_10_518, SuperScaf_10_599
	Al_tolerance_3-1	Aluminum Tolerance	SuperScaf_10:537828..1805875	1131, 1195	2	SuperScaf_10_285, SuperScaf_10_327, SuperScaf_10_430, SuperScaf_10_515, SuperScaf_10_518, SuperScaf_10_599
	Al_tolerance_3-1	Aluminum Tolerance	SuperScaf_10:1385901..1624425	1137	1	SuperScaf_10_515, SuperScaf_10_518, SuperScaf_10_599
	Al_tolerance_3-1	Aluminum Tolerance	SuperScaf_10:3827..532687	1136, 1198	2	N/A
	Al_tolerance_3-1	Aluminum Tolerance	SuperScaf_10:1385901..1651343	710	1	SuperScaf_10_515, SuperScaf_10_518, SuperScaf_10_599
	Al_tolerance_3-1	Aluminum Tolerance	SuperScaf_10:545520..1805875	1336	1	SuperScaf_10_285, SuperScaf_10_327, SuperScaf_10_430, SuperScaf_10_515, SuperScaf_10_518, SuperScaf_10_599
	Al_tolerance_3-1	Aluminum Tolerance	SuperScaf_10:545520..1774772	1539	1	SuperScaf_10_285, SuperScaf_10_327, SuperScaf_10_430, SuperScaf_10_515, SuperScaf_10_518, SuperScaf_10_599
	Al_tolerance_3-1	Aluminum Tolerance	SuperScaf_10:3827..524756	578	1	N/A
	Al_tolerance_3-3	Aluminum Tolerance	LG11:5739027..6521916	539	1	LG11_2039
	Al_tolerance_3-3	Aluminum Tolerance	LG11:5991773..7950052	1682, 437	2	LG11_2039, LG11_2332, LG11_2546, LG11_2588, LG11_2664
	Al_tolerance_3-3	Aluminum Tolerance	LG11:3216536..9828807	6	1	LG11_1017, LG11_1512, LG11_1513, LG11_1532, LG11_1549, LG11_2039, LG11_2332, LG11_2546, LG11_2588, LG11_2664, LG11_3271
	Al_tolerance_3-3	Aluminum Tolerance	LG11:5068736..11297300	1682, 437, 442, 446	4	LG11_2039, LG11_2332, LG11_2546, LG11_2588, LG11_2664, LG11_3271, LG11_3563, LG11_3682, LG11_3950, LG11_3963, LG11_3964
	Al_tolerance_3-3	Aluminum Tolerance	LG11:5164368..5394453	1682, 442, 446	3	N/A
	Al_tolerance_3-3	Aluminum Tolerance	LG11:5164368..6163688	1682, 442, 446	3	LG11_2039
	Al_tolerance_3-3	Aluminum Tolerance	LG11:3216536..9828807	1092	1	LG11_1017, LG11_1512, LG11_1513, LG11_1532, LG11_1549, LG11_2039, LG11_2332, LG11_2546, LG11_2588, LG11_2664, LG11_3271
	Al_tolerance_3-3	Aluminum Tolerance	LG11:5219885..5621607	660	1	N/A
	Al_tolerance_3-3	Aluminum Tolerance	LG11:5219885..5621607	131	1	N/A
	Al_tolerance_3-3	Aluminum Tolerance	LG11:5269775..6857734	352	1	LG11_2039
	Al_tolerance_3-3	Aluminum Tolerance	LG11:6233067..6946541	988	1	LG11_2039, LG11_2332
	Al_tolerance_3-4	Aluminum Tolerance	LG2:1848647..2324115	547	1	LG2_826, LG2_835, LG2_840
	Al_tolerance_3-4	Aluminum Tolerance	LG2:878703..1075066	671, 917	2	LG2_311, LG2_313, LG2_405
	Al_tolerance_3-4	Aluminum Tolerance	LG2:1968397..2895333	20, 910	2	LG2_826, LG2_835, LG2_840, LG2_943
	Al_tolerance_3-4	Aluminum Tolerance	LG2:1968397..2085384	20, 910	2	N/A
	Al_tolerance_3-4	Aluminum Tolerance	LG2:1794936..2802689	776	1	LG2_611, LG2_826, LG2_835, LG2_840, LG2_943
	Al_tolerance_3-4	Aluminum Tolerance	LG2:878703..1075066	671, 917	2	LG2_311, LG2_313, LG2_405
	Al_tolerance_3-4	Aluminum Tolerance	LG2:1794936..2895333	451	1	LG2_611, LG2_826, LG2_835, LG2_840, LG2_943
	Al_tolerance_3-4	Aluminum Tolerance	LG2:1848647..2463594	359	1	LG2_826, LG2_835, LG2_840
	Al_tolerance_3-5	Aluminum Tolerance	SuperScaf_10:3827..532687	1136, 1198	2	N/A
	Al_tolerance_3-5	Aluminum Tolerance	SuperScaf_10:537828..1814716	1131, 1195	2	SuperScaf_10_285, SuperScaf_10_327, SuperScaf_10_430, SuperScaf_10_515, SuperScaf_10_518, SuperScaf_10_599
	Al_tolerance_3-5	Aluminum Tolerance	SuperScaf_10:3827..524756	382	1	N/A
	Al_tolerance_3-5	Aluminum Tolerance	SuperScaf_10:1301754..1603338	1834	1	SuperScaf_10_515, SuperScaf_10_518, SuperScaf_10_599
	Al_tolerance_3-5	Aluminum Tolerance	SuperScaf_10:1385901..1651343	1835	1	SuperScaf_10_515, SuperScaf_10_518, SuperScaf_10_599
	Al_tolerance_3-5	Aluminum Tolerance	SuperScaf_10:537828..1805875	1131, 1195	2	SuperScaf_10_285, SuperScaf_10_327, SuperScaf_10_430, SuperScaf_10_515, SuperScaf_10_518, SuperScaf_10_599
	Al_tolerance_3-5	Aluminum Tolerance	SuperScaf_10:1385901..1624425	1137	1	SuperScaf_10_515, SuperScaf_10_518, SuperScaf_10_599
	Al_tolerance_3-5	Aluminum Tolerance	SuperScaf_10:3827..532687	1136, 1198	2	N/A
	Al_tolerance_3-5	Aluminum Tolerance	SuperScaf_10:1385901..1651343	710	1	SuperScaf_10_515, SuperScaf_10_518, SuperScaf_10_599
	Al_tolerance_3-5	Aluminum Tolerance	SuperScaf_10:545520..1805875	1336	1	SuperScaf_10_285, SuperScaf_10_327, SuperScaf_10_430, SuperScaf_10_515, SuperScaf_10_518, SuperScaf_10_599
	Al_tolerance_3-5	Aluminum Tolerance	SuperScaf_10:545520..1774772	1539	1	SuperScaf_10_285, SuperScaf_10_327, SuperScaf_10_430, SuperScaf_10_515, SuperScaf_10_518, SuperScaf_10_599
	Al_tolerance_3-5	Aluminum Tolerance	SuperScaf_10:3827..524756	578	1	N/A
	Al_tolerance_3-6	Aluminum Tolerance	LG6:14245844..14625773	177	1	LG6_5702
	Al_tolerance_3-6	Aluminum Tolerance	LG6:11764778..14782780	1006, 2008	2	LG6_4628, LG6_4712, LG6_4804, LG6_4883, LG6_4940, LG6_5298, LG6_5351, LG6_5702, LG6_5766
	Al_tolerance_3-6	Aluminum Tolerance	LG6:13955761..14625773	1907	1	LG6_5702
	Al_tolerance_3-6	Aluminum Tolerance	LG6:14818155..15424903	1916	1	LG6_5766, LG6_5851, LG6_5907, LG6_6013
	Al_tolerance_3-6	Aluminum Tolerance	LG6:12796089..14788085	1006, 2008	2	LG6_4940, LG6_5298, LG6_5351, LG6_5702, LG6_5766
	Al_tolerance_3-6	Aluminum Tolerance	LG6:14797101..15414087	1035, 1995	2	LG6_5766, LG6_5851, LG6_5907, LG6_6013
	Al_tolerance_3-6	Aluminum Tolerance	LG6:14818155..15424903	269	1	LG6_5766, LG6_5851, LG6_5907, LG6_6013
	Al_tolerance_3-6	Aluminum Tolerance	LG6:14797101..15461464	1035, 1995	2	LG6_5766, LG6_5851, LG6_5907, LG6_6013
	Al_tolerance_3-7	Aluminum Tolerance	SuperScaf_10:3827..532687	1136, 1198	2	N/A
	Al_tolerance_3-7	Aluminum Tolerance	SuperScaf_10:537828..1814716	1131, 1195	2	SuperScaf_10_285, SuperScaf_10_327, SuperScaf_10_430, SuperScaf_10_515, SuperScaf_10_518, SuperScaf_10_599
	Al_tolerance_3-7	Aluminum Tolerance	SuperScaf_10:3827..524756	382	1	N/A
	Al_tolerance_3-7	Aluminum Tolerance	SuperScaf_10:1301754..1603338	1834	1	SuperScaf_10_515, SuperScaf_10_518, SuperScaf_10_599
	Al_tolerance_3-7	Aluminum Tolerance	SuperScaf_10:1385901..1651343	1835	1	SuperScaf_10_515, SuperScaf_10_518, SuperScaf_10_599
	Al_tolerance_3-7	Aluminum Tolerance	SuperScaf_10:537828..1805875	1131, 1195	2	SuperScaf_10_285, SuperScaf_10_327, SuperScaf_10_430, SuperScaf_10_515, SuperScaf_10_518, SuperScaf_10_599
	Al_tolerance_3-7	Aluminum Tolerance	SuperScaf_10:1385901..1624425	1137	1	SuperScaf_10_515, SuperScaf_10_518, SuperScaf_10_599
	Al_tolerance_3-7	Aluminum Tolerance	SuperScaf_10:3827..532687	1136, 1198	2	N/A
	Al_tolerance_3-7	Aluminum Tolerance	SuperScaf_10:1385901..1651343	710	1	SuperScaf_10_515, SuperScaf_10_518, SuperScaf_10_599
	Al_tolerance_3-7	Aluminum Tolerance	SuperScaf_10:545520..1805875	1336	1	SuperScaf_10_285, SuperScaf_10_327, SuperScaf_10_430, SuperScaf_10_515, SuperScaf_10_518, SuperScaf_10_599
	Al_tolerance_3-7	Aluminum Tolerance	SuperScaf_10:545520..1774772	1539	1	SuperScaf_10_285, SuperScaf_10_327, SuperScaf_10_430, SuperScaf_10_515, SuperScaf_10_518, SuperScaf_10_599
	Al_tolerance_3-7	Aluminum Tolerance	SuperScaf_10:3827..524756	578	1	N/A
	Al_tolerance_3-8	Aluminum Tolerance	LG11:5739027..6521916	539	1	LG11_2039
	Al_tolerance_3-8	Aluminum Tolerance	LG11:5991773..7950052	1682, 437	2	LG11_2039, LG11_2332, LG11_2546, LG11_2588, LG11_2664
	Al_tolerance_3-8	Aluminum Tolerance	LG11:3847872..5027808	124, 1581	2	LG11_1512, LG11_1513, LG11_1532, LG11_1549
	Al_tolerance_3-8	Aluminum Tolerance	LG11:3216536..9828807	6	1	LG11_1017, LG11_1512, LG11_1513, LG11_1532, LG11_1549, LG11_2039, LG11_2332, LG11_2546, LG11_2588, LG11_2664, LG11_3271
	Al_tolerance_3-8	Aluminum Tolerance	LG11:5068736..11297300	1682, 437, 442, 446	4	LG11_2039, LG11_2332, LG11_2546, LG11_2588, LG11_2664, LG11_3271, LG11_3563, LG11_3682, LG11_3950, LG11_3963, LG11_3964
	Al_tolerance_3-8	Aluminum Tolerance	LG11:5164368..5394453	1682, 442, 446	3	N/A
	Al_tolerance_3-8	Aluminum Tolerance	LG11:5164368..6163688	1682, 442, 446	3	LG11_2039
	Al_tolerance_3-8	Aluminum Tolerance	LG11:3216536..9828807	1092	1	LG11_1017, LG11_1512, LG11_1513, LG11_1532, LG11_1549, LG11_2039, LG11_2332, LG11_2546, LG11_2588, LG11_2664, LG11_3271
	Al_tolerance_3-8	Aluminum Tolerance	LG11:5219885..5621607	660	1	N/A
	Al_tolerance_3-8	Aluminum Tolerance	LG11:5219885..5621607	131	1	N/A
	Al_tolerance_3-8	Aluminum Tolerance	LG11:3216536..5027808	124, 1581	2	LG11_1017, LG11_1512, LG11_1513, LG11_1532, LG11_1549
	Al_tolerance_3-8	Aluminum Tolerance	LG11:5269775..6857734	352	1	LG11_2039
	Al_tolerance_3-8	Aluminum Tolerance	LG11:6233067..6946541	988	1	LG11_2039, LG11_2332
	Al_tolerance_3-9	Aluminum Tolerance	LG4:20705211..21913823	1614, 1890	2	LG4_5782, LG4_5798, LG4_5811, LG4_5876, LG4_5939, LG4_6076
	Al_tolerance_3-9	Aluminum Tolerance	LG4:20732621..22060090	1614, 1890	2	LG4_5782, LG4_5798, LG4_5811, LG4_5876, LG4_5939, LG4_6076
	BSR_3-1	Reaction to Phialophora gregata infection	LG2:4251192..5322878	1974	1	LG2_1438, LG2_1457, LG2_1610, LG2_1638, LG2_1644, LG2_1741, LG2_1745, LG2_1747, LG2_1776
	BSR_3-1	Reaction to Phialophora gregata infection	LG2:3557070..4060511	1598, 1602, 911	3	LG2_1306
	BSR_3-1	Reaction to Phialophora gregata infection	LG2:4526201..5071889	1701	1	LG2_1610, LG2_1638, LG2_1644, LG2_1741, LG2_1745, LG2_1747, LG2_1776
	BSR_3-1	Reaction to Phialophora gregata infection	LG2:4526201..5198088	18	1	LG2_1610, LG2_1638, LG2_1644, LG2_1741, LG2_1745, LG2_1747, LG2_1776
	BSR_3-1	Reaction to Phialophora gregata infection	LG11:3067864..3177101	1588, 771	2	N/A
	BSR_3-1	Reaction to Phialophora gregata infection	LG11:3847872..5027808	124, 1581	2	LG11_1512, LG11_1513, LG11_1532, LG11_1549
	BSR_3-1	Reaction to Phialophora gregata infection	LG11:3421396..4534332	1454	1	LG11_1017
	BSR_3-1	Reaction to Phialophora gregata infection	LG2:4267703..5508884	1599, 914	2	LG2_1438, LG2_1457, LG2_1610, LG2_1638, LG2_1644, LG2_1741, LG2_1745, LG2_1747, LG2_1776
	BSR_3-1	Reaction to Phialophora gregata infection	LG2:2921138..4194566	1598, 1602, 911	3	LG2_1075, LG2_1112, LG2_1306, LG2_1438, LG2_1457
	BSR_3-1	Reaction to Phialophora gregata infection	LG2:4526201..5071889	459	1	LG2_1610, LG2_1638, LG2_1644, LG2_1741, LG2_1745, LG2_1747, LG2_1776
	BSR_3-1	Reaction to Phialophora gregata infection	LG2:4231698..5335791	1599, 914	2	LG2_1438, LG2_1457, LG2_1610, LG2_1638, LG2_1644, LG2_1741, LG2_1745, LG2_1747, LG2_1776
	BSR_3-1	Reaction to Phialophora gregata infection	LG11:3216536..9828807	6	1	LG11_1017, LG11_1512, LG11_1513, LG11_1532, LG11_1549, LG11_2039, LG11_2332, LG11_2546, LG11_2588, LG11_2664, LG11_3271
	BSR_3-1	Reaction to Phialophora gregata infection	LG11:3421396..4534332	1697	1	LG11_1017
	BSR_3-1	Reaction to Phialophora gregata infection	LG11:3067864..3174764	1588, 771	2	N/A
	BSR_3-1	Reaction to Phialophora gregata infection	LG11:3216536..9828807	1092	1	LG11_1017, LG11_1512, LG11_1513, LG11_1532, LG11_1549, LG11_2039, LG11_2332, LG11_2546, LG11_2588, LG11_2664, LG11_3271
	BSR_3-1	Reaction to Phialophora gregata infection	LG2:2921138..4194566	1598, 1602, 911	3	LG2_1075, LG2_1112, LG2_1306, LG2_1438, LG2_1457
	BSR_3-1	Reaction to Phialophora gregata infection	LG2:4267703..5322878	990	1	LG2_1438, LG2_1457, LG2_1610, LG2_1638, LG2_1644, LG2_1741, LG2_1745, LG2_1747, LG2_1776
	BSR_3-1	Reaction to Phialophora gregata infection	LG11:3216536..5027808	124, 1581	2	LG11_1017, LG11_1512, LG11_1513, LG11_1532, LG11_1549
	BSR_4-1	Reaction to Phialophora gregata infection	LG2:6780486..8340511	1975	1	LG2_2405, LG2_2411, LG2_2568, LG2_2731, LG2_2838
	BSR_4-1	Reaction to Phialophora gregata infection	LG2:4251192..5322878	1974	1	LG2_1438, LG2_1457, LG2_1610, LG2_1638, LG2_1644, LG2_1741, LG2_1745, LG2_1747, LG2_1776
	BSR_4-1	Reaction to Phialophora gregata infection	LG2:6775514..8230624	1600, 912	2	LG2_2405, LG2_2411, LG2_2568, LG2_2731, LG2_2838
	BSR_4-1	Reaction to Phialophora gregata infection	LG2:3557070..4060511	1598, 1602, 911	3	LG2_1306
	BSR_4-1	Reaction to Phialophora gregata infection	LG2:4526201..5071889	1701	1	LG2_1610, LG2_1638, LG2_1644, LG2_1741, LG2_1745, LG2_1747, LG2_1776
	BSR_4-1	Reaction to Phialophora gregata infection	LG2:4526201..5198088	18	1	LG2_1610, LG2_1638, LG2_1644, LG2_1741, LG2_1745, LG2_1747, LG2_1776
	BSR_4-1	Reaction to Phialophora gregata infection	LG2:4267703..5508884	1599, 914	2	LG2_1438, LG2_1457, LG2_1610, LG2_1638, LG2_1644, LG2_1741, LG2_1745, LG2_1747, LG2_1776
	BSR_4-1	Reaction to Phialophora gregata infection	LG2:2921138..4194566	1598, 1602, 911	3	LG2_1075, LG2_1112, LG2_1306, LG2_1438, LG2_1457
	BSR_4-1	Reaction to Phialophora gregata infection	LG2:6780486..8269476	1600, 912	2	LG2_2405, LG2_2411, LG2_2568, LG2_2731, LG2_2838
	BSR_4-1	Reaction to Phialophora gregata infection	LG2:4526201..5071889	459	1	LG2_1610, LG2_1638, LG2_1644, LG2_1741, LG2_1745, LG2_1747, LG2_1776
	BSR_4-1	Reaction to Phialophora gregata infection	LG2:4231698..5335791	1599, 914	2	LG2_1438, LG2_1457, LG2_1610, LG2_1638, LG2_1644, LG2_1741, LG2_1745, LG2_1747, LG2_1776
	BSR_4-1	Reaction to Phialophora gregata infection	LG2:2921138..4194566	1598, 1602, 911	3	LG2_1075, LG2_1112, LG2_1306, LG2_1438, LG2_1457
	BSR_4-1	Reaction to Phialophora gregata infection	LG2:6780486..8230624	991	1	LG2_2405, LG2_2411, LG2_2568, LG2_2731, LG2_2838
	BSR_4-1	Reaction to Phialophora gregata infection	LG2:4267703..5322878	990	1	LG2_1438, LG2_1457, LG2_1610, LG2_1638, LG2_1644, LG2_1741, LG2_1745, LG2_1747, LG2_1776
	BSR_5-2	Reaction to Phialophora gregata infection	LG2:6780486..8340511	1975	1	LG2_2405, LG2_2411, LG2_2568, LG2_2731, LG2_2838
	BSR_5-2	Reaction to Phialophora gregata infection	LG2:6775514..8230624	1600, 912	2	LG2_2405, LG2_2411, LG2_2568, LG2_2731, LG2_2838
	BSR_5-2	Reaction to Phialophora gregata infection	LG2:6780486..8269476	1600, 912	2	LG2_2405, LG2_2411, LG2_2568, LG2_2731, LG2_2838
	BSR_5-2	Reaction to Phialophora gregata infection	LG2:6780486..8230624	991	1	LG2_2405, LG2_2411, LG2_2568, LG2_2731, LG2_2838
	BSR_6-1	Reaction to Phialophora gregata infection	LG2:6780486..8340511	1975	1	LG2_2405, LG2_2411, LG2_2568, LG2_2731, LG2_2838
	BSR_6-1	Reaction to Phialophora gregata infection	LG2:6775514..8230624	1600, 912	2	LG2_2405, LG2_2411, LG2_2568, LG2_2731, LG2_2838
	BSR_6-1	Reaction to Phialophora gregata infection	LG2:6780486..8269476	1600, 912	2	LG2_2405, LG2_2411, LG2_2568, LG2_2731, LG2_2838
	BSR_6-1	Reaction to Phialophora gregata infection	LG2:6780486..8230624	991	1	LG2_2405, LG2_2411, LG2_2568, LG2_2731, LG2_2838
	BSR_6-10	Reaction to Phialophora gregata infection	LG2:6780486..8340511	1975	1	LG2_2405, LG2_2411, LG2_2568, LG2_2731, LG2_2838
	BSR_6-10	Reaction to Phialophora gregata infection	LG2:6775514..8230624	1600, 912	2	LG2_2405, LG2_2411, LG2_2568, LG2_2731, LG2_2838
	BSR_6-10	Reaction to Phialophora gregata infection	LG2:6780486..8269476	1600, 912	2	LG2_2405, LG2_2411, LG2_2568, LG2_2731, LG2_2838
	BSR_6-10	Reaction to Phialophora gregata infection	LG2:6780486..8230624	991	1	LG2_2405, LG2_2411, LG2_2568, LG2_2731, LG2_2838
	BSR_6-2	Reaction to Phialophora gregata infection	LG2:6780486..8340511	1975	1	LG2_2405, LG2_2411, LG2_2568, LG2_2731, LG2_2838
	BSR_6-2	Reaction to Phialophora gregata infection	LG2:6775514..8230624	1600, 912	2	LG2_2405, LG2_2411, LG2_2568, LG2_2731, LG2_2838
	BSR_6-2	Reaction to Phialophora gregata infection	LG2:6780486..8269476	1600, 912	2	LG2_2405, LG2_2411, LG2_2568, LG2_2731, LG2_2838
	BSR_6-2	Reaction to Phialophora gregata infection	LG2:6780486..8230624	991	1	LG2_2405, LG2_2411, LG2_2568, LG2_2731, LG2_2838
	BSR_6-3	Reaction to Phialophora gregata infection	LG2:6780486..8340511	1975	1	LG2_2405, LG2_2411, LG2_2568, LG2_2731, LG2_2838
	BSR_6-3	Reaction to Phialophora gregata infection	LG2:6775514..8230624	1600, 912	2	LG2_2405, LG2_2411, LG2_2568, LG2_2731, LG2_2838
	BSR_6-3	Reaction to Phialophora gregata infection	LG2:6780486..8269476	1600, 912	2	LG2_2405, LG2_2411, LG2_2568, LG2_2731, LG2_2838
	BSR_6-3	Reaction to Phialophora gregata infection	LG2:6780486..8230624	991	1	LG2_2405, LG2_2411, LG2_2568, LG2_2731, LG2_2838
	BSR_6-4	Reaction to Phialophora gregata infection	LG2:6780486..8340511	1975	1	LG2_2405, LG2_2411, LG2_2568, LG2_2731, LG2_2838
	BSR_6-4	Reaction to Phialophora gregata infection	LG2:6775514..8230624	1600, 912	2	LG2_2405, LG2_2411, LG2_2568, LG2_2731, LG2_2838
	BSR_6-4	Reaction to Phialophora gregata infection	LG2:6780486..8269476	1600, 912	2	LG2_2405, LG2_2411, LG2_2568, LG2_2731, LG2_2838
	BSR_6-4	Reaction to Phialophora gregata infection	LG2:6780486..8230624	991	1	LG2_2405, LG2_2411, LG2_2568, LG2_2731, LG2_2838
	BSR_6-5	Reaction to Phialophora gregata infection	LG2:6780486..8340511	1975	1	LG2_2405, LG2_2411, LG2_2568, LG2_2731, LG2_2838
	BSR_6-5	Reaction to Phialophora gregata infection	LG2:6775514..8230624	1600, 912	2	LG2_2405, LG2_2411, LG2_2568, LG2_2731, LG2_2838
	BSR_6-5	Reaction to Phialophora gregata infection	LG2:6780486..8269476	1600, 912	2	LG2_2405, LG2_2411, LG2_2568, LG2_2731, LG2_2838
	BSR_6-5	Reaction to Phialophora gregata infection	LG2:6780486..8230624	991	1	LG2_2405, LG2_2411, LG2_2568, LG2_2731, LG2_2838
	BSR_6-6	Reaction to Phialophora gregata infection	LG2:6780486..8340511	1975	1	LG2_2405, LG2_2411, LG2_2568, LG2_2731, LG2_2838
	BSR_6-6	Reaction to Phialophora gregata infection	LG2:6775514..8230624	1600, 912	2	LG2_2405, LG2_2411, LG2_2568, LG2_2731, LG2_2838
	BSR_6-6	Reaction to Phialophora gregata infection	LG2:6780486..8269476	1600, 912	2	LG2_2405, LG2_2411, LG2_2568, LG2_2731, LG2_2838
	BSR_6-6	Reaction to Phialophora gregata infection	LG2:6780486..8230624	991	1	LG2_2405, LG2_2411, LG2_2568, LG2_2731, LG2_2838
	BSR_6-7	Reaction to Phialophora gregata infection	LG2:6780486..8340511	1975	1	LG2_2405, LG2_2411, LG2_2568, LG2_2731, LG2_2838
	BSR_6-7	Reaction to Phialophora gregata infection	LG2:6775514..8230624	1600, 912	2	LG2_2405, LG2_2411, LG2_2568, LG2_2731, LG2_2838
	BSR_6-7	Reaction to Phialophora gregata infection	LG2:6780486..8269476	1600, 912	2	LG2_2405, LG2_2411, LG2_2568, LG2_2731, LG2_2838
	BSR_6-7	Reaction to Phialophora gregata infection	LG2:6780486..8230624	991	1	LG2_2405, LG2_2411, LG2_2568, LG2_2731, LG2_2838
	BSR_6-8	Reaction to Phialophora gregata infection	LG2:6780486..8340511	1975	1	LG2_2405, LG2_2411, LG2_2568, LG2_2731, LG2_2838
	BSR_6-8	Reaction to Phialophora gregata infection	LG2:6775514..8230624	1600, 912	2	LG2_2405, LG2_2411, LG2_2568, LG2_2731, LG2_2838
	BSR_6-8	Reaction to Phialophora gregata infection	LG2:6780486..8269476	1600, 912	2	LG2_2405, LG2_2411, LG2_2568, LG2_2731, LG2_2838
	BSR_6-8	Reaction to Phialophora gregata infection	LG2:6780486..8230624	991	1	LG2_2405, LG2_2411, LG2_2568, LG2_2731, LG2_2838
	BSR_6-9	Reaction to Phialophora gregata infection	LG2:6780486..8340511	1975	1	LG2_2405, LG2_2411, LG2_2568, LG2_2731, LG2_2838
	BSR_6-9	Reaction to Phialophora gregata infection	LG2:6775514..8230624	1600, 912	2	LG2_2405, LG2_2411, LG2_2568, LG2_2731, LG2_2838
	BSR_6-9	Reaction to Phialophora gregata infection	LG2:6780486..8269476	1600, 912	2	LG2_2405, LG2_2411, LG2_2568, LG2_2731, LG2_2838
	BSR_6-9	Reaction to Phialophora gregata infection	LG2:6780486..8230624	991	1	LG2_2405, LG2_2411, LG2_2568, LG2_2731, LG2_2838
	Bean_pyralid_1-5	Bean pyralid	SuperScaf_29:635045..1155939	1222	1	SuperScaf_29_161, SuperScaf_29_247, SuperScaf_29_254, SuperScaf_29_261, SuperScaf_29_265
	Bean_pyralid_1-5	Bean pyralid	SuperScaf_29:1409918..1858763	1221, 1357	2	SuperScaf_29_364, SuperScaf_29_466
	Bean_pyralid_1-5	Bean pyralid	SuperScaf_29:635045..1155939	1225	1	SuperScaf_29_161, SuperScaf_29_247, SuperScaf_29_254, SuperScaf_29_261, SuperScaf_29_265
	Bean_pyralid_1-5	Bean pyralid	SuperScaf_29:32267..1252957	1220, 1356	2	SuperScaf_29_140, SuperScaf_29_161, SuperScaf_29_247, SuperScaf_29_254, SuperScaf_29_261, SuperScaf_29_265
	Bean_pyralid_1-5	Bean pyralid	SuperScaf_29:389804..1100436	838	1	SuperScaf_29_140, SuperScaf_29_161, SuperScaf_29_247, SuperScaf_29_254, SuperScaf_29_261, SuperScaf_29_265
	Bean_pyralid_1-5	Bean pyralid	SuperScaf_29:32267..1252957	1220, 1356	2	SuperScaf_29_140, SuperScaf_29_161, SuperScaf_29_247, SuperScaf_29_254, SuperScaf_29_261, SuperScaf_29_265
	Bean_pyralid_1-5	Bean pyralid	SuperScaf_29:312040..1155939	1359	1	SuperScaf_29_140, SuperScaf_29_161, SuperScaf_29_247, SuperScaf_29_254, SuperScaf_29_261, SuperScaf_29_265
	Bean_pyralid_1-5	Bean pyralid	SuperScaf_29:425592..1100436	1358	1	SuperScaf_29_140, SuperScaf_29_161, SuperScaf_29_247, SuperScaf_29_254, SuperScaf_29_261, SuperScaf_29_265
	Bean_pyralid_1-5	Bean pyralid	SuperScaf_29:1409918..1858763	1221, 1357	2	SuperScaf_29_364, SuperScaf_29_466
	Bean_pyralid_1-5	Bean pyralid	SuperScaf_29:635045..1100436	1561	1	SuperScaf_29_161, SuperScaf_29_247, SuperScaf_29_254, SuperScaf_29_261, SuperScaf_29_265
	Bean_pyralid_1-6	Bean pyralid	LG11:3227895..3785918	1170	1	LG11_1017
	Bean_pyralid_1-6	Bean pyralid	LG11:3216536..3809773	124, 1583	2	LG11_1017
	Bean_pyralid_1-6	Bean pyralid	LG11:3847872..5027808	124, 1581	2	LG11_1512, LG11_1513, LG11_1532, LG11_1549
	Bean_pyralid_1-6	Bean pyralid	LG11:3421396..4534332	1454	1	LG11_1017
	Bean_pyralid_1-6	Bean pyralid	LG11:3216536..9828807	6	1	LG11_1017, LG11_1512, LG11_1513, LG11_1532, LG11_1549, LG11_2039, LG11_2332, LG11_2546, LG11_2588, LG11_2664, LG11_3271
	Bean_pyralid_1-6	Bean pyralid	LG11:3421396..4534332	1697	1	LG11_1017
	Bean_pyralid_1-6	Bean pyralid	LG11:3216536..9828807	1092	1	LG11_1017, LG11_1512, LG11_1513, LG11_1532, LG11_1549, LG11_2039, LG11_2332, LG11_2546, LG11_2588, LG11_2664, LG11_3271
	Bean_pyralid_1-6	Bean pyralid	LG11:3216536..5027808	124, 1581, 1583	3	LG11_1017, LG11_1512, LG11_1513, LG11_1532, LG11_1549
	Bean_pyralid_1-7	Bean pyralid	LG6:14245844..14625773	177	1	LG6_5702
	Bean_pyralid_1-7	Bean pyralid	LG6:11764778..14782780	1006, 2008	2	LG6_4628, LG6_4712, LG6_4804, LG6_4883, LG6_4940, LG6_5298, LG6_5351, LG6_5702, LG6_5766
	Bean_pyralid_1-7	Bean pyralid	LG6:13955761..14625773	1907	1	LG6_5702
	Bean_pyralid_1-7	Bean pyralid	LG6:14818155..15424903	1916	1	LG6_5766, LG6_5851, LG6_5907, LG6_6013
	Bean_pyralid_1-7	Bean pyralid	LG6:12796089..14788085	1006, 2008	2	LG6_4940, LG6_5298, LG6_5351, LG6_5702, LG6_5766
	Bean_pyralid_1-7	Bean pyralid	LG6:14797101..15414087	1035, 1995	2	LG6_5766, LG6_5851, LG6_5907, LG6_6013
	Bean_pyralid_1-7	Bean pyralid	LG6:14818155..15424903	269	1	LG6_5766, LG6_5851, LG6_5907, LG6_6013
	Bean_pyralid_1-7	Bean pyralid	LG6:14797101..15461464	1035, 1995	2	LG6_5766, LG6_5851, LG6_5907, LG6_6013
	Branching_1-1	Branching	SuperScaf_26:75834..956424	1146, 66	2	SuperScaf_26_137, SuperScaf_26_172
	Branching_1-1	Branching	SuperScaf_26:262039..919926	387	1	SuperScaf_26_137, SuperScaf_26_172
	Branching_1-1	Branching	SuperScaf_26:75834..956424	1146, 66	2	SuperScaf_26_137, SuperScaf_26_172
	Branching_1-1	Branching	SuperScaf_26:111129..956424	193	1	SuperScaf_26_137, SuperScaf_26_172
	Branching_1-1	Branching	SuperScaf_26:168383..919926	585	1	SuperScaf_26_137, SuperScaf_26_172
	Branching_1-1	Branching	SuperScaf_26:159267..919926	1641	1	SuperScaf_26_137, SuperScaf_26_172
	Branching_1-2	Branching	SuperScaf_26:75834..956424	1146, 66	2	SuperScaf_26_137, SuperScaf_26_172
	Branching_1-2	Branching	SuperScaf_26:262039..919926	387	1	SuperScaf_26_137, SuperScaf_26_172
	Branching_1-2	Branching	SuperScaf_2:4565..883810	1138, 64	2	SuperScaf_2_124, SuperScaf_2_152
	Branching_1-2	Branching	SuperScaf_2:4566..2805637	1138, 64	2	SuperScaf_2_124, SuperScaf_2_152, SuperScaf_2_400, SuperScaf_2_438, SuperScaf_2_659, SuperScaf_2_799, SuperScaf_2_801
	Branching_1-2	Branching	SuperScaf_26:75834..956424	1146, 66	2	SuperScaf_26_137, SuperScaf_26_172
	Branching_1-2	Branching	SuperScaf_26:111129..956424	193	1	SuperScaf_26_137, SuperScaf_26_172
	Branching_1-2	Branching	SuperScaf_2:538019..883810	969	1	SuperScaf_2_124, SuperScaf_2_152
	Branching_1-2	Branching	SuperScaf_26:168383..919926	585	1	SuperScaf_26_137, SuperScaf_26_172
	Branching_1-2	Branching	SuperScaf_26:159267..919926	1641	1	SuperScaf_26_137, SuperScaf_26_172
	Branching_1-2	Branching	SuperScaf_2:157790..883810	1639	1	SuperScaf_2_124, SuperScaf_2_152
	Branching_1-3	Branching	SuperScaf_10:3827..532687	1136, 1198	2	N/A
	Branching_1-3	Branching	SuperScaf_2:4565..883810	1138, 64	2	SuperScaf_2_124, SuperScaf_2_152
	Branching_1-3	Branching	SuperScaf_10:3827..532687	1136, 1198	2	N/A
	Branching_1-3	Branching	SuperScaf_2:4566..2805637	1138, 64	2	SuperScaf_2_124, SuperScaf_2_152, SuperScaf_2_400, SuperScaf_2_438, SuperScaf_2_659, SuperScaf_2_799, SuperScaf_2_801
	Branching_1-3	Branching	SuperScaf_2:538019..883810	969	1	SuperScaf_2_124, SuperScaf_2_152
	Branching_1-3	Branching	SuperScaf_2:157790..883810	1639	1	SuperScaf_2_124, SuperScaf_2_152
	Branching_1-5	Branching	LG9:7673970..7988030	1538, 964	2	N/A
	Branching_1-5	Branching	LG9:7555390..7988030	1538, 964	2	N/A
	Branching_1-5	Branching	LG9:6717738..6992298	569	1	LG9_2093
	Branching_2-1	Branching	LG6:7654922..7895613	1623	1	LG6_2955, LG6_3072
	Branching_2-1	Branching	LG6:7978493..8791679	1034, 1993	2	LG6_3072
	Branching_2-1	Branching	LG6:7978493..8791679	1034, 1993	2	LG6_3072
	Branching_2-1	Branching	LG6:7654922..7964844	1045	1	LG6_2955, LG6_3072
	Branching_3-3	Branching	SuperScaf_2:4566..2805637	64, 967	2	SuperScaf_2_124, SuperScaf_2_152, SuperScaf_2_400, SuperScaf_2_438, SuperScaf_2_659, SuperScaf_2_799, SuperScaf_2_801
	Branching_3-3	Branching	SuperScaf_2:1769443..2963044	64, 967	2	SuperScaf_2_659, SuperScaf_2_799, SuperScaf_2_801
	Branching_3-5	Branching	LG3:13649885..15213612	1099, 1769, 794	3	LG3_4961, LG3_5087, LG3_5200, LG3_5352, LG3_5385, LG3_5433, LG3_5438, LG3_5446
	Branching_3-5	Branching	LG3:13593715..15045508	1099, 1769	2	LG3_4961, LG3_5087, LG3_5200, LG3_5352, LG3_5385
	Branching_3-5	Branching	LG3:13784800..15023551	1777	1	LG3_4961, LG3_5087, LG3_5200, LG3_5352, LG3_5385
	Branching_3-5	Branching	LG3:15227880..15575209	1778, 794	2	LG3_5433, LG3_5438, LG3_5446, LG3_5534
	Branching_3-5	Branching	LG3:13554350..14110159	238	1	LG3_4860, LG3_4961, LG3_5087
	Branching_3-5	Branching	LG3:13719727..15066046	141	1	LG3_4961, LG3_5087, LG3_5200, LG3_5352, LG3_5385, LG3_5433
	Branching_3-5	Branching	LG3:15047425..15575209	1769, 1778, 794	3	LG3_5385, LG3_5433, LG3_5438, LG3_5446, LG3_5534
	Branching_3-5	Branching	LG3:13554350..14110159	921	1	LG3_4860, LG3_4961, LG3_5087
	Branching_3-5	Branching	LG3:13784800..15023551	1102	1	LG3_4961, LG3_5087, LG3_5200, LG3_5352, LG3_5385
	Branching_3-5	Branching	LG3:14185530..14986584	1461	1	LG3_5087, LG3_5200, LG3_5352, LG3_5385
	Branching_3-5	Branching	LG3:13719727..15066046	1463	1	LG3_4961, LG3_5087, LG3_5200, LG3_5352, LG3_5385, LG3_5433
	Canopy_wilt_1-1	Canopy wilt	LG2:12457306..13917702	1284	1	LG2_3699, LG2_3716, LG2_3726, LG2_3768, LG2_3780, LG2_3784, LG2_3865
	Canopy_wilt_1-1	Canopy wilt	LG2:11523683..12278666	548	1	LG2_3586, LG2_3617, LG2_3649
	Canopy_wilt_1-1	Canopy wilt	LG2:12457306..13519008	665, 780	2	LG2_3699, LG2_3716, LG2_3726, LG2_3768, LG2_3780, LG2_3784, LG2_3865
	Canopy_wilt_1-1	Canopy wilt	LG2:12514824..13917702	1511	1	LG2_3716, LG2_3726, LG2_3768, LG2_3780, LG2_3784, LG2_3865
	Canopy_wilt_1-1	Canopy wilt	LG2:12457306..14320402	665, 780	2	LG2_3699, LG2_3716, LG2_3726, LG2_3768, LG2_3780, LG2_3784, LG2_3865, LG2_4284
	Canopy_wilt_1-2	Canopy wilt	LG1:4622754..4900181	106	1	LG1_1504, LG1_1565, LG1_1598
	Canopy_wilt_1-2	Canopy wilt	LG1:5320887..6190892	1434, 98	2	LG1_1853, LG1_1863, LG1_2027
	Canopy_wilt_1-2	Canopy wilt	LG1:1552186..3429008	112, 1409, 1433, 96	4	LG1_531, LG1_705, LG1_1092, LG1_1190
	Canopy_wilt_1-2	Canopy wilt	LG1:154201..380123	1758, 648	2	LG1_55, LG1_133, LG1_136
	Canopy_wilt_1-2	Canopy wilt	LG1:2839715..3418673	1757	1	LG1_1092, LG1_1190
	Canopy_wilt_1-2	Canopy wilt	LG1:1980271..2729954	1754	1	LG1_705
	Canopy_wilt_1-2	Canopy wilt	LG1:5320887..6323317	1753	1	LG1_1853, LG1_1863, LG1_2027
	Canopy_wilt_1-2	Canopy wilt	LG1:2779240..3418673	757	1	LG1_1092, LG1_1190
	Canopy_wilt_1-2	Canopy wilt	LG1:1867193..2652567	756	1	LG1_705
	Canopy_wilt_1-2	Canopy wilt	LG1:1017018..1587352	758	1	LG1_373, LG1_430, LG1_432, LG1_457, LG1_531
	Canopy_wilt_1-2	Canopy wilt	LG1:5320887..6323317	1077	1	LG1_1853, LG1_1863, LG1_2027
	Canopy_wilt_1-2	Canopy wilt	LG1:400097..1587352	112, 1409, 1433, 96	4	LG1_133, LG1_136, LG1_220, LG1_373, LG1_430, LG1_432, LG1_457, LG1_531
	Canopy_wilt_1-2	Canopy wilt	LG1:154201..380123	1758, 648	2	LG1_55, LG1_133, LG1_136
	Canopy_wilt_1-2	Canopy wilt	LG1:5320887..6325327	1434, 98	2	LG1_1853, LG1_1863, LG1_2027
	Canopy_wilt_1-2	Canopy wilt	LG1:1552186..3429008	112, 1409, 1433, 96	4	LG1_531, LG1_705, LG1_1092, LG1_1190
	Canopy_wilt_1-2	Canopy wilt	LG1:5566537..6294567	1431	1	LG1_1853, LG1_1863, LG1_2027
	Canopy_wilt_1-2	Canopy wilt	LG1:5566537..6294567	110	1	LG1_1853, LG1_1863, LG1_2027
	Canopy_wilt_1-2	Canopy wilt	LG1:403638..1587352	112, 1409, 1433, 96	4	LG1_133, LG1_136, LG1_220, LG1_373, LG1_430, LG1_432, LG1_457, LG1_531
	Canopy_wilt_1-3	Canopy wilt	LG11:12405801..12682825	1765	1	N/A
	Canopy_wilt_1-3	Canopy wilt	LG11:12872925..13632416	544	1	LG11_4814, LG11_4855, LG11_4885
	Canopy_wilt_1-3	Canopy wilt	LG11:10614476..11841702	537	1	LG11_3682, LG11_3950, LG11_3963, LG11_3964, LG11_4167, LG11_4176
	Canopy_wilt_1-3	Canopy wilt	LG11:12157767..12824460	538	1	N/A
	Canopy_wilt_1-3	Canopy wilt	LG11:12157767..13151593	1684, 1693, 439	3	N/A
	Canopy_wilt_1-3	Canopy wilt	LG11:11341507..11748009	11	1	LG11_3950, LG11_3963, LG11_3964
	Canopy_wilt_1-3	Canopy wilt	LG11:14765495..15202301	1276, 1694	2	N/A
	Canopy_wilt_1-3	Canopy wilt	LG11:12424148..12857614	1693, 439	2	N/A
	Canopy_wilt_1-3	Canopy wilt	LG11:13448800..14248974	1270, 1684	2	LG11_4814, LG11_4855, LG11_4885, LG11_4940, LG11_4953, LG11_5039, LG11_5130
	Canopy_wilt_1-3	Canopy wilt	LG11:14845670..15202301	1276, 1694	2	N/A
	Canopy_wilt_1-3	Canopy wilt	LG11:13113204..13579167	770	1	LG11_4814, LG11_4855
	Canopy_wilt_1-3	Canopy wilt	LG11:12866139..14248974	1270, 1275, 1684, 439	4	LG11_4814, LG11_4855, LG11_4885, LG11_4940, LG11_4953, LG11_5039, LG11_5130
	Canopy_wilt_1-3	Canopy wilt	LG11:13097700..13502535	664	1	LG11_4814
	Canopy_wilt_1-3	Canopy wilt	LG11:7957112..11852757	1678, 444	2	LG11_2664, LG11_3271, LG11_3563, LG11_3682, LG11_3950, LG11_3963, LG11_3964, LG11_4167, LG11_4176
	Canopy_wilt_1-3	Canopy wilt	LG11:11291058..11852757	1678, 444	2	LG11_3950, LG11_3963, LG11_3964, LG11_4167, LG11_4176
	Canopy_wilt_1-3	Canopy wilt	LG11:11341507..11748009	130	1	LG11_3950, LG11_3963, LG11_3964
	Canopy_wilt_1-3	Canopy wilt	LG11:13131938..13579167	1510	1	LG11_4814, LG11_4855
	Canopy_wilt_1-3	Canopy wilt	LG11:13154138..13430585	1275, 1684	2	LG11_4814
	Canopy_wilt_1-3	Canopy wilt	LG11:10614476..11852757	357	1	LG11_3682, LG11_3950, LG11_3963, LG11_3964, LG11_4167, LG11_4176
	Canopy_wilt_1-3	Canopy wilt	LG11:12872925..13632416	358	1	LG11_4814, LG11_4855, LG11_4885
	Canopy_wilt_1-4	Canopy wilt	LG3:5086800..5595268	550	1	LG3_1831, LG3_1850
	Canopy_wilt_1-4	Canopy wilt	LG3:6007262..6613692	1175	1	LG3_2314, LG3_2353, LG3_2477
	Canopy_wilt_1-4	Canopy wilt	LG3:5274577..5595268	1178	1	N/A
	Canopy_wilt_1-4	Canopy wilt	LG3:5937288..6613692	549	1	LG3_2314, LG3_2353, LG3_2477
	Canopy_wilt_1-4	Canopy wilt	LG3:7219742..8373963	1702	1	LG3_2806, LG3_2830, LG3_2851, LG3_2852, LG3_2864, LG3_3152
	Canopy_wilt_1-4	Canopy wilt	LG3:7219742..7715194	1522, 924	2	LG3_2806, LG3_2830, LG3_2851, LG3_2852, LG3_2864
	Canopy_wilt_1-4	Canopy wilt	LG3:5071584..5530451	1305	1	LG3_1831, LG3_1850
	Canopy_wilt_1-4	Canopy wilt	LG3:7251597..8373963	676	1	LG3_2806, LG3_2830, LG3_2851, LG3_2852, LG3_2864, LG3_3152
	Canopy_wilt_1-4	Canopy wilt	LG3:4584003..6795391	672	1	LG3_1704, LG3_1791, LG3_1831, LG3_1850, LG3_2314, LG3_2353, LG3_2477
	Canopy_wilt_1-4	Canopy wilt	LG3:5330315..5512313	1294, 1297, 1515, 1527	4	N/A
	Canopy_wilt_1-4	Canopy wilt	LG3:7219742..8399500	1522, 924	2	LG3_2806, LG3_2830, LG3_2851, LG3_2852, LG3_2864, LG3_3152
	Canopy_wilt_1-4	Canopy wilt	LG3:6440864..6521157	1295, 995	2	LG3_2353
	Canopy_wilt_1-4	Canopy wilt	LG3:4301751..7158673	1294, 1297, 1515, 1527	4	LG3_1566, LG3_1704, LG3_1791, LG3_1831, LG3_1850, LG3_2314, LG3_2353, LG3_2477, LG3_2621, LG3_2628
	Canopy_wilt_1-4	Canopy wilt	LG3:4584003..7158673	1294, 1297, 1515, 1527	4	LG3_1704, LG3_1791, LG3_1831, LG3_1850, LG3_2314, LG3_2353, LG3_2477, LG3_2621, LG3_2628
	Canopy_wilt_1-4	Canopy wilt	LG3:5330315..5512313	1294, 1297, 1515, 1527	4	N/A
	Canopy_wilt_1-4	Canopy wilt	LG3:6446284..6521157	1295, 995	2	LG3_2353
	Canopy_wilt_1-4	Canopy wilt	LG3:5508189..6733761	1298	1	LG3_2314, LG3_2353, LG3_2477
	Canopy_wilt_2-3	Canopy wilt	LG11:9741246..10209199	1091	1	LG11_3563
	Canopy_wilt_2-3	Canopy wilt	LG11:10614476..11841702	537	1	LG11_3682, LG11_3950, LG11_3963, LG11_3964, LG11_4167, LG11_4176
	Canopy_wilt_2-3	Canopy wilt	LG11:9741246..10209199	12	1	LG11_3563
	Canopy_wilt_2-3	Canopy wilt	LG11:3216536..9828807	6	1	LG11_1017, LG11_1512, LG11_1513, LG11_1532, LG11_1549, LG11_2039, LG11_2332, LG11_2546, LG11_2588, LG11_2664, LG11_3271
	Canopy_wilt_2-3	Canopy wilt	LG11:11931657..12149008	1696, 443	2	LG11_4167, LG11_4176, LG11_4203
	Canopy_wilt_2-3	Canopy wilt	LG11:5068736..11297300	1682, 444	2	LG11_2039, LG11_2332, LG11_2546, LG11_2588, LG11_2664, LG11_3271, LG11_3563, LG11_3682, LG11_3950, LG11_3963, LG11_3964
	Canopy_wilt_2-3	Canopy wilt	LG11:11931657..12149008	1696, 443	2	LG11_4167, LG11_4176, LG11_4203
	Canopy_wilt_2-3	Canopy wilt	LG11:7957112..11852757	1682, 444	2	LG11_2664, LG11_3271, LG11_3563, LG11_3682, LG11_3950, LG11_3963, LG11_3964, LG11_4167, LG11_4176
	Canopy_wilt_2-3	Canopy wilt	LG11:9948360..10609552	9	1	LG11_3563, LG11_3682
	Canopy_wilt_2-3	Canopy wilt	LG11:9959244..10609552	1095	1	LG11_3563, LG11_3682
	Canopy_wilt_2-3	Canopy wilt	LG11:3216536..9828807	1092	1	LG11_1017, LG11_1512, LG11_1513, LG11_1532, LG11_1549, LG11_2039, LG11_2332, LG11_2546, LG11_2588, LG11_2664, LG11_3271
	Canopy_wilt_2-3	Canopy wilt	LG11:10614476..11852757	357	1	LG11_3682, LG11_3950, LG11_3963, LG11_3964, LG11_4167, LG11_4176
	Canopy_wilt_2-4	Canopy wilt	SuperScaf_21:20285..804713	1213, 1346	2	N/A
	Canopy_wilt_2-4	Canopy wilt	SuperScaf_21:44591..744426	1141	1	N/A
	Canopy_wilt_2-4	Canopy wilt	SuperScaf_21:44591..654494	1932	1	N/A
	Canopy_wilt_2-4	Canopy wilt	SuperScaf_21:44591..744426	1215	1	N/A
	Canopy_wilt_2-4	Canopy wilt	SuperScaf_21:20285..804713	1213, 1346	2	N/A
	Canopy_wilt_2-5	Canopy wilt	LG1:13066894..14157535	101, 1452	2	LG1_4127, LG1_4132, LG1_4177
	Canopy_wilt_2-5	Canopy wilt	LG1:11007353..12245081	1750	1	LG1_3608, LG1_3615, LG1_3629, LG1_3630, LG1_3662
	Canopy_wilt_2-5	Canopy wilt	LG1:13066894..13676720	526	1	LG1_4127, LG1_4132, LG1_4177
	Canopy_wilt_2-5	Canopy wilt	LG1:22019947..22644135	519	1	LG1_6171, LG1_6210, LG1_6245
	Canopy_wilt_2-5	Canopy wilt	LG1:13088741..13331604	101, 1452	2	LG1_4127, LG1_4132
	Canopy_wilt_2-5	Canopy wilt	LG1:21980218..22469489	1263, 1417	2	LG1_6171, LG1_6210, LG1_6245
	Canopy_wilt_2-5	Canopy wilt	LG1:21980218..22715696	1263, 1417	2	LG1_6171, LG1_6210, LG1_6245
	Canopy_wilt_2-5	Canopy wilt	LG1:13066894..13772787	333	1	LG1_4127, LG1_4132, LG1_4177
	Canopy_wilt_2-5	Canopy wilt	LG1:11007353..12245081	1084	1	LG1_3608, LG1_3615, LG1_3629, LG1_3630, LG1_3662
	Canopy_wilt_2-5	Canopy wilt	LG1:10940406..12480392	113, 1437	2	LG1_3580, LG1_3608, LG1_3615, LG1_3629, LG1_3630, LG1_3662, LG1_3992
	Canopy_wilt_2-5	Canopy wilt	LG1:10940406..12480392	113, 1437	2	LG1_3580, LG1_3608, LG1_3615, LG1_3629, LG1_3630, LG1_3662, LG1_3992
	Canopy_wilt_2-6	Canopy wilt	LG11:21612669..23869714	1683, 657	2	LG11_8207, LG11_8594, LG11_8628, LG11_8765
	Canopy_wilt_2-6	Canopy wilt	LG11:15325970..16031882	1766	1	LG11_5563, LG11_5567, LG11_5798, LG11_5815
	Canopy_wilt_2-6	Canopy wilt	LG11:16769329..17197796	542	1	N/A
	Canopy_wilt_2-6	Canopy wilt	LG11:15244096..16258205	541	1	LG11_5563, LG11_5567, LG11_5798, LG11_5815, LG11_5901
	Canopy_wilt_2-6	Canopy wilt	LG11:21737416..22594804	1499	1	LG11_8207
	Canopy_wilt_2-6	Canopy wilt	LG11:15244096..16258205	1687, 438	2	LG11_5563, LG11_5567, LG11_5798, LG11_5815, LG11_5901
	Canopy_wilt_2-6	Canopy wilt	LG11:20865986..23865704	1269, 1683, 657	3	LG11_7856, LG11_7872, LG11_7971, LG11_8207, LG11_8594, LG11_8628, LG11_8765
	Canopy_wilt_2-6	Canopy wilt	LG11:15676966..16258205	1687, 438	2	LG11_5798, LG11_5815, LG11_5901
	Canopy_wilt_2-6	Canopy wilt	LG11:16769329..17197796	1689, 440	2	N/A
	Canopy_wilt_2-6	Canopy wilt	LG11:20865986..21575839	1269, 1683	2	LG11_7856, LG11_7872, LG11_7971
	Canopy_wilt_2-6	Canopy wilt	LG11:16769329..17197796	1689, 440	2	N/A
	Canopy_wilt_2-6	Canopy wilt	LG11:21737416..23095599	898	1	LG11_8207, LG11_8594, LG11_8628
	Canopy_wilt_2-6	Canopy wilt	LG11:20873827..21624219	1503	1	LG11_7856, LG11_7872, LG11_7971
	Canopy_wilt_2-6	Canopy wilt	LG11:16769329..17159181	351	1	N/A
	Canopy_wilt_2-6	Canopy wilt	LG11:15244096..16258205	350	1	LG11_5563, LG11_5567, LG11_5798, LG11_5815, LG11_5901
	Cellwall_polysacch_composition_1-1	Cell wall polysaccharide composition	LG10:6361372..6994941	1579	1	LG10_2299
	Cellwall_polysacch_composition_1-1	Cell wall polysaccharide composition	LG10:1191899..1878792	653	1	LG10_511, LG10_566
	Cellwall_polysacch_composition_1-1	Cell wall polysaccharide composition	LG10:6597937..7098016	1971	1	LG10_2299
	Cellwall_polysacch_composition_1-1	Cell wall polysaccharide composition	LG10:6625222..6994941	1763	1	LG10_2299
	Cellwall_polysacch_composition_1-1	Cell wall polysaccharide composition	LG10:61213..2424214	429, 761	2	LG10_330, LG10_511, LG10_566
	Cellwall_polysacch_composition_1-1	Cell wall polysaccharide composition	LG10:2720991..2823934	1090, 1168	2	LG10_892, LG10_932
	Cellwall_polysacch_composition_1-1	Cell wall polysaccharide composition	LG10:1313257..2424214	429, 761	2	LG10_511, LG10_566
	Cellwall_polysacch_composition_1-1	Cell wall polysaccharide composition	LG10:5627933..7714168	428, 762	2	LG10_2299, LG10_2697
	Cellwall_polysacch_composition_1-1	Cell wall polysaccharide composition	LG10:1720042..2322883	1497	1	LG10_566
	Cellwall_polysacch_composition_1-1	Cell wall polysaccharide composition	LG10:6231822..7437740	3	1	LG10_2299
	Cellwall_polysacch_composition_1-1	Cell wall polysaccharide composition	LG10:6614767..7098016	1580	1	LG10_2299
	Cellwall_polysacch_composition_1-1	Cell wall polysaccharide composition	LG10:1191899..2022159	895	1	LG10_511, LG10_566
	Cellwall_polysacch_composition_1-1	Cell wall polysaccharide composition	LG10:6625222..7370285	897	1	LG10_2299
	Cellwall_polysacch_composition_1-1	Cell wall polysaccharide composition	LG10:6231822..7437740	1086	1	LG10_2299
	Cellwall_polysacch_composition_1-1	Cell wall polysaccharide composition	LG10:5627933..7714168	428, 762	2	LG10_2299, LG10_2697
	Cellwall_polysacch_composition_1-1	Cell wall polysaccharide composition	LG10:6597937..7098016	986	1	LG10_2299
	Cellwall_polysacch_composition_1-1	Cell wall polysaccharide composition	LG10:2720991..2823934	1090, 1168	2	LG10_892, LG10_932
	Chlorosis_leaflet_Mn_induced_1-2	Manganese induced leaf necrosis	LG11:12872925..13632416	544	1	LG11_4814, LG11_4855, LG11_4885
	Chlorosis_leaflet_Mn_induced_1-2	Manganese induced leaf necrosis	LG11:12157767..12824460	538	1	N/A
	Chlorosis_leaflet_Mn_induced_1-2	Manganese induced leaf necrosis	LG11:12157767..13151593	1680, 1684, 439	3	N/A
	Chlorosis_leaflet_Mn_induced_1-2	Manganese induced leaf necrosis	LG11:13113204..13579167	770	1	LG11_4814, LG11_4855
	Chlorosis_leaflet_Mn_induced_1-2	Manganese induced leaf necrosis	LG11:12157767..12417161	1680, 439	2	N/A
	Chlorosis_leaflet_Mn_induced_1-2	Manganese induced leaf necrosis	LG11:12866139..14248974	1275, 1684, 439	3	LG11_4814, LG11_4855, LG11_4885, LG11_4940, LG11_4953, LG11_5039, LG11_5130
	Chlorosis_leaflet_Mn_induced_1-2	Manganese induced leaf necrosis	LG11:13097700..13502535	664	1	LG11_4814
	Chlorosis_leaflet_Mn_induced_1-2	Manganese induced leaf necrosis	LG11:13131938..13579167	1510	1	LG11_4814, LG11_4855
	Chlorosis_leaflet_Mn_induced_1-2	Manganese induced leaf necrosis	LG11:13154138..13430585	1275, 1684	2	LG11_4814
	Chlorosis_leaflet_Mn_induced_1-2	Manganese induced leaf necrosis	LG11:12872925..13632416	358	1	LG11_4814, LG11_4855, LG11_4885
	Common_cutworm_1-1	Reaction to Spodoptera litura damage	LG2:5550997..6388647	668, 913	2	LG2_1980, LG2_2033, LG2_2147, LG2_2262, LG2_2264
	Common_cutworm_1-1	Reaction to Spodoptera litura damage	LG2:5588302..6307831	778	1	LG2_1980, LG2_2033, LG2_2147, LG2_2262, LG2_2264
	Common_cutworm_1-1	Reaction to Spodoptera litura damage	LG2:5550997..6388647	668, 913	2	LG2_1980, LG2_2033, LG2_2147, LG2_2262, LG2_2264
	Common_cutworm_1-1	Reaction to Spodoptera litura damage	LG2:5588302..6307831	455	1	LG2_1980, LG2_2033, LG2_2147, LG2_2262, LG2_2264
	Common_cutworm_1-2	Reaction to Spodoptera litura damage	LG2:1848647..2324115	547	1	LG2_826, LG2_835, LG2_840
	Common_cutworm_1-2	Reaction to Spodoptera litura damage	LG2:2921138..4194566	1598, 911	2	LG2_1075, LG2_1112, LG2_1306, LG2_1438, LG2_1457
	Common_cutworm_1-2	Reaction to Spodoptera litura damage	LG2:1968397..2895333	666, 910	2	LG2_826, LG2_835, LG2_840, LG2_943
	Common_cutworm_1-2	Reaction to Spodoptera litura damage	LG2:1794936..2802689	776	1	LG2_611, LG2_826, LG2_835, LG2_840, LG2_943
	Common_cutworm_1-2	Reaction to Spodoptera litura damage	LG2:2168725..2530986	779	1	LG2_826, LG2_835, LG2_840
	Common_cutworm_1-2	Reaction to Spodoptera litura damage	LG2:2213048..2895333	666, 910	2	LG2_826, LG2_835, LG2_840, LG2_943
	Common_cutworm_1-2	Reaction to Spodoptera litura damage	LG2:1794936..2895333	451	1	LG2_611, LG2_826, LG2_835, LG2_840, LG2_943
	Common_cutworm_1-2	Reaction to Spodoptera litura damage	LG2:2921138..4194566	1598, 911	2	LG2_1075, LG2_1112, LG2_1306, LG2_1438, LG2_1457
	Common_cutworm_1-2	Reaction to Spodoptera litura damage	LG2:2168725..2624934	1514	1	LG2_826, LG2_835, LG2_840, LG2_943
	Common_cutworm_1-2	Reaction to Spodoptera litura damage	LG2:1848647..2463594	359	1	LG2_826, LG2_835, LG2_840
	Corn_earworm_7-2	Reaction to Helicoverpa zea damage	SuperScaf_21:20285..804713	1213, 1346	2	N/A
	Corn_earworm_7-2	Reaction to Helicoverpa zea damage	SuperScaf_21:44591..744426	1141	1	N/A
	Corn_earworm_7-2	Reaction to Helicoverpa zea damage	SuperScaf_21:44591..654494	1932	1	N/A
	Corn_earworm_7-2	Reaction to Helicoverpa zea damage	SuperScaf_21:44591..744426	1215	1	N/A
	Corn_earworm_7-2	Reaction to Helicoverpa zea damage	SuperScaf_21:20285..804713	1213, 1346	2	N/A
	Corn_earworm_9-1	Reaction to Helicoverpa zea damage	LG6:30022822..31068529	1012, 1999	2	LG6_9878, LG6_9933, LG6_9943, LG6_9952, LG6_9970, LG6_9974, LG6_10001, LG6_10096
	Corn_earworm_9-1	Reaction to Helicoverpa zea damage	LG6:34559155..35002420	173, 944	2	LG6_11286, LG6_11339, LG6_11401
	Corn_earworm_9-1	Reaction to Helicoverpa zea damage	LG6:33748151..35002420	256	1	LG6_10992, LG6_10998, LG6_11036, LG6_11071, LG6_11140, LG6_11152, LG6_11199, LG6_11286, LG6_11339, LG6_11401
	Corn_earworm_9-1	Reaction to Helicoverpa zea damage	LG6:35490131..36237300	1037, 158	2	LG6_11677, LG6_11776, LG6_11892
	Corn_earworm_9-1	Reaction to Helicoverpa zea damage	LG6:30044076..31068529	1012, 1999	2	LG6_9878, LG6_9933, LG6_9943, LG6_9952, LG6_9970, LG6_9974, LG6_10001, LG6_10096
	Corn_earworm_9-1	Reaction to Helicoverpa zea damage	LG6:35234179..36237300	1037, 158	2	LG6_11530, LG6_11552, LG6_11677, LG6_11776, LG6_11892
	Corn_earworm_9-1	Reaction to Helicoverpa zea damage	LG6:33748151..35002420	1904	1	LG6_10992, LG6_10998, LG6_11036, LG6_11071, LG6_11140, LG6_11152, LG6_11199, LG6_11286, LG6_11339, LG6_11401
	Corn_earworm_9-1	Reaction to Helicoverpa zea damage	LG6:35034770..36237300	1915	1	LG6_11530, LG6_11552, LG6_11677, LG6_11776, LG6_11892
	Corn_earworm_9-1	Reaction to Helicoverpa zea damage	LG6:35490131..35957396	1319	1	LG6_11677, LG6_11776
	Corn_earworm_9-1	Reaction to Helicoverpa zea damage	LG6:34439374..35228039	173, 944	2	LG6_11286, LG6_11339, LG6_11401, LG6_11530
	Corn_earworm_9-1	Reaction to Helicoverpa zea damage	LG6:35034770..36237300	268	1	LG6_11530, LG6_11552, LG6_11677, LG6_11776, LG6_11892
	Corn_earworm_9-1	Reaction to Helicoverpa zea damage	LG6:35347862..36153157	1188	1	LG6_11530, LG6_11552, LG6_11677, LG6_11776
	Corn_earworm_9-2	Reaction to Helicoverpa zea damage	LG4:4539055..5261956	686	1	LG4_1606, LG4_1717, LG4_1761, LG4_1810
	Corn_earworm_9-2	Reaction to Helicoverpa zea damage	LG4:4453048..5261956	1615	1	LG4_1606, LG4_1717, LG4_1761, LG4_1810
	Corn_earworm_9-2	Reaction to Helicoverpa zea damage	LG4:4613171..5261956	803	1	LG4_1606, LG4_1717, LG4_1761, LG4_1810
	Corn_earworm_9-2	Reaction to Helicoverpa zea damage	LG4:2362188..3960286	1804, 806	2	LG4_856, LG4_1031, LG4_1119, LG4_1200, LG4_1266, LG4_1375, LG4_1416, LG4_1417
	Corn_earworm_9-2	Reaction to Helicoverpa zea damage	LG4:816687..3960286	1804, 806	2	LG4_334, LG4_358, LG4_482, LG4_856, LG4_1031, LG4_1119, LG4_1200, LG4_1266, LG4_1375, LG4_1416, LG4_1417
	Corn_earworm_9-2	Reaction to Helicoverpa zea damage	LG4:4493013..6079047	1786, 932	2	LG4_1606, LG4_1717, LG4_1761, LG4_1810, LG4_1914, LG4_1919, LG4_1934, LG4_1955, LG4_2094, LG4_2096, LG4_2101
	Corn_earworm_9-2	Reaction to Helicoverpa zea damage	LG4:6892959..7134578	1790, 935	2	LG4_2375, LG4_2408
	Corn_earworm_9-2	Reaction to Helicoverpa zea damage	LG4:2850459..3960286	1308	1	LG4_1031, LG4_1119, LG4_1200, LG4_1266, LG4_1375, LG4_1416, LG4_1417
	Corn_earworm_9-2	Reaction to Helicoverpa zea damage	LG4:4493013..6079047	1786, 932	2	LG4_1606, LG4_1717, LG4_1761, LG4_1810, LG4_1914, LG4_1919, LG4_1934, LG4_1955, LG4_2094, LG4_2096, LG4_2101
	Corn_earworm_9-2	Reaction to Helicoverpa zea damage	LG4:3190856..3960286	1896	1	LG4_1119, LG4_1200, LG4_1266, LG4_1375, LG4_1416, LG4_1417
	Corn_earworm_9-2	Reaction to Helicoverpa zea damage	LG4:6892959..7134578	1790, 935	2	LG4_2375, LG4_2408
	Corn_earworm_9-2	Reaction to Helicoverpa zea damage	LG4:4613171..5261956	465	1	LG4_1606, LG4_1717, LG4_1761, LG4_1810
	Corn_earworm_9-4	Reaction to Helicoverpa zea damage	LG2:1848647..2324115	547	1	LG2_826, LG2_835, LG2_840
	Corn_earworm_9-4	Reaction to Helicoverpa zea damage	LG2:2921138..4194566	1598, 911	2	LG2_1075, LG2_1112, LG2_1306, LG2_1438, LG2_1457
	Corn_earworm_9-4	Reaction to Helicoverpa zea damage	LG2:1968397..2895333	666, 910	2	LG2_826, LG2_835, LG2_840, LG2_943
	Corn_earworm_9-4	Reaction to Helicoverpa zea damage	LG2:1794936..2802689	776	1	LG2_611, LG2_826, LG2_835, LG2_840, LG2_943
	Corn_earworm_9-4	Reaction to Helicoverpa zea damage	LG2:2168725..2530986	779	1	LG2_826, LG2_835, LG2_840
	Corn_earworm_9-4	Reaction to Helicoverpa zea damage	LG2:2213048..2895333	666, 910	2	LG2_826, LG2_835, LG2_840, LG2_943
	Corn_earworm_9-4	Reaction to Helicoverpa zea damage	LG2:1794936..2895333	451	1	LG2_611, LG2_826, LG2_835, LG2_840, LG2_943
	Corn_earworm_9-4	Reaction to Helicoverpa zea damage	LG2:2921138..4194566	1598, 911	2	LG2_1075, LG2_1112, LG2_1306, LG2_1438, LG2_1457
	Corn_earworm_9-4	Reaction to Helicoverpa zea damage	LG2:2168725..2624934	1514	1	LG2_826, LG2_835, LG2_840, LG2_943
	Corn_earworm_9-4	Reaction to Helicoverpa zea damage	LG2:1848647..2463594	359	1	LG2_826, LG2_835, LG2_840
	Corn_earworm_9-5	Reaction to Helicoverpa zea damage	LG2:5550997..6388647	668, 913	2	LG2_1980, LG2_2033, LG2_2147, LG2_2262, LG2_2264
	Corn_earworm_9-5	Reaction to Helicoverpa zea damage	LG2:5588302..6307831	778	1	LG2_1980, LG2_2033, LG2_2147, LG2_2262, LG2_2264
	Corn_earworm_9-5	Reaction to Helicoverpa zea damage	LG2:5550997..6388647	668, 913	2	LG2_1980, LG2_2033, LG2_2147, LG2_2262, LG2_2264
	Corn_earworm_9-5	Reaction to Helicoverpa zea damage	LG2:5588302..6307831	455	1	LG2_1980, LG2_2033, LG2_2147, LG2_2262, LG2_2264
	Drought_index_1-1	Drought Susceptibility Index	SuperScaf_2:974698..1140648	297, 65	2	N/A
	Drought_index_1-1	Drought Susceptibility Index	SuperScaf_2:1306401..1700412	1139, 64	2	SuperScaf_2_400, SuperScaf_2_438
	Drought_index_1-1	Drought Susceptibility Index	SuperScaf_2:4566..2805637	1139, 64, 967	3	SuperScaf_2_124, SuperScaf_2_152, SuperScaf_2_400, SuperScaf_2_438, SuperScaf_2_659, SuperScaf_2_799, SuperScaf_2_801
	Drought_index_1-1	Drought Susceptibility Index	SuperScaf_2:974698..1186563	297, 65	2	N/A
	Drought_index_1-1	Drought Susceptibility Index	SuperScaf_2:1769443..2963044	64, 967	2	SuperScaf_2_659, SuperScaf_2_799, SuperScaf_2_801
	Drought_index_1-1	Drought Susceptibility Index	SuperScaf_2:2362939..2901685	1637	1	SuperScaf_2_659, SuperScaf_2_799, SuperScaf_2_801
	Drought_index_1-1	Drought Susceptibility Index	SuperScaf_2:1306401..1795956	1640	1	SuperScaf_2_400, SuperScaf_2_438
	Drought_index_1-1	Drought Susceptibility Index	SuperScaf_2:1557629..2078058	1638	1	SuperScaf_2_438
	Drought_index_1-10	Drought Susceptibility Index	LG11:5991773..7950052	1682, 437	2	LG11_2039, LG11_2332, LG11_2546, LG11_2588, LG11_2664
	Drought_index_1-10	Drought Susceptibility Index	LG11:3216536..9828807	6	1	LG11_1017, LG11_1512, LG11_1513, LG11_1532, LG11_1549, LG11_2039, LG11_2332, LG11_2546, LG11_2588, LG11_2664, LG11_3271
	Drought_index_1-10	Drought Susceptibility Index	LG11:5068736..11297300	1682, 437, 444	3	LG11_2039, LG11_2332, LG11_2546, LG11_2588, LG11_2664, LG11_3271, LG11_3563, LG11_3682, LG11_3950, LG11_3963, LG11_3964
	Drought_index_1-10	Drought Susceptibility Index	LG11:7957112..11852757	1682, 444	2	LG11_2664, LG11_3271, LG11_3563, LG11_3682, LG11_3950, LG11_3963, LG11_3964, LG11_4167, LG11_4176
	Drought_index_1-10	Drought Susceptibility Index	LG11:3216536..9828807	1092	1	LG11_1017, LG11_1512, LG11_1513, LG11_1532, LG11_1549, LG11_2039, LG11_2332, LG11_2546, LG11_2588, LG11_2664, LG11_3271
	Drought_index_1-3	Drought Susceptibility Index	SuperScaf_21:20285..804713	1213, 1346	2	N/A
	Drought_index_1-3	Drought Susceptibility Index	LG9:4998840..5515999	1193, 1328	2	LG9_1480, LG9_1534, LG9_1662
	Drought_index_1-3	Drought Susceptibility Index	LG9:4998840..5504701	1194	1	LG9_1480, LG9_1534, LG9_1662
	Drought_index_1-3	Drought Susceptibility Index	LG9:3846685..4878997	379, 565	2	LG9_1246, LG9_1480
	Drought_index_1-3	Drought Susceptibility Index	SuperScaf_21:44591..744426	1141	1	N/A
	Drought_index_1-3	Drought Susceptibility Index	LG9:3901629..4814376	1929	1	LG9_1246
	Drought_index_1-3	Drought Susceptibility Index	SuperScaf_21:44591..654494	1932	1	N/A
	Drought_index_1-3	Drought Susceptibility Index	LG9:3846685..4862719	1733	1	LG9_1246
	Drought_index_1-3	Drought Susceptibility Index	SuperScaf_21:44591..744426	1215	1	N/A
	Drought_index_1-3	Drought Susceptibility Index	LG9:3846685..4862719	486	1	LG9_1246
	Drought_index_1-3	Drought Susceptibility Index	LG9:3941532..4878997	189	1	LG9_1246, LG9_1480
	Drought_index_1-3	Drought Susceptibility Index	LG9:3901629..4600742	965	1	LG9_1246
	Drought_index_1-3	Drought Susceptibility Index	LG9:4998840..5515999	1193, 1328	2	LG9_1480, LG9_1534, LG9_1662
	Drought_index_1-3	Drought Susceptibility Index	LG9:3901629..4814376	1331	1	LG9_1246
	Drought_index_1-3	Drought Susceptibility Index	SuperScaf_21:20285..804713	1213, 1346	2	N/A
	Drought_index_1-3	Drought Susceptibility Index	LG9:4998840..5504701	568	1	LG9_1480, LG9_1534, LG9_1662
	Drought_index_1-3	Drought Susceptibility Index	LG9:3846685..4878997	379, 565	2	LG9_1246, LG9_1480
	Drought_index_1-4	Drought Susceptibility Index	LG6:5467171..6329033	1036, 1994	2	LG6_2111, LG6_2221
	Drought_index_1-4	Drought Susceptibility Index	LG6:3713429..3810789	165	1	LG6_1447
	Drought_index_1-4	Drought Susceptibility Index	LG6:3463332..4573565	1007, 2011	2	LG6_1387, LG6_1447, LG6_1785, LG6_1810
	Drought_index_1-4	Drought Susceptibility Index	LG6:3713429..3810789	1822	1	LG6_1447
	Drought_index_1-4	Drought Susceptibility Index	LG6:5499857..5872428	1024	1	LG6_2111, LG6_2221
	Drought_index_1-4	Drought Susceptibility Index	LG6:5467171..6329033	1036, 1994	2	LG6_2111, LG6_2221
	Drought_index_1-4	Drought Susceptibility Index	LG6:1238..3401116	1029, 1988	2	LG6_220, LG6_980, LG6_1302
	Drought_index_1-4	Drought Susceptibility Index	LG6:2455091..3341219	1118	1	LG6_980, LG6_1302
	Drought_index_1-4	Drought Susceptibility Index	LG6:5499857..5901638	1913	1	LG6_2111, LG6_2221
	Drought_index_1-4	Drought Susceptibility Index	LG6:2240119..3341219	34	1	LG6_980, LG6_1302
	Drought_index_1-4	Drought Susceptibility Index	LG6:4629009..4745257	2016	1	LG6_1785, LG6_1810, LG6_1818
	Drought_index_1-4	Drought Susceptibility Index	LG6:3463332..3767633	1007, 2011	2	LG6_1387, LG6_1447
	Drought_index_1-4	Drought Susceptibility Index	LG6:5499857..5872428	263	1	LG6_2111, LG6_2221
	Drought_index_1-4	Drought Susceptibility Index	LG6:1238..3401116	1029, 1988	2	LG6_220, LG6_980, LG6_1302
	Drought_index_1-7	Drought Susceptibility Index	SuperScaf_45:1442241..1938878	1150	1	SuperScaf_45_467, SuperScaf_45_567, SuperScaf_45_569, SuperScaf_45_666
	Drought_index_1-7	Drought Susceptibility Index	SuperScaf_45:1393631..2035267	490, 846	2	SuperScaf_45_467, SuperScaf_45_567, SuperScaf_45_569, SuperScaf_45_666
	Drought_index_1-7	Drought Susceptibility Index	SuperScaf_45:699124..806424	849	1	SuperScaf_45_236, SuperScaf_45_262
	Drought_index_1-7	Drought Susceptibility Index	SuperScaf_45:1442241..2012470	1843	1	SuperScaf_45_467, SuperScaf_45_567, SuperScaf_45_569, SuperScaf_45_666
	Drought_index_1-7	Drought Susceptibility Index	SuperScaf_45:418931..1272508	493, 850	2	SuperScaf_45_164, SuperScaf_45_236, SuperScaf_45_262, SuperScaf_45_295, SuperScaf_45_351, SuperScaf_45_467
	Drought_index_1-7	Drought Susceptibility Index	SuperScaf_45:1393631..2035267	490, 846	2	SuperScaf_45_467, SuperScaf_45_567, SuperScaf_45_569, SuperScaf_45_666
	Drought_index_1-7	Drought Susceptibility Index	SuperScaf_45:418931..1276678	493, 850	2	SuperScaf_45_164, SuperScaf_45_236, SuperScaf_45_262, SuperScaf_45_295, SuperScaf_45_351, SuperScaf_45_467
	Drought_index_1-9	Drought Susceptibility Index	LG11:15325970..16031882	1766	1	LG11_5563, LG11_5567, LG11_5798, LG11_5815
	Drought_index_1-9	Drought Susceptibility Index	LG11:12405801..12682825	1765	1	N/A
	Drought_index_1-9	Drought Susceptibility Index	LG11:16769329..17197796	542	1	N/A
	Drought_index_1-9	Drought Susceptibility Index	LG11:15244096..16258205	541	1	LG11_5563, LG11_5567, LG11_5798, LG11_5815, LG11_5901
	Drought_index_1-9	Drought Susceptibility Index	LG11:10614476..11841702	537	1	LG11_3682, LG11_3950, LG11_3963, LG11_3964, LG11_4167, LG11_4176
	Drought_index_1-9	Drought Susceptibility Index	LG11:12157767..12824460	538	1	N/A
	Drought_index_1-9	Drought Susceptibility Index	LG11:15244096..16258205	1687, 438	2	LG11_5563, LG11_5567, LG11_5798, LG11_5815, LG11_5901
	Drought_index_1-9	Drought Susceptibility Index	LG11:12157767..13151593	1693, 439	2	N/A
	Drought_index_1-9	Drought Susceptibility Index	LG11:11341507..11748009	11	1	LG11_3950, LG11_3963, LG11_3964
	Drought_index_1-9	Drought Susceptibility Index	LG11:12424148..12857614	1693, 439	2	N/A
	Drought_index_1-9	Drought Susceptibility Index	LG11:15676966..16258205	1687, 438	2	LG11_5798, LG11_5815, LG11_5901
	Drought_index_1-9	Drought Susceptibility Index	LG11:16769329..17197796	1689, 440	2	N/A
	Drought_index_1-9	Drought Susceptibility Index	LG11:16769329..17197796	1689, 440	2	N/A
	Drought_index_1-9	Drought Susceptibility Index	LG11:7957112..11852757	1678, 444	2	LG11_2664, LG11_3271, LG11_3563, LG11_3682, LG11_3950, LG11_3963, LG11_3964, LG11_4167, LG11_4176
	Drought_index_1-9	Drought Susceptibility Index	LG11:11291058..11852757	1678, 444	2	LG11_3950, LG11_3963, LG11_3964, LG11_4167, LG11_4176
	Drought_index_1-9	Drought Susceptibility Index	LG11:11341507..11748009	130	1	LG11_3950, LG11_3963, LG11_3964
	Drought_index_1-9	Drought Susceptibility Index	LG11:10614476..11852757	357	1	LG11_3682, LG11_3950, LG11_3963, LG11_3964, LG11_4167, LG11_4176
	Drought_index_1-9	Drought Susceptibility Index	LG11:16769329..17159181	351	1	N/A
	Drought_index_1-9	Drought Susceptibility Index	LG11:15244096..16258205	350	1	LG11_5563, LG11_5567, LG11_5798, LG11_5815, LG11_5901
	Drought_tolerance_6-1	Drought Tolerance	LG4:22521846..23756423	1889, 244	2	LG4_6389, LG4_6515, LG4_6539, LG4_6628
	Drought_tolerance_6-1	Drought Tolerance	LG4:23769377..24780474	1888, 243	2	LG4_6862, LG4_6987
	Drought_tolerance_6-1	Drought Tolerance	LG4:23769377..24721412	1306	1	LG4_6862, LG4_6987
	Drought_tolerance_6-1	Drought Tolerance	LG4:24380959..24721412	1312	1	LG4_6987
	Drought_tolerance_6-1	Drought Tolerance	LG4:22529317..23756423	1889, 244	2	LG4_6389, LG4_6515, LG4_6539, LG4_6628
	Drought_tolerance_6-1	Drought Tolerance	LG4:23769377..24780474	1888, 243	2	LG4_6862, LG4_6987
	Drought_tolerance_6-1	Drought Tolerance	LG4:23769377..24721412	997	1	LG4_6862, LG4_6987
	Drought_tolerance_6-2	Drought Tolerance	LG11:6272608..7133395	1973	1	LG11_2039, LG11_2332
	Drought_tolerance_6-2	Drought Tolerance	LG11:9741246..10209199	1091	1	LG11_3563
	Drought_tolerance_6-2	Drought Tolerance	LG11:5991773..7950052	1682, 437	2	LG11_2039, LG11_2332, LG11_2546, LG11_2588, LG11_2664
	Drought_tolerance_6-2	Drought Tolerance	LG11:9741246..10209199	12	1	LG11_3563
	Drought_tolerance_6-2	Drought Tolerance	LG11:3216536..9828807	6	1	LG11_1017, LG11_1512, LG11_1513, LG11_1532, LG11_1549, LG11_2039, LG11_2332, LG11_2546, LG11_2588, LG11_2664, LG11_3271
	Drought_tolerance_6-2	Drought Tolerance	LG11:5068736..11297300	1682, 437, 444, 445, 446, 447	6	LG11_2039, LG11_2332, LG11_2546, LG11_2588, LG11_2664, LG11_3271, LG11_3563, LG11_3682, LG11_3950, LG11_3963, LG11_3964
	Drought_tolerance_6-2	Drought Tolerance	LG11:6720790..6857734	1682, 447	2	N/A
	Drought_tolerance_6-2	Drought Tolerance	LG11:5164368..6163688	1682, 446	2	LG11_2039
	Drought_tolerance_6-2	Drought Tolerance	LG11:5673573..6114698	1682, 445	2	LG11_2039
	Drought_tolerance_6-2	Drought Tolerance	LG11:7957112..11852757	1682, 444	2	LG11_2664, LG11_3271, LG11_3563, LG11_3682, LG11_3950, LG11_3963, LG11_3964, LG11_4167, LG11_4176
	Drought_tolerance_6-2	Drought Tolerance	LG11:9948360..10609552	9	1	LG11_3563, LG11_3682
	Drought_tolerance_6-2	Drought Tolerance	LG11:9959244..10609552	1095	1	LG11_3563, LG11_3682
	Drought_tolerance_6-2	Drought Tolerance	LG11:3216536..9828807	1092	1	LG11_1017, LG11_1512, LG11_1513, LG11_1532, LG11_1549, LG11_2039, LG11_2332, LG11_2546, LG11_2588, LG11_2664, LG11_3271
	Drought_tolerance_6-2	Drought Tolerance	LG11:5269775..6857734	352	1	LG11_2039
	Drought_tolerance_6-2	Drought Tolerance	LG11:6233067..6946541	988	1	LG11_2039, LG11_2332
	Drought_tolerance_6-3	Drought Tolerance	LG6:7654922..7895613	1623	1	LG6_2955, LG6_3072
	Drought_tolerance_6-3	Drought Tolerance	LG6:7978493..8791679	1034, 1993	2	LG6_3072
	Drought_tolerance_6-3	Drought Tolerance	LG6:12356611..12788583	1006, 1998	2	LG6_4804, LG6_4883, LG6_4940
	Drought_tolerance_6-3	Drought Tolerance	LG6:11774199..13127986	255	1	LG6_4628, LG6_4712, LG6_4804, LG6_4883, LG6_4940
	Drought_tolerance_6-3	Drought Tolerance	LG6:11764778..14782780	1006, 1998	2	LG6_4628, LG6_4712, LG6_4804, LG6_4883, LG6_4940, LG6_5298, LG6_5351, LG6_5702, LG6_5766
	Drought_tolerance_6-3	Drought Tolerance	LG6:10344367..11663858	1030, 1989	2	LG6_4182, LG6_4426, LG6_4558
	Drought_tolerance_6-3	Drought Tolerance	LG6:7978493..8791679	1034, 1993	2	LG6_3072
	Drought_tolerance_6-3	Drought Tolerance	LG6:11774199..13133547	1903	1	LG6_4628, LG6_4712, LG6_4804, LG6_4883, LG6_4940
	Drought_tolerance_6-3	Drought Tolerance	LG6:7654922..7964844	1045	1	LG6_2955, LG6_3072
	Drought_tolerance_6-3	Drought Tolerance	LG6:11099706..11464389	2004	1	LG6_4426
	Drought_tolerance_6-3	Drought Tolerance	LG6:10294334..11663858	1030, 1989	2	LG6_4039, LG6_4182, LG6_4426, LG6_4558
	Fe_effic_10-2	Iron Efficiency	LG8:10434691..11691367	1630, 279	2	LG8_2965, LG8_3148, LG8_3225
	Fe_effic_10-2	Iron Efficiency	LG8:10891910..11015997	1628, 289	2	N/A
	Fe_effic_10-2	Iron Efficiency	LG8:9811614..10402922	280, 696	2	LG8_2674, LG8_2762
	Fe_effic_10-2	Iron Efficiency	LG8:10434691..11207832	1630, 279	2	LG8_2965
	Fe_effic_10-2	Iron Efficiency	LG8:9762135..10000369	1825	1	LG8_2674
	Fe_effic_10-2	Iron Efficiency	LG8:10898624..11015997	1823	1	N/A
	Fe_effic_10-2	Iron Efficiency	LG8:10891910..11015997	954	1	N/A
	Fe_effic_10-2	Iron Efficiency	LG8:9703466..10402922	280, 696	2	LG8_2674, LG8_2762
	Fe_effic_10-2	Iron Efficiency	LG8:10898624..11015997	1628, 289	2	N/A
	Fe_effic_11-1	Iron Efficiency	LG1:20015000..20688110	525	1	N/A
	Fe_effic_11-1	Iron Efficiency	LG1:19794161..20688110	1085, 1439, 1670	3	LG1_5568, LG1_5569
	Fe_effic_11-1	Iron Efficiency	LG1:20541886..20657971	1085, 1439, 1670	3	N/A
	Fe_effic_11-1	Iron Efficiency	LG1:20015000..20688110	338	1	N/A
	Fe_effic_11-1	Iron Efficiency	LG1:19794161..20688110	1085, 1439, 1670	3	LG1_5568, LG1_5569
	Fe_effic_12-2	Iron Efficiency	LG8:10434691..11691367	1630, 279	2	LG8_2965, LG8_3148, LG8_3225
	Fe_effic_12-2	Iron Efficiency	LG8:10891910..11015997	1628, 289	2	N/A
	Fe_effic_12-2	Iron Efficiency	LG8:9811614..10402922	280, 696	2	LG8_2674, LG8_2762
	Fe_effic_12-2	Iron Efficiency	LG8:10434691..11207832	1630, 279	2	LG8_2965
	Fe_effic_12-2	Iron Efficiency	LG8:9762135..10000369	1825	1	LG8_2674
	Fe_effic_12-2	Iron Efficiency	LG8:10898624..11015997	1823	1	N/A
	Fe_effic_12-2	Iron Efficiency	LG8:10891910..11015997	954	1	N/A
	Fe_effic_12-2	Iron Efficiency	LG8:9703466..10402922	280, 696	2	LG8_2674, LG8_2762
	Fe_effic_12-2	Iron Efficiency	LG8:10898624..11015997	1628, 289	2	N/A
	Fe_effic_13-1	Iron Efficiency	LG10:1191899..1878792	653	1	LG10_511, LG10_566
	Fe_effic_13-1	Iron Efficiency	LG10:61213..2424214	429, 761	2	LG10_330, LG10_511, LG10_566
	Fe_effic_13-1	Iron Efficiency	LG10:2720991..2823934	1090, 1168	2	LG10_892, LG10_932
	Fe_effic_13-1	Iron Efficiency	LG10:1313257..2424214	429, 761	2	LG10_511, LG10_566
	Fe_effic_13-1	Iron Efficiency	LG10:1720042..2322883	1497	1	LG10_566
	Fe_effic_13-1	Iron Efficiency	LG10:1191899..2022159	895	1	LG10_511, LG10_566
	Fe_effic_13-1	Iron Efficiency	LG10:2720991..2823934	1090, 1168	2	LG10_892, LG10_932
	Fe_effic_13-2	Iron Efficiency	LG7:5932585..7169052	1924, 276	2	LG7_2369
	Fe_effic_13-2	Iron Efficiency	LG7:5932585..7169052	1924, 276	2	LG7_2369
	Fe_effic_13-2	Iron Efficiency	LG7:6800070..7194608	183	1	N/A
	Fe_effic_13-3	Iron Efficiency	LG6:2213118..2729711	1480	1	LG6_980
	Fe_effic_13-3	Iron Efficiency	LG6:2393093..2729711	1722	1	LG6_980
	Fe_effic_13-3	Iron Efficiency	LG6:2204149..2509516	1723	1	LG6_980
	Fe_effic_13-3	Iron Efficiency	LG6:1238..3401116	1029, 1988	2	LG6_220, LG6_980, LG6_1302
	Fe_effic_13-3	Iron Efficiency	LG6:2240119..3341219	34	1	LG6_980, LG6_1302
	Fe_effic_13-3	Iron Efficiency	LG6:1238..3401116	1029, 1988	2	LG6_220, LG6_980, LG6_1302
	Fe_effic_14-1	Iron Efficiency	LG8:10434691..11691367	1630, 279	2	LG8_2965, LG8_3148, LG8_3225
	Fe_effic_14-1	Iron Efficiency	LG8:10891910..11015997	1628, 289	2	N/A
	Fe_effic_14-1	Iron Efficiency	LG8:9811614..10402922	280, 696	2	LG8_2674, LG8_2762
	Fe_effic_14-1	Iron Efficiency	LG8:10434691..11207832	1630, 279	2	LG8_2965
	Fe_effic_14-1	Iron Efficiency	LG8:9762135..10000369	1825	1	LG8_2674
	Fe_effic_14-1	Iron Efficiency	LG8:10898624..11015997	1823	1	N/A
	Fe_effic_14-1	Iron Efficiency	LG8:10891910..11015997	954	1	N/A
	Fe_effic_14-1	Iron Efficiency	LG8:9703466..10402922	280, 696	2	LG8_2674, LG8_2762
	Fe_effic_14-1	Iron Efficiency	LG8:10898624..11015997	1628, 289	2	N/A
	Fe_effic_3-2	Iron Efficiency	LG1:11007353..12245081	1750	1	LG1_3608, LG1_3615, LG1_3629, LG1_3630, LG1_3662
	Fe_effic_3-2	Iron Efficiency	LG1:11007353..12245081	1084	1	LG1_3608, LG1_3615, LG1_3629, LG1_3630, LG1_3662
	Fe_effic_3-2	Iron Efficiency	LG1:10940406..12480392	111, 113, 1426, 1437	4	LG1_3580, LG1_3608, LG1_3615, LG1_3629, LG1_3630, LG1_3662, LG1_3992
	Fe_effic_3-2	Iron Efficiency	LG1:12223623..12600758	111, 113, 1426, 1437	4	LG1_3992, LG1_3999
	Fe_effic_3-2	Iron Efficiency	LG1:12223623..12591068	111, 113, 1426, 1437	4	LG1_3992, LG1_3999
	Fe_effic_3-2	Iron Efficiency	LG1:10940406..12480392	111, 113, 1426, 1437	4	LG1_3580, LG1_3608, LG1_3615, LG1_3629, LG1_3630, LG1_3662, LG1_3992
	Fe_effic_4-1	Iron Efficiency	LG1:20015000..20688110	525	1	N/A
	Fe_effic_4-1	Iron Efficiency	LG1:19794161..20688110	1085, 1439, 1670	3	LG1_5568, LG1_5569
	Fe_effic_4-1	Iron Efficiency	LG1:20541886..20657971	1085, 1439, 1670	3	N/A
	Fe_effic_4-1	Iron Efficiency	LG1:20015000..20688110	338	1	N/A
	Fe_effic_4-1	Iron Efficiency	LG1:19794161..20688110	1085, 1439, 1670	3	LG1_5568, LG1_5569
	Fe_effic_5-2	Iron Efficiency	LG8:10434691..11691367	1630, 279	2	LG8_2965, LG8_3148, LG8_3225
	Fe_effic_5-2	Iron Efficiency	LG8:10891910..11015997	1628, 289	2	N/A
	Fe_effic_5-2	Iron Efficiency	LG8:9811614..10402922	280, 696	2	LG8_2674, LG8_2762
	Fe_effic_5-2	Iron Efficiency	LG8:10434691..11207832	1630, 279	2	LG8_2965
	Fe_effic_5-2	Iron Efficiency	LG8:9762135..10000369	1825	1	LG8_2674
	Fe_effic_5-2	Iron Efficiency	LG8:10898624..11015997	1823	1	N/A
	Fe_effic_5-2	Iron Efficiency	LG8:10891910..11015997	954	1	N/A
	Fe_effic_5-2	Iron Efficiency	LG8:9703466..10402922	280, 696	2	LG8_2674, LG8_2762
	Fe_effic_5-2	Iron Efficiency	LG8:10898624..11015997	1628, 289	2	N/A
	Fe_effic_6-2	Iron Efficiency	LG8:10434691..11691367	1630, 279	2	LG8_2965, LG8_3148, LG8_3225
	Fe_effic_6-2	Iron Efficiency	LG8:10891910..11015997	1628, 289	2	N/A
	Fe_effic_6-2	Iron Efficiency	LG8:9811614..10402922	280, 696	2	LG8_2674, LG8_2762
	Fe_effic_6-2	Iron Efficiency	LG8:10434691..11207832	1630, 279	2	LG8_2965
	Fe_effic_6-2	Iron Efficiency	LG8:9762135..10000369	1825	1	LG8_2674
	Fe_effic_6-2	Iron Efficiency	LG8:10898624..11015997	1823	1	N/A
	Fe_effic_6-2	Iron Efficiency	LG8:10891910..11015997	954	1	N/A
	Fe_effic_6-2	Iron Efficiency	LG8:9703466..10402922	280, 696	2	LG8_2674, LG8_2762
	Fe_effic_6-2	Iron Efficiency	LG8:10898624..11015997	1628, 289	2	N/A
	Fe_effic_7-1	Iron Efficiency	LG4:12848851..14327833	1806, 685	2	LG4_4064, LG4_4130, LG4_4159, LG4_4181, LG4_4286, LG4_4348, LG4_4362, LG4_4402
	Fe_effic_7-1	Iron Efficiency	LG4:11942277..12346468	687	1	LG4_3897, LG4_3947
	Fe_effic_7-1	Iron Efficiency	LG4:12894424..13123756	249	1	LG4_4064, LG4_4130
	Fe_effic_7-1	Iron Efficiency	LG4:12848851..14327833	1806, 685	2	LG4_4064, LG4_4130, LG4_4159, LG4_4181, LG4_4286, LG4_4348, LG4_4362, LG4_4402
	Fe_effic_7-1	Iron Efficiency	LG4:12894424..13123756	26	1	LG4_4064, LG4_4130
	Fe_effic_8-1	Iron Efficiency	LG1:20015000..20688110	525	1	N/A
	Fe_effic_8-1	Iron Efficiency	LG1:19794161..20688110	1085, 1439, 1670	3	LG1_5568, LG1_5569
	Fe_effic_8-1	Iron Efficiency	LG1:20541886..20657971	1085, 1439, 1670	3	N/A
	Fe_effic_8-1	Iron Efficiency	LG1:20015000..20688110	338	1	N/A
	Fe_effic_8-1	Iron Efficiency	LG1:19794161..20688110	1085, 1439, 1670	3	LG1_5568, LG1_5569
	Fe_effic_8-2	Iron Efficiency	LG4:12848851..14327833	1806, 685	2	LG4_4064, LG4_4130, LG4_4159, LG4_4181, LG4_4286, LG4_4348, LG4_4362, LG4_4402
	Fe_effic_8-2	Iron Efficiency	LG4:11942277..12346468	687	1	LG4_3897, LG4_3947
	Fe_effic_8-2	Iron Efficiency	LG4:12894424..13123756	249	1	LG4_4064, LG4_4130
	Fe_effic_8-2	Iron Efficiency	LG4:12848851..14327833	1806, 685	2	LG4_4064, LG4_4130, LG4_4159, LG4_4181, LG4_4286, LG4_4348, LG4_4362, LG4_4402
	Fe_effic_8-2	Iron Efficiency	LG4:12894424..13123756	26	1	LG4_4064, LG4_4130
	Fe_effic_9-2	Iron Efficiency	LG1:11007353..12245081	1750	1	LG1_3608, LG1_3615, LG1_3629, LG1_3630, LG1_3662
	Fe_effic_9-2	Iron Efficiency	LG1:11007353..12245081	1084	1	LG1_3608, LG1_3615, LG1_3629, LG1_3630, LG1_3662
	Fe_effic_9-2	Iron Efficiency	LG1:10940406..12480392	111, 113, 1426, 1437	4	LG1_3580, LG1_3608, LG1_3615, LG1_3629, LG1_3630, LG1_3662, LG1_3992
	Fe_effic_9-2	Iron Efficiency	LG1:12223623..12600758	111, 113, 1426, 1437	4	LG1_3992, LG1_3999
	Fe_effic_9-2	Iron Efficiency	LG1:12223623..12591068	111, 113, 1426, 1437	4	LG1_3992, LG1_3999
	Fe_effic_9-2	Iron Efficiency	LG1:10940406..12480392	111, 113, 1426, 1437	4	LG1_3580, LG1_3608, LG1_3615, LG1_3629, LG1_3630, LG1_3662, LG1_3992
	Fe_effic_9-3	Iron Efficiency	LG4:12848851..14327833	1806, 685	2	LG4_4064, LG4_4130, LG4_4159, LG4_4181, LG4_4286, LG4_4348, LG4_4362, LG4_4402
	Fe_effic_9-3	Iron Efficiency	LG4:11942277..12346468	687	1	LG4_3897, LG4_3947
	Fe_effic_9-3	Iron Efficiency	LG4:12894424..13123756	249	1	LG4_4064, LG4_4130
	Fe_effic_9-3	Iron Efficiency	LG4:12848851..14327833	1806, 685	2	LG4_4064, LG4_4130, LG4_4159, LG4_4181, LG4_4286, LG4_4348, LG4_4362, LG4_4402
	Fe_effic_9-3	Iron Efficiency	LG4:12894424..13123756	26	1	LG4_4064, LG4_4130
	First_flower_11-1	First flower	SuperScaf_10:3827..532687	1136, 1198	2	N/A
	First_flower_11-1	First flower	SuperScaf_10:3827..532687	1136, 1198	2	N/A
	First_flower_11-4	First flower	LG1:21683160..21950707	342	1	LG1_6148, LG1_6171
	First_flower_11-4	First flower	LG1:20742490..21143802	532	1	LG1_5900, LG1_5909, LG1_5911
	First_flower_11-4	First flower	LG1:21683160..21950707	529	1	LG1_6148, LG1_6171
	First_flower_11-4	First flower	LG1:21683160..21950707	1448, 1671	2	LG1_6148, LG1_6171
	First_flower_11-4	First flower	LG1:20742490..21143802	1265	1	LG1_5900, LG1_5909, LG1_5911
	First_flower_11-4	First flower	LG1:21683160..21950707	1448, 1671	2	LG1_6148, LG1_6171
	First_flower_11-4	First flower	LG1:20742490..21143802	1425	1	LG1_5900, LG1_5909, LG1_5911
	First_flower_12-2	First flower	LG2:12457306..13917702	1284	1	LG2_3699, LG2_3716, LG2_3726, LG2_3768, LG2_3780, LG2_3784, LG2_3865
	First_flower_12-2	First flower	LG2:11523683..12278666	548	1	LG2_3586, LG2_3617, LG2_3649
	First_flower_12-2	First flower	LG2:12457306..13519008	665, 780	2	LG2_3699, LG2_3716, LG2_3726, LG2_3768, LG2_3780, LG2_3784, LG2_3865
	First_flower_12-2	First flower	LG2:12514824..13917702	1511	1	LG2_3716, LG2_3726, LG2_3768, LG2_3780, LG2_3784, LG2_3865
	First_flower_12-2	First flower	LG2:12457306..14320402	665, 780	2	LG2_3699, LG2_3716, LG2_3726, LG2_3768, LG2_3780, LG2_3784, LG2_3865, LG2_4284
	First_flower_13-1	First flower	SuperScaf_13:182190..1239130	1205	1	SuperScaf_13_24, SuperScaf_13_26, SuperScaf_13_124, SuperScaf_13_137, SuperScaf_13_305
	First_flower_13-10	First flower	LG6:36667474..37517332	1011, 159	2	LG6_12076, LG6_12334, LG6_12348, LG6_12356, LG6_12357
	First_flower_13-10	First flower	LG6:35490131..36237300	1037, 158	2	LG6_11677, LG6_11776, LG6_11892
	First_flower_13-10	First flower	LG6:35234179..36237300	1037, 158	2	LG6_11530, LG6_11552, LG6_11677, LG6_11776, LG6_11892
	First_flower_13-10	First flower	LG6:35034770..36237300	1915	1	LG6_11530, LG6_11552, LG6_11677, LG6_11776, LG6_11892
	First_flower_13-10	First flower	LG6:35490131..35957396	1319	1	LG6_11677, LG6_11776
	First_flower_13-10	First flower	LG6:36679543..37517332	1011, 159	2	LG6_12076, LG6_12334, LG6_12348, LG6_12356, LG6_12357
	First_flower_13-10	First flower	LG6:35034770..36237300	268	1	LG6_11530, LG6_11552, LG6_11677, LG6_11776, LG6_11892
	First_flower_13-10	First flower	LG6:35347862..36153157	1188	1	LG6_11530, LG6_11552, LG6_11677, LG6_11776
	First_flower_13-2	First flower	LG6:34932613..35376364	1037, 160	2	LG6_11401, LG6_11530, LG6_11552
	First_flower_13-2	First flower	LG6:36300422..36417361	1025, 2000	2	LG6_11892, LG6_11916, LG6_11924, LG6_11941
	First_flower_13-2	First flower	LG6:35234179..36237300	1037, 160	2	LG6_11530, LG6_11552, LG6_11677, LG6_11776, LG6_11892
	First_flower_13-2	First flower	LG6:35034770..36237300	1915	1	LG6_11530, LG6_11552, LG6_11677, LG6_11776, LG6_11892
	First_flower_13-2	First flower	LG6:36297912..36717355	1046	1	LG6_11892, LG6_11916, LG6_11924, LG6_11941, LG6_12076
	First_flower_13-2	First flower	LG6:36297912..36717355	2002	1	LG6_11892, LG6_11916, LG6_11924, LG6_11941, LG6_12076
	First_flower_13-2	First flower	LG6:36300422..36596475	1025, 2000	2	LG6_11892, LG6_11916, LG6_11924, LG6_11941
	First_flower_13-2	First flower	LG6:35034770..36237300	268	1	LG6_11530, LG6_11552, LG6_11677, LG6_11776, LG6_11892
	First_flower_13-2	First flower	LG6:35347862..36153157	1188	1	LG6_11530, LG6_11552, LG6_11677, LG6_11776
	First_flower_13-3	First flower	LG6:30022822..31068529	1012, 1999	2	LG6_9878, LG6_9933, LG6_9943, LG6_9952, LG6_9970, LG6_9974, LG6_10001, LG6_10096
	First_flower_13-3	First flower	LG6:30044076..31068529	1012, 1999	2	LG6_9878, LG6_9933, LG6_9943, LG6_9952, LG6_9970, LG6_9974, LG6_10001, LG6_10096
	First_flower_13-4	First flower	LG6:30022822..31068529	1012, 1999	2	LG6_9878, LG6_9933, LG6_9943, LG6_9952, LG6_9970, LG6_9974, LG6_10001, LG6_10096
	First_flower_13-4	First flower	LG6:30044076..31068529	1012, 1999	2	LG6_9878, LG6_9933, LG6_9943, LG6_9952, LG6_9970, LG6_9974, LG6_10001, LG6_10096
	First_flower_13-4	First flower	LG6:31404313..31807692	1052	1	LG6_10319, LG6_10325, LG6_10375, LG6_10379
	First_flower_13-5	First flower	LG6:34932613..35376364	1037, 160, 944	3	LG6_11401, LG6_11530, LG6_11552
	First_flower_13-5	First flower	LG6:35490131..36237300	1037, 158	2	LG6_11677, LG6_11776, LG6_11892
	First_flower_13-5	First flower	LG6:35234179..36237300	1037, 158, 160	3	LG6_11530, LG6_11552, LG6_11677, LG6_11776, LG6_11892
	First_flower_13-5	First flower	LG6:35034770..36237300	1915	1	LG6_11530, LG6_11552, LG6_11677, LG6_11776, LG6_11892
	First_flower_13-5	First flower	LG6:34439374..35228039	160, 944	2	LG6_11286, LG6_11339, LG6_11401, LG6_11530
	First_flower_13-5	First flower	LG6:35034770..36237300	268	1	LG6_11530, LG6_11552, LG6_11677, LG6_11776, LG6_11892
	First_flower_13-6	First flower	LG6:32273968..32624913	1017, 2006	2	LG6_10647
	First_flower_13-6	First flower	LG6:32348148..32619371	1017, 2006	2	LG6_10647
	First_flower_13-7	First flower	LG8:8899601..9201716	1629, 1631, 1632, 291	4	LG8_2403
	First_flower_13-7	First flower	LG8:8796779..9201716	1629, 1631, 1632, 291	4	LG8_2403
	First_flower_13-7	First flower	LG8:9811614..10402922	280, 696	2	LG8_2674, LG8_2762
	First_flower_13-7	First flower	LG8:8803865..9184117	817	1	LG8_2403
	First_flower_13-7	First flower	LG8:9762135..10000369	1825	1	LG8_2674
	First_flower_13-7	First flower	LG8:8938223..9184117	1826	1	LG8_2403
	First_flower_13-7	First flower	LG8:8263184..9155493	1629, 1631, 291	3	LG8_2201, LG8_2403
	First_flower_13-7	First flower	LG8:8796779..9689623	1629, 1632, 291	3	LG8_2403, LG8_2452, LG8_2507
	First_flower_13-7	First flower	LG8:9703466..10402922	280, 696	2	LG8_2674, LG8_2762
	First_flower_13-7	First flower	LG8:8580958..9689623	283	1	LG8_2403, LG8_2452, LG8_2507
	First_flower_13-8	First flower	LG2:4251192..5322878	1974	1	LG2_1438, LG2_1457, LG2_1610, LG2_1638, LG2_1644, LG2_1741, LG2_1745, LG2_1747, LG2_1776
	First_flower_13-8	First flower	LG2:3557070..4060511	1598, 1602, 911	3	LG2_1306
	First_flower_13-8	First flower	LG2:4526201..5071889	1701	1	LG2_1610, LG2_1638, LG2_1644, LG2_1741, LG2_1745, LG2_1747, LG2_1776
	First_flower_13-8	First flower	LG2:4526201..5198088	18	1	LG2_1610, LG2_1638, LG2_1644, LG2_1741, LG2_1745, LG2_1747, LG2_1776
	First_flower_13-8	First flower	LG2:4267703..5508884	1599, 914	2	LG2_1438, LG2_1457, LG2_1610, LG2_1638, LG2_1644, LG2_1741, LG2_1745, LG2_1747, LG2_1776
	First_flower_13-8	First flower	LG2:2921138..4194566	1598, 1602, 911	3	LG2_1075, LG2_1112, LG2_1306, LG2_1438, LG2_1457
	First_flower_13-8	First flower	LG2:4526201..5071889	459	1	LG2_1610, LG2_1638, LG2_1644, LG2_1741, LG2_1745, LG2_1747, LG2_1776
	First_flower_13-8	First flower	LG2:4231698..5335791	1599, 914	2	LG2_1438, LG2_1457, LG2_1610, LG2_1638, LG2_1644, LG2_1741, LG2_1745, LG2_1747, LG2_1776
	First_flower_13-8	First flower	LG2:2921138..4194566	1598, 1602, 911	3	LG2_1075, LG2_1112, LG2_1306, LG2_1438, LG2_1457
	First_flower_13-8	First flower	LG2:4267703..5322878	990	1	LG2_1438, LG2_1457, LG2_1610, LG2_1638, LG2_1644, LG2_1741, LG2_1745, LG2_1747, LG2_1776
	First_flower_13-9	First flower	LG4:25764220..26684252	1003	1	LG4_7657, LG4_7850
	First_flower_13-9	First flower	LG4:25043736..27354269	1887, 242	2	LG4_7187, LG4_7203, LG4_7291, LG4_7404, LG4_7657, LG4_7850
	First_flower_13-9	First flower	LG4:25820108..26872221	150	1	LG4_7657, LG4_7850
	First_flower_13-9	First flower	LG4:25043736..27365685	1887, 242	2	LG4_7187, LG4_7203, LG4_7291, LG4_7404, LG4_7657, LG4_7850
	First_flower_13-9	First flower	LG4:26669256..27354269	998	1	LG4_7850
	First_flower_13-9	First flower	LG4:26925116..27354269	1986	1	N/A
	First_flower_15-1	First flower	LG1:13066894..14157535	101, 1412	2	LG1_4127, LG1_4132, LG1_4177
	First_flower_15-1	First flower	LG1:13066894..13676720	526	1	LG1_4127, LG1_4132, LG1_4177
	First_flower_15-1	First flower	LG1:13206932..14157535	101, 1412	2	LG1_4127, LG1_4132, LG1_4177
	First_flower_15-1	First flower	LG1:13066894..13772787	333	1	LG1_4127, LG1_4132, LG1_4177
	First_flower_15-1	First flower	LG1:12223623..12600758	111, 1426	2	LG1_3992, LG1_3999
	First_flower_15-1	First flower	LG1:12223623..12591068	111, 1426	2	LG1_3992, LG1_3999
	First_flower_15-2	First flower	LG7:5932585..7169052	1924, 276	2	LG7_2369
	First_flower_15-2	First flower	LG7:5155018..5896951	1925, 277	2	N/A
	First_flower_15-2	First flower	LG7:5932585..7169052	1924, 276	2	LG7_2369
	First_flower_15-2	First flower	LG7:5155018..5896951	1925, 277	2	N/A
	First_flower_15-2	First flower	LG7:5155018..5412489	186	1	N/A
	First_flower_15-2	First flower	LG7:6079816..6705184	185	1	LG7_2369
	First_flower_15-2	First flower	LG7:5155018..5412489	951	1	N/A
	First_flower_16-4	First flower	LG4:25764220..26684252	1003	1	LG4_7657, LG4_7850
	First_flower_16-4	First flower	LG4:25043736..27354269	1887, 242	2	LG4_7187, LG4_7203, LG4_7291, LG4_7404, LG4_7657, LG4_7850
	First_flower_16-4	First flower	LG4:25820108..26872221	150	1	LG4_7657, LG4_7850
	First_flower_16-4	First flower	LG4:25043736..27365685	1887, 242	2	LG4_7187, LG4_7203, LG4_7291, LG4_7404, LG4_7657, LG4_7850
	First_flower_16-4	First flower	LG4:26669256..27354269	998	1	LG4_7850
	First_flower_16-4	First flower	LG4:26925116..27354269	1986	1	N/A
	First_flower_18-1	First flower	LG9:6383142..6829660	380, 566	2	LG9_1936, LG9_2022, LG9_2030, LG9_2093
	First_flower_18-1	First flower	LG9:6253415..6873280	1737	1	LG9_1936, LG9_2022, LG9_2030, LG9_2093
	First_flower_18-1	First flower	LG9:5817013..6856534	480	1	LG9_1772, LG9_1936, LG9_2022, LG9_2030, LG9_2093
	First_flower_18-1	First flower	LG9:5817013..6799182	380, 566	2	LG9_1772, LG9_1936, LG9_2022, LG9_2030, LG9_2093
	First_flower_18-2	First flower	LG9:3353462..3718587	1191, 1332	2	LG9_961, LG9_971
	First_flower_18-2	First flower	LG9:3353462..3707061	1192	1	LG9_961, LG9_971
	First_flower_18-2	First flower	LG9:3846685..4878997	379, 565	2	LG9_1246, LG9_1480
	First_flower_18-2	First flower	LG9:3901629..4814376	1929	1	LG9_1246
	First_flower_18-2	First flower	LG9:3846685..4862719	1733	1	LG9_1246
	First_flower_18-2	First flower	LG9:3846685..4862719	486	1	LG9_1246
	First_flower_18-2	First flower	LG9:3941532..4878997	189	1	LG9_1246, LG9_1480
	First_flower_18-2	First flower	LG9:3901629..4814376	1331	1	LG9_1246
	First_flower_18-2	First flower	LG9:3353462..3718587	1191, 1332	2	LG9_961, LG9_971
	First_flower_18-2	First flower	LG9:3353462..3718587	575	1	LG9_961, LG9_971
	First_flower_18-2	First flower	LG9:3846685..4878997	379, 565	2	LG9_1246, LG9_1480
	First_flower_20-1	First flower	LG9:6383142..6829660	380, 566	2	LG9_1936, LG9_2022, LG9_2030, LG9_2093
	First_flower_20-1	First flower	LG9:6253415..6873280	1737	1	LG9_1936, LG9_2022, LG9_2030, LG9_2093
	First_flower_20-1	First flower	LG9:5817013..6856534	480	1	LG9_1772, LG9_1936, LG9_2022, LG9_2030, LG9_2093
	First_flower_20-1	First flower	LG9:5817013..6799182	380, 566	2	LG9_1772, LG9_1936, LG9_2022, LG9_2030, LG9_2093
	First_flower_20-2	First flower	LG4:25764220..26684252	1003	1	LG4_7657, LG4_7850
	First_flower_20-2	First flower	LG4:25043736..27354269	1887, 242	2	LG4_7187, LG4_7203, LG4_7291, LG4_7404, LG4_7657, LG4_7850
	First_flower_20-2	First flower	LG4:25820108..26872221	150	1	LG4_7657, LG4_7850
	First_flower_20-2	First flower	LG4:25043736..27365685	1887, 242	2	LG4_7187, LG4_7203, LG4_7291, LG4_7404, LG4_7657, LG4_7850
	First_flower_20-2	First flower	LG4:26669256..27354269	998	1	LG4_7850
	First_flower_20-2	First flower	LG4:26925116..27354269	1986	1	N/A
	First_flower_20-3	First flower	LG6:30022822..31068529	1012, 1999	2	LG6_9878, LG6_9933, LG6_9943, LG6_9952, LG6_9970, LG6_9974, LG6_10001, LG6_10096
	First_flower_20-3	First flower	LG6:31203026..31563645	166, 175	2	LG6_10319, LG6_10325
	First_flower_20-3	First flower	LG6:31152188..31274783	166, 175	2	N/A
	First_flower_20-3	First flower	LG6:30044076..31068529	1012, 1999	2	LG6_9878, LG6_9933, LG6_9943, LG6_9952, LG6_9970, LG6_9974, LG6_10001, LG6_10096
	First_flower_20-3	First flower	LG6:31152188..31563645	1909	1	LG6_10319, LG6_10325
	First_flower_20-3	First flower	LG6:31152188..31563645	260	1	LG6_10319, LG6_10325
	First_flower_21-1	First flower	LG1:13066894..14157535	101, 1412	2	LG1_4127, LG1_4132, LG1_4177
	First_flower_21-1	First flower	LG1:12673048..12977711	117, 1450	2	LG1_3999, LG1_4028, LG1_4046
	First_flower_21-1	First flower	LG1:13206932..14157535	101, 1412	2	LG1_4127, LG1_4132, LG1_4177
	First_flower_21-1	First flower	LG1:12673048..12977711	117, 1450	2	LG1_3999, LG1_4028, LG1_4046
	First_flower_21-2	First flower	LG6:1238..3401116	1029, 1988	2	LG6_220, LG6_980, LG6_1302
	First_flower_21-2	First flower	LG6:776976..1750378	691	1	N/A
	First_flower_21-2	First flower	LG6:751758..1093677	36	1	N/A
	First_flower_21-2	First flower	LG6:776976..1742374	948	1	N/A
	First_flower_21-2	First flower	LG6:1238..3401116	1029, 1988	2	LG6_220, LG6_980, LG6_1302
	First_flower_21-3	First flower	LG9:10719009..11518643	1732	1	LG9_3504, LG9_3528
	First_flower_21-3	First flower	LG9:9293645..10242275	1736	1	LG9_3034
	First_flower_21-3	First flower	LG9:10710440..11543890	1535, 961	2	LG9_3504, LG9_3528
	First_flower_21-3	First flower	LG9:9355506..10680369	1327	1	LG9_3034, LG9_3414
	First_flower_21-3	First flower	LG9:10719009..11518643	1329	1	LG9_3504, LG9_3528
	First_flower_21-3	First flower	LG9:9293645..10664959	1529, 956	2	LG9_3034, LG9_3414
	First_flower_21-3	First flower	LG9:9293645..10680369	1529, 956	2	LG9_3034, LG9_3414
	First_flower_21-3	First flower	LG9:10710440..12047739	1535, 961	2	LG9_3504, LG9_3528, LG9_3829, LG9_3849, LG9_3874, LG9_3885, LG9_3936
	First_flower_21-3	First flower	LG9:9759056..10225876	705	1	N/A
	First_flower_21-3	First flower	LG9:9824228..10225876	1633	1	N/A
	First_flower_21-4	First flower	SuperScaf_57:18346..322899	1153, 1846	2	SuperScaf_57_22
	First_flower_21-4	First flower	SuperScaf_57:1085577..2097187	1152, 1845	2	SuperScaf_57_465, SuperScaf_57_519
	First_flower_21-4	First flower	SuperScaf_57:18346..1008701	1153, 1846	2	SuperScaf_57_22, SuperScaf_57_381
	First_flower_21-4	First flower	SuperScaf_57:1073504..2097187	1152, 1845	2	SuperScaf_57_465, SuperScaf_57_519
	First_flower_21-4	First flower	SuperScaf_57:1113626..1872289	854	1	SuperScaf_57_465, SuperScaf_57_519
	First_flower_21-4	First flower	SuperScaf_57:18346..505565	852	1	SuperScaf_57_22
	First_flower_21-4	First flower	SuperScaf_57:1113626..1872289	498	1	SuperScaf_57_465, SuperScaf_57_519
	First_flower_21-4	First flower	SuperScaf_57:18346..505565	497	1	SuperScaf_57_22
	First_flower_22-2	First flower	LG9:4998840..5515999	1193, 1328	2	LG9_1480, LG9_1534, LG9_1662
	First_flower_22-2	First flower	LG9:4998840..5504701	1194	1	LG9_1480, LG9_1534, LG9_1662
	First_flower_22-2	First flower	LG9:5827127..6237716	377, 566, 574	3	LG9_1772, LG9_1936
	First_flower_22-2	First flower	LG9:6383142..6829660	380, 566	2	LG9_1936, LG9_2022, LG9_2030, LG9_2093
	First_flower_22-2	First flower	LG9:6249458..6368580	1832, 566	2	LG9_1936
	First_flower_22-2	First flower	LG9:5978218..6237716	822	1	LG9_1936
	First_flower_22-2	First flower	LG9:6253415..6873280	1737	1	LG9_1936, LG9_2022, LG9_2030, LG9_2093
	First_flower_22-2	First flower	LG9:6050315..6219785	485	1	LG9_1936
	First_flower_22-2	First flower	LG9:5817013..6856534	480	1	LG9_1772, LG9_1936, LG9_2022, LG9_2030, LG9_2093
	First_flower_22-2	First flower	LG9:4998840..5515999	1193, 1328	2	LG9_1480, LG9_1534, LG9_1662
	First_flower_22-2	First flower	LG9:7193580..7482235	1532	1	N/A
	First_flower_22-2	First flower	LG9:5791344..6237716	377, 574	2	LG9_1772, LG9_1936
	First_flower_22-2	First flower	LG9:4998840..5504701	568	1	LG9_1480, LG9_1534, LG9_1662
	First_flower_22-2	First flower	LG9:5817013..6799182	1832, 377, 380, 566	4	LG9_1772, LG9_1936, LG9_2022, LG9_2030, LG9_2093
	First_flower_22-2	First flower	LG9:5855761..6219785	1742	1	LG9_1772, LG9_1936
	First_flower_22-3	First flower	LG4:22521846..23756423	1889, 244	2	LG4_6389, LG4_6515, LG4_6539, LG4_6628
	First_flower_22-3	First flower	LG4:23769377..24780474	1888, 243	2	LG4_6862, LG4_6987
	First_flower_22-3	First flower	LG4:23550445..23718716	1899, 252	2	LG4_6628
	First_flower_22-3	First flower	LG4:24561665..24780474	1004	1	N/A
	First_flower_22-3	First flower	LG4:23769377..24721412	1306	1	LG4_6862, LG4_6987
	First_flower_22-3	First flower	LG4:24380959..24721412	1312	1	LG4_6987
	First_flower_22-3	First flower	LG4:24561665..24780474	1310	1	N/A
	First_flower_22-3	First flower	LG4:23550445..23718716	1899, 252	2	LG4_6628
	First_flower_22-3	First flower	LG4:22529317..23756423	1889, 244	2	LG4_6389, LG4_6515, LG4_6539, LG4_6628
	First_flower_22-3	First flower	LG4:23769377..24780474	1888, 243	2	LG4_6862, LG4_6987
	First_flower_22-3	First flower	LG4:23769377..24721412	997	1	LG4_6862, LG4_6987
	First_flower_23-1	First flower	LG9:5827127..6237716	377, 566, 574	3	LG9_1772, LG9_1936
	First_flower_23-1	First flower	LG9:5978218..6237716	822	1	LG9_1936
	First_flower_23-1	First flower	LG9:6050315..6219785	485	1	LG9_1936
	First_flower_23-1	First flower	LG9:5817013..6856534	480	1	LG9_1772, LG9_1936, LG9_2022, LG9_2030, LG9_2093
	First_flower_23-1	First flower	LG9:7193580..7482235	1532	1	N/A
	First_flower_23-1	First flower	LG9:5791344..6237716	377, 574	2	LG9_1772, LG9_1936
	First_flower_23-1	First flower	LG9:5817013..6799182	377, 566	2	LG9_1772, LG9_1936, LG9_2022, LG9_2030, LG9_2093
	First_flower_23-1	First flower	LG9:5855761..6219785	1742	1	LG9_1772, LG9_1936
	First_flower_3-3	First flower	LG4:25764220..26684252	1003	1	LG4_7657, LG4_7850
	First_flower_3-3	First flower	LG4:25043736..27354269	1887, 242	2	LG4_7187, LG4_7203, LG4_7291, LG4_7404, LG4_7657, LG4_7850
	First_flower_3-3	First flower	LG4:25820108..26872221	150	1	LG4_7657, LG4_7850
	First_flower_3-3	First flower	LG4:24887710..25028427	152	1	LG4_7187, LG4_7203
	First_flower_3-3	First flower	LG4:24824444..25028427	1106, 1788	2	LG4_7187, LG4_7203
	First_flower_3-3	First flower	LG4:24828004..25028427	1467	1	LG4_7187, LG4_7203
	First_flower_3-3	First flower	LG4:24824444..25028427	1106, 1788	2	LG4_7187, LG4_7203
	First_flower_3-3	First flower	LG4:25043736..27365685	1887, 242	2	LG4_7187, LG4_7203, LG4_7291, LG4_7404, LG4_7657, LG4_7850
	First_flower_4-2	First flower	SuperScaf_69:151015..2013768	1372	1	SuperScaf_69_13, SuperScaf_69_81, SuperScaf_69_204, SuperScaf_69_592, SuperScaf_69_766
	First_flower_4-2	First flower	SuperScaf_69:234685..2051899	725, 726, 729, 862	4	SuperScaf_69_81, SuperScaf_69_204, SuperScaf_69_592, SuperScaf_69_766
	First_flower_4-2	First flower	SuperScaf_69:1137717..1280583	729, 862	2	N/A
	First_flower_4-2	First flower	SuperScaf_69:41532..294395	725, 726, 862	3	SuperScaf_69_13, SuperScaf_69_81
	First_flower_4-2	First flower	SuperScaf_69:234685..1135827	725, 726, 862	3	SuperScaf_69_81, SuperScaf_69_204
	First_flower_4-2	First flower	SuperScaf_69:41532..2013768	1569	1	SuperScaf_69_13, SuperScaf_69_81, SuperScaf_69_204, SuperScaf_69_592, SuperScaf_69_766
	First_flower_5-1	First flower	LG9:6249458..6368580	1832, 566	2	LG9_1936
	First_flower_5-1	First flower	LG9:6253415..6873280	1737	1	LG9_1936, LG9_2022, LG9_2030, LG9_2093
	First_flower_5-1	First flower	LG9:5817013..6856534	480	1	LG9_1772, LG9_1936, LG9_2022, LG9_2030, LG9_2093
	First_flower_5-1	First flower	LG9:7193580..7482235	1532	1	N/A
	First_flower_5-1	First flower	LG9:5817013..6799182	1832, 566	2	LG9_1772, LG9_1936, LG9_2022, LG9_2030, LG9_2093
	First_flower_5-3	First flower	LG3:11420484..12010384	1100, 1771, 1884, 239	4	LG3_4238
	First_flower_5-3	First flower	LG3:10426845..11473155	1100, 1771, 1884, 239	4	N/A
	First_flower_5-3	First flower	LG3:11420484..12010384	1100, 1771, 1884, 239	4	LG3_4238
	First_flower_5-3	First flower	LG3:10399953..11473155	1100, 1771, 1884, 239	4	N/A
	First_flower_5-3	First flower	LG3:10515090..11465123	996	1	N/A
	First_flower_5-3	First flower	LG3:10515090..10910700	1980	1	N/A
	First_flower_6-2	First flower	LG8:10434691..11691367	1630, 279	2	LG8_2965, LG8_3148, LG8_3225
	First_flower_6-2	First flower	LG8:11887680..12293162	287, 697, 702	3	LG8_3287, LG8_3398, LG8_3470, LG8_3474
	First_flower_6-2	First flower	LG8:10434691..11207832	1630, 279	2	LG8_2965
	First_flower_6-2	First flower	LG8:11702182..12789378	287, 697, 702	3	LG8_3225, LG8_3287, LG8_3398, LG8_3470, LG8_3474, LG8_3579
	First_flower_6-2	First flower	LG8:11864347..12789378	287, 697, 702	3	LG8_3287, LG8_3398, LG8_3470, LG8_3474, LG8_3579
	First_flower_6-2	First flower	LG8:12110467..12708601	479	1	LG8_3398, LG8_3470, LG8_3474, LG8_3579
	First_flower_8-3	First flower	LG3:11420484..12010384	1100, 1771, 1884, 239	4	LG3_4238
	First_flower_8-3	First flower	LG3:10426845..11473155	1100, 1771, 1884, 239	4	N/A
	First_flower_8-3	First flower	LG3:11420484..12010384	1100, 1771, 1884, 239	4	LG3_4238
	First_flower_8-3	First flower	LG3:10399953..11473155	1100, 1771, 1884, 239	4	N/A
	First_flower_8-3	First flower	LG3:10515090..11465123	996	1	N/A
	First_flower_8-3	First flower	LG3:10515090..10910700	1980	1	N/A
	First_flower_9-3	First flower	LG11:883253..1169812	13	1	LG11_225
	First_flower_9-3	First flower	LG11:29672..530030	126, 1582	2	LG11_64, LG11_87, LG11_90, LG11_159
	First_flower_9-3	First flower	LG11:901015..1169812	1585, 1591	2	N/A
	First_flower_9-3	First flower	LG11:883253..1161262	1585, 1591	2	LG11_225
	First_flower_9-3	First flower	LG11:883253..1169812	905	1	LG11_225
	First_flower_9-3	First flower	LG11:35630..530030	1094	1	LG11_64, LG11_87, LG11_90, LG11_159
	First_flower_9-3	First flower	LG11:29672..530030	126, 1582	2	LG11_64, LG11_87, LG11_90, LG11_159
	Flood_tolerance_1-1	Flooding Tolerance	LG4:2362188..3960286	1804, 806	2	LG4_856, LG4_1031, LG4_1119, LG4_1200, LG4_1266, LG4_1375, LG4_1416, LG4_1417
	Flood_tolerance_1-1	Flooding Tolerance	LG4:3165845..3485001	153	1	LG4_1119, LG4_1200
	Flood_tolerance_1-1	Flooding Tolerance	LG4:816687..3960286	148, 1804, 806	3	LG4_334, LG4_358, LG4_482, LG4_856, LG4_1031, LG4_1119, LG4_1200, LG4_1266, LG4_1375, LG4_1416, LG4_1417
	Flood_tolerance_1-1	Flooding Tolerance	LG4:1458711..2347800	148, 1804	2	LG4_856
	Flood_tolerance_1-1	Flooding Tolerance	LG4:2850459..3960286	1308	1	LG4_1031, LG4_1119, LG4_1200, LG4_1266, LG4_1375, LG4_1416, LG4_1417
	Flood_tolerance_1-1	Flooding Tolerance	LG4:3165845..3485001	27	1	LG4_1119, LG4_1200
	Flood_tolerance_1-1	Flooding Tolerance	LG4:3190856..3960286	1896	1	LG4_1119, LG4_1200, LG4_1266, LG4_1375, LG4_1416, LG4_1417
	Flood_tolerance_2-1	Flooding Tolerance	LG4:2362188..3960286	1804, 806	2	LG4_856, LG4_1031, LG4_1119, LG4_1200, LG4_1266, LG4_1375, LG4_1416, LG4_1417
	Flood_tolerance_2-1	Flooding Tolerance	LG4:3165845..3485001	153	1	LG4_1119, LG4_1200
	Flood_tolerance_2-1	Flooding Tolerance	LG4:816687..3960286	148, 1804, 806	3	LG4_334, LG4_358, LG4_482, LG4_856, LG4_1031, LG4_1119, LG4_1200, LG4_1266, LG4_1375, LG4_1416, LG4_1417
	Flood_tolerance_2-1	Flooding Tolerance	LG4:1458711..2347800	148, 1804	2	LG4_856
	Flood_tolerance_2-1	Flooding Tolerance	LG4:2850459..3960286	1308	1	LG4_1031, LG4_1119, LG4_1200, LG4_1266, LG4_1375, LG4_1416, LG4_1417
	Flood_tolerance_2-1	Flooding Tolerance	LG4:3165845..3485001	27	1	LG4_1119, LG4_1200
	Flood_tolerance_2-1	Flooding Tolerance	LG4:3190856..3960286	1896	1	LG4_1119, LG4_1200, LG4_1266, LG4_1375, LG4_1416, LG4_1417
	Flood_tolerance_3-1	Flooding Tolerance	SuperScaf_45:1442241..1938878	1150	1	SuperScaf_45_467, SuperScaf_45_567, SuperScaf_45_569, SuperScaf_45_666
	Flood_tolerance_3-1	Flooding Tolerance	SuperScaf_45:1393631..2035267	490, 846	2	SuperScaf_45_467, SuperScaf_45_567, SuperScaf_45_569, SuperScaf_45_666
	Flood_tolerance_3-1	Flooding Tolerance	SuperScaf_45:699124..806424	849	1	SuperScaf_45_236, SuperScaf_45_262
	Flood_tolerance_3-1	Flooding Tolerance	SuperScaf_45:1442241..2012470	1843	1	SuperScaf_45_467, SuperScaf_45_567, SuperScaf_45_569, SuperScaf_45_666
	Flood_tolerance_3-1	Flooding Tolerance	SuperScaf_45:418931..1272508	493, 850	2	SuperScaf_45_164, SuperScaf_45_236, SuperScaf_45_262, SuperScaf_45_295, SuperScaf_45_351, SuperScaf_45_467
	Flood_tolerance_3-1	Flooding Tolerance	SuperScaf_45:1393631..2035267	490, 846	2	SuperScaf_45_467, SuperScaf_45_567, SuperScaf_45_569, SuperScaf_45_666
	Flood_tolerance_3-1	Flooding Tolerance	SuperScaf_45:418931..1276678	493, 850	2	SuperScaf_45_164, SuperScaf_45_236, SuperScaf_45_262, SuperScaf_45_295, SuperScaf_45_351, SuperScaf_45_467
	Flood_tolerance_3-2	Flooding Tolerance	LG2:26966048..27751051	1280, 1871	2	LG2_7587, LG2_7670
	Flood_tolerance_3-2	Flooding Tolerance	LG2:27053456..27704400	1767	1	LG2_7587, LG2_7670
	Flood_tolerance_3-2	Flooding Tolerance	LG2:27053456..27704400	918	1	LG2_7587, LG2_7670
	Flood_tolerance_3-2	Flooding Tolerance	LG2:27033727..27751051	1280, 1871	2	LG2_7587, LG2_7670
	Flood_tolerance_4-1	Flooding Tolerance	LG9:3353462..3718587	1191, 1332	2	LG9_961, LG9_971
	Flood_tolerance_4-1	Flooding Tolerance	LG9:3353462..3707061	1192	1	LG9_961, LG9_971
	Flood_tolerance_4-1	Flooding Tolerance	LG9:3846685..4878997	379, 565	2	LG9_1246, LG9_1480
	Flood_tolerance_4-1	Flooding Tolerance	LG9:6383142..6829660	380, 566	2	LG9_1936, LG9_2022, LG9_2030, LG9_2093
	Flood_tolerance_4-1	Flooding Tolerance	LG9:3901629..4814376	1929	1	LG9_1246
	Flood_tolerance_4-1	Flooding Tolerance	LG9:3846685..4862719	1733	1	LG9_1246
	Flood_tolerance_4-1	Flooding Tolerance	LG9:6253415..6873280	1737	1	LG9_1936, LG9_2022, LG9_2030, LG9_2093
	Flood_tolerance_4-1	Flooding Tolerance	LG9:3846685..4862719	486	1	LG9_1246
	Flood_tolerance_4-1	Flooding Tolerance	LG9:5817013..6856534	480	1	LG9_1772, LG9_1936, LG9_2022, LG9_2030, LG9_2093
	Flood_tolerance_4-1	Flooding Tolerance	LG9:3941532..4878997	189	1	LG9_1246, LG9_1480
	Flood_tolerance_4-1	Flooding Tolerance	LG9:3901629..4814376	1331	1	LG9_1246
	Flood_tolerance_4-1	Flooding Tolerance	LG9:3353462..3718587	1191, 1332	2	LG9_961, LG9_971
	Flood_tolerance_4-1	Flooding Tolerance	LG9:3353462..3718587	575	1	LG9_961, LG9_971
	Flood_tolerance_4-1	Flooding Tolerance	LG9:3846685..4878997	379, 565	2	LG9_1246, LG9_1480
	Flood_tolerance_4-1	Flooding Tolerance	LG9:5817013..6799182	380, 566	2	LG9_1772, LG9_1936, LG9_2022, LG9_2030, LG9_2093
	Flood_tolerance_4-10	Flooding Tolerance	LG9:5827127..6237716	377, 566, 574	3	LG9_1772, LG9_1936
	Flood_tolerance_4-10	Flooding Tolerance	LG9:5817013..6175921	1930	1	LG9_1772
	Flood_tolerance_4-10	Flooding Tolerance	LG9:6253415..6873280	1737	1	LG9_1936, LG9_2022, LG9_2030, LG9_2093
	Flood_tolerance_4-10	Flooding Tolerance	LG9:5817013..6856534	480	1	LG9_1772, LG9_1936, LG9_2022, LG9_2030, LG9_2093
	Flood_tolerance_4-10	Flooding Tolerance	LG9:5791344..6237716	377, 574	2	LG9_1772, LG9_1936
	Flood_tolerance_4-10	Flooding Tolerance	LG9:6717738..6992298	569	1	LG9_2093
	Flood_tolerance_4-10	Flooding Tolerance	LG9:5817013..6799182	377, 566	2	LG9_1772, LG9_1936, LG9_2022, LG9_2030, LG9_2093
	Flood_tolerance_4-11	Flooding Tolerance	LG6:7654922..7895613	1623	1	LG6_2955, LG6_3072
	Flood_tolerance_4-11	Flooding Tolerance	LG6:7978493..8791679	1034, 1993	2	LG6_3072
	Flood_tolerance_4-11	Flooding Tolerance	LG6:5467171..6329033	1036, 1994	2	LG6_2111, LG6_2221
	Flood_tolerance_4-11	Flooding Tolerance	LG6:5499857..5872428	1024	1	LG6_2111, LG6_2221
	Flood_tolerance_4-11	Flooding Tolerance	LG6:5467171..6329033	1036, 1994	2	LG6_2111, LG6_2221
	Flood_tolerance_4-11	Flooding Tolerance	LG6:7978493..8791679	1034, 1993	2	LG6_3072
	Flood_tolerance_4-11	Flooding Tolerance	LG6:5769092..5974146	1057	1	LG6_2221
	Flood_tolerance_4-11	Flooding Tolerance	LG6:5499857..5901638	1913	1	LG6_2111, LG6_2221
	Flood_tolerance_4-11	Flooding Tolerance	LG6:7654922..7964844	1045	1	LG6_2955, LG6_3072
	Flood_tolerance_4-11	Flooding Tolerance	LG6:4750253..4958831	1044, 2003	2	LG6_1810, LG6_1818
	Flood_tolerance_4-11	Flooding Tolerance	LG6:4750253..4958831	1044, 2003	2	LG6_1810, LG6_1818
	Flood_tolerance_4-11	Flooding Tolerance	LG6:5499857..5872428	263	1	LG6_2111, LG6_2221
	Flood_tolerance_4-14	Flooding Tolerance	LG9:5827127..6237716	377, 566, 574	3	LG9_1772, LG9_1936
	Flood_tolerance_4-14	Flooding Tolerance	LG9:5817013..6175921	1930	1	LG9_1772
	Flood_tolerance_4-14	Flooding Tolerance	LG9:6253415..6873280	1737	1	LG9_1936, LG9_2022, LG9_2030, LG9_2093
	Flood_tolerance_4-14	Flooding Tolerance	LG9:5817013..6856534	480	1	LG9_1772, LG9_1936, LG9_2022, LG9_2030, LG9_2093
	Flood_tolerance_4-14	Flooding Tolerance	LG9:5791344..6237716	377, 574	2	LG9_1772, LG9_1936
	Flood_tolerance_4-14	Flooding Tolerance	LG9:6717738..6992298	569	1	LG9_2093
	Flood_tolerance_4-14	Flooding Tolerance	LG9:5817013..6799182	377, 566	2	LG9_1772, LG9_1936, LG9_2022, LG9_2030, LG9_2093
	Flood_tolerance_4-2	Flooding Tolerance	LG6:34559155..35002420	173, 944	2	LG6_11286, LG6_11339, LG6_11401
	Flood_tolerance_4-2	Flooding Tolerance	LG6:33748151..35002420	256	1	LG6_10992, LG6_10998, LG6_11036, LG6_11071, LG6_11140, LG6_11152, LG6_11199, LG6_11286, LG6_11339, LG6_11401
	Flood_tolerance_4-2	Flooding Tolerance	LG6:34170254..34550805	161, 944	2	LG6_11140, LG6_11152, LG6_11199, LG6_11286
	Flood_tolerance_4-2	Flooding Tolerance	LG6:35490131..36237300	1037, 158	2	LG6_11677, LG6_11776, LG6_11892
	Flood_tolerance_4-2	Flooding Tolerance	LG6:35234179..36237300	1037, 158	2	LG6_11530, LG6_11552, LG6_11677, LG6_11776, LG6_11892
	Flood_tolerance_4-2	Flooding Tolerance	LG6:33748151..35002420	1904	1	LG6_10992, LG6_10998, LG6_11036, LG6_11071, LG6_11140, LG6_11152, LG6_11199, LG6_11286, LG6_11339, LG6_11401
	Flood_tolerance_4-2	Flooding Tolerance	LG6:35034770..36237300	1915	1	LG6_11530, LG6_11552, LG6_11677, LG6_11776, LG6_11892
	Flood_tolerance_4-2	Flooding Tolerance	LG6:35490131..35957396	1319	1	LG6_11677, LG6_11776
	Flood_tolerance_4-2	Flooding Tolerance	LG6:34439374..35228039	161, 173, 944	3	LG6_11286, LG6_11339, LG6_11401, LG6_11530
	Flood_tolerance_4-2	Flooding Tolerance	LG6:35034770..36237300	268	1	LG6_11530, LG6_11552, LG6_11677, LG6_11776, LG6_11892
	Flood_tolerance_4-2	Flooding Tolerance	LG6:35347862..36153157	1188	1	LG6_11530, LG6_11552, LG6_11677, LG6_11776
	Flood_tolerance_4-7	Flooding Tolerance	LG6:13558081..13949208	1620	1	LG6_5298, LG6_5351
	Flood_tolerance_4-7	Flooding Tolerance	LG6:12356611..12788583	1006, 1998	2	LG6_4804, LG6_4883, LG6_4940
	Flood_tolerance_4-7	Flooding Tolerance	LG6:11774199..13127986	255	1	LG6_4628, LG6_4712, LG6_4804, LG6_4883, LG6_4940
	Flood_tolerance_4-7	Flooding Tolerance	LG6:11764778..14782780	1006, 1998, 2008	3	LG6_4628, LG6_4712, LG6_4804, LG6_4883, LG6_4940, LG6_5298, LG6_5351, LG6_5702, LG6_5766
	Flood_tolerance_4-7	Flooding Tolerance	LG6:12454825..12634883	1027	1	LG6_4883, LG6_4940
	Flood_tolerance_4-7	Flooding Tolerance	LG6:11774199..13133547	1903	1	LG6_4628, LG6_4712, LG6_4804, LG6_4883, LG6_4940
	Flood_tolerance_4-7	Flooding Tolerance	LG6:12796089..14788085	1006, 2008	2	LG6_4940, LG6_5298, LG6_5351, LG6_5702, LG6_5766
	Flood_tolerance_4-7	Flooding Tolerance	LG6:13558081..13949208	945	1	LG6_5298, LG6_5351
	Flood_tolerance_6-2	Flooding Tolerance	SuperScaf_53:55040..759329	1937	1	SuperScaf_53_107, SuperScaf_53_174
	Flood_tolerance_6-2	Flooding Tolerance	SuperScaf_53:338189..759329	1936	1	SuperScaf_53_107, SuperScaf_53_174
	Flood_tolerance_6-3	Flooding Tolerance	LG6:16474058..17013996	259	1	LG6_6298, LG6_6310, LG6_6415, LG6_6442
	Flood_tolerance_6-3	Flooding Tolerance	LG6:16429314..17013996	1014, 1313	2	LG6_6249, LG6_6254, LG6_6298, LG6_6310, LG6_6415, LG6_6442
	Flood_tolerance_6-3	Flooding Tolerance	LG6:15641710..15782430	1023, 1316	2	LG6_6101
	Flood_tolerance_6-3	Flooding Tolerance	LG6:16474058..17013996	1908	1	LG6_6298, LG6_6310, LG6_6415, LG6_6442
	Flood_tolerance_6-3	Flooding Tolerance	LG6:15633967..15782430	1023, 1316	2	LG6_6101
	Flood_tolerance_6-3	Flooding Tolerance	LG6:16429314..17013996	1014, 1313	2	LG6_6249, LG6_6254, LG6_6298, LG6_6310, LG6_6415, LG6_6442
	Flood_tolerance_6-4	Flooding Tolerance	LG2:4251192..5322878	1974	1	LG2_1438, LG2_1457, LG2_1610, LG2_1638, LG2_1644, LG2_1741, LG2_1745, LG2_1747, LG2_1776
	Flood_tolerance_6-4	Flooding Tolerance	LG2:4526201..5071889	1701	1	LG2_1610, LG2_1638, LG2_1644, LG2_1741, LG2_1745, LG2_1747, LG2_1776
	Flood_tolerance_6-4	Flooding Tolerance	LG2:4526201..5198088	18	1	LG2_1610, LG2_1638, LG2_1644, LG2_1741, LG2_1745, LG2_1747, LG2_1776
	Flood_tolerance_6-4	Flooding Tolerance	LG2:4267703..5508884	1599, 914	2	LG2_1438, LG2_1457, LG2_1610, LG2_1638, LG2_1644, LG2_1741, LG2_1745, LG2_1747, LG2_1776
	Flood_tolerance_6-4	Flooding Tolerance	LG2:5550997..6388647	668, 913	2	LG2_1980, LG2_2033, LG2_2147, LG2_2262, LG2_2264
	Flood_tolerance_6-4	Flooding Tolerance	LG2:4526201..5071889	459	1	LG2_1610, LG2_1638, LG2_1644, LG2_1741, LG2_1745, LG2_1747, LG2_1776
	Flood_tolerance_6-4	Flooding Tolerance	LG2:4231698..5335791	1599, 914	2	LG2_1438, LG2_1457, LG2_1610, LG2_1638, LG2_1644, LG2_1741, LG2_1745, LG2_1747, LG2_1776
	Flood_tolerance_6-4	Flooding Tolerance	LG2:5588302..6307831	778	1	LG2_1980, LG2_2033, LG2_2147, LG2_2262, LG2_2264
	Flood_tolerance_6-4	Flooding Tolerance	LG2:5550997..6388647	668, 913	2	LG2_1980, LG2_2033, LG2_2147, LG2_2262, LG2_2264
	Flood_tolerance_6-4	Flooding Tolerance	LG2:5588302..6307831	455	1	LG2_1980, LG2_2033, LG2_2147, LG2_2262, LG2_2264
	Flood_tolerance_6-4	Flooding Tolerance	LG2:4267703..5322878	990	1	LG2_1438, LG2_1457, LG2_1610, LG2_1638, LG2_1644, LG2_1741, LG2_1745, LG2_1747, LG2_1776
	Flood_tolerance_6-5	Flooding Tolerance	SuperScaf_69:151015..2013768	1372	1	SuperScaf_69_13, SuperScaf_69_81, SuperScaf_69_204, SuperScaf_69_592, SuperScaf_69_766
	Flood_tolerance_6-5	Flooding Tolerance	SuperScaf_69:234685..2051899	725, 728, 862	3	SuperScaf_69_81, SuperScaf_69_204, SuperScaf_69_592, SuperScaf_69_766
	Flood_tolerance_6-5	Flooding Tolerance	SuperScaf_69:1282967..2051899	728, 862	2	SuperScaf_69_592, SuperScaf_69_766
	Flood_tolerance_6-5	Flooding Tolerance	SuperScaf_69:234685..1135827	725, 862	2	SuperScaf_69_81, SuperScaf_69_204
	Flood_tolerance_6-5	Flooding Tolerance	SuperScaf_69:41532..2013768	1569	1	SuperScaf_69_13, SuperScaf_69_81, SuperScaf_69_204, SuperScaf_69_592, SuperScaf_69_766
	Flood_tolerance_7-1	Flooding Tolerance	SuperScaf_29:635045..1155939	1222	1	SuperScaf_29_161, SuperScaf_29_247, SuperScaf_29_254, SuperScaf_29_261, SuperScaf_29_265
	Flood_tolerance_7-1	Flooding Tolerance	SuperScaf_29:1409918..1858763	1221, 1357	2	SuperScaf_29_364, SuperScaf_29_466
	Flood_tolerance_7-1	Flooding Tolerance	SuperScaf_29:635045..1155939	1225	1	SuperScaf_29_161, SuperScaf_29_247, SuperScaf_29_254, SuperScaf_29_261, SuperScaf_29_265
	Flood_tolerance_7-1	Flooding Tolerance	SuperScaf_29:32267..1252957	1220, 1356	2	SuperScaf_29_140, SuperScaf_29_161, SuperScaf_29_247, SuperScaf_29_254, SuperScaf_29_261, SuperScaf_29_265
	Flood_tolerance_7-1	Flooding Tolerance	SuperScaf_29:389804..1100436	838	1	SuperScaf_29_140, SuperScaf_29_161, SuperScaf_29_247, SuperScaf_29_254, SuperScaf_29_261, SuperScaf_29_265
	Flood_tolerance_7-1	Flooding Tolerance	SuperScaf_29:32267..1252957	1220, 1356	2	SuperScaf_29_140, SuperScaf_29_161, SuperScaf_29_247, SuperScaf_29_254, SuperScaf_29_261, SuperScaf_29_265
	Flood_tolerance_7-1	Flooding Tolerance	SuperScaf_29:312040..1155939	1359	1	SuperScaf_29_140, SuperScaf_29_161, SuperScaf_29_247, SuperScaf_29_254, SuperScaf_29_261, SuperScaf_29_265
	Flood_tolerance_7-1	Flooding Tolerance	SuperScaf_29:425592..1100436	1358	1	SuperScaf_29_140, SuperScaf_29_161, SuperScaf_29_247, SuperScaf_29_254, SuperScaf_29_261, SuperScaf_29_265
	Flood_tolerance_7-1	Flooding Tolerance	SuperScaf_29:1409918..1858763	1221, 1357	2	SuperScaf_29_364, SuperScaf_29_466
	Flood_tolerance_7-1	Flooding Tolerance	SuperScaf_29:635045..1100436	1561	1	SuperScaf_29_161, SuperScaf_29_247, SuperScaf_29_254, SuperScaf_29_261, SuperScaf_29_265
	Flood_tolerance_7-2	Flooding Tolerance	LG10:2720991..2823934	1090, 1168	2	LG10_892, LG10_932
	Flood_tolerance_7-2	Flooding Tolerance	SuperScaf_22:3148496..3681791	834	1	SuperScaf_22_870, SuperScaf_22_873, SuperScaf_22_919, SuperScaf_22_1009, SuperScaf_22_1015, SuperScaf_22_1060
	Flood_tolerance_7-2	Flooding Tolerance	SuperScaf_13:182190..1239130	1205	1	SuperScaf_13_24, SuperScaf_13_26, SuperScaf_13_124, SuperScaf_13_137, SuperScaf_13_305
	Flood_tolerance_7-2	Flooding Tolerance	LG10:2433362..2761909	1167	1	LG10_855, LG10_892, LG10_932
	Flood_tolerance_7-2	Flooding Tolerance	LG10:2720991..2823934	1090, 1168	2	LG10_892, LG10_932
	Flood_tolerance_7-4	Flooding Tolerance	LG8:5453762..5881509	290, 53, 58	3	LG8_1633
	Flood_tolerance_7-4	Flooding Tolerance	LG11:3227895..3785918	1170	1	LG11_1017
	Flood_tolerance_7-4	Flooding Tolerance	LG8:5453762..5881509	290, 58	2	LG8_1633
	Flood_tolerance_7-4	Flooding Tolerance	LG8:4598363..5691330	282, 290, 53	3	LG8_1327, LG8_1328, LG8_1332, LG8_1389, LG8_1423, LG8_1455, LG8_1633
	Flood_tolerance_7-4	Flooding Tolerance	LG8:3631752..4913323	1829	1	LG8_1155, LG8_1182, LG8_1198, LG8_1257, LG8_1261, LG8_1300, LG8_1306, LG8_1327, LG8_1328, LG8_1332, LG8_1389, LG8_1423
	Flood_tolerance_7-4	Flooding Tolerance	LG8:5453762..5881509	1824	1	LG8_1633
	Flood_tolerance_7-4	Flooding Tolerance	LG11:3216536..3809773	124, 1583	2	LG11_1017
	Flood_tolerance_7-4	Flooding Tolerance	LG11:3847872..5027808	124, 1581	2	LG11_1512, LG11_1513, LG11_1532, LG11_1549
	Flood_tolerance_7-4	Flooding Tolerance	LG11:3421396..4534332	1454	1	LG11_1017
	Flood_tolerance_7-4	Flooding Tolerance	LG11:3216536..9828807	6	1	LG11_1017, LG11_1512, LG11_1513, LG11_1532, LG11_1549, LG11_2039, LG11_2332, LG11_2546, LG11_2588, LG11_2664, LG11_3271
	Flood_tolerance_7-4	Flooding Tolerance	LG11:3421396..4534332	1697	1	LG11_1017
	Flood_tolerance_7-4	Flooding Tolerance	LG11:3216536..9828807	1092	1	LG11_1017, LG11_1512, LG11_1513, LG11_1532, LG11_1549, LG11_2039, LG11_2332, LG11_2546, LG11_2588, LG11_2664, LG11_3271
	Flood_tolerance_7-4	Flooding Tolerance	LG8:5453762..5881509	701	1	LG8_1633
	Flood_tolerance_7-4	Flooding Tolerance	LG8:3631752..4913323	703	1	LG8_1155, LG8_1182, LG8_1198, LG8_1257, LG8_1261, LG8_1300, LG8_1306, LG8_1327, LG8_1328, LG8_1332, LG8_1389, LG8_1423
	Flood_tolerance_7-4	Flooding Tolerance	LG11:3216536..5027808	124, 1581, 1583	3	LG11_1017, LG11_1512, LG11_1513, LG11_1532, LG11_1549
	Flood_tolerance_7-4	Flooding Tolerance	LG8:3708268..4913323	282, 53	2	LG8_1155, LG8_1182, LG8_1198, LG8_1257, LG8_1261, LG8_1300, LG8_1306, LG8_1327, LG8_1328, LG8_1332, LG8_1389, LG8_1423
	Flooding_yield_index_1-1	Yield	LG2:24408908..24624402	1287	1	LG2_6767, LG2_6774, LG2_6783, LG2_6788
	Flooding_yield_index_1-1	Yield	LG2:25172596..25490452	452	1	LG2_7029, LG2_7119
	Flooding_yield_index_1-1	Yield	LG2:24351872..24861246	1877	1	LG2_6635, LG2_6767, LG2_6774, LG2_6783, LG2_6788
	Flooding_yield_index_1-2	Yield	LG4:19939842..20405675	1611, 1901	2	N/A
	Flooding_yield_index_1-2	Yield	LG4:19939842..20362567	1611, 1901	2	N/A
	Flooding_yield_index_1-3	Yield	LG4:19939842..20405675	1611, 1901	2	N/A
	Flooding_yield_index_1-3	Yield	LG4:19939842..20362567	1611, 1901	2	N/A
	Flooding_yield_index_1-4	Yield	LG3:7736307..8399500	1293, 1522	2	LG3_2864, LG3_3152
	Flooding_yield_index_1-4	Yield	LG3:7219742..8373963	1702	1	LG3_2806, LG3_2830, LG3_2851, LG3_2852, LG3_2864, LG3_3152
	Flooding_yield_index_1-4	Yield	LG3:7219742..7715194	1522, 924	2	LG3_2806, LG3_2830, LG3_2851, LG3_2852, LG3_2864
	Flooding_yield_index_1-4	Yield	LG3:7251597..8373963	676	1	LG3_2806, LG3_2830, LG3_2851, LG3_2852, LG3_2864, LG3_3152
	Flooding_yield_index_1-4	Yield	LG3:7219742..8399500	1293, 1522, 924	3	LG3_2806, LG3_2830, LG3_2851, LG3_2852, LG3_2864, LG3_3152
	Flower_form_1-1	Flower form	LG5:9685901..10172102	370, 559	2	LG5_3829
	Flower_form_1-1	Flower form	LG5:7101161..9677825	367, 556	2	LG5_2873, LG5_2874, LG5_2906, LG5_3216, LG5_3503, LG5_3698
	Flower_form_1-1	Flower form	LG5:9689338..9945160	689	1	LG5_3829
	Flower_form_1-1	Flower form	LG5:9685901..10172102	370, 559	2	LG5_3829
	Flower_form_1-1	Flower form	LG5:7101161..9677825	367, 556	2	LG5_2873, LG5_2874, LG5_2906, LG5_3216, LG5_3503, LG5_3698
	Flower_form_1-1	Flower form	LG5:9689338..9919272	812	1	LG5_3829
	Flower_form_1-1	Flower form	LG5:9720561..10070118	1472	1	LG5_3829
	Flower_form_1-1	Flower form	LG5:7172300..9202086	1474	1	LG5_2873, LG5_2874, LG5_2906, LG5_3216, LG5_3503
	Flower_form_1-1	Flower form	LG5:8294527..8869694	1710	1	LG5_3503
	Flower_form_1-1	Flower form	LG5:9727645..10129417	1714	1	LG5_3829
	Flower_form_1-2	Flower form	SuperScaf_2:974698..1140648	297, 65	2	N/A
	Flower_form_1-2	Flower form	SuperScaf_2:4565..883810	1138, 64	2	SuperScaf_2_124, SuperScaf_2_152
	Flower_form_1-2	Flower form	SuperScaf_2:4566..2805637	1138, 64	2	SuperScaf_2_124, SuperScaf_2_152, SuperScaf_2_400, SuperScaf_2_438, SuperScaf_2_659, SuperScaf_2_799, SuperScaf_2_801
	Flower_form_1-2	Flower form	SuperScaf_2:974698..1186563	297, 65	2	N/A
	Flower_form_1-3	Flower form	LG6:30022822..31068529	1012, 1999	2	LG6_9878, LG6_9933, LG6_9943, LG6_9952, LG6_9970, LG6_9974, LG6_10001, LG6_10096
	Flower_form_1-3	Flower form	LG6:30044076..31068529	1012, 1999	2	LG6_9878, LG6_9933, LG6_9943, LG6_9952, LG6_9970, LG6_9974, LG6_10001, LG6_10096
	Flower_form_1-3	Flower form	LG6:29296807..29806780	1048	1	LG6_9729
	Flower_form_1-3	Flower form	LG6:29296807..29921830	2012	1	LG6_9729
	Flower_form_1-4	Flower form	LG4:25764220..26684252	1003	1	LG4_7657, LG4_7850
	Flower_form_1-4	Flower form	LG4:25043736..27354269	1887, 242	2	LG4_7187, LG4_7203, LG4_7291, LG4_7404, LG4_7657, LG4_7850
	Flower_form_1-4	Flower form	LG4:25820108..26872221	150	1	LG4_7657, LG4_7850
	Flower_form_1-4	Flower form	LG4:25043736..27365685	1887, 242	2	LG4_7187, LG4_7203, LG4_7291, LG4_7404, LG4_7657, LG4_7850
	Flower_form_1-4	Flower form	LG4:26669256..27354269	998	1	LG4_7850
	Flower_form_1-4	Flower form	LG4:26925116..27354269	1986	1	N/A
	Flower_number_1-1	Flower Number	LG2:15071619..15385436	1289	1	LG2_4516
	Flower_number_1-1	Flower Number	LG2:15903633..16305966	134, 1607	2	LG2_4656, LG2_4660, LG2_4673, LG2_4686
	Flower_number_1-1	Flower Number	LG2:15071619..15488226	1286, 670	2	LG2_4516
	Flower_number_1-1	Flower Number	LG2:15628168..16343014	134, 1595	2	LG2_4584, LG2_4600, LG2_4656, LG2_4660, LG2_4673, LG2_4686, LG2_4730
	Flower_number_1-1	Flower Number	LG2:15071619..15488226	1286, 670	2	LG2_4516
	Flower_number_1-1	Flower Number	LG2:15628168..16709066	134, 1595, 1607	3	LG2_4584, LG2_4600, LG2_4656, LG2_4660, LG2_4673, LG2_4686, LG2_4730, LG2_4789
	Flower_number_1-11	Flower Number	LG6:9815550..10231875	1619	1	LG6_3954, LG6_4039
	Flower_number_1-11	Flower Number	LG6:9815550..10231875	1039, 1997	2	LG6_3954, LG6_4039
	Flower_number_1-11	Flower Number	LG6:10344367..11663858	1030, 1989	2	LG6_4182, LG6_4426, LG6_4558
	Flower_number_1-11	Flower Number	LG6:9815550..10231875	946	1	LG6_3954, LG6_4039
	Flower_number_1-11	Flower Number	LG6:9815550..10231875	1039, 1997	2	LG6_3954, LG6_4039
	Flower_number_1-11	Flower Number	LG6:10294334..11663858	1030, 1989	2	LG6_4039, LG6_4182, LG6_4426, LG6_4558
	Flower_number_1-12	Flower Number	LG6:8927742..9791960	171	1	LG6_3507, LG6_3583, LG6_3821
	Flower_number_1-12	Flower Number	LG6:8832305..9464169	1618	1	LG6_3507, LG6_3583
	Flower_number_1-12	Flower Number	LG6:9815550..10231875	1619	1	LG6_3954, LG6_4039
	Flower_number_1-12	Flower Number	LG6:9815550..10231875	1039, 1997	2	LG6_3954, LG6_4039
	Flower_number_1-12	Flower Number	LG6:9815550..10231875	946	1	LG6_3954, LG6_4039
	Flower_number_1-12	Flower Number	LG6:8832305..9800631	1033, 1992	2	LG6_3507, LG6_3583, LG6_3821
	Flower_number_1-12	Flower Number	LG6:9815550..10231875	1039, 1997	2	LG6_3954, LG6_4039
	Flower_number_1-12	Flower Number	LG6:8813509..9800631	1033, 1992	2	LG6_3507, LG6_3583, LG6_3821
	Flower_number_1-3	Flower Number	LG9:1113311..1971675	378, 572	2	LG9_396, LG9_469
	Flower_number_1-3	Flower Number	LG9:135916..1003765	376, 567, 573	3	LG9_16, LG9_80, LG9_229, LG9_243
	Flower_number_1-3	Flower Number	LG9:15866..398009	381, 567	2	LG9_16, LG9_80
	Flower_number_1-3	Flower Number	LG9:1113311..1940468	1739	1	LG9_396, LG9_469
	Flower_number_1-3	Flower Number	LG9:193394..938614	483	1	LG9_80, LG9_229, LG9_243
	Flower_number_1-3	Flower Number	LG9:1113311..1940468	482	1	LG9_396, LG9_469
	Flower_number_1-3	Flower Number	LG9:169526..1003765	376, 573	2	LG9_16, LG9_80, LG9_229, LG9_243
	Flower_number_1-3	Flower Number	LG9:1113311..1957752	378, 572	2	LG9_396, LG9_469
	Flower_number_1-3	Flower Number	LG9:15866..305143	1735	1	LG9_16, LG9_80
	Flower_number_1-3	Flower Number	LG9:15866..255735	376, 381, 567	3	LG9_16, LG9_80
	Flower_number_1-3	Flower Number	LG9:193394..639731	1743	1	LG9_80
	Flower_number_1-4	Flower Number	LG2:1848647..2324115	547	1	LG2_826, LG2_835, LG2_840
	Flower_number_1-4	Flower Number	LG2:878703..1075066	671, 917	2	LG2_311, LG2_313, LG2_405
	Flower_number_1-4	Flower Number	LG2:2921138..4194566	1598, 911	2	LG2_1075, LG2_1112, LG2_1306, LG2_1438, LG2_1457
	Flower_number_1-4	Flower Number	LG2:1968397..2895333	20, 910	2	LG2_826, LG2_835, LG2_840, LG2_943
	Flower_number_1-4	Flower Number	LG2:1968397..2085384	20, 910	2	N/A
	Flower_number_1-4	Flower Number	LG2:1794936..2802689	776	1	LG2_611, LG2_826, LG2_835, LG2_840, LG2_943
	Flower_number_1-4	Flower Number	LG2:878703..1075066	671, 917	2	LG2_311, LG2_313, LG2_405
	Flower_number_1-4	Flower Number	LG2:1794936..2895333	451	1	LG2_611, LG2_826, LG2_835, LG2_840, LG2_943
	Flower_number_1-4	Flower Number	LG2:2921138..4194566	1598, 911	2	LG2_1075, LG2_1112, LG2_1306, LG2_1438, LG2_1457
	Flower_number_1-4	Flower Number	LG2:1848647..2463594	359	1	LG2_826, LG2_835, LG2_840
	Flower_number_1-5	Flower Number	SuperScaf_10:3827..532687	1136, 1198	2	N/A
	Flower_number_1-5	Flower Number	SuperScaf_10:3827..532687	1136, 1198	2	N/A
	Flower_number_1-5	Flower Number	SuperScaf_2:4566..2805637	64, 967	2	SuperScaf_2_124, SuperScaf_2_152, SuperScaf_2_400, SuperScaf_2_438, SuperScaf_2_659, SuperScaf_2_799, SuperScaf_2_801
	Flower_number_1-5	Flower Number	SuperScaf_2:1769443..2963044	64, 967	2	SuperScaf_2_659, SuperScaf_2_799, SuperScaf_2_801
	Flower_number_1-6	Flower Number	LG1:1552186..3429008	112, 1409, 1433, 96	4	LG1_531, LG1_705, LG1_1092, LG1_1190
	Flower_number_1-6	Flower Number	LG1:2839715..3418673	1757	1	LG1_1092, LG1_1190
	Flower_number_1-6	Flower Number	LG1:1980271..2729954	1754	1	LG1_705
	Flower_number_1-6	Flower Number	LG1:2779240..3418673	757	1	LG1_1092, LG1_1190
	Flower_number_1-6	Flower Number	LG1:1867193..2652567	756	1	LG1_705
	Flower_number_1-6	Flower Number	LG1:400097..1587352	112, 1409, 1433, 96	4	LG1_133, LG1_136, LG1_220, LG1_373, LG1_430, LG1_432, LG1_457, LG1_531
	Flower_number_1-6	Flower Number	LG1:1552186..3429008	112, 1409, 1433, 96	4	LG1_531, LG1_705, LG1_1092, LG1_1190
	Flower_number_1-6	Flower Number	LG1:1632912..1756147	122, 1428	2	LG1_531
	Flower_number_1-6	Flower Number	LG1:1632912..1756147	122, 1428	2	LG1_531
	Flower_number_1-6	Flower Number	LG1:403638..1587352	112, 1409, 1433, 96	4	LG1_133, LG1_136, LG1_220, LG1_373, LG1_430, LG1_432, LG1_457, LG1_531
	Flower_number_1-7	Flower Number	LG3:9436163..10133704	1885, 240	2	LG3_3664, LG3_3671, LG3_3683
	Flower_number_1-7	Flower Number	LG3:9389841..10133704	1608	1	LG3_3664, LG3_3671, LG3_3683
	Flower_number_1-7	Flower Number	LG3:8759508..9586292	1706	1	N/A
	Flower_number_1-7	Flower Number	LG3:8429785..8498044	1519, 795	2	LG3_3152, LG3_3198, LG3_3204
	Flower_number_1-7	Flower Number	LG3:8519947..9539960	1516, 920	2	LG3_3198, LG3_3204
	Flower_number_1-7	Flower Number	LG9:11949603..12722153	1731	1	LG9_3936, LG9_4066, LG9_4067, LG9_4114, LG9_4128
	Flower_number_1-7	Flower Number	LG9:10719009..11518643	1732	1	LG9_3504, LG9_3528
	Flower_number_1-7	Flower Number	LG9:11533928..12842178	1535, 960, 961	3	LG9_3829, LG9_3849, LG9_3874, LG9_3885, LG9_3936, LG9_4066, LG9_4067, LG9_4114, LG9_4128, LG9_4335
	Flower_number_1-7	Flower Number	LG9:10710440..11543890	1535, 960, 961	3	LG9_3504, LG9_3528
	Flower_number_1-7	Flower Number	LG3:8817830..9586292	674	1	N/A
	Flower_number_1-7	Flower Number	LG3:9389841..10133704	673	1	LG3_3664, LG3_3671, LG3_3683
	Flower_number_1-7	Flower Number	LG9:10719009..11518643	1329	1	LG9_3504, LG9_3528
	Flower_number_1-7	Flower Number	LG9:10710440..12047739	1535, 960, 961	3	LG9_3504, LG9_3528, LG9_3829, LG9_3849, LG9_3874, LG9_3885, LG9_3936
	Flower_number_1-7	Flower Number	LG3:9429944..10133704	1885, 240	2	LG3_3664, LG3_3671, LG3_3683
	Flower_number_1-7	Flower Number	LG9:11949603..12785302	706	1	LG9_3936, LG9_4066, LG9_4067, LG9_4114, LG9_4128
	Flower_number_1-7	Flower Number	LG3:8429785..8498044	1519, 795	2	LG3_3152, LG3_3198, LG3_3204
	Flower_number_1-7	Flower Number	LG3:8519947..9555583	1516, 920	2	LG3_3198, LG3_3204
	Flower_number_1-8	Flower Number	SuperScaf_33:2328507..3095937	388	1	SuperScaf_33_593, SuperScaf_33_729, SuperScaf_33_799, SuperScaf_33_815
	Flower_number_1-8	Flower Number	SuperScaf_33:52704..2237067	1838, 844	2	SuperScaf_33_47, SuperScaf_33_246, SuperScaf_33_265, SuperScaf_33_369, SuperScaf_33_376, SuperScaf_33_418, SuperScaf_33_466, SuperScaf_33_470, SuperScaf_33_473, SuperScaf_33_483, SuperScaf_33_485, SuperScaf_33_521, SuperScaf_33_593
	Flower_number_1-8	Flower Number	SuperScaf_33:2317868..3339157	67	1	SuperScaf_33_593, SuperScaf_33_729, SuperScaf_33_799, SuperScaf_33_815, SuperScaf_33_869
	Flower_number_1-8	Flower Number	SuperScaf_33:2317868..3045241	1935	1	SuperScaf_33_593, SuperScaf_33_729, SuperScaf_33_799, SuperScaf_33_815
	Flower_number_1-8	Flower Number	SuperScaf_33:52704..2282621	1838, 844	2	SuperScaf_33_47, SuperScaf_33_246, SuperScaf_33_265, SuperScaf_33_369, SuperScaf_33_376, SuperScaf_33_418, SuperScaf_33_466, SuperScaf_33_470, SuperScaf_33_473, SuperScaf_33_483, SuperScaf_33_485, SuperScaf_33_521, SuperScaf_33_593
	Flower_number_1-8	Flower Number	SuperScaf_33:2299739..3004148	841	1	SuperScaf_33_593, SuperScaf_33_729, SuperScaf_33_799, SuperScaf_33_815
	Flower_number_1-8	Flower Number	SuperScaf_33:52704..2215094	194	1	SuperScaf_33_47, SuperScaf_33_246, SuperScaf_33_265, SuperScaf_33_369, SuperScaf_33_376, SuperScaf_33_418, SuperScaf_33_466, SuperScaf_33_470, SuperScaf_33_473, SuperScaf_33_483, SuperScaf_33_485, SuperScaf_33_521, SuperScaf_33_593
	Flower_number_1-8	Flower Number	SuperScaf_33:52704..2222974	70	1	SuperScaf_33_47, SuperScaf_33_246, SuperScaf_33_265, SuperScaf_33_369, SuperScaf_33_376, SuperScaf_33_418, SuperScaf_33_466, SuperScaf_33_470, SuperScaf_33_473, SuperScaf_33_483, SuperScaf_33_485, SuperScaf_33_521, SuperScaf_33_593
	Flower_number_1-8	Flower Number	SuperScaf_33:2328507..3095937	588	1	SuperScaf_33_593, SuperScaf_33_729, SuperScaf_33_799, SuperScaf_33_815
	Flower_number_1-8	Flower Number	SuperScaf_33:83521..2170555	589	1	SuperScaf_33_47, SuperScaf_33_246, SuperScaf_33_265, SuperScaf_33_369, SuperScaf_33_376, SuperScaf_33_418, SuperScaf_33_466, SuperScaf_33_470, SuperScaf_33_473, SuperScaf_33_483, SuperScaf_33_485, SuperScaf_33_521
	Flower_number_1-9	Flower Number	LG4:18144876..18802888	1791, 801	2	LG4_5192, LG4_5214, LG4_5215
	Flower_number_1-9	Flower Number	LG4:19120915..19617700	22	1	LG4_5401
	Flower_number_1-9	Flower Number	LG4:18092126..18802888	1791, 801	2	LG4_5192, LG4_5214, LG4_5215
	Flower_number_1-9	Flower Number	LG1:400097..1587352	112, 1409	2	LG1_133, LG1_136, LG1_220, LG1_373, LG1_430, LG1_432, LG1_457, LG1_531
	Flower_number_1-9	Flower Number	LG1:403638..1587352	112, 1409	2	LG1_133, LG1_136, LG1_220, LG1_373, LG1_430, LG1_432, LG1_457, LG1_531
	Fusarium_lesion_length_1-1	Reaction to Fusarium infection	LG4:2386937..2617132	1811, 808	2	LG4_856
	Fusarium_lesion_length_1-1	Reaction to Fusarium infection	LG4:2386937..2617132	1811, 808	2	LG4_856
	Fusarium_lesion_length_1-1	Reaction to Fusarium infection	LG4:2362188..3960286	1804, 806	2	LG4_856, LG4_1031, LG4_1119, LG4_1200, LG4_1266, LG4_1375, LG4_1416, LG4_1417
	Fusarium_lesion_length_1-1	Reaction to Fusarium infection	LG4:3165845..3485001	153	1	LG4_1119, LG4_1200
	Fusarium_lesion_length_1-1	Reaction to Fusarium infection	LG4:816687..3960286	1804, 806	2	LG4_334, LG4_358, LG4_482, LG4_856, LG4_1031, LG4_1119, LG4_1200, LG4_1266, LG4_1375, LG4_1416, LG4_1417
	Fusarium_lesion_length_1-1	Reaction to Fusarium infection	LG4:2850459..3960286	1308	1	LG4_1031, LG4_1119, LG4_1200, LG4_1266, LG4_1375, LG4_1416, LG4_1417
	Fusarium_lesion_length_1-1	Reaction to Fusarium infection	LG4:3165845..3485001	27	1	LG4_1119, LG4_1200
	Fusarium_lesion_length_1-1	Reaction to Fusarium infection	LG4:3190856..3960286	1896	1	LG4_1119, LG4_1200, LG4_1266, LG4_1375, LG4_1416, LG4_1417
	Fusarium_lesion_length_1-4	Reaction to Fusarium infection	LG4:20705211..21913823	1614, 1890	2	LG4_5782, LG4_5798, LG4_5811, LG4_5876, LG4_5939, LG4_6076
	Fusarium_lesion_length_1-4	Reaction to Fusarium infection	LG4:19405038..19761475	250	1	N/A
	Fusarium_lesion_length_1-4	Reaction to Fusarium infection	LG4:19482393..19761475	1107	1	N/A
	Fusarium_lesion_length_1-4	Reaction to Fusarium infection	LG4:20732621..22060090	1614, 1890	2	LG4_5782, LG4_5798, LG4_5811, LG4_5876, LG4_5939, LG4_6076
	Hypocotyl_length_2-1	Hypocotyl Length	LG3:24197803..24820434	146	1	LG3_7474, LG3_7528
	Hypocotyl_length_2-1	Hypocotyl Length	LG3:23992880..24856805	1301	1	LG3_7362, LG3_7363, LG3_7474, LG3_7528
	Hypocotyl_length_2-1	Hypocotyl Length	LG3:24197803..24820434	1462	1	LG3_7474, LG3_7528
	Indo_soy_dwarf_virus_1-1	Reaction to Indonesian Soybean Dwarf Virus Infection (ISDV)	LG10:147318..627279	654	1	N/A
	Indo_soy_dwarf_virus_1-1	Reaction to Indonesian Soybean Dwarf Virus Infection (ISDV)	LG10:1191899..1878792	653	1	LG10_511, LG10_566
	Indo_soy_dwarf_virus_1-1	Reaction to Indonesian Soybean Dwarf Virus Infection (ISDV)	LG10:61213..2424214	429, 430, 436, 761	4	LG10_330, LG10_511, LG10_566
	Indo_soy_dwarf_virus_1-1	Reaction to Indonesian Soybean Dwarf Virus Infection (ISDV)	LG10:1313257..2424214	429, 761	2	LG10_511, LG10_566
	Indo_soy_dwarf_virus_1-1	Reaction to Indonesian Soybean Dwarf Virus Infection (ISDV)	LG10:342261..407203	436, 761	2	N/A
	Indo_soy_dwarf_virus_1-1	Reaction to Indonesian Soybean Dwarf Virus Infection (ISDV)	LG10:43712..1135818	430, 761	2	LG10_330
	Indo_soy_dwarf_virus_1-1	Reaction to Indonesian Soybean Dwarf Virus Infection (ISDV)	LG10:1191899..2022159	895	1	LG10_511, LG10_566
	Indo_soy_dwarf_virus_1-1	Reaction to Indonesian Soybean Dwarf Virus Infection (ISDV)	LG10:61213..627279	896	1	N/A
	Internode_length_1-1	Internode length	LG11:5991773..7950052	1682, 437	2	LG11_2039, LG11_2332, LG11_2546, LG11_2588, LG11_2664
	Internode_length_1-1	Internode length	LG11:3216536..9828807	6	1	LG11_1017, LG11_1512, LG11_1513, LG11_1532, LG11_1549, LG11_2039, LG11_2332, LG11_2546, LG11_2588, LG11_2664, LG11_3271
	Internode_length_1-1	Internode length	LG11:5068736..11297300	1682, 437, 444	3	LG11_2039, LG11_2332, LG11_2546, LG11_2588, LG11_2664, LG11_3271, LG11_3563, LG11_3682, LG11_3950, LG11_3963, LG11_3964
	Internode_length_1-1	Internode length	LG11:7957112..11852757	1682, 444	2	LG11_2664, LG11_3271, LG11_3563, LG11_3682, LG11_3950, LG11_3963, LG11_3964, LG11_4167, LG11_4176
	Internode_length_1-1	Internode length	LG11:3216536..9828807	1092	1	LG11_1017, LG11_1512, LG11_1513, LG11_1532, LG11_1549, LG11_2039, LG11_2332, LG11_2546, LG11_2588, LG11_2664, LG11_3271
	Internode_length_1-12	Internode length	LG1:13066894..14157535	101, 1412	2	LG1_4127, LG1_4132, LG1_4177
	Internode_length_1-12	Internode length	LG1:13066894..13676720	526	1	LG1_4127, LG1_4132, LG1_4177
	Internode_length_1-12	Internode length	LG1:13206932..14157535	101, 1412	2	LG1_4127, LG1_4132, LG1_4177
	Internode_length_1-12	Internode length	LG1:13066894..13772787	333	1	LG1_4127, LG1_4132, LG1_4177
	Internode_length_1-12	Internode length	LG1:12223623..12600758	111, 1426	2	LG1_3992, LG1_3999
	Internode_length_1-12	Internode length	LG1:12223623..12591068	111, 1426	2	LG1_3992, LG1_3999
	Internode_length_1-2	Internode length	LG9:5827127..6237716	377, 566, 574	3	LG9_1772, LG9_1936
	Internode_length_1-2	Internode length	LG9:5817013..6175921	1930	1	LG9_1772
	Internode_length_1-2	Internode length	LG9:5817013..6856534	480	1	LG9_1772, LG9_1936, LG9_2022, LG9_2030, LG9_2093
	Internode_length_1-2	Internode length	LG9:5791344..6237716	377, 574	2	LG9_1772, LG9_1936
	Internode_length_1-2	Internode length	LG9:6717738..6992298	569	1	LG9_2093
	Internode_length_1-2	Internode length	LG9:5817013..6799182	377, 566	2	LG9_1772, LG9_1936, LG9_2022, LG9_2030, LG9_2093
	Internode_length_1-2	Internode length	LG9:5855761..6219785	1742	1	LG9_1772, LG9_1936
	Internode_length_1-4	Internode length	LG10:2720991..2823934	1090, 1168	2	LG10_892, LG10_932
	Internode_length_1-4	Internode length	LG10:2433362..2761909	1167	1	LG10_855, LG10_892, LG10_932
	Internode_length_1-4	Internode length	LG10:2720991..2823934	1090, 1168	2	LG10_892, LG10_932
	Internode_length_1-5	Internode length	SuperScaf_33:2328507..3095937	388	1	SuperScaf_33_593, SuperScaf_33_729, SuperScaf_33_799, SuperScaf_33_815
	Internode_length_1-5	Internode length	SuperScaf_33:52704..2237067	1838, 844	2	SuperScaf_33_47, SuperScaf_33_246, SuperScaf_33_265, SuperScaf_33_369, SuperScaf_33_376, SuperScaf_33_418, SuperScaf_33_466, SuperScaf_33_470, SuperScaf_33_473, SuperScaf_33_483, SuperScaf_33_485, SuperScaf_33_521, SuperScaf_33_593
	Internode_length_1-5	Internode length	SuperScaf_33:2571232..3004148	1839, 841	2	SuperScaf_33_729, SuperScaf_33_799, SuperScaf_33_815
	Internode_length_1-5	Internode length	SuperScaf_33:2317868..3339157	67	1	SuperScaf_33_593, SuperScaf_33_729, SuperScaf_33_799, SuperScaf_33_815, SuperScaf_33_869
	Internode_length_1-5	Internode length	SuperScaf_33:2317868..3045241	1935	1	SuperScaf_33_593, SuperScaf_33_729, SuperScaf_33_799, SuperScaf_33_815
	Internode_length_1-5	Internode length	SuperScaf_33:52704..2282621	1838, 844	2	SuperScaf_33_47, SuperScaf_33_246, SuperScaf_33_265, SuperScaf_33_369, SuperScaf_33_376, SuperScaf_33_418, SuperScaf_33_466, SuperScaf_33_470, SuperScaf_33_473, SuperScaf_33_483, SuperScaf_33_485, SuperScaf_33_521, SuperScaf_33_593
	Internode_length_1-5	Internode length	SuperScaf_33:2299739..3004148	1839, 841	2	SuperScaf_33_593, SuperScaf_33_729, SuperScaf_33_799, SuperScaf_33_815
	Internode_length_1-5	Internode length	SuperScaf_33:2571232..3339157	195	1	SuperScaf_33_729, SuperScaf_33_799, SuperScaf_33_815, SuperScaf_33_869
	Internode_length_1-5	Internode length	SuperScaf_33:52704..2215094	194	1	SuperScaf_33_47, SuperScaf_33_246, SuperScaf_33_265, SuperScaf_33_369, SuperScaf_33_376, SuperScaf_33_418, SuperScaf_33_466, SuperScaf_33_470, SuperScaf_33_473, SuperScaf_33_483, SuperScaf_33_485, SuperScaf_33_521, SuperScaf_33_593
	Internode_length_1-5	Internode length	SuperScaf_33:52704..2222974	70	1	SuperScaf_33_47, SuperScaf_33_246, SuperScaf_33_265, SuperScaf_33_369, SuperScaf_33_376, SuperScaf_33_418, SuperScaf_33_466, SuperScaf_33_470, SuperScaf_33_473, SuperScaf_33_483, SuperScaf_33_485, SuperScaf_33_521, SuperScaf_33_593
	Internode_length_1-5	Internode length	SuperScaf_33:2328507..3095937	588	1	SuperScaf_33_593, SuperScaf_33_729, SuperScaf_33_799, SuperScaf_33_815
	Internode_length_1-5	Internode length	SuperScaf_33:83521..2170555	589	1	SuperScaf_33_47, SuperScaf_33_246, SuperScaf_33_265, SuperScaf_33_369, SuperScaf_33_376, SuperScaf_33_418, SuperScaf_33_466, SuperScaf_33_470, SuperScaf_33_473, SuperScaf_33_483, SuperScaf_33_485, SuperScaf_33_521
	Internode_length_1-7	Internode length	LG3:10426845..11473155	1884, 239	2	N/A
	Internode_length_1-7	Internode length	LG3:12278765..13451207	1882, 236	2	LG3_4860
	Internode_length_1-7	Internode length	LG3:10399953..11473155	1884, 239	2	N/A
	Internode_length_1-7	Internode length	LG3:12278765..13451207	1882, 236	2	LG3_4860
	Internode_length_1-7	Internode length	LG3:12278765..13397891	994	1	LG3_4860
	Internode_length_1-7	Internode length	LG3:10515090..11465123	996	1	N/A
	Internode_length_1-7	Internode length	LG3:10941936..11388089	1984	1	N/A
	Internode_length_1-7	Internode length	LG3:12294284..13354112	1982	1	N/A
	Internode_length_1-9	Internode length	SuperScaf_33:2328507..3095937	388	1	SuperScaf_33_593, SuperScaf_33_729, SuperScaf_33_799, SuperScaf_33_815
	Internode_length_1-9	Internode length	SuperScaf_33:52704..2237067	1838, 844	2	SuperScaf_33_47, SuperScaf_33_246, SuperScaf_33_265, SuperScaf_33_369, SuperScaf_33_376, SuperScaf_33_418, SuperScaf_33_466, SuperScaf_33_470, SuperScaf_33_473, SuperScaf_33_483, SuperScaf_33_485, SuperScaf_33_521, SuperScaf_33_593
	Internode_length_1-9	Internode length	SuperScaf_33:2571232..3004148	1839, 841	2	SuperScaf_33_729, SuperScaf_33_799, SuperScaf_33_815
	Internode_length_1-9	Internode length	SuperScaf_33:2317868..3339157	67	1	SuperScaf_33_593, SuperScaf_33_729, SuperScaf_33_799, SuperScaf_33_815, SuperScaf_33_869
	Internode_length_1-9	Internode length	SuperScaf_33:2317868..3045241	1935	1	SuperScaf_33_593, SuperScaf_33_729, SuperScaf_33_799, SuperScaf_33_815
	Internode_length_1-9	Internode length	SuperScaf_33:52704..2282621	1838, 844	2	SuperScaf_33_47, SuperScaf_33_246, SuperScaf_33_265, SuperScaf_33_369, SuperScaf_33_376, SuperScaf_33_418, SuperScaf_33_466, SuperScaf_33_470, SuperScaf_33_473, SuperScaf_33_483, SuperScaf_33_485, SuperScaf_33_521, SuperScaf_33_593
	Internode_length_1-9	Internode length	SuperScaf_33:2299739..3004148	1839, 841	2	SuperScaf_33_593, SuperScaf_33_729, SuperScaf_33_799, SuperScaf_33_815
	Internode_length_1-9	Internode length	SuperScaf_33:2571232..3339157	195	1	SuperScaf_33_729, SuperScaf_33_799, SuperScaf_33_815, SuperScaf_33_869
	Internode_length_1-9	Internode length	SuperScaf_33:52704..2215094	194	1	SuperScaf_33_47, SuperScaf_33_246, SuperScaf_33_265, SuperScaf_33_369, SuperScaf_33_376, SuperScaf_33_418, SuperScaf_33_466, SuperScaf_33_470, SuperScaf_33_473, SuperScaf_33_483, SuperScaf_33_485, SuperScaf_33_521, SuperScaf_33_593
	Internode_length_1-9	Internode length	SuperScaf_33:52704..2222974	70	1	SuperScaf_33_47, SuperScaf_33_246, SuperScaf_33_265, SuperScaf_33_369, SuperScaf_33_376, SuperScaf_33_418, SuperScaf_33_466, SuperScaf_33_470, SuperScaf_33_473, SuperScaf_33_483, SuperScaf_33_485, SuperScaf_33_521, SuperScaf_33_593
	Internode_length_1-9	Internode length	SuperScaf_33:2328507..3095937	588	1	SuperScaf_33_593, SuperScaf_33_729, SuperScaf_33_799, SuperScaf_33_815
	Internode_length_1-9	Internode length	SuperScaf_33:83521..2170555	589	1	SuperScaf_33_47, SuperScaf_33_246, SuperScaf_33_265, SuperScaf_33_369, SuperScaf_33_376, SuperScaf_33_418, SuperScaf_33_466, SuperScaf_33_470, SuperScaf_33_473, SuperScaf_33_483, SuperScaf_33_485, SuperScaf_33_521
	Leaflet_N_specific_1-1	Leaflet N,	LG11:5739027..6521916	539	1	LG11_2039
	Leaflet_N_specific_1-1	Leaflet N,	LG11:5739027..6234934	1700	1	LG11_2039
	Leaflet_N_specific_1-1	Leaflet N,	LG11:3847872..5027808	124, 1581	2	LG11_1512, LG11_1513, LG11_1532, LG11_1549
	Leaflet_N_specific_1-1	Leaflet N,	LG11:5739027..6234934	1456	1	LG11_2039
	Leaflet_N_specific_1-1	Leaflet N,	LG11:3216536..9828807	6	1	LG11_1017, LG11_1512, LG11_1513, LG11_1532, LG11_1549, LG11_2039, LG11_2332, LG11_2546, LG11_2588, LG11_2664, LG11_3271
	Leaflet_N_specific_1-1	Leaflet N,	LG11:5068736..11297300	1682, 445, 446	3	LG11_2039, LG11_2332, LG11_2546, LG11_2588, LG11_2664, LG11_3271, LG11_3563, LG11_3682, LG11_3950, LG11_3963, LG11_3964
	Leaflet_N_specific_1-1	Leaflet N,	LG11:5164368..6163688	1682, 446	2	LG11_2039
	Leaflet_N_specific_1-1	Leaflet N,	LG11:5673573..6114698	1682, 445	2	LG11_2039
	Leaflet_N_specific_1-1	Leaflet N,	LG11:3216536..9828807	1092	1	LG11_1017, LG11_1512, LG11_1513, LG11_1532, LG11_1549, LG11_2039, LG11_2332, LG11_2546, LG11_2588, LG11_2664, LG11_3271
	Leaflet_N_specific_1-1	Leaflet N,	LG11:3216536..5027808	124, 1581	2	LG11_1017, LG11_1512, LG11_1513, LG11_1532, LG11_1549
	Leaflet_N_specific_1-1	Leaflet N,	LG11:5269775..6857734	352	1	LG11_2039
	Leaflet_P_1-1	Phosphorus content	LG2:26966048..27751051	1280, 1871	2	LG2_7587, LG2_7670
	Leaflet_P_1-1	Phosphorus content	LG2:27053456..27704400	1767	1	LG2_7587, LG2_7670
	Leaflet_P_1-1	Phosphorus content	LG2:27053456..27704400	918	1	LG2_7587, LG2_7670
	Leaflet_P_1-1	Phosphorus content	LG2:27033727..27751051	1280, 1871	2	LG2_7587, LG2_7670
	Leaflet_P_1-2	Phosphorus content	LG1:21683160..21950707	342	1	LG1_6148, LG1_6171
	Leaflet_P_1-2	Phosphorus content	LG1:20742490..21143802	532	1	LG1_5900, LG1_5909, LG1_5911
	Leaflet_P_1-2	Phosphorus content	LG1:21683160..21950707	529	1	LG1_6148, LG1_6171
	Leaflet_P_1-2	Phosphorus content	LG1:21683160..21950707	1448, 1671	2	LG1_6148, LG1_6171
	Leaflet_P_1-2	Phosphorus content	LG1:20742490..21143802	1265	1	LG1_5900, LG1_5909, LG1_5911
	Leaflet_P_1-2	Phosphorus content	LG1:21683160..21950707	1448, 1671	2	LG1_6148, LG1_6171
	Leaflet_P_1-2	Phosphorus content	LG1:20742490..21143802	1425	1	LG1_5900, LG1_5909, LG1_5911
	Leaflet_area_1-3	Leaflet Area	LG6:30022822..31068529	1012, 1999	2	LG6_9878, LG6_9933, LG6_9943, LG6_9952, LG6_9970, LG6_9974, LG6_10001, LG6_10096
	Leaflet_area_1-3	Leaflet Area	LG6:30044076..31068529	1012, 1999	2	LG6_9878, LG6_9933, LG6_9943, LG6_9952, LG6_9970, LG6_9974, LG6_10001, LG6_10096
	Leaflet_area_1-3	Leaflet Area	LG6:29296807..29806780	1048	1	LG6_9729
	Leaflet_area_1-3	Leaflet Area	LG6:29296807..29921830	2012	1	LG6_9729
	Leaflet_area_2-1	Leaflet Area	LG11:5739027..6521916	539	1	LG11_2039
	Leaflet_area_2-1	Leaflet Area	LG11:5739027..6234934	1700	1	LG11_2039
	Leaflet_area_2-1	Leaflet Area	LG11:3847872..5027808	124, 1581	2	LG11_1512, LG11_1513, LG11_1532, LG11_1549
	Leaflet_area_2-1	Leaflet Area	LG11:5739027..6234934	1456	1	LG11_2039
	Leaflet_area_2-1	Leaflet Area	LG11:3216536..9828807	6	1	LG11_1017, LG11_1512, LG11_1513, LG11_1532, LG11_1549, LG11_2039, LG11_2332, LG11_2546, LG11_2588, LG11_2664, LG11_3271
	Leaflet_area_2-1	Leaflet Area	LG11:5068736..11297300	1682, 445, 446	3	LG11_2039, LG11_2332, LG11_2546, LG11_2588, LG11_2664, LG11_3271, LG11_3563, LG11_3682, LG11_3950, LG11_3963, LG11_3964
	Leaflet_area_2-1	Leaflet Area	LG11:5164368..6163688	1682, 446	2	LG11_2039
	Leaflet_area_2-1	Leaflet Area	LG11:5673573..6114698	1682, 445	2	LG11_2039
	Leaflet_area_2-1	Leaflet Area	LG11:3216536..9828807	1092	1	LG11_1017, LG11_1512, LG11_1513, LG11_1532, LG11_1549, LG11_2039, LG11_2332, LG11_2546, LG11_2588, LG11_2664, LG11_3271
	Leaflet_area_2-1	Leaflet Area	LG11:3216536..5027808	124, 1581	2	LG11_1017, LG11_1512, LG11_1513, LG11_1532, LG11_1549
	Leaflet_area_2-1	Leaflet Area	LG11:5269775..6857734	352	1	LG11_2039
	Leaflet_area_2-2	Leaflet Area	SuperScaf_33:2328507..3095937	388	1	SuperScaf_33_593, SuperScaf_33_729, SuperScaf_33_799, SuperScaf_33_815
	Leaflet_area_2-2	Leaflet Area	SuperScaf_33:52704..2237067	1838, 844	2	SuperScaf_33_47, SuperScaf_33_246, SuperScaf_33_265, SuperScaf_33_369, SuperScaf_33_376, SuperScaf_33_418, SuperScaf_33_466, SuperScaf_33_470, SuperScaf_33_473, SuperScaf_33_483, SuperScaf_33_485, SuperScaf_33_521, SuperScaf_33_593
	Leaflet_area_2-2	Leaflet Area	SuperScaf_33:2571232..3004148	1839, 841	2	SuperScaf_33_729, SuperScaf_33_799, SuperScaf_33_815
	Leaflet_area_2-2	Leaflet Area	SuperScaf_33:2317868..3339157	67	1	SuperScaf_33_593, SuperScaf_33_729, SuperScaf_33_799, SuperScaf_33_815, SuperScaf_33_869
	Leaflet_area_2-2	Leaflet Area	SuperScaf_33:2317868..3045241	1935	1	SuperScaf_33_593, SuperScaf_33_729, SuperScaf_33_799, SuperScaf_33_815
	Leaflet_area_2-2	Leaflet Area	SuperScaf_33:52704..2282621	1838, 844	2	SuperScaf_33_47, SuperScaf_33_246, SuperScaf_33_265, SuperScaf_33_369, SuperScaf_33_376, SuperScaf_33_418, SuperScaf_33_466, SuperScaf_33_470, SuperScaf_33_473, SuperScaf_33_483, SuperScaf_33_485, SuperScaf_33_521, SuperScaf_33_593
	Leaflet_area_2-2	Leaflet Area	SuperScaf_33:2299739..3004148	1839, 841	2	SuperScaf_33_593, SuperScaf_33_729, SuperScaf_33_799, SuperScaf_33_815
	Leaflet_area_2-2	Leaflet Area	SuperScaf_33:2571232..3339157	195	1	SuperScaf_33_729, SuperScaf_33_799, SuperScaf_33_815, SuperScaf_33_869
	Leaflet_area_2-2	Leaflet Area	SuperScaf_33:52704..2215094	194	1	SuperScaf_33_47, SuperScaf_33_246, SuperScaf_33_265, SuperScaf_33_369, SuperScaf_33_376, SuperScaf_33_418, SuperScaf_33_466, SuperScaf_33_470, SuperScaf_33_473, SuperScaf_33_483, SuperScaf_33_485, SuperScaf_33_521, SuperScaf_33_593
	Leaflet_area_2-2	Leaflet Area	SuperScaf_33:52704..2222974	70	1	SuperScaf_33_47, SuperScaf_33_246, SuperScaf_33_265, SuperScaf_33_369, SuperScaf_33_376, SuperScaf_33_418, SuperScaf_33_466, SuperScaf_33_470, SuperScaf_33_473, SuperScaf_33_483, SuperScaf_33_485, SuperScaf_33_521, SuperScaf_33_593
	Leaflet_area_2-2	Leaflet Area	SuperScaf_33:2328507..3095937	588	1	SuperScaf_33_593, SuperScaf_33_729, SuperScaf_33_799, SuperScaf_33_815
	Leaflet_area_2-2	Leaflet Area	SuperScaf_33:83521..2170555	589	1	SuperScaf_33_47, SuperScaf_33_246, SuperScaf_33_265, SuperScaf_33_369, SuperScaf_33_376, SuperScaf_33_418, SuperScaf_33_466, SuperScaf_33_470, SuperScaf_33_473, SuperScaf_33_483, SuperScaf_33_485, SuperScaf_33_521
	Leaflet_area_2-3	Leaflet Area	LG6:30022822..31068529	1012, 1999	2	LG6_9878, LG6_9933, LG6_9943, LG6_9952, LG6_9970, LG6_9974, LG6_10001, LG6_10096
	Leaflet_area_2-3	Leaflet Area	LG6:33748151..34166604	176	1	LG6_10992, LG6_10998, LG6_11036, LG6_11071, LG6_11140, LG6_11152
	Leaflet_area_2-3	Leaflet Area	LG6:31203026..31563645	1052, 175	2	LG6_10319, LG6_10325
	Leaflet_area_2-3	Leaflet Area	LG6:34559155..35002420	173, 944	2	LG6_11286, LG6_11339, LG6_11401
	Leaflet_area_2-3	Leaflet Area	LG6:33748151..35002420	256	1	LG6_10992, LG6_10998, LG6_11036, LG6_11071, LG6_11140, LG6_11152, LG6_11199, LG6_11286, LG6_11339, LG6_11401
	Leaflet_area_2-3	Leaflet Area	LG6:30044076..31068529	1012, 1999	2	LG6_9878, LG6_9933, LG6_9943, LG6_9952, LG6_9970, LG6_9974, LG6_10001, LG6_10096
	Leaflet_area_2-3	Leaflet Area	LG6:31152188..31563645	1909	1	LG6_10319, LG6_10325
	Leaflet_area_2-3	Leaflet Area	LG6:33748151..35002420	1904	1	LG6_10992, LG6_10998, LG6_11036, LG6_11071, LG6_11140, LG6_11152, LG6_11199, LG6_11286, LG6_11339, LG6_11401
	Leaflet_area_2-3	Leaflet Area	LG6:31404313..31807692	1052, 175	2	LG6_10319, LG6_10325, LG6_10375, LG6_10379
	Leaflet_area_2-3	Leaflet Area	LG6:34439374..35228039	173, 944	2	LG6_11286, LG6_11339, LG6_11401, LG6_11530
	Leaflet_area_2-3	Leaflet Area	LG6:31152188..31563645	260	1	LG6_10319, LG6_10325
	Leaflet_area_4-2	Leaflet Area	LG8:10434691..11691367	1630, 279	2	LG8_2965, LG8_3148, LG8_3225
	Leaflet_area_4-2	Leaflet Area	LG8:11887680..12293162	287, 697, 702	3	LG8_3287, LG8_3398, LG8_3470, LG8_3474
	Leaflet_area_4-2	Leaflet Area	LG8:10434691..11207832	1630, 279	2	LG8_2965
	Leaflet_area_4-2	Leaflet Area	LG8:11702182..12789378	287, 697, 702	3	LG8_3225, LG8_3287, LG8_3398, LG8_3470, LG8_3474, LG8_3579
	Leaflet_area_4-2	Leaflet Area	LG8:11864347..12789378	287, 697, 702	3	LG8_3287, LG8_3398, LG8_3470, LG8_3474, LG8_3579
	Leaflet_area_4-2	Leaflet Area	LG8:12110467..12708601	479	1	LG8_3398, LG8_3470, LG8_3474, LG8_3579
	Leaflet_area_4-3	Leaflet Area	SuperScaf_69:151015..2013768	1372	1	SuperScaf_69_13, SuperScaf_69_81, SuperScaf_69_204, SuperScaf_69_592, SuperScaf_69_766
	Leaflet_area_4-3	Leaflet Area	SuperScaf_69:234685..2051899	725, 726, 729, 862	4	SuperScaf_69_81, SuperScaf_69_204, SuperScaf_69_592, SuperScaf_69_766
	Leaflet_area_4-3	Leaflet Area	SuperScaf_69:1137717..1280583	729, 862	2	N/A
	Leaflet_area_4-3	Leaflet Area	SuperScaf_69:41532..294395	725, 726, 862	3	SuperScaf_69_13, SuperScaf_69_81
	Leaflet_area_4-3	Leaflet Area	SuperScaf_69:234685..1135827	725, 726, 862	3	SuperScaf_69_81, SuperScaf_69_204
	Leaflet_area_4-3	Leaflet Area	SuperScaf_69:41532..2013768	1569	1	SuperScaf_69_13, SuperScaf_69_81, SuperScaf_69_204, SuperScaf_69_592, SuperScaf_69_766
	Leaflet_area_6-2	Leaflet Area	LG2:26966048..27751051	1280, 1871	2	LG2_7587, LG2_7670
	Leaflet_area_6-2	Leaflet Area	LG2:27053456..27704400	1767	1	LG2_7587, LG2_7670
	Leaflet_area_6-2	Leaflet Area	LG2:27053456..27704400	918	1	LG2_7587, LG2_7670
	Leaflet_area_6-2	Leaflet Area	LG2:27033727..27751051	1280, 1871	2	LG2_7587, LG2_7670
	Leaflet_area_specific_2-1	Leaflet area,	LG6:30022822..31068529	1012, 1999	2	LG6_9878, LG6_9933, LG6_9943, LG6_9952, LG6_9970, LG6_9974, LG6_10001, LG6_10096
	Leaflet_area_specific_2-1	Leaflet area,	LG6:34932613..35376364	1037, 160, 944	3	LG6_11401, LG6_11530, LG6_11552
	Leaflet_area_specific_2-1	Leaflet area,	LG6:35490131..36237300	1037, 158	2	LG6_11677, LG6_11776, LG6_11892
	Leaflet_area_specific_2-1	Leaflet area,	LG6:30044076..31068529	1012, 1999	2	LG6_9878, LG6_9933, LG6_9943, LG6_9952, LG6_9970, LG6_9974, LG6_10001, LG6_10096
	Leaflet_area_specific_2-1	Leaflet area,	LG6:35234179..36237300	1037, 158, 160	3	LG6_11530, LG6_11552, LG6_11677, LG6_11776, LG6_11892
	Leaflet_area_specific_2-1	Leaflet area,	LG6:31404313..31807692	1052	1	LG6_10319, LG6_10325, LG6_10375, LG6_10379
	Leaflet_area_specific_2-1	Leaflet area,	LG6:35034770..36237300	1915	1	LG6_11530, LG6_11552, LG6_11677, LG6_11776, LG6_11892
	Leaflet_area_specific_2-1	Leaflet area,	LG6:34439374..35228039	160, 944	2	LG6_11286, LG6_11339, LG6_11401, LG6_11530
	Leaflet_area_specific_2-1	Leaflet area,	LG6:35034770..36237300	268	1	LG6_11530, LG6_11552, LG6_11677, LG6_11776, LG6_11892
	Leaflet_chlorophyll_1-1	Leaflet chlorophyll	LG1:22069075..22644135	343	1	LG1_6210, LG1_6245
	Leaflet_chlorophyll_1-1	Leaflet chlorophyll	LG1:20742490..21143802	532	1	LG1_5900, LG1_5909, LG1_5911
	Leaflet_chlorophyll_1-1	Leaflet chlorophyll	LG3:24197803..24820434	146	1	LG3_7474, LG3_7528
	Leaflet_chlorophyll_1-1	Leaflet chlorophyll	LG1:22019947..22644135	519	1	LG1_6171, LG1_6210, LG1_6245
	Leaflet_chlorophyll_1-1	Leaflet chlorophyll	LG3:23992880..24856805	1301	1	LG3_7362, LG3_7363, LG3_7474, LG3_7528
	Leaflet_chlorophyll_1-1	Leaflet chlorophyll	LG1:20742490..21143802	1265	1	LG1_5900, LG1_5909, LG1_5911
	Leaflet_chlorophyll_1-1	Leaflet chlorophyll	LG1:21980218..22469489	1263, 1417	2	LG1_6171, LG1_6210, LG1_6245
	Leaflet_chlorophyll_1-1	Leaflet chlorophyll	LG1:21980218..22715696	1263, 1417	2	LG1_6171, LG1_6210, LG1_6245
	Leaflet_chlorophyll_1-1	Leaflet chlorophyll	LG3:24197803..24820434	1462	1	LG3_7474, LG3_7528
	Leaflet_chlorophyll_1-1	Leaflet chlorophyll	LG1:20742490..21143802	1425	1	LG1_5900, LG1_5909, LG1_5911
	Leaflet_chlorophyll_1-10	Leaflet chlorophyll	LG11:15325970..16031882	1766	1	LG11_5563, LG11_5567, LG11_5798, LG11_5815
	Leaflet_chlorophyll_1-10	Leaflet chlorophyll	LG11:14308813..14757908	543	1	LG11_5130
	Leaflet_chlorophyll_1-10	Leaflet chlorophyll	LG11:15244096..16258205	541	1	LG11_5563, LG11_5567, LG11_5798, LG11_5815, LG11_5901
	Leaflet_chlorophyll_1-10	Leaflet chlorophyll	LG11:15244096..16258205	1690, 438	2	LG11_5563, LG11_5567, LG11_5798, LG11_5815, LG11_5901
	Leaflet_chlorophyll_1-10	Leaflet chlorophyll	LG11:14342001..14757908	15	1	LG11_5130
	Leaflet_chlorophyll_1-10	Leaflet chlorophyll	LG11:14275260..14762709	1692, 441	2	LG11_5130
	Leaflet_chlorophyll_1-10	Leaflet chlorophyll	LG11:15244096..15612600	1690, 438	2	LG11_5563, LG11_5567
	Leaflet_chlorophyll_1-10	Leaflet chlorophyll	LG11:15248557..15419490	775	1	LG11_5563, LG11_5567
	Leaflet_chlorophyll_1-10	Leaflet chlorophyll	LG11:14275260..14762709	1692, 441	2	LG11_5130
	Leaflet_chlorophyll_1-10	Leaflet chlorophyll	LG11:14342001..14757908	129	1	LG11_5130
	Leaflet_chlorophyll_1-10	Leaflet chlorophyll	LG11:14308813..14757908	353	1	LG11_5130
	Leaflet_chlorophyll_1-10	Leaflet chlorophyll	LG11:15244096..16258205	350	1	LG11_5563, LG11_5567, LG11_5798, LG11_5815, LG11_5901
	Leaflet_chlorophyll_1-11	Leaflet chlorophyll	LG11:5739027..6521916	539	1	LG11_2039
	Leaflet_chlorophyll_1-11	Leaflet chlorophyll	LG11:5739027..6234934	1700	1	LG11_2039
	Leaflet_chlorophyll_1-11	Leaflet chlorophyll	LG1:20015000..20688110	525	1	N/A
	Leaflet_chlorophyll_1-11	Leaflet chlorophyll	LG11:5991773..7950052	1682, 437	2	LG11_2039, LG11_2332, LG11_2546, LG11_2588, LG11_2664
	Leaflet_chlorophyll_1-11	Leaflet chlorophyll	LG11:3847872..5027808	124, 1581	2	LG11_1512, LG11_1513, LG11_1532, LG11_1549
	Leaflet_chlorophyll_1-11	Leaflet chlorophyll	LG11:5739027..6234934	1456	1	LG11_2039
	Leaflet_chlorophyll_1-11	Leaflet chlorophyll	LG1:18802102..19304599	1453	1	LG1_5363, LG1_5368, LG1_5419, LG1_5439
	Leaflet_chlorophyll_1-11	Leaflet chlorophyll	LG11:3216536..9828807	6	1	LG11_1017, LG11_1512, LG11_1513, LG11_1532, LG11_1549, LG11_2039, LG11_2332, LG11_2546, LG11_2588, LG11_2664, LG11_3271
	Leaflet_chlorophyll_1-11	Leaflet chlorophyll	LG11:5068736..11297300	1682, 437, 445, 446	4	LG11_2039, LG11_2332, LG11_2546, LG11_2588, LG11_2664, LG11_3271, LG11_3563, LG11_3682, LG11_3950, LG11_3963, LG11_3964
	Leaflet_chlorophyll_1-11	Leaflet chlorophyll	LG11:5164368..6163688	1682, 446	2	LG11_2039
	Leaflet_chlorophyll_1-11	Leaflet chlorophyll	LG11:5673573..6114698	1682, 445	2	LG11_2039
	Leaflet_chlorophyll_1-11	Leaflet chlorophyll	LG1:19794161..20688110	1439, 1670	2	LG1_5568, LG1_5569
	Leaflet_chlorophyll_1-11	Leaflet chlorophyll	LG11:3216536..9828807	1092	1	LG11_1017, LG11_1512, LG11_1513, LG11_1532, LG11_1549, LG11_2039, LG11_2332, LG11_2546, LG11_2588, LG11_2664, LG11_3271
	Leaflet_chlorophyll_1-11	Leaflet chlorophyll	LG1:20015000..20688110	338	1	N/A
	Leaflet_chlorophyll_1-11	Leaflet chlorophyll	LG1:19794161..20688110	1439, 1670	2	LG1_5568, LG1_5569
	Leaflet_chlorophyll_1-11	Leaflet chlorophyll	LG11:3216536..5027808	124, 1581	2	LG11_1017, LG11_1512, LG11_1513, LG11_1532, LG11_1549
	Leaflet_chlorophyll_1-11	Leaflet chlorophyll	LG1:18772024..19944426	1421	1	LG1_5363, LG1_5368, LG1_5419, LG1_5439, LG1_5534, LG1_5568, LG1_5569
	Leaflet_chlorophyll_1-11	Leaflet chlorophyll	LG11:5269775..6857734	352	1	LG11_2039
	Leaflet_chlorophyll_1-12	Leaflet chlorophyll	LG6:34559155..35002420	173, 944	2	LG6_11286, LG6_11339, LG6_11401
	Leaflet_chlorophyll_1-12	Leaflet chlorophyll	LG6:33748151..35002420	256	1	LG6_10992, LG6_10998, LG6_11036, LG6_11071, LG6_11140, LG6_11152, LG6_11199, LG6_11286, LG6_11339, LG6_11401
	Leaflet_chlorophyll_1-12	Leaflet chlorophyll	LG6:35490131..36237300	1037, 158	2	LG6_11677, LG6_11776, LG6_11892
	Leaflet_chlorophyll_1-12	Leaflet chlorophyll	LG6:35234179..36237300	1037, 158	2	LG6_11530, LG6_11552, LG6_11677, LG6_11776, LG6_11892
	Leaflet_chlorophyll_1-12	Leaflet chlorophyll	LG6:33748151..35002420	1904	1	LG6_10992, LG6_10998, LG6_11036, LG6_11071, LG6_11140, LG6_11152, LG6_11199, LG6_11286, LG6_11339, LG6_11401
	Leaflet_chlorophyll_1-12	Leaflet chlorophyll	LG6:35034770..36237300	1915	1	LG6_11530, LG6_11552, LG6_11677, LG6_11776, LG6_11892
	Leaflet_chlorophyll_1-12	Leaflet chlorophyll	LG6:35490131..35957396	1319	1	LG6_11677, LG6_11776
	Leaflet_chlorophyll_1-12	Leaflet chlorophyll	LG6:34439374..35228039	173, 944	2	LG6_11286, LG6_11339, LG6_11401, LG6_11530
	Leaflet_chlorophyll_1-12	Leaflet chlorophyll	LG9:7008441..7192458	570	1	N/A
	Leaflet_chlorophyll_1-12	Leaflet chlorophyll	LG6:35034770..36237300	268	1	LG6_11530, LG6_11552, LG6_11677, LG6_11776, LG6_11892
	Leaflet_chlorophyll_1-12	Leaflet chlorophyll	LG6:35347862..36153157	1188	1	LG6_11530, LG6_11552, LG6_11677, LG6_11776
	Leaflet_chlorophyll_1-13	Leaflet chlorophyll	SuperScaf_69:151015..2013768	1372	1	SuperScaf_69_13, SuperScaf_69_81, SuperScaf_69_204, SuperScaf_69_592, SuperScaf_69_766
	Leaflet_chlorophyll_1-13	Leaflet chlorophyll	SuperScaf_69:234685..2051899	725, 726, 729, 862	4	SuperScaf_69_81, SuperScaf_69_204, SuperScaf_69_592, SuperScaf_69_766
	Leaflet_chlorophyll_1-13	Leaflet chlorophyll	SuperScaf_69:1137717..1280583	729, 862	2	N/A
	Leaflet_chlorophyll_1-13	Leaflet chlorophyll	SuperScaf_69:41532..294395	725, 726, 862	3	SuperScaf_69_13, SuperScaf_69_81
	Leaflet_chlorophyll_1-13	Leaflet chlorophyll	SuperScaf_69:234685..1135827	725, 726, 862	3	SuperScaf_69_81, SuperScaf_69_204
	Leaflet_chlorophyll_1-13	Leaflet chlorophyll	SuperScaf_69:41532..2013768	1569	1	SuperScaf_69_13, SuperScaf_69_81, SuperScaf_69_204, SuperScaf_69_592, SuperScaf_69_766
	Leaflet_chlorophyll_1-15	Leaflet chlorophyll	SuperScaf_63:1269647..2393111	2022, 718	2	SuperScaf_63_308, SuperScaf_63_317, SuperScaf_63_369, SuperScaf_63_383, SuperScaf_63_384, SuperScaf_63_444, SuperScaf_63_451, SuperScaf_63_563
	Leaflet_chlorophyll_1-15	Leaflet chlorophyll	SuperScaf_63:1170191..2393111	2022, 718	2	SuperScaf_63_280, SuperScaf_63_308, SuperScaf_63_317, SuperScaf_63_369, SuperScaf_63_383, SuperScaf_63_384, SuperScaf_63_444, SuperScaf_63_451, SuperScaf_63_563
	Leaflet_chlorophyll_1-16	Leaflet chlorophyll	LG2:1848647..2324115	547	1	LG2_826, LG2_835, LG2_840
	Leaflet_chlorophyll_1-16	Leaflet chlorophyll	LG2:2921138..4194566	1598, 911	2	LG2_1075, LG2_1112, LG2_1306, LG2_1438, LG2_1457
	Leaflet_chlorophyll_1-16	Leaflet chlorophyll	LG2:1968397..2895333	666, 910	2	LG2_826, LG2_835, LG2_840, LG2_943
	Leaflet_chlorophyll_1-16	Leaflet chlorophyll	LG2:1794936..2802689	776	1	LG2_611, LG2_826, LG2_835, LG2_840, LG2_943
	Leaflet_chlorophyll_1-16	Leaflet chlorophyll	LG2:2168725..2530986	779	1	LG2_826, LG2_835, LG2_840
	Leaflet_chlorophyll_1-16	Leaflet chlorophyll	LG2:2213048..2895333	666, 910	2	LG2_826, LG2_835, LG2_840, LG2_943
	Leaflet_chlorophyll_1-16	Leaflet chlorophyll	LG8:11702182..12789378	287, 702	2	LG8_3225, LG8_3287, LG8_3398, LG8_3470, LG8_3474, LG8_3579
	Leaflet_chlorophyll_1-16	Leaflet chlorophyll	LG2:1794936..2895333	451	1	LG2_611, LG2_826, LG2_835, LG2_840, LG2_943
	Leaflet_chlorophyll_1-16	Leaflet chlorophyll	LG2:2921138..4194566	1598, 911	2	LG2_1075, LG2_1112, LG2_1306, LG2_1438, LG2_1457
	Leaflet_chlorophyll_1-16	Leaflet chlorophyll	LG2:2168725..2624934	1514	1	LG2_826, LG2_835, LG2_840, LG2_943
	Leaflet_chlorophyll_1-16	Leaflet chlorophyll	LG2:1848647..2463594	359	1	LG2_826, LG2_835, LG2_840
	Leaflet_chlorophyll_1-16	Leaflet chlorophyll	LG8:11864347..12789378	287, 702	2	LG8_3287, LG8_3398, LG8_3470, LG8_3474, LG8_3579
	Leaflet_chlorophyll_1-16	Leaflet chlorophyll	LG8:12110467..12708601	479	1	LG8_3398, LG8_3470, LG8_3474, LG8_3579
	Leaflet_chlorophyll_1-2	Leaflet chlorophyll	SuperScaf_57:18346..322899	1153, 1846	2	SuperScaf_57_22
	Leaflet_chlorophyll_1-2	Leaflet chlorophyll	SuperScaf_57:1085577..2097187	1152, 1845	2	SuperScaf_57_465, SuperScaf_57_519
	Leaflet_chlorophyll_1-2	Leaflet chlorophyll	SuperScaf_57:18346..1008701	1153, 1846	2	SuperScaf_57_22, SuperScaf_57_381
	Leaflet_chlorophyll_1-2	Leaflet chlorophyll	SuperScaf_57:1073504..2097187	1152, 1845	2	SuperScaf_57_465, SuperScaf_57_519
	Leaflet_chlorophyll_1-2	Leaflet chlorophyll	SuperScaf_57:1113626..1872289	854	1	SuperScaf_57_465, SuperScaf_57_519
	Leaflet_chlorophyll_1-2	Leaflet chlorophyll	SuperScaf_57:18346..505565	852	1	SuperScaf_57_22
	Leaflet_chlorophyll_1-2	Leaflet chlorophyll	SuperScaf_57:1113626..1872289	498	1	SuperScaf_57_465, SuperScaf_57_519
	Leaflet_chlorophyll_1-2	Leaflet chlorophyll	SuperScaf_57:18346..505565	497	1	SuperScaf_57_22
	Leaflet_chlorophyll_1-3	Leaflet chlorophyll	LG4:25764220..26684252	1003	1	LG4_7657, LG4_7850
	Leaflet_chlorophyll_1-3	Leaflet chlorophyll	LG4:25043736..27354269	1887, 242	2	LG4_7187, LG4_7203, LG4_7291, LG4_7404, LG4_7657, LG4_7850
	Leaflet_chlorophyll_1-3	Leaflet chlorophyll	LG4:25820108..26872221	150	1	LG4_7657, LG4_7850
	Leaflet_chlorophyll_1-3	Leaflet chlorophyll	LG4:25043736..27365685	1887, 242	2	LG4_7187, LG4_7203, LG4_7291, LG4_7404, LG4_7657, LG4_7850
	Leaflet_chlorophyll_1-3	Leaflet chlorophyll	LG4:26669256..27354269	998	1	LG4_7850
	Leaflet_chlorophyll_1-3	Leaflet chlorophyll	LG4:26925116..27354269	1986	1	N/A
	Leaflet_chlorophyll_1-4	Leaflet chlorophyll	LG7:5932585..7169052	1924, 276	2	LG7_2369
	Leaflet_chlorophyll_1-4	Leaflet chlorophyll	LG7:5155018..5896951	1925, 277	2	N/A
	Leaflet_chlorophyll_1-4	Leaflet chlorophyll	LG7:7183776..7926420	815	1	LG7_2780, LG7_2784, LG7_2932
	Leaflet_chlorophyll_1-4	Leaflet chlorophyll	LG7:7183776..9365875	1126, 38	2	LG7_2780, LG7_2784, LG7_2932, LG7_3068, LG7_3240, LG7_3304, LG7_3306
	Leaflet_chlorophyll_1-4	Leaflet chlorophyll	LG7:5932585..7169052	1924, 276	2	LG7_2369
	Leaflet_chlorophyll_1-4	Leaflet chlorophyll	LG7:5155018..5896951	1925, 277	2	N/A
	Leaflet_chlorophyll_1-4	Leaflet chlorophyll	LG7:4446428..5135607	1724	1	LG7_1828, LG7_1879
	Leaflet_chlorophyll_1-4	Leaflet chlorophyll	LG7:4383885..5135607	1119, 43	2	LG7_1614, LG7_1828, LG7_1879
	Leaflet_chlorophyll_1-4	Leaflet chlorophyll	LG7:6079816..6705184	185	1	LG7_2369
	Leaflet_chlorophyll_1-4	Leaflet chlorophyll	LG7:6625113..7019244	1062	1	N/A
	Leaflet_chlorophyll_1-4	Leaflet chlorophyll	LG7:7183776..7983321	1126, 38	2	LG7_2780, LG7_2784, LG7_2932
	Leaflet_chlorophyll_1-4	Leaflet chlorophyll	LG7:4446428..4848029	469	1	LG7_1828, LG7_1879
	Leaflet_chlorophyll_1-4	Leaflet chlorophyll	LG7:4509587..5135607	468	1	LG7_1828, LG7_1879
	Leaflet_chlorophyll_1-4	Leaflet chlorophyll	LG7:4383885..5135607	1119, 43	2	LG7_1614, LG7_1828, LG7_1879
	Leaflet_chlorophyll_1-4	Leaflet chlorophyll	LG7:7183776..7926420	472	1	LG7_2780, LG7_2784, LG7_2932
	Leaflet_chlorophyll_1-5	Leaflet chlorophyll	LG6:33748151..35002420	256	1	LG6_10992, LG6_10998, LG6_11036, LG6_11071, LG6_11140, LG6_11152, LG6_11199, LG6_11286, LG6_11339, LG6_11401
	Leaflet_chlorophyll_1-5	Leaflet chlorophyll	LG6:34170254..34550805	161, 944	2	LG6_11140, LG6_11152, LG6_11199, LG6_11286
	Leaflet_chlorophyll_1-5	Leaflet chlorophyll	LG6:35490131..36237300	1037, 158	2	LG6_11677, LG6_11776, LG6_11892
	Leaflet_chlorophyll_1-5	Leaflet chlorophyll	LG6:35234179..36237300	1037, 158	2	LG6_11530, LG6_11552, LG6_11677, LG6_11776, LG6_11892
	Leaflet_chlorophyll_1-5	Leaflet chlorophyll	LG6:33748151..35002420	1904	1	LG6_10992, LG6_10998, LG6_11036, LG6_11071, LG6_11140, LG6_11152, LG6_11199, LG6_11286, LG6_11339, LG6_11401
	Leaflet_chlorophyll_1-5	Leaflet chlorophyll	LG6:35034770..36237300	1915	1	LG6_11530, LG6_11552, LG6_11677, LG6_11776, LG6_11892
	Leaflet_chlorophyll_1-5	Leaflet chlorophyll	LG6:35490131..35957396	1319	1	LG6_11677, LG6_11776
	Leaflet_chlorophyll_1-5	Leaflet chlorophyll	LG6:34439374..35228039	161, 944	2	LG6_11286, LG6_11339, LG6_11401, LG6_11530
	Leaflet_chlorophyll_1-5	Leaflet chlorophyll	LG6:35034770..36237300	268	1	LG6_11530, LG6_11552, LG6_11677, LG6_11776, LG6_11892
	Leaflet_chlorophyll_1-5	Leaflet chlorophyll	LG6:35347862..36153157	1188	1	LG6_11530, LG6_11552, LG6_11677, LG6_11776
	Leaflet_chlorophyll_1-6	Leaflet chlorophyll	SuperScaf_2:4566..2805637	64	1	SuperScaf_2_124, SuperScaf_2_152, SuperScaf_2_400, SuperScaf_2_438, SuperScaf_2_659, SuperScaf_2_799, SuperScaf_2_801
	Leaflet_chlorophyll_1-7	Leaflet chlorophyll	LG3:21521682..21827206	147, 1781	2	LG3_6913
	Leaflet_chlorophyll_1-7	Leaflet chlorophyll	LG3:20532297..20989174	1983, 680	2	LG3_6700, LG3_6732, LG3_6751
	Leaflet_chlorophyll_1-7	Leaflet chlorophyll	LG3:21645925..21827206	147, 1781	2	LG3_6913
	Leaflet_chlorophyll_1-7	Leaflet chlorophyll	LG3:20482346..20947536	1465	1	LG3_6700, LG3_6732, LG3_6751
	Leaflet_chlorophyll_1-7	Leaflet chlorophyll	LG3:20482346..20947536	138	1	LG3_6700, LG3_6732, LG3_6751
	Leaflet_chlorophyll_1-7	Leaflet chlorophyll	LG3:20482346..21305073	1983, 680	2	LG3_6700, LG3_6732, LG3_6751, LG3_6837
	Leaflet_chlorophyll_1-8	Leaflet chlorophyll	LG6:33748151..34166604	176	1	LG6_10992, LG6_10998, LG6_11036, LG6_11071, LG6_11140, LG6_11152
	Leaflet_chlorophyll_1-8	Leaflet chlorophyll	LG6:34559155..35002420	173, 944	2	LG6_11286, LG6_11339, LG6_11401
	Leaflet_chlorophyll_1-8	Leaflet chlorophyll	LG6:33748151..35002420	256	1	LG6_10992, LG6_10998, LG6_11036, LG6_11071, LG6_11140, LG6_11152, LG6_11199, LG6_11286, LG6_11339, LG6_11401
	Leaflet_chlorophyll_1-8	Leaflet chlorophyll	LG6:33748151..35002420	1904	1	LG6_10992, LG6_10998, LG6_11036, LG6_11071, LG6_11140, LG6_11152, LG6_11199, LG6_11286, LG6_11339, LG6_11401
	Leaflet_chlorophyll_1-8	Leaflet chlorophyll	LG6:34439374..35228039	173, 944	2	LG6_11286, LG6_11339, LG6_11401, LG6_11530
	Leaflet_chlorophyll_1-9	Leaflet chlorophyll	LG9:3353462..3718587	1191, 1332	2	LG9_961, LG9_971
	Leaflet_chlorophyll_1-9	Leaflet chlorophyll	LG9:3353462..3707061	1192	1	LG9_961, LG9_971
	Leaflet_chlorophyll_1-9	Leaflet chlorophyll	LG9:3846685..4878997	379, 565	2	LG9_1246, LG9_1480
	Leaflet_chlorophyll_1-9	Leaflet chlorophyll	LG9:1113311..1971675	378, 572	2	LG9_396, LG9_469
	Leaflet_chlorophyll_1-9	Leaflet chlorophyll	LG9:3901629..4814376	1929	1	LG9_1246
	Leaflet_chlorophyll_1-9	Leaflet chlorophyll	LG9:1113311..1940468	1739	1	LG9_396, LG9_469
	Leaflet_chlorophyll_1-9	Leaflet chlorophyll	LG9:3846685..4862719	1733	1	LG9_1246
	Leaflet_chlorophyll_1-9	Leaflet chlorophyll	LG9:3846685..4862719	486	1	LG9_1246
	Leaflet_chlorophyll_1-9	Leaflet chlorophyll	LG9:1113311..1940468	482	1	LG9_396, LG9_469
	Leaflet_chlorophyll_1-9	Leaflet chlorophyll	LG9:3941532..4878997	189	1	LG9_1246, LG9_1480
	Leaflet_chlorophyll_1-9	Leaflet chlorophyll	LG9:3901629..4814376	1331	1	LG9_1246
	Leaflet_chlorophyll_1-9	Leaflet chlorophyll	LG9:3353462..3718587	1191, 1332	2	LG9_961, LG9_971
	Leaflet_chlorophyll_1-9	Leaflet chlorophyll	LG9:1113311..1957752	378, 572	2	LG9_396, LG9_469
	Leaflet_chlorophyll_1-9	Leaflet chlorophyll	LG9:2022631..2870611	571	1	LG9_799, LG9_811
	Leaflet_chlorophyll_1-9	Leaflet chlorophyll	LG9:3353462..3718587	575	1	LG9_961, LG9_971
	Leaflet_chlorophyll_1-9	Leaflet chlorophyll	LG9:3846685..4878997	379, 565	2	LG9_1246, LG9_1480
	Leaflet_length_10-1	Leaflet Length	LG10:6361372..6994941	1579	1	LG10_2299
	Leaflet_length_10-1	Leaflet Length	LG10:5627933..5898961	652	1	N/A
	Leaflet_length_10-1	Leaflet Length	LG10:6762427..7370285	650	1	N/A
	Leaflet_length_10-1	Leaflet Length	LG10:6597937..7098016	1971	1	LG10_2299
	Leaflet_length_10-1	Leaflet Length	LG10:6625222..6994941	1763	1	LG10_2299
	Leaflet_length_10-1	Leaflet Length	LG10:5627933..7714168	428, 762	2	LG10_2299, LG10_2697
	Leaflet_length_10-1	Leaflet Length	LG10:6231822..7437740	3	1	LG10_2299
	Leaflet_length_10-1	Leaflet Length	LG10:6614767..7098016	1580	1	LG10_2299
	Leaflet_length_10-1	Leaflet Length	LG10:6625222..7370285	897	1	LG10_2299
	Leaflet_length_10-1	Leaflet Length	LG10:6231822..7437740	1086	1	LG10_2299
	Leaflet_length_10-1	Leaflet Length	LG10:5627933..7714168	428, 762	2	LG10_2299, LG10_2697
	Leaflet_length_10-1	Leaflet Length	LG10:5627933..5940592	5	1	N/A
	Leaflet_length_10-1	Leaflet Length	LG10:6597937..7098016	986	1	LG10_2299
	Leaflet_length_10-2	Leaflet Length	LG10:6361372..6994941	1579	1	LG10_2299
	Leaflet_length_10-2	Leaflet Length	LG10:5627933..5898961	652	1	N/A
	Leaflet_length_10-2	Leaflet Length	LG10:6762427..7370285	650	1	N/A
	Leaflet_length_10-2	Leaflet Length	LG10:6597937..7098016	1971	1	LG10_2299
	Leaflet_length_10-2	Leaflet Length	LG10:6625222..6994941	1763	1	LG10_2299
	Leaflet_length_10-2	Leaflet Length	LG10:5627933..7714168	428, 762	2	LG10_2299, LG10_2697
	Leaflet_length_10-2	Leaflet Length	LG10:6231822..7437740	3	1	LG10_2299
	Leaflet_length_10-2	Leaflet Length	LG10:6614767..7098016	1580	1	LG10_2299
	Leaflet_length_10-2	Leaflet Length	LG10:6625222..7370285	897	1	LG10_2299
	Leaflet_length_10-2	Leaflet Length	LG10:6231822..7437740	1086	1	LG10_2299
	Leaflet_length_10-2	Leaflet Length	LG10:5627933..7714168	428, 762	2	LG10_2299, LG10_2697
	Leaflet_length_10-2	Leaflet Length	LG10:5627933..5940592	5	1	N/A
	Leaflet_length_10-2	Leaflet Length	LG10:6597937..7098016	986	1	LG10_2299
	Leaflet_length_10-3	Leaflet Length	LG1:20015000..20688110	525	1	N/A
	Leaflet_length_10-3	Leaflet Length	LG1:18802102..19304599	1453	1	LG1_5363, LG1_5368, LG1_5419, LG1_5439
	Leaflet_length_10-3	Leaflet Length	LG1:19794161..20688110	1439, 1670	2	LG1_5568, LG1_5569
	Leaflet_length_10-3	Leaflet Length	LG1:20015000..20688110	338	1	N/A
	Leaflet_length_10-3	Leaflet Length	LG1:19794161..20688110	1439, 1670	2	LG1_5568, LG1_5569
	Leaflet_length_10-3	Leaflet Length	LG1:18772024..19944426	1421	1	LG1_5363, LG1_5368, LG1_5419, LG1_5439, LG1_5534, LG1_5568, LG1_5569
	Leaflet_length_10-4	Leaflet Length	LG1:27541921..30029537	523	1	LG1_8250, LG1_8254, LG1_8278, LG1_8320, LG1_8523, LG1_8760
	Leaflet_length_10-4	Leaflet Length	LG1:27393772..30161034	1432, 1665	2	LG1_8250, LG1_8254, LG1_8278, LG1_8320, LG1_8523, LG1_8760
	Leaflet_length_10-4	Leaflet Length	LG1:29044868..30029537	1080	1	LG1_8760
	Leaflet_length_10-4	Leaflet Length	LG1:27480121..30161034	336	1	LG1_8250, LG1_8254, LG1_8278, LG1_8320, LG1_8523, LG1_8760
	Leaflet_length_10-4	Leaflet Length	LG1:27312652..30161034	1432, 1665	2	LG1_7924, LG1_8250, LG1_8254, LG1_8278, LG1_8320, LG1_8523, LG1_8760
	Leaflet_length_2-1	Leaflet Length	LG4:25764220..26684252	1003	1	LG4_7657, LG4_7850
	Leaflet_length_2-1	Leaflet Length	LG4:25043736..27354269	1887, 242	2	LG4_7187, LG4_7203, LG4_7291, LG4_7404, LG4_7657, LG4_7850
	Leaflet_length_2-1	Leaflet Length	LG4:25820108..26872221	150	1	LG4_7657, LG4_7850
	Leaflet_length_2-1	Leaflet Length	LG4:24887710..25028427	152	1	LG4_7187, LG4_7203
	Leaflet_length_2-1	Leaflet Length	LG4:24824444..25028427	1106, 1788	2	LG4_7187, LG4_7203
	Leaflet_length_2-1	Leaflet Length	LG4:24828004..25028427	1467	1	LG4_7187, LG4_7203
	Leaflet_length_2-1	Leaflet Length	LG4:24824444..25028427	1106, 1788	2	LG4_7187, LG4_7203
	Leaflet_length_2-1	Leaflet Length	LG4:25043736..27365685	1887, 242	2	LG4_7187, LG4_7203, LG4_7291, LG4_7404, LG4_7657, LG4_7850
	Leaflet_length_3-2	Leaflet Length	SuperScaf_69:151015..2013768	1372	1	SuperScaf_69_13, SuperScaf_69_81, SuperScaf_69_204, SuperScaf_69_592, SuperScaf_69_766
	Leaflet_length_3-2	Leaflet Length	SuperScaf_69:234685..2051899	725, 726, 729, 862	4	SuperScaf_69_81, SuperScaf_69_204, SuperScaf_69_592, SuperScaf_69_766
	Leaflet_length_3-2	Leaflet Length	SuperScaf_69:1137717..1280583	729, 862	2	N/A
	Leaflet_length_3-2	Leaflet Length	SuperScaf_69:41532..294395	725, 726, 862	3	SuperScaf_69_13, SuperScaf_69_81
	Leaflet_length_3-2	Leaflet Length	SuperScaf_69:234685..1135827	725, 726, 862	3	SuperScaf_69_81, SuperScaf_69_204
	Leaflet_length_3-2	Leaflet Length	SuperScaf_69:41532..2013768	1569	1	SuperScaf_69_13, SuperScaf_69_81, SuperScaf_69_204, SuperScaf_69_592, SuperScaf_69_766
	Leaflet_length_3-3	Leaflet Length	LG8:10434691..11691367	1630, 279	2	LG8_2965, LG8_3148, LG8_3225
	Leaflet_length_3-3	Leaflet Length	LG8:11887680..12293162	287, 697, 702	3	LG8_3287, LG8_3398, LG8_3470, LG8_3474
	Leaflet_length_3-3	Leaflet Length	LG8:10434691..11207832	1630, 279	2	LG8_2965
	Leaflet_length_3-3	Leaflet Length	LG8:11702182..12789378	287, 697, 702	3	LG8_3225, LG8_3287, LG8_3398, LG8_3470, LG8_3474, LG8_3579
	Leaflet_length_3-3	Leaflet Length	LG8:11864347..12789378	287, 697, 702	3	LG8_3287, LG8_3398, LG8_3470, LG8_3474, LG8_3579
	Leaflet_length_3-3	Leaflet Length	LG8:12110467..12708601	479	1	LG8_3398, LG8_3470, LG8_3474, LG8_3579
	Leaflet_length_4-3	Leaflet Length	LG3:11420484..12010384	1100, 1771, 1884, 239	4	LG3_4238
	Leaflet_length_4-3	Leaflet Length	LG3:10426845..11473155	1100, 1771, 1884, 239	4	N/A
	Leaflet_length_4-3	Leaflet Length	LG3:11420484..12010384	1100, 1771, 1884, 239	4	LG3_4238
	Leaflet_length_4-3	Leaflet Length	LG3:10399953..11473155	1100, 1771, 1884, 239	4	N/A
	Leaflet_length_4-3	Leaflet Length	LG3:10515090..11465123	996	1	N/A
	Leaflet_length_4-3	Leaflet Length	LG3:10515090..10910700	1980	1	N/A
	Leaflet_length_6-1	Leaflet Length	SuperScaf_10:3827..532687	1136, 1198	2	N/A
	Leaflet_length_6-1	Leaflet Length	SuperScaf_10:3827..532687	1136, 1198	2	N/A
	Leaflet_length_6-3	Leaflet Length	LG3:15621969..16097247	1776, 793	2	N/A
	Leaflet_length_6-3	Leaflet Length	LG3:16412530..18087702	1770, 789	2	LG3_5801, LG3_6004, LG3_6146, LG3_6197, LG3_6203
	Leaflet_length_6-3	Leaflet Length	LG3:16476865..17914206	142	1	LG3_5801, LG3_6004, LG3_6146
	Leaflet_length_6-3	Leaflet Length	LG3:15446266..16097247	1776, 793	2	LG3_5534
	Leaflet_length_6-3	Leaflet Length	LG3:16412530..18013360	1770, 789	2	LG3_5801, LG3_6004, LG3_6146, LG3_6197, LG3_6203
	Leaflet_length_6-3	Leaflet Length	LG3:16476865..18087702	1457	1	LG3_5801, LG3_6004, LG3_6146, LG3_6197, LG3_6203
	Leaflet_length_6-4	Leaflet Length	LG7:5932585..7169052	1924, 276	2	LG7_2369
	Leaflet_length_6-4	Leaflet Length	LG7:5155018..5896951	1925, 277	2	N/A
	Leaflet_length_6-4	Leaflet Length	LG7:5932585..7169052	1924, 276	2	LG7_2369
	Leaflet_length_6-4	Leaflet Length	LG7:5155018..5896951	1925, 277	2	N/A
	Leaflet_length_6-4	Leaflet Length	LG7:5155018..5412489	186	1	N/A
	Leaflet_length_6-4	Leaflet Length	LG7:6079816..6705184	185	1	LG7_2369
	Leaflet_length_6-4	Leaflet Length	LG7:5155018..5412489	951	1	N/A
	Leaflet_length_7-1	Leaflet Length	LG10:6361372..6994941	1579	1	LG10_2299
	Leaflet_length_7-1	Leaflet Length	LG10:5627933..5898961	652	1	N/A
	Leaflet_length_7-1	Leaflet Length	LG10:6597937..7098016	1971	1	LG10_2299
	Leaflet_length_7-1	Leaflet Length	LG10:6625222..6994941	1763	1	LG10_2299
	Leaflet_length_7-1	Leaflet Length	LG10:5627933..7714168	428, 762	2	LG10_2299, LG10_2697
	Leaflet_length_7-1	Leaflet Length	LG10:6231822..7437740	3	1	LG10_2299
	Leaflet_length_7-1	Leaflet Length	LG10:6614767..7098016	1580	1	LG10_2299
	Leaflet_length_7-1	Leaflet Length	LG10:6625222..7370285	897	1	LG10_2299
	Leaflet_length_7-1	Leaflet Length	LG10:6231822..7437740	1086	1	LG10_2299
	Leaflet_length_7-1	Leaflet Length	LG10:5627933..7714168	428, 762	2	LG10_2299, LG10_2697
	Leaflet_length_7-1	Leaflet Length	LG10:5627933..5940592	5	1	N/A
	Leaflet_length_7-1	Leaflet Length	LG10:6597937..7098016	986	1	LG10_2299
	Leaflet_length_7-10	Leaflet Length	LG9:7008441..7192458	570	1	N/A
	Leaflet_length_7-11	Leaflet Length	LG7:5932585..7169052	1924, 276	2	LG7_2369
	Leaflet_length_7-11	Leaflet Length	LG7:5155018..5896951	1925, 277	2	N/A
	Leaflet_length_7-11	Leaflet Length	LG7:5932585..7169052	1924, 276	2	LG7_2369
	Leaflet_length_7-11	Leaflet Length	LG7:5155018..5896951	1925, 277	2	N/A
	Leaflet_length_7-11	Leaflet Length	LG7:5155018..5412489	186	1	N/A
	Leaflet_length_7-11	Leaflet Length	LG7:6079816..6705184	185	1	LG7_2369
	Leaflet_length_7-11	Leaflet Length	LG7:5155018..5412489	951	1	N/A
	Leaflet_length_7-12	Leaflet Length	LG6:5467171..6329033	1036, 1994	2	LG6_2111, LG6_2221
	Leaflet_length_7-12	Leaflet Length	LG6:5499857..5872428	1024	1	LG6_2111, LG6_2221
	Leaflet_length_7-12	Leaflet Length	LG6:5467171..6329033	1036, 1994	2	LG6_2111, LG6_2221
	Leaflet_length_7-12	Leaflet Length	LG6:5499857..5901638	1913	1	LG6_2111, LG6_2221
	Leaflet_length_7-12	Leaflet Length	LG6:4629009..4745257	2016	1	LG6_1785, LG6_1810, LG6_1818
	Leaflet_length_7-12	Leaflet Length	LG6:5499857..5872428	263	1	LG6_2111, LG6_2221
	Leaflet_length_7-2	Leaflet Length	SuperScaf_10:3827..532687	1136, 1198	2	N/A
	Leaflet_length_7-2	Leaflet Length	SuperScaf_10:3827..532687	1136, 1198	2	N/A
	Leaflet_length_7-5	Leaflet Length	LG11:14765495..15202301	1276, 1694	2	N/A
	Leaflet_length_7-5	Leaflet Length	LG11:13448800..14248974	1270, 1684	2	LG11_4814, LG11_4855, LG11_4885, LG11_4940, LG11_4953, LG11_5039, LG11_5130
	Leaflet_length_7-5	Leaflet Length	LG11:14845670..15202301	1276, 1694	2	N/A
	Leaflet_length_7-5	Leaflet Length	LG11:12866139..14248974	1270, 1684	2	LG11_4814, LG11_4855, LG11_4885, LG11_4940, LG11_4953, LG11_5039, LG11_5130
	Leaflet_length_7-6	Leaflet Length	SuperScaf_22:1606258..1918970	1217, 1350	2	SuperScaf_22_464, SuperScaf_22_578
	Leaflet_length_7-6	Leaflet Length	SuperScaf_22:1606258..1918970	1217, 1350	2	SuperScaf_22_464, SuperScaf_22_578
	Leaflet_length_7-7	Leaflet Length	LG3:7736307..8399500	1293, 1522	2	LG3_2864, LG3_3152
	Leaflet_length_7-7	Leaflet Length	LG3:7219742..8373963	1702	1	LG3_2806, LG3_2830, LG3_2851, LG3_2852, LG3_2864, LG3_3152
	Leaflet_length_7-7	Leaflet Length	LG3:7219742..7715194	1522, 924	2	LG3_2806, LG3_2830, LG3_2851, LG3_2852, LG3_2864
	Leaflet_length_7-7	Leaflet Length	LG3:7251597..8373963	676	1	LG3_2806, LG3_2830, LG3_2851, LG3_2852, LG3_2864, LG3_3152
	Leaflet_length_7-7	Leaflet Length	LG3:7219742..8399500	1293, 1522, 924	3	LG3_2806, LG3_2830, LG3_2851, LG3_2852, LG3_2864, LG3_3152
	Leaflet_length_7-8	Leaflet Length	LG3:15621969..16097247	1776, 793	2	N/A
	Leaflet_length_7-8	Leaflet Length	LG3:16412530..18087702	1770, 789	2	LG3_5801, LG3_6004, LG3_6146, LG3_6197, LG3_6203
	Leaflet_length_7-8	Leaflet Length	LG3:16476865..17914206	142	1	LG3_5801, LG3_6004, LG3_6146
	Leaflet_length_7-8	Leaflet Length	LG3:15446266..16097247	1776, 793	2	LG3_5534
	Leaflet_length_7-8	Leaflet Length	LG3:16412530..18013360	1770, 789	2	LG3_5801, LG3_6004, LG3_6146, LG3_6197, LG3_6203
	Leaflet_length_7-8	Leaflet Length	LG3:16476865..18087702	1457	1	LG3_5801, LG3_6004, LG3_6146, LG3_6197, LG3_6203
	Leaflet_length_7-9	Leaflet Length	SuperScaf_63:1269647..2393111	2022, 718	2	SuperScaf_63_308, SuperScaf_63_317, SuperScaf_63_369, SuperScaf_63_383, SuperScaf_63_384, SuperScaf_63_444, SuperScaf_63_451, SuperScaf_63_563
	Leaflet_length_7-9	Leaflet Length	SuperScaf_63:579533..1152404	2023	1	SuperScaf_63_133, SuperScaf_63_182, SuperScaf_63_184, SuperScaf_63_214, SuperScaf_63_217, SuperScaf_63_239, SuperScaf_63_280, SuperScaf_63_308
	Leaflet_length_7-9	Leaflet Length	SuperScaf_63:1170191..2393111	2022, 718	2	SuperScaf_63_280, SuperScaf_63_308, SuperScaf_63_317, SuperScaf_63_369, SuperScaf_63_383, SuperScaf_63_384, SuperScaf_63_444, SuperScaf_63_451, SuperScaf_63_563
	Leaflet_length_7-9	Leaflet Length	SuperScaf_63:585916..1113967	720	1	SuperScaf_63_133, SuperScaf_63_182, SuperScaf_63_184, SuperScaf_63_214, SuperScaf_63_217, SuperScaf_63_239, SuperScaf_63_280
	Leaflet_length_8-1	Leaflet Length	SuperScaf_33:2328507..3095937	388	1	SuperScaf_33_593, SuperScaf_33_729, SuperScaf_33_799, SuperScaf_33_815
	Leaflet_length_8-1	Leaflet Length	SuperScaf_33:52704..2237067	1838, 844	2	SuperScaf_33_47, SuperScaf_33_246, SuperScaf_33_265, SuperScaf_33_369, SuperScaf_33_376, SuperScaf_33_418, SuperScaf_33_466, SuperScaf_33_470, SuperScaf_33_473, SuperScaf_33_483, SuperScaf_33_485, SuperScaf_33_521, SuperScaf_33_593
	Leaflet_length_8-1	Leaflet Length	SuperScaf_33:2317868..3339157	67	1	SuperScaf_33_593, SuperScaf_33_729, SuperScaf_33_799, SuperScaf_33_815, SuperScaf_33_869
	Leaflet_length_8-1	Leaflet Length	SuperScaf_33:52704..2282621	1838, 844	2	SuperScaf_33_47, SuperScaf_33_246, SuperScaf_33_265, SuperScaf_33_369, SuperScaf_33_376, SuperScaf_33_418, SuperScaf_33_466, SuperScaf_33_470, SuperScaf_33_473, SuperScaf_33_483, SuperScaf_33_485, SuperScaf_33_521, SuperScaf_33_593
	Leaflet_length_8-1	Leaflet Length	SuperScaf_33:2571232..3339157	195	1	SuperScaf_33_729, SuperScaf_33_799, SuperScaf_33_815, SuperScaf_33_869
	Leaflet_length_8-1	Leaflet Length	SuperScaf_33:52704..2215094	194	1	SuperScaf_33_47, SuperScaf_33_246, SuperScaf_33_265, SuperScaf_33_369, SuperScaf_33_376, SuperScaf_33_418, SuperScaf_33_466, SuperScaf_33_470, SuperScaf_33_473, SuperScaf_33_483, SuperScaf_33_485, SuperScaf_33_521, SuperScaf_33_593
	Leaflet_length_8-1	Leaflet Length	SuperScaf_33:52704..2222974	70	1	SuperScaf_33_47, SuperScaf_33_246, SuperScaf_33_265, SuperScaf_33_369, SuperScaf_33_376, SuperScaf_33_418, SuperScaf_33_466, SuperScaf_33_470, SuperScaf_33_473, SuperScaf_33_483, SuperScaf_33_485, SuperScaf_33_521, SuperScaf_33_593
	Leaflet_length_8-1	Leaflet Length	SuperScaf_33:2328507..3095937	588	1	SuperScaf_33_593, SuperScaf_33_729, SuperScaf_33_799, SuperScaf_33_815
	Leaflet_length_8-1	Leaflet Length	SuperScaf_33:83521..2170555	589	1	SuperScaf_33_47, SuperScaf_33_246, SuperScaf_33_265, SuperScaf_33_369, SuperScaf_33_376, SuperScaf_33_418, SuperScaf_33_466, SuperScaf_33_470, SuperScaf_33_473, SuperScaf_33_483, SuperScaf_33_485, SuperScaf_33_521
	Leaflet_length_8-10	Leaflet Length	LG4:20705211..21913823	1614, 1890	2	LG4_5782, LG4_5798, LG4_5811, LG4_5876, LG4_5939, LG4_6076
	Leaflet_length_8-10	Leaflet Length	LG4:20732621..22060090	1614, 1890	2	LG4_5782, LG4_5798, LG4_5811, LG4_5876, LG4_5939, LG4_6076
	Leaflet_length_8-11	Leaflet Length	LG2:22125433..22626450	1596	1	LG2_6098, LG2_6101, LG2_6142, LG2_6173
	Leaflet_length_8-11	Leaflet Length	LG2:22084316..22630472	453	1	LG2_6098, LG2_6101, LG2_6142, LG2_6173
	Leaflet_length_8-13	Leaflet Length	LG4:20705211..21913823	1614, 1890	2	LG4_5782, LG4_5798, LG4_5811, LG4_5876, LG4_5939, LG4_6076
	Leaflet_length_8-13	Leaflet Length	LG4:20417907..20689027	809	1	LG4_5720, LG4_5724
	Leaflet_length_8-13	Leaflet Length	LG4:20732621..22060090	1614, 1890	2	LG4_5782, LG4_5798, LG4_5811, LG4_5876, LG4_5939, LG4_6076
	Leaflet_length_8-14	Leaflet Length	LG4:20705211..21913823	1614, 1890	2	LG4_5782, LG4_5798, LG4_5811, LG4_5876, LG4_5939, LG4_6076
	Leaflet_length_8-14	Leaflet Length	LG4:20732621..22060090	1614, 1890	2	LG4_5782, LG4_5798, LG4_5811, LG4_5876, LG4_5939, LG4_6076
	Leaflet_length_8-4	Leaflet Length	LG2:4251192..5322878	1974	1	LG2_1438, LG2_1457, LG2_1610, LG2_1638, LG2_1644, LG2_1741, LG2_1745, LG2_1747, LG2_1776
	Leaflet_length_8-4	Leaflet Length	LG2:3557070..4060511	1598, 1602, 911	3	LG2_1306
	Leaflet_length_8-4	Leaflet Length	LG2:4526201..5071889	1701	1	LG2_1610, LG2_1638, LG2_1644, LG2_1741, LG2_1745, LG2_1747, LG2_1776
	Leaflet_length_8-4	Leaflet Length	LG2:4526201..5198088	18	1	LG2_1610, LG2_1638, LG2_1644, LG2_1741, LG2_1745, LG2_1747, LG2_1776
	Leaflet_length_8-4	Leaflet Length	LG2:4267703..5508884	1599, 914	2	LG2_1438, LG2_1457, LG2_1610, LG2_1638, LG2_1644, LG2_1741, LG2_1745, LG2_1747, LG2_1776
	Leaflet_length_8-4	Leaflet Length	LG2:2921138..4194566	1598, 1602, 911	3	LG2_1075, LG2_1112, LG2_1306, LG2_1438, LG2_1457
	Leaflet_length_8-4	Leaflet Length	LG2:4526201..5071889	459	1	LG2_1610, LG2_1638, LG2_1644, LG2_1741, LG2_1745, LG2_1747, LG2_1776
	Leaflet_length_8-4	Leaflet Length	LG2:4231698..5335791	1599, 914	2	LG2_1438, LG2_1457, LG2_1610, LG2_1638, LG2_1644, LG2_1741, LG2_1745, LG2_1747, LG2_1776
	Leaflet_length_8-4	Leaflet Length	LG2:2921138..4194566	1598, 1602, 911	3	LG2_1075, LG2_1112, LG2_1306, LG2_1438, LG2_1457
	Leaflet_length_8-4	Leaflet Length	LG2:4267703..5322878	990	1	LG2_1438, LG2_1457, LG2_1610, LG2_1638, LG2_1644, LG2_1741, LG2_1745, LG2_1747, LG2_1776
	Leaflet_length_8-5	Leaflet Length	LG6:34559155..35002420	173, 944	2	LG6_11286, LG6_11339, LG6_11401
	Leaflet_length_8-5	Leaflet Length	LG6:33748151..35002420	256	1	LG6_10992, LG6_10998, LG6_11036, LG6_11071, LG6_11140, LG6_11152, LG6_11199, LG6_11286, LG6_11339, LG6_11401
	Leaflet_length_8-5	Leaflet Length	LG6:35490131..36237300	1037, 158	2	LG6_11677, LG6_11776, LG6_11892
	Leaflet_length_8-5	Leaflet Length	LG6:35234179..36237300	1037, 158	2	LG6_11530, LG6_11552, LG6_11677, LG6_11776, LG6_11892
	Leaflet_length_8-5	Leaflet Length	LG6:33748151..35002420	1904	1	LG6_10992, LG6_10998, LG6_11036, LG6_11071, LG6_11140, LG6_11152, LG6_11199, LG6_11286, LG6_11339, LG6_11401
	Leaflet_length_8-5	Leaflet Length	LG6:35034770..36237300	1915	1	LG6_11530, LG6_11552, LG6_11677, LG6_11776, LG6_11892
	Leaflet_length_8-5	Leaflet Length	LG6:35490131..35957396	1319	1	LG6_11677, LG6_11776
	Leaflet_length_8-5	Leaflet Length	LG6:34439374..35228039	173, 944	2	LG6_11286, LG6_11339, LG6_11401, LG6_11530
	Leaflet_length_8-5	Leaflet Length	LG6:35034770..36237300	268	1	LG6_11530, LG6_11552, LG6_11677, LG6_11776, LG6_11892
	Leaflet_length_8-5	Leaflet Length	LG6:35347862..36153157	1188	1	LG6_11530, LG6_11552, LG6_11677, LG6_11776
	Leaflet_length_8-6	Leaflet Length	LG2:26966048..27751051	1280, 1871	2	LG2_7587, LG2_7670
	Leaflet_length_8-6	Leaflet Length	LG2:27053456..27704400	1767	1	LG2_7587, LG2_7670
	Leaflet_length_8-6	Leaflet Length	LG2:27053456..27704400	918	1	LG2_7587, LG2_7670
	Leaflet_length_8-6	Leaflet Length	LG2:27033727..27751051	1280, 1871	2	LG2_7587, LG2_7670
	Leaflet_length_8-8	Leaflet Length	SuperScaf_53:55040..759329	1937, 496	2	SuperScaf_53_107, SuperScaf_53_174
	Leaflet_length_8-8	Leaflet Length	SuperScaf_53:55040..406783	1938	1	SuperScaf_53_107
	Leaflet_length_8-8	Leaflet Length	SuperScaf_53:167072..406783	1937, 496	2	SuperScaf_53_107
	Leaflet_length_8-9	Leaflet Length	SuperScaf_53:55040..759329	1937	1	SuperScaf_53_107, SuperScaf_53_174
	Leaflet_length_8-9	Leaflet Length	SuperScaf_53:338189..759329	1936	1	SuperScaf_53_107, SuperScaf_53_174
	Leaflet_length_9-10	Leaflet Length	SuperScaf_53:55040..759329	1937	1	SuperScaf_53_107, SuperScaf_53_174
	Leaflet_length_9-10	Leaflet Length	SuperScaf_53:338189..759329	1936	1	SuperScaf_53_107, SuperScaf_53_174
	Leaflet_length_9-11	Leaflet Length	LG4:20705211..21913823	1614, 1890	2	LG4_5782, LG4_5798, LG4_5811, LG4_5876, LG4_5939, LG4_6076
	Leaflet_length_9-11	Leaflet Length	LG4:20732621..22060090	1614, 1890	2	LG4_5782, LG4_5798, LG4_5811, LG4_5876, LG4_5939, LG4_6076
	Leaflet_length_9-12	Leaflet Length	LG2:22125433..22626450	1596	1	LG2_6098, LG2_6101, LG2_6142, LG2_6173
	Leaflet_length_9-12	Leaflet Length	LG2:22084316..22630472	453	1	LG2_6098, LG2_6101, LG2_6142, LG2_6173
	Leaflet_length_9-13	Leaflet Length	LG4:20705211..21913823	1614, 1890	2	LG4_5782, LG4_5798, LG4_5811, LG4_5876, LG4_5939, LG4_6076
	Leaflet_length_9-13	Leaflet Length	LG4:20417907..20689027	809	1	LG4_5720, LG4_5724
	Leaflet_length_9-13	Leaflet Length	LG4:20732621..22060090	1614, 1890	2	LG4_5782, LG4_5798, LG4_5811, LG4_5876, LG4_5939, LG4_6076
	Leaflet_length_9-14	Leaflet Length	LG4:20705211..21913823	1614, 1890	2	LG4_5782, LG4_5798, LG4_5811, LG4_5876, LG4_5939, LG4_6076
	Leaflet_length_9-14	Leaflet Length	LG4:20732621..22060090	1614, 1890	2	LG4_5782, LG4_5798, LG4_5811, LG4_5876, LG4_5939, LG4_6076
	Leaflet_length_9-2	Leaflet Length	SuperScaf_33:2328507..3095937	388	1	SuperScaf_33_593, SuperScaf_33_729, SuperScaf_33_799, SuperScaf_33_815
	Leaflet_length_9-2	Leaflet Length	SuperScaf_33:52704..2237067	1838, 844	2	SuperScaf_33_47, SuperScaf_33_246, SuperScaf_33_265, SuperScaf_33_369, SuperScaf_33_376, SuperScaf_33_418, SuperScaf_33_466, SuperScaf_33_470, SuperScaf_33_473, SuperScaf_33_483, SuperScaf_33_485, SuperScaf_33_521, SuperScaf_33_593
	Leaflet_length_9-2	Leaflet Length	SuperScaf_33:2317868..3339157	67	1	SuperScaf_33_593, SuperScaf_33_729, SuperScaf_33_799, SuperScaf_33_815, SuperScaf_33_869
	Leaflet_length_9-2	Leaflet Length	SuperScaf_33:52704..2282621	1838, 844	2	SuperScaf_33_47, SuperScaf_33_246, SuperScaf_33_265, SuperScaf_33_369, SuperScaf_33_376, SuperScaf_33_418, SuperScaf_33_466, SuperScaf_33_470, SuperScaf_33_473, SuperScaf_33_483, SuperScaf_33_485, SuperScaf_33_521, SuperScaf_33_593
	Leaflet_length_9-2	Leaflet Length	SuperScaf_33:2571232..3339157	195	1	SuperScaf_33_729, SuperScaf_33_799, SuperScaf_33_815, SuperScaf_33_869
	Leaflet_length_9-2	Leaflet Length	SuperScaf_33:52704..2215094	194	1	SuperScaf_33_47, SuperScaf_33_246, SuperScaf_33_265, SuperScaf_33_369, SuperScaf_33_376, SuperScaf_33_418, SuperScaf_33_466, SuperScaf_33_470, SuperScaf_33_473, SuperScaf_33_483, SuperScaf_33_485, SuperScaf_33_521, SuperScaf_33_593
	Leaflet_length_9-2	Leaflet Length	SuperScaf_33:52704..2222974	70	1	SuperScaf_33_47, SuperScaf_33_246, SuperScaf_33_265, SuperScaf_33_369, SuperScaf_33_376, SuperScaf_33_418, SuperScaf_33_466, SuperScaf_33_470, SuperScaf_33_473, SuperScaf_33_483, SuperScaf_33_485, SuperScaf_33_521, SuperScaf_33_593
	Leaflet_length_9-2	Leaflet Length	SuperScaf_33:2328507..3095937	588	1	SuperScaf_33_593, SuperScaf_33_729, SuperScaf_33_799, SuperScaf_33_815
	Leaflet_length_9-2	Leaflet Length	SuperScaf_33:83521..2170555	589	1	SuperScaf_33_47, SuperScaf_33_246, SuperScaf_33_265, SuperScaf_33_369, SuperScaf_33_376, SuperScaf_33_418, SuperScaf_33_466, SuperScaf_33_470, SuperScaf_33_473, SuperScaf_33_483, SuperScaf_33_485, SuperScaf_33_521
	Leaflet_length_9-5	Leaflet Length	LG2:4251192..5322878	1974	1	LG2_1438, LG2_1457, LG2_1610, LG2_1638, LG2_1644, LG2_1741, LG2_1745, LG2_1747, LG2_1776
	Leaflet_length_9-5	Leaflet Length	LG2:3557070..4060511	1598, 1602, 911	3	LG2_1306
	Leaflet_length_9-5	Leaflet Length	LG2:4526201..5071889	1701	1	LG2_1610, LG2_1638, LG2_1644, LG2_1741, LG2_1745, LG2_1747, LG2_1776
	Leaflet_length_9-5	Leaflet Length	LG2:4526201..5198088	18	1	LG2_1610, LG2_1638, LG2_1644, LG2_1741, LG2_1745, LG2_1747, LG2_1776
	Leaflet_length_9-5	Leaflet Length	LG2:4267703..5508884	1599, 914	2	LG2_1438, LG2_1457, LG2_1610, LG2_1638, LG2_1644, LG2_1741, LG2_1745, LG2_1747, LG2_1776
	Leaflet_length_9-5	Leaflet Length	LG2:2921138..4194566	1598, 1602, 911	3	LG2_1075, LG2_1112, LG2_1306, LG2_1438, LG2_1457
	Leaflet_length_9-5	Leaflet Length	LG2:4526201..5071889	459	1	LG2_1610, LG2_1638, LG2_1644, LG2_1741, LG2_1745, LG2_1747, LG2_1776
	Leaflet_length_9-5	Leaflet Length	LG2:4231698..5335791	1599, 914	2	LG2_1438, LG2_1457, LG2_1610, LG2_1638, LG2_1644, LG2_1741, LG2_1745, LG2_1747, LG2_1776
	Leaflet_length_9-5	Leaflet Length	LG2:2921138..4194566	1598, 1602, 911	3	LG2_1075, LG2_1112, LG2_1306, LG2_1438, LG2_1457
	Leaflet_length_9-5	Leaflet Length	LG2:4267703..5322878	990	1	LG2_1438, LG2_1457, LG2_1610, LG2_1638, LG2_1644, LG2_1741, LG2_1745, LG2_1747, LG2_1776
	Leaflet_length_9-6	Leaflet Length	LG6:34559155..35002420	173, 944	2	LG6_11286, LG6_11339, LG6_11401
	Leaflet_length_9-6	Leaflet Length	LG6:33748151..35002420	256	1	LG6_10992, LG6_10998, LG6_11036, LG6_11071, LG6_11140, LG6_11152, LG6_11199, LG6_11286, LG6_11339, LG6_11401
	Leaflet_length_9-6	Leaflet Length	LG6:35490131..36237300	1037, 158	2	LG6_11677, LG6_11776, LG6_11892
	Leaflet_length_9-6	Leaflet Length	LG6:35234179..36237300	1037, 158	2	LG6_11530, LG6_11552, LG6_11677, LG6_11776, LG6_11892
	Leaflet_length_9-6	Leaflet Length	LG6:33748151..35002420	1904	1	LG6_10992, LG6_10998, LG6_11036, LG6_11071, LG6_11140, LG6_11152, LG6_11199, LG6_11286, LG6_11339, LG6_11401
	Leaflet_length_9-6	Leaflet Length	LG6:35034770..36237300	1915	1	LG6_11530, LG6_11552, LG6_11677, LG6_11776, LG6_11892
	Leaflet_length_9-6	Leaflet Length	LG6:35490131..35957396	1319	1	LG6_11677, LG6_11776
	Leaflet_length_9-6	Leaflet Length	LG6:34439374..35228039	173, 944	2	LG6_11286, LG6_11339, LG6_11401, LG6_11530
	Leaflet_length_9-6	Leaflet Length	LG6:35034770..36237300	268	1	LG6_11530, LG6_11552, LG6_11677, LG6_11776, LG6_11892
	Leaflet_length_9-6	Leaflet Length	LG6:35347862..36153157	1188	1	LG6_11530, LG6_11552, LG6_11677, LG6_11776
	Leaflet_length_9-7	Leaflet Length	LG2:26966048..27751051	1280, 1871	2	LG2_7587, LG2_7670
	Leaflet_length_9-7	Leaflet Length	LG2:27053456..27704400	1767	1	LG2_7587, LG2_7670
	Leaflet_length_9-7	Leaflet Length	LG2:27053456..27704400	918	1	LG2_7587, LG2_7670
	Leaflet_length_9-7	Leaflet Length	LG2:27033727..27751051	1280, 1871	2	LG2_7587, LG2_7670
	Leaflet_length_9-9	Leaflet Length	SuperScaf_53:55040..759329	1937, 496	2	SuperScaf_53_107, SuperScaf_53_174
	Leaflet_length_9-9	Leaflet Length	SuperScaf_53:55040..406783	1938	1	SuperScaf_53_107
	Leaflet_length_9-9	Leaflet Length	SuperScaf_53:167072..406783	1937, 496	2	SuperScaf_53_107
	Leaflet_shape_5-1	Leaflet Shape	LG7:5932585..7169052	1924, 276	2	LG7_2369
	Leaflet_shape_5-1	Leaflet Shape	LG7:7183776..7926420	815	1	LG7_2780, LG7_2784, LG7_2932
	Leaflet_shape_5-1	Leaflet Shape	LG7:7183776..9365875	1126, 38	2	LG7_2780, LG7_2784, LG7_2932, LG7_3068, LG7_3240, LG7_3304, LG7_3306
	Leaflet_shape_5-1	Leaflet Shape	LG7:5932585..7169052	1924, 276	2	LG7_2369
	Leaflet_shape_5-1	Leaflet Shape	LG7:6079816..6705184	185	1	LG7_2369
	Leaflet_shape_5-1	Leaflet Shape	LG7:7183776..7983321	1126, 38	2	LG7_2780, LG7_2784, LG7_2932
	Leaflet_shape_5-1	Leaflet Shape	LG7:7183776..7926420	472	1	LG7_2780, LG7_2784, LG7_2932
	Leaflet_shape_6-1	Leaflet Shape	SuperScaf_13:182190..1239130	1205	1	SuperScaf_13_24, SuperScaf_13_26, SuperScaf_13_124, SuperScaf_13_137, SuperScaf_13_305
	Leaflet_shape_6-10	Leaflet Shape	LG11:3067864..3177101	1588, 771	2	N/A
	Leaflet_shape_6-10	Leaflet Shape	LG11:3847872..5027808	124, 1581	2	LG11_1512, LG11_1513, LG11_1532, LG11_1549
	Leaflet_shape_6-10	Leaflet Shape	LG11:3421396..4534332	1454	1	LG11_1017
	Leaflet_shape_6-10	Leaflet Shape	LG11:3216536..9828807	6	1	LG11_1017, LG11_1512, LG11_1513, LG11_1532, LG11_1549, LG11_2039, LG11_2332, LG11_2546, LG11_2588, LG11_2664, LG11_3271
	Leaflet_shape_6-10	Leaflet Shape	LG11:3421396..4534332	1697	1	LG11_1017
	Leaflet_shape_6-10	Leaflet Shape	LG11:3067864..3174764	1588, 771	2	N/A
	Leaflet_shape_6-10	Leaflet Shape	LG11:3216536..9828807	1092	1	LG11_1017, LG11_1512, LG11_1513, LG11_1532, LG11_1549, LG11_2039, LG11_2332, LG11_2546, LG11_2588, LG11_2664, LG11_3271
	Leaflet_shape_6-10	Leaflet Shape	LG11:3216536..5027808	124, 1581	2	LG11_1017, LG11_1512, LG11_1513, LG11_1532, LG11_1549
	Leaflet_shape_6-11	Leaflet Shape	LG2:6780486..8340511	1975	1	LG2_2405, LG2_2411, LG2_2568, LG2_2731, LG2_2838
	Leaflet_shape_6-11	Leaflet Shape	LG2:6775514..8230624	1600, 912	2	LG2_2405, LG2_2411, LG2_2568, LG2_2731, LG2_2838
	Leaflet_shape_6-11	Leaflet Shape	LG2:6780486..8269476	1600, 912	2	LG2_2405, LG2_2411, LG2_2568, LG2_2731, LG2_2838
	Leaflet_shape_6-11	Leaflet Shape	LG2:6780486..8230624	991	1	LG2_2405, LG2_2411, LG2_2568, LG2_2731, LG2_2838
	Leaflet_shape_6-12	Leaflet Shape	LG9:10719009..11518643	1732	1	LG9_3504, LG9_3528
	Leaflet_shape_6-12	Leaflet Shape	LG9:10710440..11543890	1535, 961	2	LG9_3504, LG9_3528
	Leaflet_shape_6-12	Leaflet Shape	LG9:9355506..10680369	1327	1	LG9_3034, LG9_3414
	Leaflet_shape_6-12	Leaflet Shape	LG9:10719009..11518643	1329	1	LG9_3504, LG9_3528
	Leaflet_shape_6-12	Leaflet Shape	LG9:9293645..10664959	1529, 956	2	LG9_3034, LG9_3414
	Leaflet_shape_6-12	Leaflet Shape	LG9:9293645..10680369	1529, 956	2	LG9_3034, LG9_3414
	Leaflet_shape_6-12	Leaflet Shape	LG9:10710440..12047739	1535, 961	2	LG9_3504, LG9_3528, LG9_3829, LG9_3849, LG9_3874, LG9_3885, LG9_3936
	Leaflet_shape_6-12	Leaflet Shape	LG9:10286047..10680369	1741	1	LG9_3414
	Leaflet_shape_6-13	Leaflet Shape	LG2:26966048..27751051	1280, 1871	2	LG2_7587, LG2_7670
	Leaflet_shape_6-13	Leaflet Shape	LG2:27053456..27704400	1767	1	LG2_7587, LG2_7670
	Leaflet_shape_6-13	Leaflet Shape	LG2:27053456..27704400	918	1	LG2_7587, LG2_7670
	Leaflet_shape_6-13	Leaflet Shape	LG2:27033727..27751051	1280, 1871	2	LG2_7587, LG2_7670
	Leaflet_shape_6-15	Leaflet Shape	LG7:5932585..7169052	1924, 276	2	LG7_2369
	Leaflet_shape_6-15	Leaflet Shape	LG7:5155018..5896951	1925, 277	2	N/A
	Leaflet_shape_6-15	Leaflet Shape	LG7:5932585..7169052	1924, 276	2	LG7_2369
	Leaflet_shape_6-15	Leaflet Shape	LG7:5155018..5896951	1925, 277	2	N/A
	Leaflet_shape_6-15	Leaflet Shape	LG7:5155018..5412489	186	1	N/A
	Leaflet_shape_6-15	Leaflet Shape	LG7:6079816..6705184	185	1	LG7_2369
	Leaflet_shape_6-15	Leaflet Shape	LG7:5155018..5412489	951	1	N/A
	Leaflet_shape_6-17	Leaflet Shape	LG4:25764220..26684252	1003	1	LG4_7657, LG4_7850
	Leaflet_shape_6-17	Leaflet Shape	LG4:25043736..27354269	1887, 242	2	LG4_7187, LG4_7203, LG4_7291, LG4_7404, LG4_7657, LG4_7850
	Leaflet_shape_6-17	Leaflet Shape	LG4:25820108..26872221	150	1	LG4_7657, LG4_7850
	Leaflet_shape_6-17	Leaflet Shape	LG4:25043736..27365685	1887, 242	2	LG4_7187, LG4_7203, LG4_7291, LG4_7404, LG4_7657, LG4_7850
	Leaflet_shape_6-17	Leaflet Shape	LG4:26669256..27354269	998	1	LG4_7850
	Leaflet_shape_6-17	Leaflet Shape	LG4:26925116..27354269	1986	1	N/A
	Leaflet_shape_6-18	Leaflet Shape	LG3:11420484..12010384	1100, 1771, 1884, 239	4	LG3_4238
	Leaflet_shape_6-18	Leaflet Shape	LG3:10426845..11473155	1100, 1771, 1884, 239	4	N/A
	Leaflet_shape_6-18	Leaflet Shape	LG3:11554791..11953644	143	1	LG3_4238
	Leaflet_shape_6-18	Leaflet Shape	LG3:11420484..12010384	1100, 1771, 1884, 239	4	LG3_4238
	Leaflet_shape_6-18	Leaflet Shape	LG3:11554791..11953644	1464	1	LG3_4238
	Leaflet_shape_6-18	Leaflet Shape	LG3:10399953..11473155	1100, 1771, 1884, 239	4	N/A
	Leaflet_shape_6-18	Leaflet Shape	LG3:10515090..11465123	996	1	N/A
	Leaflet_shape_6-18	Leaflet Shape	LG3:10515090..10910700	1980	1	N/A
	Leaflet_shape_6-19	Leaflet Shape	LG3:11420484..12010384	1100, 1771, 1884, 239	4	LG3_4238
	Leaflet_shape_6-19	Leaflet Shape	LG3:10426845..11473155	1100, 1771, 1884, 239	4	N/A
	Leaflet_shape_6-19	Leaflet Shape	LG3:11420484..12010384	1100, 1771, 1884, 239	4	LG3_4238
	Leaflet_shape_6-19	Leaflet Shape	LG3:10399953..11473155	1100, 1771, 1884, 239	4	N/A
	Leaflet_shape_6-19	Leaflet Shape	LG3:10515090..11465123	996	1	N/A
	Leaflet_shape_6-19	Leaflet Shape	LG3:10515090..10910700	1980	1	N/A
	Leaflet_shape_6-2	Leaflet Shape	LG1:20015000..20688110	525	1	N/A
	Leaflet_shape_6-2	Leaflet Shape	LG1:18802102..19304599	1453	1	LG1_5363, LG1_5368, LG1_5419, LG1_5439
	Leaflet_shape_6-2	Leaflet Shape	LG1:19794161..20688110	1439, 1670	2	LG1_5568, LG1_5569
	Leaflet_shape_6-2	Leaflet Shape	LG1:20015000..20688110	338	1	N/A
	Leaflet_shape_6-2	Leaflet Shape	LG1:19794161..20688110	1439, 1670	2	LG1_5568, LG1_5569
	Leaflet_shape_6-2	Leaflet Shape	LG1:18772024..19944426	1421	1	LG1_5363, LG1_5368, LG1_5419, LG1_5439, LG1_5534, LG1_5568, LG1_5569
	Leaflet_shape_6-20	Leaflet Shape	LG6:6338415..7612315	1032, 1990	2	LG6_2698, LG6_2788, LG6_2955
	Leaflet_shape_6-20	Leaflet Shape	LG6:6338415..7618523	1032, 1990	2	LG6_2698, LG6_2788, LG6_2955
	Leaflet_shape_6-21	Leaflet Shape	LG6:5467171..6329033	1036, 1994	2	LG6_2111, LG6_2221
	Leaflet_shape_6-21	Leaflet Shape	LG6:5499857..5872428	1024	1	LG6_2111, LG6_2221
	Leaflet_shape_6-21	Leaflet Shape	LG6:5467171..6329033	1036, 1994	2	LG6_2111, LG6_2221
	Leaflet_shape_6-21	Leaflet Shape	LG6:5499857..5901638	1913	1	LG6_2111, LG6_2221
	Leaflet_shape_6-21	Leaflet Shape	LG6:4629009..4745257	2016	1	LG6_1785, LG6_1810, LG6_1818
	Leaflet_shape_6-21	Leaflet Shape	LG6:5499857..5872428	263	1	LG6_2111, LG6_2221
	Leaflet_shape_6-4	Leaflet Shape	LG6:30022822..31068529	1012, 1999	2	LG6_9878, LG6_9933, LG6_9943, LG6_9952, LG6_9970, LG6_9974, LG6_10001, LG6_10096
	Leaflet_shape_6-4	Leaflet Shape	LG6:30044076..31068529	1012, 1999	2	LG6_9878, LG6_9933, LG6_9943, LG6_9952, LG6_9970, LG6_9974, LG6_10001, LG6_10096
	Leaflet_shape_6-4	Leaflet Shape	LG6:31404313..31807692	1052	1	LG6_10319, LG6_10325, LG6_10375, LG6_10379
	Leaflet_shape_6-5	Leaflet Shape	LG6:30022822..31068529	1012, 1999	2	LG6_9878, LG6_9933, LG6_9943, LG6_9952, LG6_9970, LG6_9974, LG6_10001, LG6_10096
	Leaflet_shape_6-5	Leaflet Shape	LG6:30044076..31068529	1012, 1999	2	LG6_9878, LG6_9933, LG6_9943, LG6_9952, LG6_9970, LG6_9974, LG6_10001, LG6_10096
	Leaflet_shape_6-7	Leaflet Shape	LG3:19325090..19854042	1300, 1979	2	LG3_6501
	Leaflet_shape_6-7	Leaflet Shape	LG3:19240324..19854042	1300, 1979	2	LG3_6501
	Leaflet_shape_6-8	Leaflet Shape	LG4:4493013..6079047	1786, 932	2	LG4_1606, LG4_1717, LG4_1761, LG4_1810, LG4_1914, LG4_1919, LG4_1934, LG4_1955, LG4_2094, LG4_2096, LG4_2101
	Leaflet_shape_6-8	Leaflet Shape	LG4:6892959..7134578	1790, 935	2	LG4_2375, LG4_2408
	Leaflet_shape_6-8	Leaflet Shape	LG4:4493013..6079047	1786, 932	2	LG4_1606, LG4_1717, LG4_1761, LG4_1810, LG4_1914, LG4_1919, LG4_1934, LG4_1955, LG4_2094, LG4_2096, LG4_2101
	Leaflet_shape_6-8	Leaflet Shape	LG4:6892959..7134578	1790, 935	2	LG4_2375, LG4_2408
	Leaflet_shape_6-9	Leaflet Shape	LG6:14245844..14625773	177	1	LG6_5702
	Leaflet_shape_6-9	Leaflet Shape	LG6:11764778..14782780	1006, 2008	2	LG6_4628, LG6_4712, LG6_4804, LG6_4883, LG6_4940, LG6_5298, LG6_5351, LG6_5702, LG6_5766
	Leaflet_shape_6-9	Leaflet Shape	LG6:14436346..14625773	1022	1	LG6_5702
	Leaflet_shape_6-9	Leaflet Shape	LG6:13955761..14625773	1907	1	LG6_5702
	Leaflet_shape_6-9	Leaflet Shape	LG6:12796089..14788085	1006, 2008	2	LG6_4940, LG6_5298, LG6_5351, LG6_5702, LG6_5766
	Leaflet_shape_6-9	Leaflet Shape	LG6:14348169..14625773	261	1	LG6_5702
	Leaflet_shape_7-1	Leaflet Shape	LG10:6361372..6994941	1579	1	LG10_2299
	Leaflet_shape_7-1	Leaflet Shape	LG10:5627933..5898961	652	1	N/A
	Leaflet_shape_7-1	Leaflet Shape	LG10:6597937..7098016	1971	1	LG10_2299
	Leaflet_shape_7-1	Leaflet Shape	LG10:6625222..6994941	1763	1	LG10_2299
	Leaflet_shape_7-1	Leaflet Shape	LG10:5627933..7714168	428, 762	2	LG10_2299, LG10_2697
	Leaflet_shape_7-1	Leaflet Shape	LG10:6231822..7437740	3	1	LG10_2299
	Leaflet_shape_7-1	Leaflet Shape	LG10:6614767..7098016	1580	1	LG10_2299
	Leaflet_shape_7-1	Leaflet Shape	LG10:6625222..7370285	897	1	LG10_2299
	Leaflet_shape_7-1	Leaflet Shape	LG10:6231822..7437740	1086	1	LG10_2299
	Leaflet_shape_7-1	Leaflet Shape	LG10:5627933..7714168	428, 762	2	LG10_2299, LG10_2697
	Leaflet_shape_7-1	Leaflet Shape	LG10:5627933..5940592	5	1	N/A
	Leaflet_shape_7-1	Leaflet Shape	LG10:6597937..7098016	986	1	LG10_2299
	Leaflet_shape_7-10	Leaflet Shape	LG7:5932585..7169052	1924, 276	2	LG7_2369
	Leaflet_shape_7-10	Leaflet Shape	LG7:5155018..5896951	1925, 277	2	N/A
	Leaflet_shape_7-10	Leaflet Shape	LG7:5932585..7169052	1924, 276	2	LG7_2369
	Leaflet_shape_7-10	Leaflet Shape	LG7:5155018..5896951	1925, 277	2	N/A
	Leaflet_shape_7-10	Leaflet Shape	LG7:5155018..5412489	186	1	N/A
	Leaflet_shape_7-10	Leaflet Shape	LG7:6079816..6705184	185	1	LG7_2369
	Leaflet_shape_7-10	Leaflet Shape	LG7:5155018..5412489	951	1	N/A
	Leaflet_shape_7-12	Leaflet Shape	LG4:25764220..26684252	1003	1	LG4_7657, LG4_7850
	Leaflet_shape_7-12	Leaflet Shape	LG4:25043736..27354269	1887, 242	2	LG4_7187, LG4_7203, LG4_7291, LG4_7404, LG4_7657, LG4_7850
	Leaflet_shape_7-12	Leaflet Shape	LG4:25820108..26872221	150	1	LG4_7657, LG4_7850
	Leaflet_shape_7-12	Leaflet Shape	LG4:25043736..27365685	1887, 242	2	LG4_7187, LG4_7203, LG4_7291, LG4_7404, LG4_7657, LG4_7850
	Leaflet_shape_7-12	Leaflet Shape	LG4:26669256..27354269	998	1	LG4_7850
	Leaflet_shape_7-12	Leaflet Shape	LG4:26925116..27354269	1986	1	N/A
	Leaflet_shape_7-13	Leaflet Shape	LG3:11420484..12010384	1100, 1771, 1884, 239	4	LG3_4238
	Leaflet_shape_7-13	Leaflet Shape	LG3:10426845..11473155	1100, 1771, 1884, 239	4	N/A
	Leaflet_shape_7-13	Leaflet Shape	LG3:11554791..11953644	143	1	LG3_4238
	Leaflet_shape_7-13	Leaflet Shape	LG3:11420484..12010384	1100, 1771, 1884, 239	4	LG3_4238
	Leaflet_shape_7-13	Leaflet Shape	LG3:11554791..11953644	1464	1	LG3_4238
	Leaflet_shape_7-13	Leaflet Shape	LG3:10399953..11473155	1100, 1771, 1884, 239	4	N/A
	Leaflet_shape_7-13	Leaflet Shape	LG3:10515090..11465123	996	1	N/A
	Leaflet_shape_7-13	Leaflet Shape	LG3:10515090..10910700	1980	1	N/A
	Leaflet_shape_7-14	Leaflet Shape	LG3:11420484..12010384	1100, 1771, 1884, 239	4	LG3_4238
	Leaflet_shape_7-14	Leaflet Shape	LG3:10426845..11473155	1100, 1771, 1884, 239	4	N/A
	Leaflet_shape_7-14	Leaflet Shape	LG3:11420484..12010384	1100, 1771, 1884, 239	4	LG3_4238
	Leaflet_shape_7-14	Leaflet Shape	LG3:10399953..11473155	1100, 1771, 1884, 239	4	N/A
	Leaflet_shape_7-14	Leaflet Shape	LG3:10515090..11465123	996	1	N/A
	Leaflet_shape_7-14	Leaflet Shape	LG3:10515090..10910700	1980	1	N/A
	Leaflet_shape_7-15	Leaflet Shape	LG6:6338415..7612315	1032, 1990	2	LG6_2698, LG6_2788, LG6_2955
	Leaflet_shape_7-15	Leaflet Shape	LG6:6338415..7618523	1032, 1990	2	LG6_2698, LG6_2788, LG6_2955
	Leaflet_shape_7-16	Leaflet Shape	LG6:5467171..6329033	1036, 1994	2	LG6_2111, LG6_2221
	Leaflet_shape_7-16	Leaflet Shape	LG6:5499857..5872428	1024	1	LG6_2111, LG6_2221
	Leaflet_shape_7-16	Leaflet Shape	LG6:5467171..6329033	1036, 1994	2	LG6_2111, LG6_2221
	Leaflet_shape_7-16	Leaflet Shape	LG6:5499857..5901638	1913	1	LG6_2111, LG6_2221
	Leaflet_shape_7-16	Leaflet Shape	LG6:4629009..4745257	2016	1	LG6_1785, LG6_1810, LG6_1818
	Leaflet_shape_7-16	Leaflet Shape	LG6:5499857..5872428	263	1	LG6_2111, LG6_2221
	Leaflet_shape_7-2	Leaflet Shape	LG1:11007353..12245081	1750	1	LG1_3608, LG1_3615, LG1_3629, LG1_3630, LG1_3662
	Leaflet_shape_7-2	Leaflet Shape	LG1:11007353..12245081	1084	1	LG1_3608, LG1_3615, LG1_3629, LG1_3630, LG1_3662
	Leaflet_shape_7-2	Leaflet Shape	LG1:10940406..12480392	111, 113, 1426, 1437	4	LG1_3580, LG1_3608, LG1_3615, LG1_3629, LG1_3630, LG1_3662, LG1_3992
	Leaflet_shape_7-2	Leaflet Shape	LG1:12223623..12600758	111, 113, 1426, 1437	4	LG1_3992, LG1_3999
	Leaflet_shape_7-2	Leaflet Shape	LG1:12223623..12591068	111, 113, 1426, 1437	4	LG1_3992, LG1_3999
	Leaflet_shape_7-2	Leaflet Shape	LG1:10940406..12480392	111, 113, 1426, 1437	4	LG1_3580, LG1_3608, LG1_3615, LG1_3629, LG1_3630, LG1_3662, LG1_3992
	Leaflet_shape_7-4	Leaflet Shape	LG3:6007262..6613692	1175	1	LG3_2314, LG3_2353, LG3_2477
	Leaflet_shape_7-4	Leaflet Shape	LG3:5646751..6075191	1174	1	N/A
	Leaflet_shape_7-4	Leaflet Shape	LG3:5937288..6613692	549	1	LG3_2314, LG3_2353, LG3_2477
	Leaflet_shape_7-4	Leaflet Shape	LG3:4281393..5480400	788	1	LG3_1566, LG3_1704, LG3_1791, LG3_1831, LG3_1850
	Leaflet_shape_7-4	Leaflet Shape	LG3:5646751..6075191	1303	1	N/A
	Leaflet_shape_7-4	Leaflet Shape	LG3:4584003..6795391	672	1	LG3_1704, LG3_1791, LG3_1831, LG3_1850, LG3_2314, LG3_2353, LG3_2477
	Leaflet_shape_7-4	Leaflet Shape	LG3:4301751..7158673	1297, 1515	2	LG3_1566, LG3_1704, LG3_1791, LG3_1831, LG3_1850, LG3_2314, LG3_2353, LG3_2477, LG3_2621, LG3_2628
	Leaflet_shape_7-4	Leaflet Shape	LG3:4584003..7158673	1297, 1515	2	LG3_1704, LG3_1791, LG3_1831, LG3_1850, LG3_2314, LG3_2353, LG3_2477, LG3_2621, LG3_2628
	Leaflet_shape_7-4	Leaflet Shape	LG3:5508189..6733761	1298	1	LG3_2314, LG3_2353, LG3_2477
	Leaflet_shape_7-5	Leaflet Shape	LG3:19325090..19854042	1300, 1979	2	LG3_6501
	Leaflet_shape_7-5	Leaflet Shape	LG3:19240324..19854042	1300, 1979	2	LG3_6501
	Leaflet_shape_7-6	Leaflet Shape	LG4:4493013..6079047	1786, 932	2	LG4_1606, LG4_1717, LG4_1761, LG4_1810, LG4_1914, LG4_1919, LG4_1934, LG4_1955, LG4_2094, LG4_2096, LG4_2101
	Leaflet_shape_7-6	Leaflet Shape	LG4:6892959..7134578	1790, 935	2	LG4_2375, LG4_2408
	Leaflet_shape_7-6	Leaflet Shape	LG4:4493013..6079047	1786, 932	2	LG4_1606, LG4_1717, LG4_1761, LG4_1810, LG4_1914, LG4_1919, LG4_1934, LG4_1955, LG4_2094, LG4_2096, LG4_2101
	Leaflet_shape_7-6	Leaflet Shape	LG4:6892959..7134578	1790, 935	2	LG4_2375, LG4_2408
	Leaflet_shape_7-7	Leaflet Shape	SuperScaf_63:1269647..2393111	2022, 718	2	SuperScaf_63_308, SuperScaf_63_317, SuperScaf_63_369, SuperScaf_63_383, SuperScaf_63_384, SuperScaf_63_444, SuperScaf_63_451, SuperScaf_63_563
	Leaflet_shape_7-7	Leaflet Shape	SuperScaf_63:579533..1152404	2023	1	SuperScaf_63_133, SuperScaf_63_182, SuperScaf_63_184, SuperScaf_63_214, SuperScaf_63_217, SuperScaf_63_239, SuperScaf_63_280, SuperScaf_63_308
	Leaflet_shape_7-7	Leaflet Shape	SuperScaf_63:1170191..2393111	2022, 718	2	SuperScaf_63_280, SuperScaf_63_308, SuperScaf_63_317, SuperScaf_63_369, SuperScaf_63_383, SuperScaf_63_384, SuperScaf_63_444, SuperScaf_63_451, SuperScaf_63_563
	Leaflet_shape_7-7	Leaflet Shape	SuperScaf_63:585916..1113967	720	1	SuperScaf_63_133, SuperScaf_63_182, SuperScaf_63_184, SuperScaf_63_214, SuperScaf_63_217, SuperScaf_63_239, SuperScaf_63_280
	Leaflet_shape_7-8	Leaflet Shape	LG8:8899601..9201716	1629, 1631, 1632, 291	4	LG8_2403
	Leaflet_shape_7-8	Leaflet Shape	LG8:8796779..9201716	1629, 1631, 1632, 291	4	LG8_2403
	Leaflet_shape_7-8	Leaflet Shape	LG8:9811614..10402922	280, 696	2	LG8_2674, LG8_2762
	Leaflet_shape_7-8	Leaflet Shape	LG8:8803865..9184117	817	1	LG8_2403
	Leaflet_shape_7-8	Leaflet Shape	LG8:9762135..10000369	1825	1	LG8_2674
	Leaflet_shape_7-8	Leaflet Shape	LG8:8938223..9184117	1826	1	LG8_2403
	Leaflet_shape_7-8	Leaflet Shape	LG8:8263184..9155493	1629, 1631, 291	3	LG8_2201, LG8_2403
	Leaflet_shape_7-8	Leaflet Shape	LG8:8796779..9689623	1629, 1632, 291	3	LG8_2403, LG8_2452, LG8_2507
	Leaflet_shape_7-8	Leaflet Shape	LG8:9703466..10402922	280, 696	2	LG8_2674, LG8_2762
	Leaflet_shape_7-8	Leaflet Shape	LG8:8580958..9689623	283	1	LG8_2403, LG8_2452, LG8_2507
	Leaflet_shape_7-9	Leaflet Shape	LG9:10719009..11518643	1732	1	LG9_3504, LG9_3528
	Leaflet_shape_7-9	Leaflet Shape	LG9:10710440..11543890	1535, 961	2	LG9_3504, LG9_3528
	Leaflet_shape_7-9	Leaflet Shape	LG9:9355506..10680369	1327	1	LG9_3034, LG9_3414
	Leaflet_shape_7-9	Leaflet Shape	LG9:10719009..11518643	1329	1	LG9_3504, LG9_3528
	Leaflet_shape_7-9	Leaflet Shape	LG9:9293645..10664959	1529, 956	2	LG9_3034, LG9_3414
	Leaflet_shape_7-9	Leaflet Shape	LG9:9293645..10680369	1529, 956	2	LG9_3034, LG9_3414
	Leaflet_shape_7-9	Leaflet Shape	LG9:10710440..12047739	1535, 961	2	LG9_3504, LG9_3528, LG9_3829, LG9_3849, LG9_3874, LG9_3885, LG9_3936
	Leaflet_shape_7-9	Leaflet Shape	LG9:10286047..10680369	1741	1	LG9_3414
	Leaflet_shape_8-10	Leaflet Shape	SuperScaf_22:3839402..4426024	1554, 832	2	SuperScaf_22_1060, SuperScaf_22_1189, SuperScaf_22_1208
	Leaflet_shape_8-10	Leaflet Shape	SuperScaf_22:4821525..5215205	1556, 836	2	SuperScaf_22_1366, SuperScaf_22_1449
	Leaflet_shape_8-10	Leaflet Shape	SuperScaf_22:3839402..4426024	1554, 832	2	SuperScaf_22_1060, SuperScaf_22_1189, SuperScaf_22_1208
	Leaflet_shape_8-10	Leaflet Shape	SuperScaf_22:4821525..5011856	1556, 836	2	SuperScaf_22_1366, SuperScaf_22_1449
	Leaflet_shape_8-2	Leaflet Shape	SuperScaf_57:1085577..2097187	1152, 1845	2	SuperScaf_57_465, SuperScaf_57_519
	Leaflet_shape_8-2	Leaflet Shape	SuperScaf_57:1073504..2097187	1152, 1845	2	SuperScaf_57_465, SuperScaf_57_519
	Leaflet_shape_8-2	Leaflet Shape	SuperScaf_57:1113626..1872289	854	1	SuperScaf_57_465, SuperScaf_57_519
	Leaflet_shape_8-2	Leaflet Shape	SuperScaf_57:1113626..1872289	498	1	SuperScaf_57_465, SuperScaf_57_519
	Leaflet_shape_8-5	Leaflet Shape	LG9:6383142..6829660	380, 566	2	LG9_1936, LG9_2022, LG9_2030, LG9_2093
	Leaflet_shape_8-5	Leaflet Shape	LG9:6253415..6873280	1737	1	LG9_1936, LG9_2022, LG9_2030, LG9_2093
	Leaflet_shape_8-5	Leaflet Shape	LG9:5817013..6856534	480	1	LG9_1772, LG9_1936, LG9_2022, LG9_2030, LG9_2093
	Leaflet_shape_8-5	Leaflet Shape	LG9:5817013..6799182	380, 566	2	LG9_1772, LG9_1936, LG9_2022, LG9_2030, LG9_2093
	Leaflet_shape_8-8	Leaflet Shape	LG3:6007262..6613692	1175	1	LG3_2314, LG3_2353, LG3_2477
	Leaflet_shape_8-8	Leaflet Shape	LG3:5646751..6075191	1174	1	N/A
	Leaflet_shape_8-8	Leaflet Shape	LG3:5937288..6613692	549	1	LG3_2314, LG3_2353, LG3_2477
	Leaflet_shape_8-8	Leaflet Shape	LG3:4281393..5480400	788	1	LG3_1566, LG3_1704, LG3_1791, LG3_1831, LG3_1850
	Leaflet_shape_8-8	Leaflet Shape	LG3:5646751..6075191	1303	1	N/A
	Leaflet_shape_8-8	Leaflet Shape	LG3:4584003..6795391	672	1	LG3_1704, LG3_1791, LG3_1831, LG3_1850, LG3_2314, LG3_2353, LG3_2477
	Leaflet_shape_8-8	Leaflet Shape	LG3:4301751..7158673	1297, 1515	2	LG3_1566, LG3_1704, LG3_1791, LG3_1831, LG3_1850, LG3_2314, LG3_2353, LG3_2477, LG3_2621, LG3_2628
	Leaflet_shape_8-8	Leaflet Shape	LG3:4584003..7158673	1297, 1515	2	LG3_1704, LG3_1791, LG3_1831, LG3_1850, LG3_2314, LG3_2353, LG3_2477, LG3_2621, LG3_2628
	Leaflet_shape_8-8	Leaflet Shape	LG3:5508189..6733761	1298	1	LG3_2314, LG3_2353, LG3_2477
	Leaflet_shape_8-9	Leaflet Shape	SuperScaf_22:5435086..6099774	1557	1	SuperScaf_22_1552, SuperScaf_22_1620, SuperScaf_22_1639, SuperScaf_22_1676, SuperScaf_22_1686, SuperScaf_22_1705
	Leaflet_shape_8-9	Leaflet Shape	SuperScaf_22:4821525..5215205	1556, 836	2	SuperScaf_22_1366, SuperScaf_22_1449
	Leaflet_shape_8-9	Leaflet Shape	SuperScaf_22:5307918..6257558	831	1	SuperScaf_22_1552, SuperScaf_22_1620, SuperScaf_22_1639, SuperScaf_22_1676, SuperScaf_22_1686, SuperScaf_22_1705
	Leaflet_shape_8-9	Leaflet Shape	SuperScaf_22:4821525..5011856	1556, 836	2	SuperScaf_22_1366, SuperScaf_22_1449
	Leaflet_shape_9-2	Leaflet Shape	SuperScaf_57:1085577..2097187	1152, 1845	2	SuperScaf_57_465, SuperScaf_57_519
	Leaflet_shape_9-2	Leaflet Shape	SuperScaf_57:1073504..2097187	1152, 1845	2	SuperScaf_57_465, SuperScaf_57_519
	Leaflet_shape_9-2	Leaflet Shape	SuperScaf_57:1113626..1872289	854	1	SuperScaf_57_465, SuperScaf_57_519
	Leaflet_shape_9-2	Leaflet Shape	SuperScaf_57:1113626..1872289	498	1	SuperScaf_57_465, SuperScaf_57_519
	Leaflet_shape_9-4	Leaflet Shape	LG9:6383142..6829660	380, 566	2	LG9_1936, LG9_2022, LG9_2030, LG9_2093
	Leaflet_shape_9-4	Leaflet Shape	LG9:6253415..6873280	1737	1	LG9_1936, LG9_2022, LG9_2030, LG9_2093
	Leaflet_shape_9-4	Leaflet Shape	LG9:5817013..6856534	480	1	LG9_1772, LG9_1936, LG9_2022, LG9_2030, LG9_2093
	Leaflet_shape_9-4	Leaflet Shape	LG9:5817013..6799182	380, 566	2	LG9_1772, LG9_1936, LG9_2022, LG9_2030, LG9_2093
	Leaflet_shape_9-6	Leaflet Shape	SuperScaf_22:3839402..4426024	1554, 832	2	SuperScaf_22_1060, SuperScaf_22_1189, SuperScaf_22_1208
	Leaflet_shape_9-6	Leaflet Shape	SuperScaf_22:4821525..5215205	1556, 836	2	SuperScaf_22_1366, SuperScaf_22_1449
	Leaflet_shape_9-6	Leaflet Shape	SuperScaf_22:3839402..4426024	1554, 832	2	SuperScaf_22_1060, SuperScaf_22_1189, SuperScaf_22_1208
	Leaflet_shape_9-6	Leaflet Shape	SuperScaf_22:4821525..5011856	1556, 836	2	SuperScaf_22_1366, SuperScaf_22_1449
	Leaflet_shape_9-7	Leaflet Shape	SuperScaf_53:55040..759329	1937, 496	2	SuperScaf_53_107, SuperScaf_53_174
	Leaflet_shape_9-7	Leaflet Shape	SuperScaf_53:55040..406783	1938	1	SuperScaf_53_107
	Leaflet_shape_9-7	Leaflet Shape	SuperScaf_53:167072..406783	1937, 496	2	SuperScaf_53_107
	Leaflet_shape_9-8	Leaflet Shape	LG4:20705211..21913823	1614, 1890	2	LG4_5782, LG4_5798, LG4_5811, LG4_5876, LG4_5939, LG4_6076
	Leaflet_shape_9-8	Leaflet Shape	LG4:20732621..22060090	1614, 1890	2	LG4_5782, LG4_5798, LG4_5811, LG4_5876, LG4_5939, LG4_6076
	Leaflet_trigonelline_dry_1-1	Leaflet trigonelline content	LG8:369845..2225902	1627, 694	2	LG8_226, LG8_302, LG8_317, LG8_337, LG8_400, LG8_475, LG8_484, LG8_515, LG8_518
	Leaflet_trigonelline_dry_1-1	Leaflet trigonelline content	LG8:1469209..2024034	819	1	LG8_475, LG8_484, LG8_515, LG8_518
	Leaflet_trigonelline_dry_1-1	Leaflet trigonelline content	LG8:369845..2225902	1627, 694	2	LG8_226, LG8_302, LG8_317, LG8_337, LG8_400, LG8_475, LG8_484, LG8_515, LG8_518
	Leaflet_trigonelline_dry_1-1	Leaflet trigonelline content	LG8:1456102..2218309	1827	1	LG8_475, LG8_484, LG8_515, LG8_518
	Leaflet_trigonelline_dry_1-1	Leaflet trigonelline content	LG8:379780..1427050	1927	1	LG8_226, LG8_302, LG8_317, LG8_337, LG8_400, LG8_475, LG8_484
	Leaflet_trigonelline_dry_1-1	Leaflet trigonelline content	LG8:1456102..2218309	952	1	LG8_475, LG8_484, LG8_515, LG8_518
	Leaflet_trigonelline_dry_1-1	Leaflet trigonelline content	LG8:437548..1427050	288	1	LG8_226, LG8_302, LG8_317, LG8_337, LG8_400, LG8_475, LG8_484
	Leaflet_trigonelline_dry_1-1	Leaflet trigonelline content	LG8:1469209..2024034	478	1	LG8_475, LG8_484, LG8_515, LG8_518
	Leaflet_trigonelline_fresh_1-1	Leaflet trigonelline content	LG8:369845..2225902	1627, 694	2	LG8_226, LG8_302, LG8_317, LG8_337, LG8_400, LG8_475, LG8_484, LG8_515, LG8_518
	Leaflet_trigonelline_fresh_1-1	Leaflet trigonelline content	LG8:1469209..2024034	819	1	LG8_475, LG8_484, LG8_515, LG8_518
	Leaflet_trigonelline_fresh_1-1	Leaflet trigonelline content	LG8:369845..2225902	1627, 694	2	LG8_226, LG8_302, LG8_317, LG8_337, LG8_400, LG8_475, LG8_484, LG8_515, LG8_518
	Leaflet_trigonelline_fresh_1-1	Leaflet trigonelline content	LG8:1456102..2218309	1827	1	LG8_475, LG8_484, LG8_515, LG8_518
	Leaflet_trigonelline_fresh_1-1	Leaflet trigonelline content	LG8:379780..1427050	1927	1	LG8_226, LG8_302, LG8_317, LG8_337, LG8_400, LG8_475, LG8_484
	Leaflet_trigonelline_fresh_1-1	Leaflet trigonelline content	LG8:1456102..2218309	952	1	LG8_475, LG8_484, LG8_515, LG8_518
	Leaflet_trigonelline_fresh_1-1	Leaflet trigonelline content	LG8:437548..1427050	288	1	LG8_226, LG8_302, LG8_317, LG8_337, LG8_400, LG8_475, LG8_484
	Leaflet_trigonelline_fresh_1-1	Leaflet trigonelline content	LG8:1469209..2024034	478	1	LG8_475, LG8_484, LG8_515, LG8_518
	Leaflet_width_10-1	Leaflet Width	SuperScaf_45:1393631..2035267	490, 846	2	SuperScaf_45_467, SuperScaf_45_567, SuperScaf_45_569, SuperScaf_45_666
	Leaflet_width_10-1	Leaflet Width	SuperScaf_45:1442241..2012470	1843	1	SuperScaf_45_467, SuperScaf_45_567, SuperScaf_45_569, SuperScaf_45_666
	Leaflet_width_10-1	Leaflet Width	SuperScaf_45:418931..1272508	493, 850	2	SuperScaf_45_164, SuperScaf_45_236, SuperScaf_45_262, SuperScaf_45_295, SuperScaf_45_351, SuperScaf_45_467
	Leaflet_width_10-1	Leaflet Width	SuperScaf_45:1393631..2035267	490, 846	2	SuperScaf_45_467, SuperScaf_45_567, SuperScaf_45_569, SuperScaf_45_666
	Leaflet_width_10-1	Leaflet Width	SuperScaf_45:418931..1276678	493, 850	2	SuperScaf_45_164, SuperScaf_45_236, SuperScaf_45_262, SuperScaf_45_295, SuperScaf_45_351, SuperScaf_45_467
	Leaflet_width_10-2	Leaflet Width	LG10:6361372..6994941	1579	1	LG10_2299
	Leaflet_width_10-2	Leaflet Width	LG10:5627933..5898961	652	1	N/A
	Leaflet_width_10-2	Leaflet Width	LG10:6762427..7370285	650	1	N/A
	Leaflet_width_10-2	Leaflet Width	LG10:6597937..7098016	1971	1	LG10_2299
	Leaflet_width_10-2	Leaflet Width	LG10:6625222..6994941	1763	1	LG10_2299
	Leaflet_width_10-2	Leaflet Width	LG10:5627933..7714168	428, 762	2	LG10_2299, LG10_2697
	Leaflet_width_10-2	Leaflet Width	LG10:6231822..7437740	3	1	LG10_2299
	Leaflet_width_10-2	Leaflet Width	LG10:6614767..7098016	1580	1	LG10_2299
	Leaflet_width_10-2	Leaflet Width	LG10:6625222..7370285	897	1	LG10_2299
	Leaflet_width_10-2	Leaflet Width	LG10:6231822..7437740	1086	1	LG10_2299
	Leaflet_width_10-2	Leaflet Width	LG10:5627933..7714168	428, 762	2	LG10_2299, LG10_2697
	Leaflet_width_10-2	Leaflet Width	LG10:5627933..5940592	5	1	N/A
	Leaflet_width_10-2	Leaflet Width	LG10:6597937..7098016	986	1	LG10_2299
	Leaflet_width_10-3	Leaflet Width	LG10:6361372..6994941	1579	1	LG10_2299
	Leaflet_width_10-3	Leaflet Width	LG10:5627933..5898961	652	1	N/A
	Leaflet_width_10-3	Leaflet Width	LG10:6762427..7370285	650	1	N/A
	Leaflet_width_10-3	Leaflet Width	LG10:6597937..7098016	1971	1	LG10_2299
	Leaflet_width_10-3	Leaflet Width	LG10:6625222..6994941	1763	1	LG10_2299
	Leaflet_width_10-3	Leaflet Width	LG10:5627933..7714168	428, 762	2	LG10_2299, LG10_2697
	Leaflet_width_10-3	Leaflet Width	LG10:6231822..7437740	3	1	LG10_2299
	Leaflet_width_10-3	Leaflet Width	LG10:6614767..7098016	1580	1	LG10_2299
	Leaflet_width_10-3	Leaflet Width	LG10:6625222..7370285	897	1	LG10_2299
	Leaflet_width_10-3	Leaflet Width	LG10:6231822..7437740	1086	1	LG10_2299
	Leaflet_width_10-3	Leaflet Width	LG10:5627933..7714168	428, 762	2	LG10_2299, LG10_2697
	Leaflet_width_10-3	Leaflet Width	LG10:5627933..5940592	5	1	N/A
	Leaflet_width_10-3	Leaflet Width	LG10:6597937..7098016	986	1	LG10_2299
	Leaflet_width_3-2	Leaflet Width	SuperScaf_69:151015..2013768	1372	1	SuperScaf_69_13, SuperScaf_69_81, SuperScaf_69_204, SuperScaf_69_592, SuperScaf_69_766
	Leaflet_width_3-2	Leaflet Width	SuperScaf_69:234685..2051899	725, 726, 729, 862	4	SuperScaf_69_81, SuperScaf_69_204, SuperScaf_69_592, SuperScaf_69_766
	Leaflet_width_3-2	Leaflet Width	SuperScaf_69:1137717..1280583	729, 862	2	N/A
	Leaflet_width_3-2	Leaflet Width	SuperScaf_69:41532..294395	725, 726, 862	3	SuperScaf_69_13, SuperScaf_69_81
	Leaflet_width_3-2	Leaflet Width	SuperScaf_69:234685..1135827	725, 726, 862	3	SuperScaf_69_81, SuperScaf_69_204
	Leaflet_width_3-2	Leaflet Width	SuperScaf_69:41532..2013768	1569	1	SuperScaf_69_13, SuperScaf_69_81, SuperScaf_69_204, SuperScaf_69_592, SuperScaf_69_766
	Leaflet_width_5-3	Leaflet Width	SuperScaf_32:1633689..4469891	1148, 1226	2	SuperScaf_32_642, SuperScaf_32_651, SuperScaf_32_807, SuperScaf_32_976, SuperScaf_32_983, SuperScaf_32_1003, SuperScaf_32_1005, SuperScaf_32_1036, SuperScaf_32_1061, SuperScaf_32_1121, SuperScaf_32_1233, SuperScaf_32_1311
	Leaflet_width_5-3	Leaflet Width	SuperScaf_32:2217567..3002000	1362	1	SuperScaf_32_642, SuperScaf_32_651, SuperScaf_32_807
	Leaflet_width_5-3	Leaflet Width	SuperScaf_32:1633689..4218434	1148, 1226	2	SuperScaf_32_642, SuperScaf_32_651, SuperScaf_32_807, SuperScaf_32_976, SuperScaf_32_983, SuperScaf_32_1003, SuperScaf_32_1005, SuperScaf_32_1036, SuperScaf_32_1061, SuperScaf_32_1121, SuperScaf_32_1233, SuperScaf_32_1311
	Leaflet_width_5-3	Leaflet Width	SuperScaf_32:1775281..4442462	1227	1	SuperScaf_32_642, SuperScaf_32_651, SuperScaf_32_807, SuperScaf_32_976, SuperScaf_32_983, SuperScaf_32_1003, SuperScaf_32_1005, SuperScaf_32_1036, SuperScaf_32_1061, SuperScaf_32_1121, SuperScaf_32_1233, SuperScaf_32_1311
	Leaflet_width_5-3	Leaflet Width	SuperScaf_32:2572784..4292683	301	1	SuperScaf_32_807, SuperScaf_32_976, SuperScaf_32_983, SuperScaf_32_1003, SuperScaf_32_1005, SuperScaf_32_1036, SuperScaf_32_1061, SuperScaf_32_1121, SuperScaf_32_1233, SuperScaf_32_1311
	Leaflet_width_5-3	Leaflet Width	SuperScaf_32:2300113..2730429	1745	1	SuperScaf_32_642, SuperScaf_32_651, SuperScaf_32_807
	Leaflet_width_6-1	Leaflet Width	SuperScaf_13:182190..1239130	1205	1	SuperScaf_13_24, SuperScaf_13_26, SuperScaf_13_124, SuperScaf_13_137, SuperScaf_13_305
	Leaflet_width_6-5	Leaflet Width	LG3:15621969..16097247	1776, 793	2	N/A
	Leaflet_width_6-5	Leaflet Width	LG3:16412530..18087702	1770, 789	2	LG3_5801, LG3_6004, LG3_6146, LG3_6197, LG3_6203
	Leaflet_width_6-5	Leaflet Width	LG3:16476865..17914206	142	1	LG3_5801, LG3_6004, LG3_6146
	Leaflet_width_6-5	Leaflet Width	LG3:15446266..16097247	1776, 793	2	LG3_5534
	Leaflet_width_6-5	Leaflet Width	LG3:16412530..18013360	1770, 789	2	LG3_5801, LG3_6004, LG3_6146, LG3_6197, LG3_6203
	Leaflet_width_6-5	Leaflet Width	LG3:16476865..18087702	1457	1	LG3_5801, LG3_6004, LG3_6146, LG3_6197, LG3_6203
	Leaflet_width_6-6	Leaflet Width	LG2:6780486..8340511	1975	1	LG2_2405, LG2_2411, LG2_2568, LG2_2731, LG2_2838
	Leaflet_width_6-6	Leaflet Width	LG2:6775514..8230624	1600, 912	2	LG2_2405, LG2_2411, LG2_2568, LG2_2731, LG2_2838
	Leaflet_width_6-6	Leaflet Width	LG2:6780486..8269476	1600, 912	2	LG2_2405, LG2_2411, LG2_2568, LG2_2731, LG2_2838
	Leaflet_width_6-6	Leaflet Width	LG2:6780486..8230624	991	1	LG2_2405, LG2_2411, LG2_2568, LG2_2731, LG2_2838
	Leaflet_width_6-7	Leaflet Width	LG9:10719009..11518643	1732	1	LG9_3504, LG9_3528
	Leaflet_width_6-7	Leaflet Width	LG9:10710440..11543890	1535, 961	2	LG9_3504, LG9_3528
	Leaflet_width_6-7	Leaflet Width	LG9:9355506..10680369	1327	1	LG9_3034, LG9_3414
	Leaflet_width_6-7	Leaflet Width	LG9:10719009..11518643	1329	1	LG9_3504, LG9_3528
	Leaflet_width_6-7	Leaflet Width	LG9:9293645..10664959	1529, 956	2	LG9_3034, LG9_3414
	Leaflet_width_6-7	Leaflet Width	LG9:9293645..10680369	1529, 956	2	LG9_3034, LG9_3414
	Leaflet_width_6-7	Leaflet Width	LG9:10710440..12047739	1535, 961	2	LG9_3504, LG9_3528, LG9_3829, LG9_3849, LG9_3874, LG9_3885, LG9_3936
	Leaflet_width_6-7	Leaflet Width	LG9:10286047..10680369	1741	1	LG9_3414
	Leaflet_width_6-8	Leaflet Width	LG9:7008441..7192458	570	1	N/A
	Leaflet_width_6-9	Leaflet Width	LG4:25764220..26684252	1003	1	LG4_7657, LG4_7850
	Leaflet_width_6-9	Leaflet Width	LG4:25043736..27354269	1887, 242	2	LG4_7187, LG4_7203, LG4_7291, LG4_7404, LG4_7657, LG4_7850
	Leaflet_width_6-9	Leaflet Width	LG4:25820108..26872221	150	1	LG4_7657, LG4_7850
	Leaflet_width_6-9	Leaflet Width	LG4:25043736..27365685	1887, 242	2	LG4_7187, LG4_7203, LG4_7291, LG4_7404, LG4_7657, LG4_7850
	Leaflet_width_6-9	Leaflet Width	LG4:26669256..27354269	998	1	LG4_7850
	Leaflet_width_6-9	Leaflet Width	LG4:26925116..27354269	1986	1	N/A
	Leaflet_width_7-1	Leaflet Width	LG1:11007353..12245081	1750	1	LG1_3608, LG1_3615, LG1_3629, LG1_3630, LG1_3662
	Leaflet_width_7-1	Leaflet Width	LG1:11007353..12245081	1084	1	LG1_3608, LG1_3615, LG1_3629, LG1_3630, LG1_3662
	Leaflet_width_7-1	Leaflet Width	LG1:10940406..12480392	111, 113, 1426, 1437	4	LG1_3580, LG1_3608, LG1_3615, LG1_3629, LG1_3630, LG1_3662, LG1_3992
	Leaflet_width_7-1	Leaflet Width	LG1:12223623..12600758	111, 113, 1426, 1437	4	LG1_3992, LG1_3999
	Leaflet_width_7-1	Leaflet Width	LG1:12223623..12591068	111, 113, 1426, 1437	4	LG1_3992, LG1_3999
	Leaflet_width_7-1	Leaflet Width	LG1:10940406..12480392	111, 113, 1426, 1437	4	LG1_3580, LG1_3608, LG1_3615, LG1_3629, LG1_3630, LG1_3662, LG1_3992
	Leaflet_width_7-11	Leaflet Width	LG6:6338415..7612315	1032, 1990	2	LG6_2698, LG6_2788, LG6_2955
	Leaflet_width_7-11	Leaflet Width	LG6:6338415..7618523	1032, 1990	2	LG6_2698, LG6_2788, LG6_2955
	Leaflet_width_7-5	Leaflet Width	LG3:19325090..19854042	1300, 1979	2	LG3_6501
	Leaflet_width_7-5	Leaflet Width	LG3:19240324..19854042	1300, 1979	2	LG3_6501
	Leaflet_width_7-6	Leaflet Width	LG9:10719009..11518643	1732	1	LG9_3504, LG9_3528
	Leaflet_width_7-6	Leaflet Width	LG9:10710440..11543890	1535, 961	2	LG9_3504, LG9_3528
	Leaflet_width_7-6	Leaflet Width	LG9:9355506..10680369	1327	1	LG9_3034, LG9_3414
	Leaflet_width_7-6	Leaflet Width	LG9:10719009..11518643	1329	1	LG9_3504, LG9_3528
	Leaflet_width_7-6	Leaflet Width	LG9:9293645..10664959	1529, 956	2	LG9_3034, LG9_3414
	Leaflet_width_7-6	Leaflet Width	LG9:9293645..10680369	1529, 956	2	LG9_3034, LG9_3414
	Leaflet_width_7-6	Leaflet Width	LG9:10710440..12047739	1535, 961	2	LG9_3504, LG9_3528, LG9_3829, LG9_3849, LG9_3874, LG9_3885, LG9_3936
	Leaflet_width_7-6	Leaflet Width	LG9:10286047..10680369	1741	1	LG9_3414
	Leaflet_width_7-7	Leaflet Width	LG9:7008441..7192458	570	1	N/A
	Leaflet_width_7-8	Leaflet Width	LG4:25764220..26684252	1003	1	LG4_7657, LG4_7850
	Leaflet_width_7-8	Leaflet Width	LG4:25043736..27354269	1887, 242	2	LG4_7187, LG4_7203, LG4_7291, LG4_7404, LG4_7657, LG4_7850
	Leaflet_width_7-8	Leaflet Width	LG4:25820108..26872221	150	1	LG4_7657, LG4_7850
	Leaflet_width_7-8	Leaflet Width	LG4:25043736..27365685	1887, 242	2	LG4_7187, LG4_7203, LG4_7291, LG4_7404, LG4_7657, LG4_7850
	Leaflet_width_7-8	Leaflet Width	LG4:26669256..27354269	998	1	LG4_7850
	Leaflet_width_7-8	Leaflet Width	LG4:26925116..27354269	1986	1	N/A
	Leaflet_width_7-9	Leaflet Width	LG3:11420484..12010384	1100, 1771, 1884, 239	4	LG3_4238
	Leaflet_width_7-9	Leaflet Width	LG3:10426845..11473155	1100, 1771, 1884, 239	4	N/A
	Leaflet_width_7-9	Leaflet Width	LG3:11420484..12010384	1100, 1771, 1884, 239	4	LG3_4238
	Leaflet_width_7-9	Leaflet Width	LG3:10399953..11473155	1100, 1771, 1884, 239	4	N/A
	Leaflet_width_7-9	Leaflet Width	LG3:10515090..11465123	996	1	N/A
	Leaflet_width_7-9	Leaflet Width	LG3:10515090..10910700	1980	1	N/A
	Leaflet_width_8-10	Leaflet Width	SuperScaf_53:55040..759329	1937	1	SuperScaf_53_107, SuperScaf_53_174
	Leaflet_width_8-10	Leaflet Width	SuperScaf_53:338189..759329	1936	1	SuperScaf_53_107, SuperScaf_53_174
[truncated: 9,994 more rows]
