# Supplementary material for: Draft genome sequence of adzuki bean, Vigna angularis
Source: Sci Rep. 2015 Jan 28;5:8069. doi: 10.1038/srep08069 (PMC5389050; doi:10.1038/srep08069)
Supplement: Supplementary Information — Supplementary Table S22 [file srep08069-s11.xls]

## Sheet: Sheet1
	Supplementary Table S22. List of tandemly duplicated genes within V. angularis var. angularis genome
	Homolog ID	Tandem duplicates ID	Longest gene	Description	Number of tandem duplicates	List of tandem duplicates
	Homology cluster 0	Tandem_cluster 0	Vang0858s00010.1	atypical receptor-like kinase MARK, putative, expressed	3	Vang0858s00010.1,Vang0858s00020.1,Vang0858s00030.1
	Homology cluster 0	Tandem_cluster 1	Vang0653s00020.1	atypical receptor-like kinase MARK, putative, expressed	4	Vang0653s00020.1,Vang0653s00010.1,Vang0653s00030.1,Vang0653s00070.1
	Homology cluster 0	Tandem_cluster 2	Vang0051s00350.1	atypical receptor-like kinase MARK, putative, expressed	3	Vang0051s00350.1,Vang0051s00390.1,Vang0051s00340.1
	Homology cluster 0	Tandem_cluster 3	Vang0062ss00240.1	atypical receptor-like kinase MARK, putative, expressed	2	Vang0062ss00240.1,Vang0062ss00160.1
	Homology cluster 0	Tandem_cluster 4	Vang0156s00010.1	atypical receptor-like kinase MARK, putative, expressed	2	Vang0156s00010.1,Vang0156s00060.1
	Homology cluster 0	Tandem_cluster 5	Vang0121s00370.1	atypical receptor-like kinase MARK, putative, expressed	2	Vang0121s00370.1,Vang0121s00250.1
	Homology cluster 0	Tandem_cluster 6	Vang0322s00060.1	atypical receptor-like kinase MARK, putative, expressed	2	Vang0322s00060.1,Vang0322s00020.1
	Homology cluster 0	Tandem_cluster 7	Vang03g03070.1	atypical receptor-like kinase MARK, putative, expressed	2	Vang03g03070.1,Vang03g03110.1
	Homology cluster 0	Tandem_cluster 8	Vang03g09670.1	atypical receptor-like kinase MARK, putative, expressed	2	Vang03g09670.1,Vang03g09720.1
	Homology cluster 0	Tandem_cluster 9	Vang03g04910.1	atypical receptor-like kinase MARK, putative, expressed	2	Vang03g04910.1,Vang03g04790.1
	Homology cluster 0	Tandem_cluster 10	Vang03g06980.1	atypical receptor-like kinase MARK, putative, expressed	2	Vang03g06980.1,Vang03g07050.1
	Homology cluster 0	Tandem_cluster 11	Vang03g04640.1	atypical receptor-like kinase MARK, putative, expressed	2	Vang03g04640.1,Vang03g04620.1
	Homology cluster 0	Tandem_cluster 12	Vang07g05930.1	atypical receptor-like kinase MARK, putative, expressed	3	Vang07g05930.1,Vang07g05870.1,Vang07g06030.1
	Homology cluster 0	Tandem_cluster 13	Vang07g05610.1	atypical receptor-like kinase MARK, putative, expressed	2	Vang07g05610.1,Vang07g05710.1
	Homology cluster 0	Tandem_cluster 14	Vang0505s00090.1	atypical receptor-like kinase MARK, putative, expressed	2	Vang0505s00090.1,Vang0505s00010.1
	Homology cluster 0	Tandem_cluster 15	Vang0057s00190.1	atypical receptor-like kinase MARK, putative, expressed	2	Vang0057s00190.1,Vang0057s00210.1
	Homology cluster 0	Tandem_cluster 16	Vang0057s00030.1	atypical receptor-like kinase MARK, putative, expressed	2	Vang0057s00030.1,Vang0057s00040.1
	Homology cluster 0	Tandem_cluster 17	Vang0039ss00380.1	atypical receptor-like kinase MARK, putative, expressed	2	Vang0039ss00380.1,Vang0039ss00360.1
	Homology cluster 0	Tandem_cluster 18	Vang0005s01330.1	atypical receptor-like kinase MARK, putative, expressed	2	Vang0005s01330.1,Vang0005s01450.1
	Homology cluster 0	Tandem_cluster 19	Vang0438s00050.1	atypical receptor-like kinase MARK, putative, expressed	2	Vang0438s00050.1,Vang0438s00040.1
	Homology cluster 0	Tandem_cluster 20	Vang0082s00110.1	atypical receptor-like kinase MARK, putative, expressed	2	Vang0082s00110.1,Vang0082s00150.1
	Homology cluster 0	Tandem_cluster 21	Vang0084s00270.1	atypical receptor-like kinase MARK, putative, expressed	2	Vang0084s00270.1,Vang0084s00260.1
	Homology cluster 0	Tandem_cluster 22	Vang0109s00340.1	atypical receptor-like kinase MARK, putative, expressed	4	Vang0109s00340.1,Vang0109s00260.1,Vang0109s00250.1,Vang0109s00280.1
	Homology cluster 0	Tandem_cluster 23	Vang0221s00300.1	atypical receptor-like kinase MARK, putative, expressed	2	Vang0221s00300.1,Vang0221s00270.1
	Homology cluster 0	Tandem_cluster 24	Vang0022ss03550.1	atypical receptor-like kinase MARK, putative, expressed	2	Vang0022ss03550.1,Vang0022ss03570.1
	Homology cluster 0	Tandem_cluster 25	Vang0021ss01670.1	atypical receptor-like kinase MARK, putative, expressed	2	Vang0021ss01670.1,Vang0021ss01730.1
	Homology cluster 0	Tandem_cluster 26	Vang0029ss00140.1	atypical receptor-like kinase MARK, putative, expressed	2	Vang0029ss00140.1,Vang0029ss00130.1
	Homology cluster 0	Tandem_cluster 27	Vang0017s01040.1	atypical receptor-like kinase MARK, putative, expressed	2	Vang0017s01040.1,Vang0017s01050.1
	Homology cluster 0	Tandem_cluster 28	Vang02g03330.1	atypical receptor-like kinase MARK, putative, expressed	2	Vang02g03330.1,Vang02g03300.1
	Homology cluster 0	Tandem_cluster 29	Vang02g09470.1	atypical receptor-like kinase MARK, putative, expressed	2	Vang02g09470.1,Vang02g09520.1
	Homology cluster 0	Tandem_cluster 30	Vang02g08950.1	atypical receptor-like kinase MARK, putative, expressed	2	Vang02g08950.1,Vang02g08930.1
	Homology cluster 0	Tandem_cluster 31	Vang02g06330.1	atypical receptor-like kinase MARK, putative, expressed	2	Vang02g06330.1,Vang02g06350.1
	Homology cluster 0	Tandem_cluster 32	Vang02g08870.1	atypical receptor-like kinase MARK, putative, expressed	2	Vang02g08870.1,Vang02g08880.1
	Homology cluster 0	Tandem_cluster 33	Vang06g01120.1	atypical receptor-like kinase MARK, putative, expressed	2	Vang06g01120.1,Vang06g01240.1
	Homology cluster 0	Tandem_cluster 34	Vang06g22320.1	atypical receptor-like kinase MARK, putative, expressed	2	Vang06g22320.1,Vang06g22300.1
	Homology cluster 0	Tandem_cluster 35	Vang06g21530.1	atypical receptor-like kinase MARK, putative, expressed	2	Vang06g21530.1,Vang06g21540.1
	Homology cluster 0	Tandem_cluster 36	Vang0894s00020.1	atypical receptor-like kinase MARK, putative, expressed	2	Vang0894s00020.1,Vang0894s00030.1
	Homology cluster 0	Tandem_cluster 37	Vang04g11580.1	atypical receptor-like kinase MARK, putative, expressed	2	Vang04g11580.1,Vang04g11560.1
	Homology cluster 0	Tandem_cluster 38	Vang04g06990.1	atypical receptor-like kinase MARK, putative, expressed	2	Vang04g06990.1,Vang04g07090.1
	Homology cluster 0	Tandem_cluster 39	Vang04g04710.1	atypical receptor-like kinase MARK, putative, expressed	4	Vang04g04710.1,Vang04g04800.1,Vang04g04920.1,Vang04g04890.1
	Homology cluster 0	Tandem_cluster 40	Vang04g07170.1	atypical receptor-like kinase MARK, putative, expressed	2	Vang04g07170.1,Vang04g07220.1
	Homology cluster 0	Tandem_cluster 41	Vang04g04730.1	atypical receptor-like kinase MARK, putative, expressed	2	Vang04g04730.1,Vang04g04750.1
	Homology cluster 0	Tandem_cluster 42	Vang04g03770.1	atypical receptor-like kinase MARK, putative, expressed	2	Vang04g03770.1,Vang04g03840.1
	Homology cluster 0	Tandem_cluster 43	Vang04g03240.1	atypical receptor-like kinase MARK, putative, expressed	2	Vang04g03240.1,Vang04g03220.1
	Homology cluster 0	Tandem_cluster 44	Vang04g00240.1	atypical receptor-like kinase MARK, putative, expressed	5	Vang04g00240.1,Vang04g00170.1,Vang04g00160.1,Vang04g00110.1,Vang04g00100.1
	Homology cluster 0	Tandem_cluster 45	Vang0216s00290.1	atypical receptor-like kinase MARK, putative, expressed	2	Vang0216s00290.1,Vang0216s00280.1
	Homology cluster 0	Tandem_cluster 46	Vang0010ss01550.1	atypical receptor-like kinase MARK, putative, expressed	2	Vang0010ss01550.1,Vang0010ss01570.1
	Homology cluster 0	Tandem_cluster 47	Vang0196s00150.1	atypical receptor-like kinase MARK, putative, expressed	3	Vang0196s00150.1,Vang0196s00100.1,Vang0196s00160.1
	Homology cluster 0	Tandem_cluster 48	Vang11g02380.1	atypical receptor-like kinase MARK, putative, expressed	2	Vang11g02380.1,Vang11g02340.1
	Homology cluster 0	Tandem_cluster 49	Vang11g04250.1	atypical receptor-like kinase MARK, putative, expressed	2	Vang11g04250.1,Vang11g04180.1
	Homology cluster 0	Tandem_cluster 50	Vang11g05010.1	atypical receptor-like kinase MARK, putative, expressed	2	Vang11g05010.1,Vang11g05020.1
	Homology cluster 0	Tandem_cluster 51	Vang10g01420.1	atypical receptor-like kinase MARK, putative, expressed	2	Vang10g01420.1,Vang10g01440.1
	Homology cluster 0	Tandem_cluster 52	Vang10g02830.1	atypical receptor-like kinase MARK, putative, expressed	2	Vang10g02830.1,Vang10g02800.1
	Homology cluster 0	Tandem_cluster 53	Vang0203s00330.1	atypical receptor-like kinase MARK, putative, expressed	2	Vang0203s00330.1,Vang0203s00340.1
	Homology cluster 0	Tandem_cluster 54	Vang0203s00220.1	atypical receptor-like kinase MARK, putative, expressed	2	Vang0203s00220.1,Vang0203s00170.1
	Homology cluster 0	Tandem_cluster 55	Vang0070s00390.1	atypical receptor-like kinase MARK, putative, expressed	2	Vang0070s00390.1,Vang0070s00400.1
	Homology cluster 0	Tandem_cluster 56	Vang01g01520.1	atypical receptor-like kinase MARK, putative, expressed	3	Vang01g01520.1,Vang01g01530.1,Vang01g01410.1
	Homology cluster 0	Tandem_cluster 57	Vang01g13900.1	atypical receptor-like kinase MARK, putative, expressed	3	Vang01g13900.1,Vang01g13880.1,Vang01g13850.1
	Homology cluster 0	Tandem_cluster 58	Vang01g11650.1	atypical receptor-like kinase MARK, putative, expressed	2	Vang01g11650.1,Vang01g11600.1
	Homology cluster 0	Tandem_cluster 59	Vang05g08040.1	atypical receptor-like kinase MARK, putative, expressed	2	Vang05g08040.1,Vang05g08020.1
	Homology cluster 0	Tandem_cluster 60	Vang05g05280.1	atypical receptor-like kinase MARK, putative, expressed	2	Vang05g05280.1,Vang05g05200.1
	Homology cluster 0	Tandem_cluster 61	Vang05g00550.1	atypical receptor-like kinase MARK, putative, expressed	2	Vang05g00550.1,Vang05g00520.1
	Homology cluster 0	Tandem_cluster 62	Vang05g10480.1	atypical receptor-like kinase MARK, putative, expressed	2	Vang05g10480.1,Vang05g10460.1
	Homology cluster 0	Tandem_cluster 63	Vang09g08880.1	atypical receptor-like kinase MARK, putative, expressed	2	Vang09g08880.1,Vang09g08850.1
	Homology cluster 0	Tandem_cluster 64	Vang0174s00380.1	atypical receptor-like kinase MARK, putative, expressed	2	Vang0174s00380.1,Vang0174s00360.1
	Homology cluster 0	Tandem_cluster 65	Vang0002ss01240.1	atypical receptor-like kinase MARK, putative, expressed	2	Vang0002ss01240.1,Vang0002ss01910.1
	Homology cluster 0	Tandem_cluster 66	Vang0002ss02210.1	atypical receptor-like kinase MARK, putative, expressed	3	Vang0002ss02210.1,Vang0002ss02250.1,Vang0002ss02200.1
	Homology cluster 1	Tandem_cluster 67	Vang0730s00010.1	chaperone protein dnaJ, putative, expressed	3	Vang0730s00010.1,Vang0730s00030.1,Vang0730s00040.1
	Homology cluster 1	Tandem_cluster 68	Vang0045ss01190.1	chaperone protein dnaJ, putative, expressed	2	Vang0045ss01190.1,Vang0045ss01300.1
	Homology cluster 1	Tandem_cluster 69	Vang0045ss01040.1	chaperone protein dnaJ, putative, expressed	2	Vang0045ss01040.1,Vang0045ss01100.1
	Homology cluster 1	Tandem_cluster 70	Vang0021ss00520.1	chaperone protein dnaJ, putative, expressed	2	Vang0021ss00520.1,Vang0021ss00550.1
	Homology cluster 1	Tandem_cluster 71	Vang0021ss00350.1	chaperone protein dnaJ, putative, expressed	2	Vang0021ss00350.1,Vang0021ss00270.1
	Homology cluster 1	Tandem_cluster 72	Vang01g03560.1	chaperone protein dnaJ, putative, expressed	2	Vang01g03560.1,Vang01g03490.1
	Homology cluster 1	Tandem_cluster 73	Vang01g07390.1	chaperone protein dnaJ, putative, expressed	2	Vang01g07390.1,Vang01g07330.1
	Homology cluster 1	Tandem_cluster 74	Vang03g11920.1	chaperone protein dnaJ, putative, expressed	2	Vang03g11920.1,Vang03g11830.1
	Homology cluster 1	Tandem_cluster 75	Vang02g06490.1	chaperone protein dnaJ, putative, expressed	2	Vang02g06490.1,Vang02g06480.1
	Homology cluster 1	Tandem_cluster 76	Vang02g11500.1	chaperone protein dnaJ, putative, expressed	2	Vang02g11500.1,Vang02g11530.1
	Homology cluster 1	Tandem_cluster 77	Vang02g11220.1	chaperone protein dnaJ, putative, expressed	2	Vang02g11220.1,Vang02g11240.1
	Homology cluster 1	Tandem_cluster 78	Vang02g03570.1	chaperone protein dnaJ, putative, expressed	2	Vang02g03570.1,Vang02g03550.1
	Homology cluster 1	Tandem_cluster 79	Vang05g07830.1	chaperone protein dnaJ, putative, expressed	2	Vang05g07830.1,Vang05g07790.1
	Homology cluster 1	Tandem_cluster 80	Vang04g02780.1	chaperone protein dnaJ, putative, expressed	2	Vang04g02780.1,Vang04g02720.1
	Homology cluster 1	Tandem_cluster 81	Vang04g01760.1	chaperone protein dnaJ, putative, expressed	2	Vang04g01760.1,Vang04g01640.1
	Homology cluster 1	Tandem_cluster 82	Vang06g04540.1	chaperone protein dnaJ, putative, expressed	2	Vang06g04540.1,Vang06g04570.1
	Homology cluster 1	Tandem_cluster 83	Vang06g23940.1	chaperone protein dnaJ, putative, expressed	2	Vang06g23940.1,Vang06g23960.1
	Homology cluster 1	Tandem_cluster 84	Vang09g04100.1	chaperone protein dnaJ, putative, expressed	2	Vang09g04100.1,Vang09g04050.1
	Homology cluster 1	Tandem_cluster 85	Vang08g05270.1	chaperone protein dnaJ, putative, expressed	2	Vang08g05270.1,Vang08g05200.1
	Homology cluster 1	Tandem_cluster 86	Vang08g06380.1	chaperone protein dnaJ, putative, expressed	2	Vang08g06380.1,Vang08g06400.1
	Homology cluster 1	Tandem_cluster 87	Vang08g04080.1	chaperone protein dnaJ, putative, expressed	2	Vang08g04080.1,Vang08g04120.1
	Homology cluster 1	Tandem_cluster 88	Vang08g05240.1	chaperone protein dnaJ, putative, expressed	3	Vang08g05240.1,Vang08g05180.1,Vang08g05230.1
	Homology cluster 1	Tandem_cluster 89	Vang0407s00070.1	chaperone protein dnaJ, putative, expressed	2	Vang0407s00070.1,Vang0407s00020.1
	Homology cluster 1	Tandem_cluster 90	Vang0174s00330.1	chaperone protein dnaJ, putative, expressed	3	Vang0174s00330.1,Vang0174s00310.1,Vang0174s00290.1
	Homology cluster 1	Tandem_cluster 91	Vang0033ss01770.1	chaperone protein dnaJ, putative, expressed	2	Vang0033ss01770.1,Vang0033ss01790.1
	Homology cluster 1	Tandem_cluster 92	Vang0041s00170.1	chaperone protein dnaJ, putative, expressed	2	Vang0041s00170.1,Vang0041s00180.1
	Homology cluster 1	Tandem_cluster 93	Vang0697s00050.1	chaperone protein dnaJ, putative, expressed	2	Vang0697s00050.1,Vang0697s00060.1
	Homology cluster 1	Tandem_cluster 94	Vang0004ss01000.1	chaperone protein dnaJ, putative, expressed	2	Vang0004ss01000.1,Vang0004ss01010.1
	Homology cluster 2	Tandem_cluster 95	Vang0070s00790.1	PPR repeat containing protein, expressed	2	Vang0070s00790.1,Vang0070s00780.1
	Homology cluster 2	Tandem_cluster 96	Vang01g00180.1	PPR repeat containing protein, expressed	2	Vang01g00180.1,Vang01g00230.1
	Homology cluster 2	Tandem_cluster 97	Vang03g02540.1	PPR repeat containing protein, expressed	3	Vang03g02540.1,Vang03g02560.1,Vang03g02360.1
	Homology cluster 2	Tandem_cluster 98	Vang02g10230.1	PPR repeat containing protein, expressed	2	Vang02g10230.1,Vang02g10290.1
	Homology cluster 2	Tandem_cluster 99	Vang04g02740.1	PPR repeat containing protein, expressed	2	Vang04g02740.1,Vang04g02700.1
	Homology cluster 2	Tandem_cluster 100	Vang0005s01230.1	PPR repeat containing protein, expressed	2	Vang0005s01230.1,Vang0005s01350.1
	Homology cluster 2	Tandem_cluster 101	Vang11g00880.1	PPR repeat containing protein, expressed	2	Vang11g00880.1,Vang11g00750.1
	Homology cluster 2	Tandem_cluster 102	Vang0004ss00320.1	PPR repeat containing protein, expressed	2	Vang0004ss00320.1,Vang0004ss00120.1
	Homology cluster 2	Tandem_cluster 103	Vang0004ss00490.1	PPR repeat containing protein, expressed	2	Vang0004ss00490.1,Vang0004ss00500.1
	Homology cluster 3	Tandem_cluster 104	Vang0367s00020.1	cytochrome P450, putative, expressed	2	Vang0367s00020.1,Vang0367s00040.1
	Homology cluster 3	Tandem_cluster 105	Vang0444s00090.1	cytochrome P450, putative, expressed	2	Vang0444s00090.1,Vang0444s00080.1
	Homology cluster 3	Tandem_cluster 106	Vang1041s00020.1	cytochrome P450, putative, expressed	2	Vang1041s00020.1,Vang1041s00010.1
	Homology cluster 3	Tandem_cluster 107	Vang0022ss00360.1	cytochrome P450, putative, expressed	4	Vang0022ss00360.1,Vang0022ss00370.1,Vang0022ss00400.1,Vang0022ss00310.1
	Homology cluster 3	Tandem_cluster 108	Vang01g07570.1	cytochrome P450, putative, expressed	3	Vang01g07570.1,Vang01g07550.1,Vang01g07510.1
	Homology cluster 3	Tandem_cluster 109	Vang03g11060.1	cytochrome P450, putative, expressed	2	Vang03g11060.1,Vang03g11040.1
	Homology cluster 3	Tandem_cluster 110	Vang02g02670.1	cytochrome P450, putative, expressed	2	Vang02g02670.1,Vang02g02630.1
	Homology cluster 3	Tandem_cluster 111	Vang05g01760.1	cytochrome P450, putative, expressed	3	Vang05g01760.1,Vang05g01740.1,Vang05g01750.1
	Homology cluster 3	Tandem_cluster 112	Vang08g04520.1	cytochrome P450, putative, expressed	2	Vang08g04520.1,Vang08g04470.1
	Homology cluster 3	Tandem_cluster 113	Vang0255s00180.1	cytochrome P450, putative, expressed	3	Vang0255s00180.1,Vang0255s00150.1,Vang0255s00230.1
	Homology cluster 3	Tandem_cluster 114	Vang0330s00030.1	cytochrome P450, putative, expressed	2	Vang0330s00030.1,Vang0330s00040.1
	Homology cluster 3	Tandem_cluster 115	Vang0332s00080.1	cytochrome P450, putative, expressed	3	Vang0332s00080.1,Vang0332s00100.1,Vang0332s00090.1
	Homology cluster 3	Tandem_cluster 116	Vang0627s00010.1	cytochrome P450, putative, expressed	2	Vang0627s00010.1,Vang0627s00020.1
	Homology cluster 4	Tandem_cluster 117	Vang01g07450.1	CAMK_CAMK_like_ULKh_APGy.2 - CAMK includes calcium/calmodulin depedent protein kinases, expressed	2	Vang01g07450.1,Vang01g07420.1
	Homology cluster 4	Tandem_cluster 118	Vang03g12540.1	CAMK_CAMK_like_ULKh_APGy.2 - CAMK includes calcium/calmodulin depedent protein kinases, expressed	2	Vang03g12540.1,Vang03g12590.1
	Homology cluster 4	Tandem_cluster 119	Vang03g06840.1	CAMK_CAMK_like_ULKh_APGy.2 - CAMK includes calcium/calmodulin depedent protein kinases, expressed	2	Vang03g06840.1,Vang03g07000.1
	Homology cluster 5	Tandem_cluster 120	Vang0614s00040.1	serine/threonine-protein kinase receptor precursor, putative, expressed	2	Vang0614s00040.1,Vang0614s00030.1
	Homology cluster 5	Tandem_cluster 121	Vang0189s00080.1	serine/threonine-protein kinase receptor precursor, putative, expressed	2	Vang0189s00080.1,Vang0189s00040.1
	Homology cluster 5	Tandem_cluster 122	Vang0029ss00530.1	serine/threonine-protein kinase receptor precursor, putative, expressed	4	Vang0029ss00530.1,Vang0029ss00500.1,Vang0029ss00550.1,Vang0029ss00520.1
	Homology cluster 5	Tandem_cluster 123	Vang02g07730.1	serine/threonine-protein kinase receptor precursor, putative, expressed	5	Vang02g07730.1,Vang02g07670.1,Vang02g07680.1,Vang02g07720.1,Vang02g07690.1
	Homology cluster 5	Tandem_cluster 124	Vang02g06770.1	serine/threonine-protein kinase receptor precursor, putative, expressed	2	Vang02g06770.1,Vang02g06730.1
	Homology cluster 5	Tandem_cluster 125	Vang04g11140.1	serine/threonine-protein kinase receptor precursor, putative, expressed	3	Vang04g11140.1,Vang04g11120.1,Vang04g11110.1
	Homology cluster 5	Tandem_cluster 126	Vang04g07630.1	serine/threonine-protein kinase receptor precursor, putative, expressed	4	Vang04g07630.1,Vang04g07680.1,Vang04g07730.1,Vang04g07640.1
	Homology cluster 5	Tandem_cluster 127	Vang06g02720.1	serine/threonine-protein kinase receptor precursor, putative, expressed	4	Vang06g02720.1,Vang06g02790.1,Vang06g02710.1,Vang06g02780.1
	Homology cluster 5	Tandem_cluster 128	Vang09g02870.1	serine/threonine-protein kinase receptor precursor, putative, expressed	2	Vang09g02870.1,Vang09g02850.1
	Homology cluster 5	Tandem_cluster 129	Vang08g06990.1	serine/threonine-protein kinase receptor precursor, putative, expressed	2	Vang08g06990.1,Vang08g07020.1
	Homology cluster 5	Tandem_cluster 130	Vang0279s00140.1	serine/threonine-protein kinase receptor precursor, putative, expressed	2	Vang0279s00140.1,Vang0279s00190.1
	Homology cluster 5	Tandem_cluster 131	Vang0560s00020.1	serine/threonine-protein kinase receptor precursor, putative, expressed	2	Vang0560s00020.1,Vang0560s00030.1
	Homology cluster 5	Tandem_cluster 132	Vang0013ss01030.1	serine/threonine-protein kinase receptor precursor, putative, expressed	2	Vang0013ss01030.1,Vang0013ss01100.1
	Homology cluster 5	Tandem_cluster 133	Vang0197s00060.1	serine/threonine-protein kinase receptor precursor, putative, expressed	4	Vang0197s00060.1,Vang0197s00020.1,Vang0197s00030.1,Vang0197s00070.1
	Homology cluster 6	Tandem_cluster 134	Vang0322s00070.1	STE_MEKK_ste11_MAP3K.20 - STE kinases include homologs to sterile 7, sterile 11 and sterile 20 from yeast, expressed	2	Vang0322s00070.1,Vang0322s00120.1
	Homology cluster 6	Tandem_cluster 135	Vang11g04580.1	STE_MEKK_ste11_MAP3K.20 - STE kinases include homologs to sterile 7, sterile 11 and sterile 20 from yeast, expressed	2	Vang11g04580.1,Vang11g04480.1
	Homology cluster 7	Tandem_cluster 136	Vang01g07380.1	peroxidase precursor, putative, expressed	2	Vang01g07380.1,Vang01g07360.1
	Homology cluster 7	Tandem_cluster 137	Vang01g07150.1	peroxidase precursor, putative, expressed	2	Vang01g07150.1,Vang01g07120.1
	Homology cluster 7	Tandem_cluster 138	Vang0789s00060.1	peroxidase precursor, putative, expressed	2	Vang0789s00060.1,Vang0789s00070.1
	Homology cluster 7	Tandem_cluster 139	Vang03g12620.1	peroxidase precursor, putative, expressed	3	Vang03g12620.1,Vang03g12640.1,Vang03g12650.1
	Homology cluster 7	Tandem_cluster 140	Vang03g08210.1	peroxidase precursor, putative, expressed	2	Vang03g08210.1,Vang03g08370.1
	Homology cluster 7	Tandem_cluster 141	Vang02g09710.1	peroxidase precursor, putative, expressed	2	Vang02g09710.1,Vang02g09670.1
	Homology cluster 7	Tandem_cluster 142	Vang06g24410.1	peroxidase precursor, putative, expressed	2	Vang06g24410.1,Vang06g24400.1
	Homology cluster 7	Tandem_cluster 143	Vang0038s00630.1	peroxidase precursor, putative, expressed	2	Vang0038s00630.1,Vang0038s00610.1
	Homology cluster 7	Tandem_cluster 144	Vang0335s00180.1	peroxidase precursor, putative, expressed	4	Vang0335s00180.1,Vang0335s00130.1,Vang0335s00170.1,Vang0335s00070.1
	Homology cluster 8	Tandem_cluster 145	Vang0672s00020.1	proteins of unknown function domain containing protein, expressed	2	Vang0672s00020.1,Vang0672s00010.1
	Homology cluster 8	Tandem_cluster 146	Vang0022ss01130.1	proteins of unknown function domain containing protein, expressed	2	Vang0022ss01130.1,Vang0022ss01110.1
	Homology cluster 8	Tandem_cluster 147	Vang02g13150.1	proteins of unknown function domain containing protein, expressed	4	Vang02g13150.1,Vang02g13140.1,Vang02g13130.1,Vang02g13180.1
	Homology cluster 8	Tandem_cluster 148	Vang04g02430.1	proteins of unknown function domain containing protein, expressed	2	Vang04g02430.1,Vang04g02450.1
	Homology cluster 8	Tandem_cluster 149	Vang08g02510.1	proteins of unknown function domain containing protein, expressed	2	Vang08g02510.1,Vang08g02550.1
	Homology cluster 8	Tandem_cluster 150	Vang0509s00080.1	proteins of unknown function domain containing protein, expressed	3	Vang0509s00080.1,Vang0509s00070.1,Vang0509s00090.1
	Homology cluster 9	Tandem_cluster 151	Vang0045ss00170.1	GDSL-like lipase/acylhydrolase, putative, expressed	3	Vang0045ss00170.1,Vang0045ss00160.1,Vang0045ss00150.1
	Homology cluster 9	Tandem_cluster 152	Vang01g16880.1	GDSL-like lipase/acylhydrolase, putative, expressed	2	Vang01g16880.1,Vang01g16870.1
	Homology cluster 9	Tandem_cluster 153	Vang01g06690.1	GDSL-like lipase/acylhydrolase, putative, expressed	2	Vang01g06690.1,Vang01g06680.1
	Homology cluster 9	Tandem_cluster 154	Vang03g02650.1	GDSL-like lipase/acylhydrolase, putative, expressed	4	Vang03g02650.1,Vang03g02710.1,Vang03g02660.1,Vang03g02700.1
	Homology cluster 9	Tandem_cluster 155	Vang03g06460.1	GDSL-like lipase/acylhydrolase, putative, expressed	2	Vang03g06460.1,Vang03g06540.1
	Homology cluster 9	Tandem_cluster 156	Vang08g04220.1	GDSL-like lipase/acylhydrolase, putative, expressed	2	Vang08g04220.1,Vang08g04230.1
	Homology cluster 9	Tandem_cluster 157	Vang0013ss00500.1	GDSL-like lipase/acylhydrolase, putative, expressed	2	Vang0013ss00500.1,Vang0013ss00550.1
	Homology cluster 9	Tandem_cluster 158	Vang11g11390.1	GDSL-like lipase/acylhydrolase, putative, expressed	2	Vang11g11390.1,Vang11g11460.1
	Homology cluster 9	Tandem_cluster 159	Vang0032ss01340.1	GDSL-like lipase/acylhydrolase, putative, expressed	2	Vang0032ss01340.1,Vang0032ss01390.1
	Homology cluster 9	Tandem_cluster 160	Vang0039ss00840.1	GDSL-like lipase/acylhydrolase, putative, expressed	2	Vang0039ss00840.1,Vang0039ss00820.1
	Homology cluster 10	Tandem_cluster 161	Vang0156s00410.1	WD domain, G-beta repeat domain containing protein, expressed	2	Vang0156s00410.1,Vang0156s00280.1
	Homology cluster 11	Tandem_cluster 162	Vang0632s00050.1	U-box domain-containing protein, putative, expressed	2	Vang0632s00050.1,Vang0632s00040.1
	Homology cluster 11	Tandem_cluster 163	Vang0021ss00030.1	U-box domain-containing protein, putative, expressed	2	Vang0021ss00030.1,Vang0021ss00010.1
	Homology cluster 11	Tandem_cluster 164	Vang06g25010.1	U-box domain-containing protein, putative, expressed	2	Vang06g25010.1,Vang06g25040.1
	Homology cluster 11	Tandem_cluster 165	Vang0032ss02270.1	U-box domain-containing protein, putative, expressed	2	Vang0032ss02270.1,Vang0032ss02280.1
	Homology cluster 12	Tandem_cluster 166	Vang0620s00010.1	kinesin motor domain containing protein, putative, expressed	2	Vang0620s00010.1,Vang0620s00030.1
	Homology cluster 13	Tandem_cluster 167	Vang0022ss00710.1	oxidoreductase, putative, expressed	3	Vang0022ss00710.1,Vang0022ss00740.1,Vang0022ss00600.1
	Homology cluster 13	Tandem_cluster 168	Vang04g11160.1	oxidoreductase, putative, expressed	2	Vang04g11160.1,Vang04g11130.1
	Homology cluster 13	Tandem_cluster 169	Vang0110s00090.1	oxidoreductase, putative, expressed	2	Vang0110s00090.1,Vang0110s00100.1
	Homology cluster 14	Tandem_cluster 170	Vang0788s00090.1	mitochondrial carrier protein, putative, expressed	2	Vang0788s00090.1,Vang0788s00050.1
	Homology cluster 15	Tandem_cluster 171	Vang0082s00580.1	auxin-induced protein 5NG4, putative, expressed	2	Vang0082s00580.1,Vang0082s00590.1
	Homology cluster 15	Tandem_cluster 172	Vang0221s00390.1	auxin-induced protein 5NG4, putative, expressed	2	Vang0221s00390.1,Vang0221s00330.1
	Homology cluster 15	Tandem_cluster 173	Vang0041ss00380.1	auxin-induced protein 5NG4, putative, expressed	2	Vang0041ss00380.1,Vang0041ss00370.1
	Homology cluster 15	Tandem_cluster 174	Vang01g11640.1	auxin-induced protein 5NG4, putative, expressed	4	Vang01g11640.1,Vang01g11710.1,Vang01g11700.1,Vang01g11660.1
	Homology cluster 15	Tandem_cluster 175	Vang01g09800.1	auxin-induced protein 5NG4, putative, expressed	2	Vang01g09800.1,Vang01g09680.1
	Homology cluster 15	Tandem_cluster 176	Vang0402s00010.1	auxin-induced protein 5NG4, putative, expressed	2	Vang0402s00010.1,Vang0402s00040.1
	Homology cluster 15	Tandem_cluster 177	Vang0509s00030.1	auxin-induced protein 5NG4, putative, expressed	2	Vang0509s00030.1,Vang0509s00010.1
	Homology cluster 16	Tandem_cluster 178	Vang0304s00030.1	RGH1A, putative, expressed	3	Vang0304s00030.1,Vang0304s00040.1,Vang0304s00010.1
	Homology cluster 16	Tandem_cluster 179	Vang01g02060.1	RGH1A, putative, expressed	2	Vang01g02060.1,Vang01g02070.1
	Homology cluster 16	Tandem_cluster 180	Vang02g03190.1	RGH1A, putative, expressed	3	Vang02g03190.1,Vang02g03260.1,Vang02g03280.1
	Homology cluster 16	Tandem_cluster 181	Vang0250s00170.1	RGH1A, putative, expressed	4	Vang0250s00170.1,Vang0250s00070.1,Vang0250s00110.1,Vang0250s00120.1
	Homology cluster 16	Tandem_cluster 182	Vang0137s00140.1	RGH1A, putative, expressed	2	Vang0137s00140.1,Vang0137s00090.1
	Homology cluster 16	Tandem_cluster 183	Vang0198s00320.1	RGH1A, putative, expressed	2	Vang0198s00320.1,Vang0198s00270.1
	Homology cluster 16	Tandem_cluster 184	Vang10g00830.1	RGH1A, putative, expressed	2	Vang10g00830.1,Vang10g00850.1
	Homology cluster 16	Tandem_cluster 185	Vang0071ss00440.1	RGH1A, putative, expressed	2	Vang0071ss00440.1,Vang0071ss00490.1
	Homology cluster 16	Tandem_cluster 186	Vang0693s00030.1	RGH1A, putative, expressed	2	Vang0693s00030.1,Vang0693s00060.1
	Homology cluster 17	Tandem_cluster 187	Vang08g01640.1	DEAD-box ATP-dependent RNA helicase 30, putative, expressed	2	Vang08g01640.1,Vang08g01650.1
	Homology cluster 18	Tandem_cluster 188	Vang05g05640.1	SHR, putative, expressed	2	Vang05g05640.1,Vang05g05690.1
	Homology cluster 19	Tandem_cluster 189	Vang0229s00360.1	peptide transporter PTR2, putative, expressed	2	Vang0229s00360.1,Vang0229s00340.1
	Homology cluster 19	Tandem_cluster 190	Vang08g03790.1	peptide transporter PTR2, putative, expressed	2	Vang08g03790.1,Vang08g03800.1
	Homology cluster 19	Tandem_cluster 191	Vang0204s00300.1	peptide transporter PTR2, putative, expressed	3	Vang0204s00300.1,Vang0204s00290.1,Vang0204s00280.1
	Homology cluster 20	Tandem_cluster 192	Vang11g04590.1	BTBN19 - Bric-a-Brac, Tramtrack, Broad Complex BTB domain with non-phototropic hypocotyl 3 NPH3 domain, expressed	2	Vang11g04590.1,Vang11g04430.1
	Homology cluster 21	Tandem_cluster 193	Vang0674s00010.1	limonoid UDP-glucosyltransferase, putative, expressed	2	Vang0674s00010.1,Vang0674s00020.1
	Homology cluster 21	Tandem_cluster 194	Vang0064ss00490.1	limonoid UDP-glucosyltransferase, putative, expressed	2	Vang0064ss00490.1,Vang0064ss00520.1
	Homology cluster 21	Tandem_cluster 195	Vang01g08380.1	limonoid UDP-glucosyltransferase, putative, expressed	2	Vang01g08380.1,Vang01g08530.1
	Homology cluster 21	Tandem_cluster 196	Vang06g01900.1	limonoid UDP-glucosyltransferase, putative, expressed	3	Vang06g01900.1,Vang06g01850.1,Vang06g01890.1
	Homology cluster 21	Tandem_cluster 197	Vang0829s00020.1	limonoid UDP-glucosyltransferase, putative, expressed	2	Vang0829s00020.1,Vang0829s00030.1
	Homology cluster 22	Tandem_cluster 198	Vang03g08380.1	cytochrome P450, putative, expressed	3	Vang03g08380.1,Vang03g08340.1,Vang03g08410.1
	Homology cluster 22	Tandem_cluster 199	Vang08g04270.1	cytochrome P450, putative, expressed	2	Vang08g04270.1,Vang08g04250.1
	Homology cluster 23	Tandem_cluster 200	Vang0196s00090.1	transferase family protein, putative, expressed	2	Vang0196s00090.1,Vang0196s00180.1
	Homology cluster 24	Tandem_cluster 201	Vang11g07110.1	OsSub60 - Putative Subtilisin homologue, expressed	2	Vang11g07110.1,Vang11g07180.1
	Homology cluster 24	Tandem_cluster 202	Vang01g01590.1	OsSub60 - Putative Subtilisin homologue, expressed	2	Vang01g01590.1,Vang01g01510.1
	Homology cluster 24	Tandem_cluster 203	Vang04g05540.1	OsSub60 - Putative Subtilisin homologue, expressed	2	Vang04g05540.1,Vang04g05530.1
	Homology cluster 25	Tandem_cluster 204	Vang04g02800.1	auxin-independent growth promoter protein, putative, expressed	2	Vang04g02800.1,Vang04g02840.1
	Homology cluster 26	Tandem_cluster 205	Vang06g17190.1	protein phosphatase 2C, putative, expressed	2	Vang06g17190.1,Vang06g17250.1
	Homology cluster 27	Tandem_cluster 206	Vang0045ss00880.1	Vang0143s00100.1	2	Vang0045ss00880.1,Vang0045ss00890.1
	Homology cluster 27	Tandem_cluster 207	Vang0229s00130.1	Vang0143s00100.1	2	Vang0229s00130.1,Vang0229s00140.1
	Homology cluster 27	Tandem_cluster 208	Vang0103s00400.1	Vang0143s00100.1	2	Vang0103s00400.1,Vang0103s00320.1
	Homology cluster 27	Tandem_cluster 209	Vang0698s00020.1	Vang0143s00100.1	2	Vang0698s00020.1,Vang0698s00010.1
	Homology cluster 27	Tandem_cluster 210	Vang0143s00110.1	Vang0143s00100.1	3	Vang0143s00110.1,Vang0143s00070.1,Vang0143s00100.1
	Homology cluster 27	Tandem_cluster 211	Vang0162s00090.1	Vang0143s00100.1	2	Vang0162s00090.1,Vang0162s00100.1
	Homology cluster 27	Tandem_cluster 212	Vang08g00920.1	Vang0143s00100.1	3	Vang08g00920.1,Vang08g00840.1,Vang08g00970.1
	Homology cluster 27	Tandem_cluster 213	Vang0663s00020.1	Vang0143s00100.1	2	Vang0663s00020.1,Vang0663s00010.1
	Homology cluster 28	Tandem_cluster 214	Vang0033ss00810.1	polygalacturonase, putative, expressed	2	Vang0033ss00810.1,Vang0033ss00820.1
	Homology cluster 28	Tandem_cluster 215	Vang06g06690.1	polygalacturonase, putative, expressed	2	Vang06g06690.1,Vang06g06710.1
	Homology cluster 28	Tandem_cluster 216	Vang08g06120.1	polygalacturonase, putative, expressed	3	Vang08g06120.1,Vang08g06130.1,Vang08g06150.1
	Homology cluster 29	Tandem_cluster 217	Vang0051s00170.1	L-ascorbate oxidase precursor, putative, expressed	2	Vang0051s00170.1,Vang0051s00200.1
	Homology cluster 29	Tandem_cluster 218	Vang0248s00230.1	L-ascorbate oxidase precursor, putative, expressed	2	Vang0248s00230.1,Vang0248s00220.1
	Homology cluster 29	Tandem_cluster 219	Vang1001s00010.1	L-ascorbate oxidase precursor, putative, expressed	2	Vang1001s00010.1,Vang1001s00020.1
	Homology cluster 29	Tandem_cluster 220	Vang02g11330.1	L-ascorbate oxidase precursor, putative, expressed	2	Vang02g11330.1,Vang02g11270.1
	Homology cluster 29	Tandem_cluster 221	Vang06g08200.1	L-ascorbate oxidase precursor, putative, expressed	2	Vang06g08200.1,Vang06g08160.1
	Homology cluster 30	Tandem_cluster 222	Vang0376s00010.1	terpene synthase, putative, expressed	2	Vang0376s00010.1,Vang0376s00040.1
	Homology cluster 30	Tandem_cluster 223	Vang0029ss00690.1	terpene synthase, putative, expressed	2	Vang0029ss00690.1,Vang0029ss00700.1
	Homology cluster 30	Tandem_cluster 224	Vang0064ss00810.1	terpene synthase, putative, expressed	2	Vang0064ss00810.1,Vang0064ss00780.1
	Homology cluster 30	Tandem_cluster 225	Vang07g03700.1	terpene synthase, putative, expressed	2	Vang07g03700.1,Vang07g03720.1
	Homology cluster 30	Tandem_cluster 226	Vang0189s00250.1	terpene synthase, putative, expressed	4	Vang0189s00250.1,Vang0189s00240.1,Vang0189s00220.1,Vang0189s00230.1
	Homology cluster 30	Tandem_cluster 227	Vang09g03000.1	terpene synthase, putative, expressed	2	Vang09g03000.1,Vang09g02990.1
	Homology cluster 30	Tandem_cluster 228	Vang0895s00010.1	terpene synthase, putative, expressed	2	Vang0895s00010.1,Vang0895s00020.1
	Homology cluster 30	Tandem_cluster 229	Vang0011ss00050.1	terpene synthase, putative, expressed	2	Vang0011ss00050.1,Vang0011ss00060.1
	Homology cluster 31	Tandem_cluster 230	Vang0022ss02450.1	ankyrin repeat-containing protein, putative, expressed	2	Vang0022ss02450.1,Vang0022ss02390.1
	Homology cluster 31	Tandem_cluster 231	Vang04g14500.1	ankyrin repeat-containing protein, putative, expressed	2	Vang04g14500.1,Vang04g14540.1
	Homology cluster 32	Tandem_cluster 232	Vang0155s00330.1	vignain precursor, putative, expressed	5	Vang0155s00330.1,Vang0155s00250.1,Vang0155s00310.1,Vang0155s00320.1,Vang0155s00380.1
	Homology cluster 32	Tandem_cluster 233	Vang05g02450.1	vignain precursor, putative, expressed	2	Vang05g02450.1,Vang05g02510.1
	Homology cluster 32	Tandem_cluster 234	Vang0038s00380.1	vignain precursor, putative, expressed	5	Vang0038s00380.1,Vang0038s00320.1,Vang0038s00480.1,Vang0038s00460.1,Vang0038s00370.1
	Homology cluster 34	Tandem_cluster 235	Vang11g15690.1	pectinesterase, putative, expressed	2	Vang11g15690.1,Vang11g15700.1
	Homology cluster 34	Tandem_cluster 236	Vang09g06840.1	pectinesterase, putative, expressed	3	Vang09g06840.1,Vang09g06830.1,Vang09g06850.1
	Homology cluster 34	Tandem_cluster 237	Vang0506s00010.1	pectinesterase, putative, expressed	2	Vang0506s00010.1,Vang0506s00060.1
	Homology cluster 35	Tandem_cluster 238	Vang04g15130.1	chromo domain containing protein, expressed	2	Vang04g15130.1,Vang04g15140.1
	Homology cluster 38	Tandem_cluster 239	Vang03g02570.1	multidrug resistance protein, putative, expressed	2	Vang03g02570.1,Vang03g02530.1
	Homology cluster 39	Tandem_cluster 240	Vang02g03470.1	oxidoreductase, short chain dehydrogenase/reductase family, putative, expressed	2	Vang02g03470.1,Vang02g03480.1
	Homology cluster 39	Tandem_cluster 241	Vang06g23150.1	oxidoreductase, short chain dehydrogenase/reductase family, putative, expressed	2	Vang06g23150.1,Vang06g23170.1
	Homology cluster 41	Tandem_cluster 242	Vang0109s00560.1	gibberellin receptor GID1L2, putative, expressed	2	Vang0109s00560.1,Vang0109s00530.1
	Homology cluster 41	Tandem_cluster 243	Vang02g01260.1	gibberellin receptor GID1L2, putative, expressed	3	Vang02g01260.1,Vang02g01340.1,Vang02g01350.1
	Homology cluster 42	Tandem_cluster 244	Vang0069ss02210.1	ABC transporter, ATP-binding protein, putative, expressed	2	Vang0069ss02210.1,Vang0069ss02190.1
	Homology cluster 42	Tandem_cluster 245	Vang01g01330.1	ABC transporter, ATP-binding protein, putative, expressed	2	Vang01g01330.1,Vang01g01290.1
	Homology cluster 42	Tandem_cluster 246	Vang02g06460.1	ABC transporter, ATP-binding protein, putative, expressed	2	Vang02g06460.1,Vang02g06470.1
	Homology cluster 43	Tandem_cluster 247	Vang0268s00230.1	ATCHX15, putative, expressed	2	Vang0268s00230.1,Vang0268s00190.1
	Homology cluster 43	Tandem_cluster 248	Vang0057ss00840.1	ATCHX15, putative, expressed	2	Vang0057ss00840.1,Vang0057ss00680.1
	Homology cluster 43	Tandem_cluster 249	Vang01g03740.1	ATCHX15, putative, expressed	2	Vang01g03740.1,Vang01g03780.1
	Homology cluster 43	Tandem_cluster 250	Vang03g12770.1	ATCHX15, putative, expressed	2	Vang03g12770.1,Vang03g12880.1
	Homology cluster 45	Tandem_cluster 251	Vang06g06570.1	TKL_IRAK_DUF26-lc.20 - DUF26 kinases have homology to DUF26 containing loci, expressed	2	Vang06g06570.1,Vang06g06560.1
	Homology cluster 46	Tandem_cluster 252	Vang01g04110.1	anthocyanin 3-O-beta-glucosyltransferase, putative, expressed	2	Vang01g04110.1,Vang01g04140.1
	Homology cluster 46	Tandem_cluster 253	Vang0576s00070.1	anthocyanin 3-O-beta-glucosyltransferase, putative, expressed	4	Vang0576s00070.1,Vang0576s00060.1,Vang0576s00050.1,Vang0576s00010.1
	Homology cluster 47	Tandem_cluster 254	Vang0032ss00140.1	CESA6 - cellulose synthase, expressed	2	Vang0032ss00140.1,Vang0032ss00120.1
	Homology cluster 47	Tandem_cluster 255	Vang09g01880.1	CESA6 - cellulose synthase, expressed	2	Vang09g01880.1,Vang09g01870.1
	Homology cluster 50	Tandem_cluster 256	Vang06g23490.1	cinnamoyl-CoA reductase, putative, expressed	2	Vang06g23490.1,Vang06g23480.1
	Homology cluster 53	Tandem_cluster 257	Vang0045ss00070.1	dynamin family protein, putative, expressed	2	Vang0045ss00070.1,Vang0045ss00080.1
	Homology cluster 53	Tandem_cluster 258	Vang03g02780.1	dynamin family protein, putative, expressed	2	Vang03g02780.1,Vang03g02770.1
	Homology cluster 54	Tandem_cluster 259	Vang11g14810.1	glycosyl hydrolases family 16, putative, expressed	3	Vang11g14810.1,Vang11g14770.1,Vang11g14780.1
	Homology cluster 57	Tandem_cluster 260	Vang0087s00060.1	beta-galactosidase 7 precursor, putative, expressed	2	Vang0087s00060.1,Vang0087s00080.1
	Homology cluster 57	Tandem_cluster 261	Vang0010ss02130.1	beta-galactosidase 7 precursor, putative, expressed	2	Vang0010ss02130.1,Vang0010ss02120.1
	Homology cluster 58	Tandem_cluster 262	Vang0221s00030.1	cyclic nucleotide-gated ion channel 2, putative, expressed	2	Vang0221s00030.1,Vang0221s00020.1
	Homology cluster 60	Tandem_cluster 263	Vang06g16580.1	flavin monooxygenase, putative, expressed	2	Vang06g16580.1,Vang06g16630.1
	Homology cluster 60	Tandem_cluster 264	Vang09g05160.1	flavin monooxygenase, putative, expressed	2	Vang09g05160.1,Vang09g05110.1
	Homology cluster 61	Tandem_cluster 265	Vang10g06320.1	potassium transporter, putative, expressed	2	Vang10g06320.1,Vang10g06240.1
	Homology cluster 61	Tandem_cluster 266	Vang0033ss00520.1	potassium transporter, putative, expressed	2	Vang0033ss00520.1,Vang0033ss00510.1
	Homology cluster 62	Tandem_cluster 267	Vang0204s00180.1	cytochrome P450, putative, expressed	2	Vang0204s00180.1,Vang0204s00150.1
	Homology cluster 62	Tandem_cluster 268	Vang0191s00240.1	cytochrome P450, putative, expressed	2	Vang0191s00240.1,Vang0191s00260.1
	Homology cluster 65	Tandem_cluster 269	Vang01g01580.1	tRNA-splicing endonuclease positive effector-related, putative, expressed	2	Vang01g01580.1,Vang01g01630.1
	Homology cluster 67	Tandem_cluster 270	Vang0691s00030.1	lipoxygenase, putative, expressed	2	Vang0691s00030.1,Vang0691s00060.1
	Homology cluster 67	Tandem_cluster 271	Vang06g03050.1	lipoxygenase, putative, expressed	3	Vang06g03050.1,Vang06g03060.1,Vang06g03070.1
	Homology cluster 70	Tandem_cluster 272	Vang03g16790.1	None	2	Vang03g16790.1,Vang03g16820.1
	Homology cluster 71	Tandem_cluster 273	Vang01g01320.1	pectinesterase, putative, expressed	2	Vang01g01320.1,Vang01g01230.1
	Homology cluster 71	Tandem_cluster 274	Vang0004ss01070.1	pectinesterase, putative, expressed	2	Vang0004ss01070.1,Vang0004ss01040.1
	Homology cluster 71	Tandem_cluster 275	Vang0004ss00810.1	pectinesterase, putative, expressed	2	Vang0004ss00810.1,Vang0004ss00800.1
	Homology cluster 72	Tandem_cluster 276	Vang0076s00400.1	O-methyltransferase, putative, expressed	3	Vang0076s00400.1,Vang0076s00350.1,Vang0076s00370.1
	Homology cluster 73	Tandem_cluster 277	Vang01g17690.1	OsFtsH2 FtsH protease, homologue of AtFtsH2/8, expressed	3	Vang01g17690.1,Vang01g17720.1,Vang01g17730.1
	Homology cluster 74	Tandem_cluster 278	Vang0069ss01230.1	oxidoreductase, 2OG-FeII oxygenase domain containing protein, putative, expressed	2	Vang0069ss01230.1,Vang0069ss01190.1
	Homology cluster 74	Tandem_cluster 279	Vang04g14260.1	oxidoreductase, 2OG-FeII oxygenase domain containing protein, putative, expressed	2	Vang04g14260.1,Vang04g14240.1
	Homology cluster 74	Tandem_cluster 280	Vang06g23730.1	oxidoreductase, 2OG-FeII oxygenase domain containing protein, putative, expressed	2	Vang06g23730.1,Vang06g23690.1
	Homology cluster 75	Tandem_cluster 281	Vang02g02400.1	aldehyde dehydrogenase, putative, expressed	2	Vang02g02400.1,Vang02g02340.1
	Homology cluster 76	Tandem_cluster 282	Vang0064ss00230.1	IPR004252	2	Vang0064ss00230.1,Vang0064ss00170.1
	Homology cluster 77	Tandem_cluster 283	Vang07g05430.1	white-brown complex homolog protein 11, putative, expressed	2	Vang07g05430.1,Vang07g05420.1
	Homology cluster 77	Tandem_cluster 284	Vang0016ss00160.1	white-brown complex homolog protein 11, putative, expressed	5	Vang0016ss00160.1,Vang0016ss00150.1,Vang0016ss00200.1,Vang0016ss00210.1,Vang0016ss00240.1
	Homology cluster 81	Tandem_cluster 285	Vang06g19930.1	IPR025312,IPR025452	2	Vang06g19930.1,Vang06g19940.1
	Homology cluster 83	Tandem_cluster 286	Vang0022ss00340.1	uncharacterized GPI-anchored protein At5g19240 precursor, putative, expressed	4	Vang0022ss00340.1,Vang0022ss00330.1,Vang0022ss00230.1,Vang0022ss00220.1
	Homology cluster 85	Tandem_cluster 287	Vang01g19110.1	PLA IIIA/PLP7, putative, expressed	2	Vang01g19110.1,Vang01g19170.1
	Homology cluster 85	Tandem_cluster 288	Vang08g06370.1	PLA IIIA/PLP7, putative, expressed	4	Vang08g06370.1,Vang08g06300.1,Vang08g06280.1,Vang08g06330.1
	Homology cluster 86	Tandem_cluster 289	Vang11g00150.1	thaumatin family domain containing protein, expressed	2	Vang11g00150.1,Vang11g00160.1
	Homology cluster 86	Tandem_cluster 290	Vang0026ss00420.1	thaumatin family domain containing protein, expressed	3	Vang0026ss00420.1,Vang0026ss00430.1,Vang0026ss00380.1
	Homology cluster 87	Tandem_cluster 291	Vang0005s00550.1	PAZ domain containing protein, putative, expressed	2	Vang0005s00550.1,Vang0005s00560.1
	Homology cluster 88	Tandem_cluster 292	Vang11g02670.1	jasmonate O-methyltransferase, putative, expressed	2	Vang11g02670.1,Vang11g02650.1
	Homology cluster 88	Tandem_cluster 293	Vang0004ss00860.1	jasmonate O-methyltransferase, putative, expressed	2	Vang0004ss00860.1,Vang0004ss00880.1
	Homology cluster 88	Tandem_cluster 294	Vang0148s00020.1	jasmonate O-methyltransferase, putative, expressed	3	Vang0148s00020.1,Vang0148s00060.1,Vang0148s00090.1
	Homology cluster 89	Tandem_cluster 295	Vang01g12490.1	Protein kinase domain containing protein, expressed	3	Vang01g12490.1,Vang01g12450.1,Vang01g12480.1
	Homology cluster 89	Tandem_cluster 296	Vang0260s00210.1	Protein kinase domain containing protein, expressed	7	Vang0260s00210.1,Vang0260s00110.1,Vang0260s00100.1,Vang0260s00030.1,Vang0260s00070.1,Vang0260s00080.1,Vang0260s00140.1
	Homology cluster 90	Tandem_cluster 297	Vang02g05290.1	oxidoreductase, short chain dehydrogenase/reductase family domain containing family, expressed	3	Vang02g05290.1,Vang02g05340.1,Vang02g05270.1
	Homology cluster 91	Tandem_cluster 298	Vang0063ss00130.1	monocopper oxidase, putative, expressed	2	Vang0063ss00130.1,Vang0063ss00220.1
	Homology cluster 93	Tandem_cluster 299	Vang04g04970.1	phospholipase, putative, expressed	3	Vang04g04970.1,Vang04g05000.1,Vang04g04900.1
	Homology cluster 95	Tandem_cluster 300	Vang05g08850.1	phospholipase D, putative, expressed	2	Vang05g08850.1,Vang05g08830.1
	Homology cluster 100	Tandem_cluster 301	Vang0063ss01040.1	UDP-glucoronosyl/UDP-glucosyl transferase, putative, expressed	2	Vang0063ss01040.1,Vang0063ss01030.1
	Homology cluster 100	Tandem_cluster 302	Vang0312s00120.1	UDP-glucoronosyl/UDP-glucosyl transferase, putative, expressed	4	Vang0312s00120.1,Vang0312s00090.1,Vang0312s00050.1,Vang0312s00080.1
	Homology cluster 100	Tandem_cluster 303	Vang08g05260.1	UDP-glucoronosyl/UDP-glucosyl transferase, putative, expressed	2	Vang08g05260.1,Vang08g05250.1
	Homology cluster 102	Tandem_cluster 304	Vang02g05450.1	MATE efflux family protein, putative, expressed	2	Vang02g05450.1,Vang02g05460.1
	Homology cluster 102	Tandem_cluster 305	Vang0216s00140.1	MATE efflux family protein, putative, expressed	3	Vang0216s00140.1,Vang0216s00200.1,Vang0216s00170.1
	Homology cluster 104	Tandem_cluster 306	Vang03g15160.1	disease resistance protein RPM1, putative, expressed	2	Vang03g15160.1,Vang03g15210.1
	Homology cluster 104	Tandem_cluster 307	Vang0984s00020.1	disease resistance protein RPM1, putative, expressed	2	Vang0984s00020.1,Vang0984s00030.1
	Homology cluster 107	Tandem_cluster 308	Vang06g04040.1	transporter family protein, putative, expressed	2	Vang06g04040.1,Vang06g03930.1
	Homology cluster 107	Tandem_cluster 309	Vang09g04660.1	transporter family protein, putative, expressed	2	Vang09g04660.1,Vang09g04650.1
	Homology cluster 109	Tandem_cluster 310	Vang06g20750.1	prenyltransferase, putative, expressed	7	Vang06g20750.1,Vang06g20860.1,Vang06g20780.1,Vang06g20920.1,Vang06g20930.1,Vang06g20890.1,Vang06g20760.1
	Homology cluster 109	Tandem_cluster 311	Vang06g20970.1	prenyltransferase, putative, expressed	3	Vang06g20970.1,Vang06g20950.1,Vang06g20900.1
	Homology cluster 112	Tandem_cluster 312	Vang0361s00200.1	COBRA, putative, expressed	2	Vang0361s00200.1,Vang0361s00130.1
	Homology cluster 112	Tandem_cluster 313	Vang04g03250.1	COBRA, putative, expressed	2	Vang04g03250.1,Vang04g03160.1
	Homology cluster 112	Tandem_cluster 314	Vang09g03550.1	COBRA, putative, expressed	2	Vang09g03550.1,Vang09g03590.1
	Homology cluster 113	Tandem_cluster 315	Vang0114s00310.1	expressed protein	3	Vang0114s00310.1,Vang0114s00300.1,Vang0114s00290.1
	Homology cluster 118	Tandem_cluster 316	Vang06g03880.1	1,3-beta-glucan synthase component domain containing protein, expressed	2	Vang06g03880.1,Vang06g03780.1
	Homology cluster 121	Tandem_cluster 317	Vang05g00770.1	expressed protein	2	Vang05g00770.1,Vang05g00690.1
	Homology cluster 121	Tandem_cluster 318	Vang0010ss00150.1	expressed protein	2	Vang0010ss00150.1,Vang0010ss00100.1
	Homology cluster 123	Tandem_cluster 319	Vang0039ss00150.1	None	2	Vang0039ss00150.1,Vang0039ss00210.1
	Homology cluster 124	Tandem_cluster 320	Vang02g10140.1	annexin, putative, expressed	4	Vang02g10140.1,Vang02g10110.1,Vang02g10150.1,Vang02g10130.1
	Homology cluster 125	Tandem_cluster 321	Vang11g02390.1	Vang11g02350.1	2	Vang11g02390.1,Vang11g02350.1
	Homology cluster 125	Tandem_cluster 322	Vang0300s00140.1	Vang11g02350.1	2	Vang0300s00140.1,Vang0300s00150.1
	Homology cluster 126	Tandem_cluster 323	Vang0039ss01410.1	None	3	Vang0039ss01410.1,Vang0039ss01390.1,Vang0039ss01400.1
	Homology cluster 131	Tandem_cluster 324	Vang0754s00030.1	retrotransposon protein, putative, Ty1-copia subclass, expressed	3	Vang0754s00030.1,Vang0754s00010.1,Vang0754s00020.1
	Homology cluster 132	Tandem_cluster 325	Vang03g15590.1	acyl-CoA synthetase protein, putative, expressed	2	Vang03g15590.1,Vang03g15580.1
	Homology cluster 136	Tandem_cluster 326	Vang0569s00050.1	leucine-rich repeat family protein, putative, expressed	2	Vang0569s00050.1,Vang0569s00040.1
	Homology cluster 136	Tandem_cluster 327	Vang06g22210.1	leucine-rich repeat family protein, putative, expressed	2	Vang06g22210.1,Vang06g22120.1
	Homology cluster 139	Tandem_cluster 328	Vang0022ss01150.1	receptor-like protein kinase 2, putative, expressed	2	Vang0022ss01150.1,Vang0022ss01210.1
	Homology cluster 139	Tandem_cluster 329	Vang0345s00090.1	receptor-like protein kinase 2, putative, expressed	2	Vang0345s00090.1,Vang0345s00070.1
	Homology cluster 141	Tandem_cluster 330	Vang01g13390.1	amino acid transporter, putative, expressed	2	Vang01g13390.1,Vang01g13400.1
	Homology cluster 141	Tandem_cluster 331	Vang01g12350.1	amino acid transporter, putative, expressed	2	Vang01g12350.1,Vang01g12360.1
	Homology cluster 143	Tandem_cluster 332	Vang0045ss00970.1	membrane protein, putative, expressed	2	Vang0045ss00970.1,Vang0045ss01030.1
	Homology cluster 143	Tandem_cluster 333	Vang0045ss00230.1	membrane protein, putative, expressed	2	Vang0045ss00230.1,Vang0045ss00280.1
	Homology cluster 147	Tandem_cluster 334	Vang01g17660.1	glycosyl hydrolases, putative, expressed	3	Vang01g17660.1,Vang01g17640.1,Vang01g17750.1
	Homology cluster 153	Tandem_cluster 335	Vang0114s00330.1	lipase class 3 family protein, putative, expressed	7	Vang0114s00330.1,Vang0114s00410.1,Vang0114s00470.1,Vang0114s00360.1,Vang0114s00370.1,Vang0114s00510.1,Vang0114s00390.1
	Homology cluster 154	Tandem_cluster 336	Vang06g04460.1	copper methylamine oxidase precursor, putative, expressed	2	Vang06g04460.1,Vang06g04500.1
	Homology cluster 155	Tandem_cluster 337	Vang01g03280.1	myosin, putative, expressed	2	Vang01g03280.1,Vang01g03340.1
	Homology cluster 159	Tandem_cluster 338	Vang0010ss00860.1	Os4bglu18 - monolignol beta-glucoside homologue, expressed	2	Vang0010ss00860.1,Vang0010ss00790.1
	Homology cluster 163	Tandem_cluster 339	Vang04g06600.1	methyltransferase, putative, expressed	2	Vang04g06600.1,Vang04g06560.1
	Homology cluster 163	Tandem_cluster 340	Vang0162s00060.1	methyltransferase, putative, expressed	2	Vang0162s00060.1,Vang0162s00050.1
	Homology cluster 164	Tandem_cluster 341	Vang06g18540.1	basic 7S globulin precursor, putative, expressed	3	Vang06g18540.1,Vang06g18460.1,Vang06g18530.1
	Homology cluster 171	Tandem_cluster 342	Vang0276s00160.1	glycosyl hydrolase, putative, expressed	4	Vang0276s00160.1,Vang0276s00250.1,Vang0276s00180.1,Vang0276s00130.1
	Homology cluster 178	Tandem_cluster 343	Vang0063ss00910.1	sulfate transporter, putative, expressed	2	Vang0063ss00910.1,Vang0063ss00920.1
	Homology cluster 180	Tandem_cluster 344	Vang06g09960.1	PTHR13871:SF2	2	Vang06g09960.1,Vang06g09970.1
	Homology cluster 181	Tandem_cluster 345	Vang09g07630.1	amino acid permease family protein, putative, expressed	2	Vang09g07630.1,Vang09g07590.1
	Homology cluster 184	Tandem_cluster 346	Vang0304s00060.1	UDP-glucoronosyl and UDP-glucosyl transferase domain containing protein, expressed	3	Vang0304s00060.1,Vang0304s00070.1,Vang0304s00110.1
	Homology cluster 184	Tandem_cluster 347	Vang0198s00250.1	UDP-glucoronosyl and UDP-glucosyl transferase domain containing protein, expressed	2	Vang0198s00250.1,Vang0198s00350.1
	Homology cluster 184	Tandem_cluster 348	Vang0038s00220.1	UDP-glucoronosyl and UDP-glucosyl transferase domain containing protein, expressed	2	Vang0038s00220.1,Vang0038s00300.1
	Homology cluster 188	Tandem_cluster 349	Vang0063ss00870.1	OsSCP6 - Putative Serine Carboxypeptidase homologue, expressed	2	Vang0063ss00870.1,Vang0063ss00860.1
	Homology cluster 190	Tandem_cluster 350	Vang0395s00060.1	STE_MEKK_ste11_MAP3K.8 - STE kinases include homologs to sterile 7, sterile 11 and sterile 20 from yeast, expressed	2	Vang0395s00060.1,Vang0395s00090.1
	Homology cluster 194	Tandem_cluster 351	Vang0103s00030.1	disease resistance RPP13-like protein 1, putative, expressed	2	Vang0103s00030.1,Vang0103s00070.1
	Homology cluster 194	Tandem_cluster 352	Vang0103s00300.1	disease resistance RPP13-like protein 1, putative, expressed	4	Vang0103s00300.1,Vang0103s00210.1,Vang0103s00270.1,Vang0103s00290.1
	Homology cluster 196	Tandem_cluster 353	Vang09g03060.1	beta-amylase, putative, expressed	2	Vang09g03060.1,Vang09g03050.1
	Homology cluster 197	Tandem_cluster 354	Vang04g03390.1	transmembrane amino acid transporter protein, putative, expressed	2	Vang04g03390.1,Vang04g03360.1
	Homology cluster 199	Tandem_cluster 355	Vang0010ss02860.1	WD domain, G-beta repeat domain containing protein, expressed	2	Vang0010ss02860.1,Vang0010ss02910.1
	Homology cluster 200	Tandem_cluster 356	Vang0022ss04430.1	carboxyl-terminal peptidase, putative, expressed	2	Vang0022ss04430.1,Vang0022ss04400.1
	Homology cluster 202	Tandem_cluster 357	Vang11g13270.1	cytokinin dehydrogenase precursor, putative, expressed	2	Vang11g13270.1,Vang11g13250.1
	Homology cluster 202	Tandem_cluster 358	Vang09g05910.1	cytokinin dehydrogenase precursor, putative, expressed	2	Vang09g05910.1,Vang09g05890.1
	Homology cluster 206	Tandem_cluster 359	Vang03g14650.1	purine permease, putative, expressed	2	Vang03g14650.1,Vang03g14660.1
	Homology cluster 207	Tandem_cluster 360	Vang11g01410.1	auxin efflux carrier component, putative, expressed	2	Vang11g01410.1,Vang11g01400.1
	Homology cluster 210	Tandem_cluster 361	Vang0262s00080.1	ATP-dependent RNA helicase DHX36, putative, expressed	2	Vang0262s00080.1,Vang0262s00050.1
	Homology cluster 214	Tandem_cluster 362	Vang02g14530.1	dehydrogenase, putative, expressed	3	Vang02g14530.1,Vang02g14520.1,Vang02g14510.1
	Homology cluster 219	Tandem_cluster 363	Vang01g07980.1	subtilisin-like protease, putative, expressed	2	Vang01g07980.1,Vang01g07970.1
	Homology cluster 219	Tandem_cluster 364	Vang06g23050.1	subtilisin-like protease, putative, expressed	2	Vang06g23050.1,Vang06g23060.1
	Homology cluster 226	Tandem_cluster 365	Vang05g04910.1	cyclin, putative, expressed	2	Vang05g04910.1,Vang05g04920.1
	Homology cluster 227	Tandem_cluster 366	Vang02g07130.1	WD-40 repeat family protein, putative, expressed	2	Vang02g07130.1,Vang02g07150.1
	Homology cluster 238	Tandem_cluster 367	Vang11g04000.1	phospholipase C, putative, expressed	2	Vang11g04000.1,Vang11g03930.1
	Homology cluster 238	Tandem_cluster 368	Vang0483s00120.1	phospholipase C, putative, expressed	2	Vang0483s00120.1,Vang0483s00140.1
	Homology cluster 238	Tandem_cluster 369	Vang0408s00060.1	phospholipase C, putative, expressed	2	Vang0408s00060.1,Vang0408s00130.1
	Homology cluster 239	Tandem_cluster 370	Vang05g02770.1	glyoxal oxidase-related, putative, expressed	2	Vang05g02770.1,Vang05g02760.1
	Homology cluster 240	Tandem_cluster 371	Vang02g13530.1	erythronate-4-phosphate dehydrogenase domain containing protein, expressed	2	Vang02g13530.1,Vang02g13560.1
	Homology cluster 240	Tandem_cluster 372	Vang0452s00050.1	erythronate-4-phosphate dehydrogenase domain containing protein, expressed	3	Vang0452s00050.1,Vang0452s00110.1,Vang0452s00090.1
	Homology cluster 244	Tandem_cluster 373	Vang0027ss00580.1	amino acid transporter, putative, expressed	2	Vang0027ss00580.1,Vang0027ss00550.1
	Homology cluster 244	Tandem_cluster 374	Vang0394s00120.1	amino acid transporter, putative, expressed	2	Vang0394s00120.1,Vang0394s00140.1
	Homology cluster 248	Tandem_cluster 375	Vang02g11210.1	DUF292 domain containing protein, expressed	2	Vang02g11210.1,Vang02g11200.1
	Homology cluster 263	Tandem_cluster 376	Vang02g09330.1	aquaporin protein, putative, expressed	2	Vang02g09330.1,Vang02g09390.1
	Homology cluster 264	Tandem_cluster 377	Vang06g10520.1	cysteine synthase, mitochondrial precursor, putative, expressed	2	Vang06g10520.1,Vang06g10510.1
	Homology cluster 265	Tandem_cluster 378	Vang03g15110.1	glycerophosphoryl diester phosphodiesterase family protein, putative, expressed	3	Vang03g15110.1,Vang03g15100.1,Vang03g15050.1
	Homology cluster 267	Tandem_cluster 379	Vang1084s00010.1	chlorophyll A-B binding protein, putative, expressed	2	Vang1084s00010.1,Vang1084s00020.1
	Homology cluster 275	Tandem_cluster 380	Vang07g06250.1	copper-transporting ATPase 3, putative, expressed	2	Vang07g06250.1,Vang07g06230.1
	Homology cluster 277	Tandem_cluster 381	Vang02g03460.1	enoyl-CoA hydratase/isomerase family protein, putative, expressed	3	Vang02g03460.1,Vang02g03450.1,Vang02g03420.1
	Homology cluster 280	Tandem_cluster 382	Vang0751s00030.1	CHIT8 - Chitinase family protein precursor, expressed	2	Vang0751s00030.1,Vang0751s00010.1
	Homology cluster 287	Tandem_cluster 383	Vang0497s00050.1	peptide transporter PTR2, putative, expressed	2	Vang0497s00050.1,Vang0497s00040.1
	Homology cluster 289	Tandem_cluster 384	Vang02g04180.1	OsFBX135 - F-box domain containing protein, expressed	3	Vang02g04180.1,Vang02g04210.1,Vang02g04130.1
	Homology cluster 289	Tandem_cluster 385	Vang0203s00030.1	OsFBX135 - F-box domain containing protein, expressed	2	Vang0203s00030.1,Vang0203s00160.1
	Homology cluster 291	Tandem_cluster 386	Vang05g07570.1	patellin protein, putative, expressed	2	Vang05g07570.1,Vang05g07500.1
	Homology cluster 294	Tandem_cluster 387	Vang0454s00120.1	metalloendoproteinase 1 precursor, putative, expressed	3	Vang0454s00120.1,Vang0454s00050.1,Vang0454s00100.1
	Homology cluster 297	Tandem_cluster 388	Vang11g04030.1	transferase family protein, putative, expressed	2	Vang11g04030.1,Vang11g04040.1
	Homology cluster 300	Tandem_cluster 389	Vang02g08310.1	hydrolase, alpha/beta fold family domain containing protein, expressed	2	Vang02g08310.1,Vang02g08290.1
	Homology cluster 300	Tandem_cluster 390	Vang0013ss00520.1	hydrolase, alpha/beta fold family domain containing protein, expressed	3	Vang0013ss00520.1,Vang0013ss00480.1,Vang0013ss00510.1
	Homology cluster 301	Tandem_cluster 391	Vang11g16470.1	ubiquitin-conjugating enzyme domain containing protein, expressed	2	Vang11g16470.1,Vang11g16390.1
	Homology cluster 304	Tandem_cluster 392	Vang0032ss01990.1	rhoGAP domain containing protein, expressed	2	Vang0032ss01990.1,Vang0032ss01950.1
	Homology cluster 307	Tandem_cluster 393	Vang04g08200.1	OsFBX53 - F-box domain containing protein, expressed	2	Vang04g08200.1,Vang04g08210.1
	Homology cluster 312	Tandem_cluster 394	Vang0175s00100.1	pectate lyase family protein, expressed	4	Vang0175s00100.1,Vang0175s00110.1,Vang0175s00090.1,Vang0175s00120.1
	Homology cluster 313	Tandem_cluster 395	Vang11g02660.1	mitochondrial chaperone BCS1, putative, expressed	2	Vang11g02660.1,Vang11g02560.1
	Homology cluster 313	Tandem_cluster 396	Vang07g00910.1	mitochondrial chaperone BCS1, putative, expressed	3	Vang07g00910.1,Vang07g00960.1,Vang07g00980.1
	Homology cluster 315	Tandem_cluster 397	Vang11g05040.1	expressed protein	3	Vang11g05040.1,Vang11g05060.1,Vang11g05050.1
	Homology cluster 317	Tandem_cluster 398	Vang03g10800.1	expressed protein	2	Vang03g10800.1,Vang03g10750.1
	Homology cluster 319	Tandem_cluster 399	Vang03g11250.1	cytochrome P450, putative, expressed	4	Vang03g11250.1,Vang03g11320.1,Vang03g11300.1,Vang03g11310.1
	Homology cluster 327	Tandem_cluster 400	Vang03g00030.1	anthocyanidin 3-O-glucosyltransferase, putative, expressed	2	Vang03g00030.1,Vang03g00010.1
	Homology cluster 327	Tandem_cluster 401	Vang0038s00420.1	anthocyanidin 3-O-glucosyltransferase, putative, expressed	2	Vang0038s00420.1,Vang0038s00430.1
	Homology cluster 335	Tandem_cluster 402	Vang0617s00010.1	sucrose transporter, putativ, expressed	2	Vang0617s00010.1,Vang0617s00020.1
	Homology cluster 335	Tandem_cluster 403	Vang0703s00010.1	sucrose transporter, putativ, expressed	2	Vang0703s00010.1,Vang0703s00030.1
	Homology cluster 339	Tandem_cluster 404	Vang02g05030.1	chloroplastic group IIA intron splicing facilitator CRS1, chloroplast precursor, putative, expressed	2	Vang02g05030.1,Vang02g05050.1
	Homology cluster 343	Tandem_cluster 405	Vang02g10510.1	transporter family protein, putative, expressed	2	Vang02g10510.1,Vang02g10560.1
	Homology cluster 345	Tandem_cluster 406	Vang02g07490.1	COP1, putative, expressed	2	Vang02g07490.1,Vang02g07510.1
	Homology cluster 346	Tandem_cluster 407	Vang01g12600.1	peptide transporter PTR2, putative, expressed	2	Vang01g12600.1,Vang01g12620.1
	Homology cluster 350	Tandem_cluster 408	Vang02g05780.1	CBS domain containing protein, expressed	2	Vang02g05780.1,Vang02g05760.1
	Homology cluster 352	Tandem_cluster 409	Vang03g12140.1	transporter family protein, putative, expressed	2	Vang03g12140.1,Vang03g12150.1
	Homology cluster 355	Tandem_cluster 410	Vang02g07070.1	major facilitator superfamily antiporter, putative, expressed	4	Vang02g07070.1,Vang02g07050.1,Vang02g07110.1,Vang02g07040.1
	Homology cluster 357	Tandem_cluster 411	Vang0419s00020.1	DUF1336 domain containing protein, expressed	2	Vang0419s00020.1,Vang0419s00030.1
	Homology cluster 361	Tandem_cluster 412	Vang11g03470.1	esterase, putative, expressed	2	Vang11g03470.1,Vang11g03460.1
	Homology cluster 361	Tandem_cluster 413	Vang07g00480.1	esterase, putative, expressed	2	Vang07g00480.1,Vang07g00580.1
	Homology cluster 369	Tandem_cluster 414	Vang02g00700.1	cycloartenol synthase, putative, expressed	3	Vang02g00700.1,Vang02g00750.1,Vang02g00650.1
	Homology cluster 371	Tandem_cluster 415	Vang0057s00010.1	rhamnogalacturonate lyase, putative, expressed	2	Vang0057s00010.1,Vang0057s00020.1
	Homology cluster 371	Tandem_cluster 416	Vang0109s00360.1	rhamnogalacturonate lyase, putative, expressed	2	Vang0109s00360.1,Vang0109s00350.1
	Homology cluster 374	Tandem_cluster 417	Vang0033ss00490.1	NHL repeat-containing protein, putative, expressed	2	Vang0033ss00490.1,Vang0033ss00470.1
	Homology cluster 377	Tandem_cluster 418	Vang0982s00020.1	APO, putative, expressed	2	Vang0982s00020.1,Vang0982s00010.1
	Homology cluster 378	Tandem_cluster 419	Vang03g10160.1	ethylene receptor, putative, expressed	2	Vang03g10160.1,Vang03g10090.1
	Homology cluster 385	Tandem_cluster 420	Vang0997s00030.1	ubiquitin carboxyl-terminal hydrolase, putative, expressed	2	Vang0997s00030.1,Vang0997s00020.1
	Homology cluster 389	Tandem_cluster 421	Vang10g03730.1	MAC/Perforin domain containing protein, putative, expressed	2	Vang10g03730.1,Vang10g03760.1
	Homology cluster 394	Tandem_cluster 422	Vang11g17320.1	mTERF domain containing protein, expressed	2	Vang11g17320.1,Vang11g17310.1
	Homology cluster 394	Tandem_cluster 423	Vang09g07900.1	mTERF domain containing protein, expressed	2	Vang09g07900.1,Vang09g07890.1
	Homology cluster 399	Tandem_cluster 424	Vang0021ss02580.1	OsProCP1 - Putative Lysosomal Pro-x Carboxypeptidase homologue, expressed	2	Vang0021ss02580.1,Vang0021ss02590.1
	Homology cluster 405	Tandem_cluster 425	Vang0109s00410.1	transketolase, putative, expressed	2	Vang0109s00410.1,Vang0109s00380.1
	Homology cluster 414	Tandem_cluster 426	Vang11g03590.1	disease resistance protein, putative, expressed	4	Vang11g03590.1,Vang11g03500.1,Vang11g03570.1,Vang11g03520.1
	Homology cluster 415	Tandem_cluster 427	Vang11g04390.1	hydrolase, alpha/beta fold family domain containing protein, expressed	2	Vang11g04390.1,Vang11g04400.1
	Homology cluster 416	Tandem_cluster 428	Vang0191s00190.1	WD domain containing protein, putative, expressed	2	Vang0191s00190.1,Vang0191s00180.1
	Homology cluster 416	Tandem_cluster 429	Vang0597s00010.1	WD domain containing protein, putative, expressed	2	Vang0597s00010.1,Vang0597s00020.1
	Homology cluster 424	Tandem_cluster 430	Vang0198s00180.1	gibberellin 2-beta-dioxygenase 7, putative, expressed	2	Vang0198s00180.1,Vang0198s00240.1
	Homology cluster 427	Tandem_cluster 431	Vang0155s00010.1	acyl-coenzyme A oxidase, putative, expressed	2	Vang0155s00010.1,Vang0155s00040.1
	Homology cluster 435	Tandem_cluster 432	Vang0022ss02620.1	cation efflux family protein, putative, expressed	2	Vang0022ss02620.1,Vang0022ss02640.1
	Homology cluster 442	Tandem_cluster 433	Vang0057s00080.1	dehydrogenase, putative, expressed	3	Vang0057s00080.1,Vang0057s00050.1,Vang0057s00070.1
	Homology cluster 448	Tandem_cluster 434	Vang0069ss00640.1	helix-loop-helix DNA-binding domain containing protein, expressed	2	Vang0069ss00640.1,Vang0069ss00620.1
	Homology cluster 452	Tandem_cluster 435	Vang11g16740.1	importin subunit alpha, putative, expressed	2	Vang11g16740.1,Vang11g16710.1
	Homology cluster 453	Tandem_cluster 436	Vang06g00130.1	transposon protein, putative, CACTA, En/Spm sub-class, expressed	2	Vang06g00130.1,Vang06g00210.1
	Homology cluster 461	Tandem_cluster 437	Vang11g17600.1	transporter, monovalent cation:proton antiporter-2 family, putative, expressed	2	Vang11g17600.1,Vang11g17500.1
	Homology cluster 463	Tandem_cluster 438	Vang09g00870.1	OsSCP60 - Putative Serine Carboxypeptidase homologue, expressed	2	Vang09g00870.1,Vang09g00880.1
	Homology cluster 466	Tandem_cluster 439	Vang0173s00230.1	myristoyl-acyl carrier protein thioesterase, chloroplast precursor, putative, expressed	2	Vang0173s00230.1,Vang0173s00220.1
	Homology cluster 467	Tandem_cluster 440	Vang0041s00330.1	expressed protein	2	Vang0041s00330.1,Vang0041s00320.1
	Homology cluster 471	Tandem_cluster 441	Vang02g15270.1	pectate lyase precursor, putative, expressed	2	Vang02g15270.1,Vang02g15250.1
	Homology cluster 475	Tandem_cluster 442	Vang08g00890.1	expressed protein	3	Vang08g00890.1,Vang08g00930.1,Vang08g00990.1
	Homology cluster 479	Tandem_cluster 443	Vang05g10040.1	carotenoid cleavage dioxygenase, putative, expressed	2	Vang05g10040.1,Vang05g10070.1
	Homology cluster 488	Tandem_cluster 444	Vang02g10020.1	required to maintain repression 1, putative, expressed	2	Vang02g10020.1,Vang02g09960.1
	Homology cluster 488	Tandem_cluster 445	Vang0477s00050.1	required to maintain repression 1, putative, expressed	2	Vang0477s00050.1,Vang0477s00010.1
	Homology cluster 498	Tandem_cluster 446	Vang0172s00570.1	ATPAP18/PAP18, putative, expressed	2	Vang0172s00570.1,Vang0172s00530.1
	Homology cluster 508	Tandem_cluster 447	Vang0554s00050.1	retrotransposon protein, putative, Ty1-copia subclass, expressed	3	Vang0554s00050.1,Vang0554s00040.1,Vang0554s00060.1
	Homology cluster 509	Tandem_cluster 448	Vang0017s00360.1	GATA transcription factor 25, putative, expressed	2	Vang0017s00360.1,Vang0017s00340.1
	Homology cluster 511	Tandem_cluster 449	Vang05g06600.1	zinc finger family protein, putative, expressed	2	Vang05g06600.1,Vang05g06620.1
	Homology cluster 518	Tandem_cluster 450	Vang0278s00100.1	sulfotransferase domain containing protein, expressed	4	Vang0278s00100.1,Vang0278s00110.1,Vang0278s00120.1,Vang0278s00190.1
	Homology cluster 531	Tandem_cluster 451	Vang02g04360.1	MATE efflux family protein, putative, expressed	2	Vang02g04360.1,Vang02g04430.1
	Homology cluster 544	Tandem_cluster 452	Vang04g09140.1	Os5bglu22 - beta-glucosidase homologue, similar to G. max isohydroxyurate hydrolase, expressed	5	Vang04g09140.1,Vang04g09150.1,Vang04g09120.1,Vang04g09080.1,Vang04g09130.1
	Homology cluster 545	Tandem_cluster 453	Vang0419s00110.1	ATPase 3, putative, expressed	3	Vang0419s00110.1,Vang0419s00200.1,Vang0419s00170.1
	Homology cluster 547	Tandem_cluster 454	Vang04g07600.1	None	2	Vang04g07600.1,Vang04g07610.1
	Homology cluster 551	Tandem_cluster 455	Vang0109s00290.1	BHLH transcription factor, putative, expressed	2	Vang0109s00290.1,Vang0109s00200.1
	Homology cluster 568	Tandem_cluster 456	Vang01g17100.1	helicase, putative, expressed	2	Vang01g17100.1,Vang01g17110.1
	Homology cluster 571	Tandem_cluster 457	Vang0033ss00630.1	BURP domain containing protein, expressed	3	Vang0033ss00630.1,Vang0033ss00620.1,Vang0033ss00640.1
	Homology cluster 577	Tandem_cluster 458	Vang0380s00140.1	MBTB12 - Bric-a-Brac, Tramtrack, Broad Complex BTB domain with Meprin and TRAF Homology MATH domain, expressed	2	Vang0380s00140.1,Vang0380s00180.1
	Homology cluster 579	Tandem_cluster 459	Vang02g02910.1	regulatory protein, putative, expressed	2	Vang02g02910.1,Vang02g02940.1
	Homology cluster 583	Tandem_cluster 460	Vang0623s00030.1	auxin-responsive protein, putative, expressed	2	Vang0623s00030.1,Vang0623s00110.1
	Homology cluster 590	Tandem_cluster 461	Vang0005s01460.1	nuclease PA3, putative, expressed	2	Vang0005s01460.1,Vang0005s01430.1
	Homology cluster 598	Tandem_cluster 462	Vang0489s00020.1	glutaredoxin domain containing protein, putative, expressed	2	Vang0489s00020.1,Vang0489s00010.1
	Homology cluster 613	Tandem_cluster 463	Vang0625s00030.1	GDSL-like lipase/acylhydrolase, putative, expressed	3	Vang0625s00030.1,Vang0625s00040.1,Vang0625s00010.1
	Homology cluster 618	Tandem_cluster 464	Vang0609s00020.1	GTP cyclohydrolase I 1, putative, expressed	2	Vang0609s00020.1,Vang0609s00010.1
	Homology cluster 618	Tandem_cluster 465	Vang0627s00050.1	GTP cyclohydrolase I 1, putative, expressed	2	Vang0627s00050.1,Vang0627s00040.1
	Homology cluster 619	Tandem_cluster 466	Vang0159s00600.1	transferase family protein, putative, expressed	2	Vang0159s00600.1,Vang0159s00500.1
	Homology cluster 623	Tandem_cluster 467	Vang01g17350.1	expressed protein	3	Vang01g17350.1,Vang01g17390.1,Vang01g17320.1
	Homology cluster 628	Tandem_cluster 468	Vang0032ss01840.1	male sterility protein, putative, expressed	3	Vang0032ss01840.1,Vang0032ss01750.1,Vang0032ss01730.1
	Homology cluster 632	Tandem_cluster 469	Vang0026ss00210.1	plus-3 domain containing protein, putative, expressed	2	Vang0026ss00210.1,Vang0026ss00200.1
	Homology cluster 634	Tandem_cluster 470	Vang11g03430.1	expressed protein	2	Vang11g03430.1,Vang11g03380.1
	Homology cluster 635	Tandem_cluster 471	Vang0238s00090.1	OsSub47 - Putative Subtilisin homologue, expressed	2	Vang0238s00090.1,Vang0238s00080.1
	Homology cluster 637	Tandem_cluster 472	Vang01g15560.1	WRKY71, expressed	2	Vang01g15560.1,Vang01g15570.1
	Homology cluster 637	Tandem_cluster 473	Vang05g09490.1	WRKY71, expressed	2	Vang05g09490.1,Vang05g09440.1
	Homology cluster 649	Tandem_cluster 474	Vang05g04450.1	None	2	Vang05g04450.1,Vang05g04400.1
	Homology cluster 672	Tandem_cluster 475	Vang02g02770.1	cyclic nucleotide-gated ion channel, putative, expressed	4	Vang02g02770.1,Vang02g02790.1,Vang02g02800.1,Vang02g02780.1
	Homology cluster 674	Tandem_cluster 476	Vang05g05150.1	sterol-4-alpha-carboxylate 3-dehydrogenase, decarboxylating, putative, expressed	2	Vang05g05150.1,Vang05g05040.1
	Homology cluster 679	Tandem_cluster 477	Vang03g12360.1	expressed protein	2	Vang03g12360.1,Vang03g12270.1
	Homology cluster 679	Tandem_cluster 478	Vang04g13090.1	expressed protein	2	Vang04g13090.1,Vang04g13060.1
	Homology cluster 684	Tandem_cluster 479	Vang0002ss00730.1	ATP-binding region, ATPase-like domain containing protein, expressed	2	Vang0002ss00730.1,Vang0002ss00720.1
	Homology cluster 686	Tandem_cluster 480	Vang0039ss01600.1	prohibitin-2, putative, expressed	2	Vang0039ss01600.1,Vang0039ss01670.1
	Homology cluster 691	Tandem_cluster 481	Vang02g12690.1	MYB family transcription factor, putative, expressed	2	Vang02g12690.1,Vang02g12630.1
	Homology cluster 696	Tandem_cluster 482	Vang06g07090.1	hydrolase, alpha/beta fold family domain containing protein, expressed	2	Vang06g07090.1,Vang06g07080.1
	Homology cluster 697	Tandem_cluster 483	Vang0064ss00660.1	aminotransferase domain containing protein, putative, expressed	2	Vang0064ss00660.1,Vang0064ss00750.1
	Homology cluster 704	Tandem_cluster 484	Vang06g16790.1	ATP/GTP/Ca++ binding protein, putative, expressed	2	Vang06g16790.1,Vang06g16800.1
	Homology cluster 706	Tandem_cluster 485	Vang02g03910.1	transcriptional corepressor SEUSS, putative, expressed	2	Vang02g03910.1,Vang02g03920.1
	Homology cluster 718	Tandem_cluster 486	Vang09g08840.1	FAD-binding and arabino-lactone oxidase domains containing protein, putative, expressed	2	Vang09g08840.1,Vang09g08820.1
	Homology cluster 731	Tandem_cluster 487	Vang01g04880.1	phospholipase C, putative, expressed	2	Vang01g04880.1,Vang01g04870.1
	Homology cluster 734	Tandem_cluster 488	Vang03g08900.1	ATP-citrate synthase subunit 1, putative, expressed	2	Vang03g08900.1,Vang03g08920.1
	Homology cluster 741	Tandem_cluster 489	Vang02g03860.1	BAG domain-containing protein, putative, expressed	2	Vang02g03860.1,Vang02g03870.1
	Homology cluster 748	Tandem_cluster 490	Vang0005s00380.1	chorismate mutase, chloroplast precursor, putative, expressed	2	Vang0005s00380.1,Vang0005s00370.1
	Homology cluster 753	Tandem_cluster 491	Vang04g02900.1	OsFBX440 - F-box domain containing protein, expressed	2	Vang04g02900.1,Vang04g02910.1
	Homology cluster 763	Tandem_cluster 492	Vang06g00820.1	RAD23 DNA repair protein, putative, expressed	2	Vang06g00820.1,Vang06g00790.1
	Homology cluster 772	Tandem_cluster 493	Vang0459s00020.1	WRKY45, expressed	3	Vang0459s00020.1,Vang0459s00010.1,Vang0459s00030.1
	Homology cluster 774	Tandem_cluster 494	Vang11g05670.1	beta-expansin precursor, putative, expressed	3	Vang11g05670.1,Vang11g05620.1,Vang11g05680.1
	Homology cluster 777	Tandem_cluster 495	Vang01g14870.1	Protein kinase domain containing protein, expressed	2	Vang01g14870.1,Vang01g14860.1
	Homology cluster 784	Tandem_cluster 496	Vang0002ss02070.1	glycosyl hydrolase, family 31, putative, expressed	2	Vang0002ss02070.1,Vang0002ss02080.1
	Homology cluster 794	Tandem_cluster 497	Vang03g15490.1	5-methyltetrahydropteroyltriglutamate--homocysteine methyltransferase, putative, expressed	2	Vang03g15490.1,Vang03g15540.1
	Homology cluster 803	Tandem_cluster 498	Vang08g06850.1	WAX2, putative, expressed	3	Vang08g06850.1,Vang08g06820.1,Vang08g06860.1
	Homology cluster 804	Tandem_cluster 499	Vang0171s00150.1	transferase family domain containing protein, expressed	3	Vang0171s00150.1,Vang0171s00140.1,Vang0171s00090.1
	Homology cluster 821	Tandem_cluster 500	Vang08g01440.1	DTA2, putative, expressed	2	Vang08g01440.1,Vang08g01450.1
	Homology cluster 827	Tandem_cluster 501	Vang04g13830.1	OsFBX5 - F-box domain containing protein, expressed	2	Vang04g13830.1,Vang04g13820.1
	Homology cluster 829	Tandem_cluster 502	Vang0022ss00840.1	eukaryotic translation initiation factor 2 subunit gamma, putative, expressed	2	Vang0022ss00840.1,Vang0022ss00780.1
	Homology cluster 833	Tandem_cluster 503	Vang0022ss03620.1	ICE-like protease p20 domain containing protein, putative, expressed	2	Vang0022ss03620.1,Vang0022ss03660.1
	Homology cluster 835	Tandem_cluster 504	Vang04g06970.1	expressed protein	2	Vang04g06970.1,Vang04g06910.1
	Homology cluster 842	Tandem_cluster 505	Vang11g17020.1	3-hydroxyacyl-CoA dehydrogenase, putative, expressed	2	Vang11g17020.1,Vang11g17000.1
	Homology cluster 843	Tandem_cluster 506	Vang01g08040.1	exo70 exocyst complex subunit domain containing protein, expressed	2	Vang01g08040.1,Vang01g08020.1
	Homology cluster 854	Tandem_cluster 507	Vang06g02390.1	mitotic checkpoint protein, putative, expressed	2	Vang06g02390.1,Vang06g02290.1
	Homology cluster 858	Tandem_cluster 508	Vang07g05140.1	protein kinase domain containing protein, expressed	2	Vang07g05140.1,Vang07g05160.1
	Homology cluster 860	Tandem_cluster 509	Vang0021ss01170.1	SCARECROW, putative, expressed	2	Vang0021ss01170.1,Vang0021ss01090.1
	Homology cluster 865	Tandem_cluster 510	Vang01g16930.1	la domain containing protein, putative, expressed	2	Vang01g16930.1,Vang01g16940.1
	Homology cluster 882	Tandem_cluster 511	Vang0248s00170.1	ethylene-insensitive 3, putative, expressed	2	Vang0248s00170.1,Vang0248s00160.1
	Homology cluster 884	Tandem_cluster 512	Vang01g11790.1	HEAT, putative, expressed	2	Vang01g11790.1,Vang01g11760.1
	Homology cluster 888	Tandem_cluster 513	Vang07g07960.1	tesmin/TSO1-like CXC domain containing protein, expressed	2	Vang07g07960.1,Vang07g07910.1
	Homology cluster 895	Tandem_cluster 514	Vang0183s00080.1	scarecrow transcription factor family protein, putative, expressed	2	Vang0183s00080.1,Vang0183s00090.1
	Homology cluster 903	Tandem_cluster 515	Vang0010ss00940.1	DUF1680 domain containing protein, putative, expressed	2	Vang0010ss00940.1,Vang0010ss00960.1
	Homology cluster 920	Tandem_cluster 516	Vang0052ss00360.1	expressed protein	2	Vang0052ss00360.1,Vang0052ss00350.1
	Homology cluster 926	Tandem_cluster 517	Vang01g09280.1	aberrant pollen transmission 1, putative, expressed	2	Vang01g09280.1,Vang01g09300.1
	Homology cluster 935	Tandem_cluster 518	Vang0419s00090.1	thaumatin, putative, expressed	2	Vang0419s00090.1,Vang0419s00100.1
	Homology cluster 940	Tandem_cluster 519	Vang09g01100.1	MYB family transcription factor, putative, expressed	2	Vang09g01100.1,Vang09g01170.1
	Homology cluster 943	Tandem_cluster 520	Vang0062ss00630.1	Ser/Thr protein phosphatase family protein, putative, expressed	2	Vang0062ss00630.1,Vang0062ss00720.1
	Homology cluster 945	Tandem_cluster 521	Vang04g05500.1	IPR011047,IPR018391,IPR027295	3	Vang04g05500.1,Vang04g05490.1,Vang04g05510.1
	Homology cluster 947	Tandem_cluster 522	Vang02g01460.1	40S ribosomal protein S3-1, putative, expressed	2	Vang02g01460.1,Vang02g01290.1
	Homology cluster 954	Tandem_cluster 523	Vang09g07430.1	lectin protein kinase family protein, putative, expressed	3	Vang09g07430.1,Vang09g07350.1,Vang09g07380.1
	Homology cluster 972	Tandem_cluster 524	Vang0017s00120.1	vacuolar ATP synthase subunit E, putative, expressed	2	Vang0017s00120.1,Vang0017s00260.1
	Homology cluster 982	Tandem_cluster 525	Vang03g07560.1	F-box family protein, putative, expressed	2	Vang03g07560.1,Vang03g07490.1
	Homology cluster 983	Tandem_cluster 526	Vang0618s00020.1	Vang0618s00040.1	2	Vang0618s00020.1,Vang0618s00040.1
	Homology cluster 1019	Tandem_cluster 527	Vang05g07740.1	BURP domain containing protein, expressed	2	Vang05g07740.1,Vang05g07750.1
	Homology cluster 1033	Tandem_cluster 528	Vang04g17100.1	MYB family transcription factor, putative, expressed	2	Vang04g17100.1,Vang04g17110.1
	Homology cluster 1041	Tandem_cluster 529	Vang03g14620.1	None	2	Vang03g14620.1,Vang03g14640.1
	Homology cluster 1050	Tandem_cluster 530	Vang04g06670.1	IPR002227,IPR008922,IPR013788,IPR022739	2	Vang04g06670.1,Vang04g06650.1
	Homology cluster 1062	Tandem_cluster 531	Vang0084s00190.1	RNA recognition motif containing protein, putative, expressed	2	Vang0084s00190.1,Vang0084s00200.1
	Homology cluster 1089	Tandem_cluster 532	Vang01g13630.1	EMB2410, putative, expressed	2	Vang01g13630.1,Vang01g13570.1
	Homology cluster 1098	Tandem_cluster 533	Vang0062ss00420.1	glutamate decarboxylase, putative, expressed	2	Vang0062ss00420.1,Vang0062ss00430.1
	Homology cluster 1101	Tandem_cluster 534	Vang02g01150.1	GAGA-binding protein, putative, expressed	2	Vang02g01150.1,Vang02g01110.1
	Homology cluster 1114	Tandem_cluster 535	Vang01g14030.1	acyl-desaturase, chloroplast precursor, putative, expressed	2	Vang01g14030.1,Vang01g14140.1
	Homology cluster 1131	Tandem_cluster 536	Vang05g09380.1	AT hook motif family protein, expressed	3	Vang05g09380.1,Vang05g09470.1,Vang05g09510.1
	Homology cluster 1135	Tandem_cluster 537	Vang0581s00080.1	sodium/calcium exchanger protein, putative, expressed	3	Vang0581s00080.1,Vang0581s00070.1,Vang0581s00010.1
	Homology cluster 1139	Tandem_cluster 538	Vang0010ss02340.1	heavy metal-associated domain containing protein, expressed	2	Vang0010ss02340.1,Vang0010ss02190.1
	Homology cluster 1142	Tandem_cluster 539	Vang08g02850.1	None	2	Vang08g02850.1,Vang08g02860.1
	Homology cluster 1148	Tandem_cluster 540	Vang02g07190.1	choline transporter-related, putative, expressed	2	Vang02g07190.1,Vang02g07180.1
	Homology cluster 1162	Tandem_cluster 541	Vang0206s00290.1	fluG, putative, expressed	2	Vang0206s00290.1,Vang0206s00330.1
	Homology cluster 1165	Tandem_cluster 542	Vang0005s00330.1	glycosyltransferase, putative, expressed	2	Vang0005s00330.1,Vang0005s00310.1
	Homology cluster 1173	Tandem_cluster 543	Vang0017s00780.1	transporter family protein, putative, expressed	3	Vang0017s00780.1,Vang0017s00830.1,Vang0017s00820.1
	Homology cluster 1176	Tandem_cluster 544	Vang11g00870.1	pectinacetylesterase domain containing protein, expressed	2	Vang11g00870.1,Vang11g00890.1
	Homology cluster 1194	Tandem_cluster 545	Vang05g04310.1	KH domain-containing protein, putative, expressed	2	Vang05g04310.1,Vang05g04320.1
	Homology cluster 1204	Tandem_cluster 546	Vang0200s00210.1	integral membrane protein, putative, expressed	2	Vang0200s00210.1,Vang0200s00260.1
	Homology cluster 1205	Tandem_cluster 547	Vang10g06170.1	KIP1, putative, expressed	2	Vang10g06170.1,Vang10g06200.1
	Homology cluster 1208	Tandem_cluster 548	Vang06g14090.1	None	3	Vang06g14090.1,Vang06g14030.1,Vang06g14100.1
	Homology cluster 1218	Tandem_cluster 549	Vang08g00640.1	E1-BTB2 - Bric-a-Brac, Tramtrack, and Broad Complex domain with E1 subfamily conserved sequence, expressed	2	Vang08g00640.1,Vang08g00630.1
	Homology cluster 1227	Tandem_cluster 550	Vang0022ss02760.1	phosphoglycerate kinase protein, putative, expressed	2	Vang0022ss02760.1,Vang0022ss02750.1
	Homology cluster 1235	Tandem_cluster 551	Vang11g00620.1	eukaryotic aspartyl protease domain containing protein, expressed	2	Vang11g00620.1,Vang11g00610.1
	Homology cluster 1248	Tandem_cluster 552	Vang0313s00110.1	TKL_IRAK_CrRLK1L-1.8 - The CrRLK1L-1 subfamily has homology to the CrRLK1L homolog, expressed	2	Vang0313s00110.1,Vang0313s00120.1
	Homology cluster 1263	Tandem_cluster 553	Vang0032ss02320.1	expressed protein	2	Vang0032ss02320.1,Vang0032ss02310.1
	Homology cluster 1273	Tandem_cluster 554	Vang11g07560.1	serine/threonine-protein kinase AFC2, putative, expressed	2	Vang11g07560.1,Vang11g07570.1
	Homology cluster 1293	Tandem_cluster 555	Vang02g03100.1	IPR008507	2	Vang02g03100.1,Vang02g03090.1
	Homology cluster 1344	Tandem_cluster 556	Vang05g02220.1	bacterial transferase hexapeptide domain containing protein, expressed	2	Vang05g02220.1,Vang05g02300.1
	Homology cluster 1375	Tandem_cluster 557	Vang0005s01760.1	expressed protein	2	Vang0005s01760.1,Vang0005s01720.1
	Homology cluster 1411	Tandem_cluster 558	Vang09g01110.1	None	2	Vang09g01110.1,Vang09g01160.1
	Homology cluster 1449	Tandem_cluster 559	Vang0659s00020.1	MATE efflux protein, putative, expressed	2	Vang0659s00020.1,Vang0659s00010.1
	Homology cluster 1450	Tandem_cluster 560	Vang0164s00260.1	nucleoside-triphosphatase, putative, expressed	2	Vang0164s00260.1,Vang0164s00270.1
	Homology cluster 1480	Tandem_cluster 561	Vang04g11420.1	tetratricopeptide repeat domain containing protein, expressed	2	Vang04g11420.1,Vang04g11430.1
	Homology cluster 1485	Tandem_cluster 562	Vang0623s00020.1	actin, putative, expressed	2	Vang0623s00020.1,Vang0623s00040.1
	Homology cluster 1491	Tandem_cluster 563	Vang0022ss01200.1	None	2	Vang0022ss01200.1,Vang0022ss01240.1
	Homology cluster 1498	Tandem_cluster 564	Vang08g03680.1	MYB family transcription factor, putative, expressed	2	Vang08g03680.1,Vang08g03670.1
	Homology cluster 1499	Tandem_cluster 565	Vang0022ss04710.1	disease resistance RPP13-like protein 1, putative, expressed	2	Vang0022ss04710.1,Vang0022ss04730.1
	Homology cluster 1530	Tandem_cluster 566	Vang02g01250.1	4,5-DOPA dioxygenase extradiol, putative, expressed	2	Vang02g01250.1,Vang02g01280.1
	Homology cluster 1541	Tandem_cluster 567	Vang03g09270.1	IWS1 homolog A, putative, expressed	2	Vang03g09270.1,Vang03g09280.1
	Homology cluster 1571	Tandem_cluster 568	Vang0110s00490.1	expressed protein	2	Vang0110s00490.1,Vang0110s00420.1
	Homology cluster 1585	Tandem_cluster 569	Vang0039ss00760.1	erythronate-4-phosphate dehydrogenase domain containing protein, expressed	2	Vang0039ss00760.1,Vang0039ss00770.1
	Homology cluster 1595	Tandem_cluster 570	Vang03g11900.1	sodium/calcium exchanger protein, putative, expressed	2	Vang03g11900.1,Vang03g11870.1
	Homology cluster 1620	Tandem_cluster 571	Vang07g02520.1	None	2	Vang07g02520.1,Vang07g02480.1
	Homology cluster 1623	Tandem_cluster 572	Vang08g06720.1	UDP-glucoronosyl/UDP-glucosyl transferase, putative, expressed	2	Vang08g06720.1,Vang08g06710.1
	Homology cluster 1635	Tandem_cluster 573	Vang0005s01270.1	PFT1, putative, expressed	2	Vang0005s01270.1,Vang0005s01280.1
	Homology cluster 1667	Tandem_cluster 574	Vang11g07350.1	malate synthase, glyoxysomal, putative, expressed	2	Vang11g07350.1,Vang11g07340.1
	Homology cluster 1705	Tandem_cluster 575	Vang04g00070.1	TKL_IRAK_CrRLK1L-1.5 - The CrRLK1L-1 subfamily has homology to the CrRLK1L homolog, expressed	2	Vang04g00070.1,Vang04g00040.1
	Homology cluster 1712	Tandem_cluster 576	Vang11g07990.1	SEC14 cytosolic factor family protein, putative, expressed	2	Vang11g07990.1,Vang11g07980.1
	Homology cluster 1767	Tandem_cluster 577	Vang03g15520.1	haloacid dehalogenase, putative, expressed	2	Vang03g15520.1,Vang03g15500.1
	Homology cluster 1780	Tandem_cluster 578	Vang0022ss00210.1	O-methyltransferase, putative, expressed	2	Vang0022ss00210.1,Vang0022ss00200.1
	Homology cluster 1787	Tandem_cluster 579	Vang0723s00030.1	copine-6, putative, expressed	2	Vang0723s00030.1,Vang0723s00020.1
	Homology cluster 1825	Tandem_cluster 580	Vang0726s00010.1	HECT-domain domain containing protein, expressed	2	Vang0726s00010.1,Vang0726s00020.1
	Homology cluster 1836	Tandem_cluster 581	Vang03g11410.1	FACT complex subunit SPT16, putative, expressed	2	Vang03g11410.1,Vang03g11400.1
	Homology cluster 1868	Tandem_cluster 582	Vang0004ss01170.1	expressed protein	2	Vang0004ss01170.1,Vang0004ss01150.1
	Homology cluster 1881	Tandem_cluster 583	Vang0110s00200.1	GRAM domain containing protein, expressed	2	Vang0110s00200.1,Vang0110s00220.1
	Homology cluster 1902	Tandem_cluster 584	Vang04g07350.1	expressed protein	2	Vang04g07350.1,Vang04g07360.1
	Homology cluster 1920	Tandem_cluster 585	Vang09g08610.1	None	2	Vang09g08610.1,Vang09g08600.1
	Homology cluster 1954	Tandem_cluster 586	Vang0309s00100.1	K02160	2	Vang0309s00100.1,Vang0309s00150.1
	Homology cluster 1955	Tandem_cluster 587	Vang02g09190.1	None	2	Vang02g09190.1,Vang02g09210.1
	Homology cluster 1980	Tandem_cluster 588	Vang04g03860.1	DUF677 domain containing protein, putative, expressed	2	Vang04g03860.1,Vang04g03870.1
	Homology cluster 2007	Tandem_cluster 589	Vang0148s00050.1	ferroportin1 domain containing protein, expressed	2	Vang0148s00050.1,Vang0148s00040.1
	Homology cluster 2030	Tandem_cluster 590	Vang02g05400.1	C2 domain containing protein, putative, expressed	2	Vang02g05400.1,Vang02g05440.1
	Homology cluster 2125	Tandem_cluster 591	Vang03g03430.1	protein-O-fucosyltransferase 1, putative, expressed	2	Vang03g03430.1,Vang03g03380.1
	Homology cluster 2128	Tandem_cluster 592	Vang03g00400.1	PAP fibrillin family domain containing protein, expressed	2	Vang03g00400.1,Vang03g00390.1
	Homology cluster 2131	Tandem_cluster 593	Vang03g13600.1	expressed protein	2	Vang03g13600.1,Vang03g13590.1
	Homology cluster 2160	Tandem_cluster 594	Vang0013ss01160.1	MYB family transcription factor, putative, expressed	2	Vang0013ss01160.1,Vang0013ss01140.1
	Homology cluster 2162	Tandem_cluster 595	Vang0110s00360.1	PFT1, putative, expressed	2	Vang0110s00360.1,Vang0110s00390.1
	Homology cluster 2164	Tandem_cluster 596	Vang01g17240.1	None	2	Vang01g17240.1,Vang01g17190.1
	Homology cluster 2175	Tandem_cluster 597	Vang06g10470.1	transcription regulator, putative, expressed	2	Vang06g10470.1,Vang06g10530.1
	Homology cluster 2178	Tandem_cluster 598	Vang02g13090.1	beta-glucan-binding protein 4, putative, expressed	2	Vang02g13090.1,Vang02g13120.1
	Homology cluster 2183	Tandem_cluster 599	Vang02g00100.1	arginyl-tRNA synthetase, putative, expressed	2	Vang02g00100.1,Vang02g00180.1
	Homology cluster 2184	Tandem_cluster 600	Vang04g09710.1	FAD dependent oxidoreductase domain containing protein, expressed	2	Vang04g09710.1,Vang04g09720.1
	Homology cluster 2238	Tandem_cluster 601	Vang04g15410.1	MEE34, putative, expressed	2	Vang04g15410.1,Vang04g15450.1
	Homology cluster 2279	Tandem_cluster 602	Vang03g11070.1	bromodomain domain containing protein, expressed	2	Vang03g11070.1,Vang03g11130.1
	Homology cluster 2291	Tandem_cluster 603	Vang06g18740.1	Os5bglu22 - beta-glucosidase homologue, similar to G. max isohydroxyurate hydrolase, expressed	2	Vang06g18740.1,Vang06g18730.1
	Homology cluster 2296	Tandem_cluster 604	Vang04g08990.1	peptidase, M24 family protein, putative, expressed	2	Vang04g08990.1,Vang04g09000.1
	Total tandem duplicates				1372

## Sheet: Sheet2
	Homology cluster 0	Tandem_cluster 0	Vang0858s00010.1	atypical receptor-like kinase MARK, putative, expressed	3	Vang0858s00010.1,Vang0858s00020.1,Vang0858s00030.1	1.00468	1.00468,3.09573,0.965884
	Homology cluster 0	Tandem_cluster 1	Vang0653s00020.1	atypical receptor-like kinase MARK, putative, expressed	4	Vang0653s00020.1,Vang0653s00010.1,Vang0653s00030.1,Vang0653s00070.1	1.45294	1.78059,2.0677,1.76941,1.13647,0.525309,0.891372
	Homology cluster 0	Tandem_cluster 2	Vang0051s00350.1	atypical receptor-like kinase MARK, putative, expressed	3	Vang0051s00350.1,Vang0051s00390.1,Vang0051s00340.1	2.47674	1.88018,3.07329
	Homology cluster 0	Tandem_cluster 3	Vang0062ss00240.1	atypical receptor-like kinase MARK, putative, expressed	2	Vang0062ss00240.1,Vang0062ss00160.1	1.85954	1.85954
	Homology cluster 0	Tandem_cluster 4	Vang0156s00010.1	atypical receptor-like kinase MARK, putative, expressed	2	Vang0156s00010.1,Vang0156s00060.1	0.136966	0.136966
	Homology cluster 0	Tandem_cluster 5	Vang0121s00370.1	atypical receptor-like kinase MARK, putative, expressed	2	Vang0121s00370.1,Vang0121s00250.1	nan
	Homology cluster 0	Tandem_cluster 6	Vang0322s00060.1	atypical receptor-like kinase MARK, putative, expressed	2	Vang0322s00060.1,Vang0322s00020.1	1.32687	1.32687
	Homology cluster 0	Tandem_cluster 7	Vang03g03070.1	atypical receptor-like kinase MARK, putative, expressed	2	Vang03g03070.1,Vang03g03110.1	2.80475	2.80475
	Homology cluster 0	Tandem_cluster 8	Vang03g09670.1	atypical receptor-like kinase MARK, putative, expressed	2	Vang03g09670.1,Vang03g09720.1	1.963	1.963
	Homology cluster 0	Tandem_cluster 9	Vang03g04910.1	atypical receptor-like kinase MARK, putative, expressed	2	Vang03g04910.1,Vang03g04790.1	1.11746	1.11746
	Homology cluster 0	Tandem_cluster 10	Vang03g06980.1	atypical receptor-like kinase MARK, putative, expressed	2	Vang03g06980.1,Vang03g07050.1	nan
	Homology cluster 0	Tandem_cluster 11	Vang03g04640.1	atypical receptor-like kinase MARK, putative, expressed	2	Vang03g04640.1,Vang03g04620.1	1.19241	1.19241
	Homology cluster 0	Tandem_cluster 12	Vang07g05930.1	atypical receptor-like kinase MARK, putative, expressed	3	Vang07g05930.1,Vang07g05870.1,Vang07g06030.1	1.33029	1.33029,1.58776,1.16019
	Homology cluster 0	Tandem_cluster 13	Vang07g05610.1	atypical receptor-like kinase MARK, putative, expressed	2	Vang07g05610.1,Vang07g05710.1	nan
	Homology cluster 0	Tandem_cluster 14	Vang0505s00090.1	atypical receptor-like kinase MARK, putative, expressed	2	Vang0505s00090.1,Vang0505s00010.1	2.07453	2.07453
	Homology cluster 0	Tandem_cluster 15	Vang0057s00190.1	atypical receptor-like kinase MARK, putative, expressed	2	Vang0057s00190.1,Vang0057s00210.1	0.904453	0.904453
	Homology cluster 0	Tandem_cluster 16	Vang0057s00030.1	atypical receptor-like kinase MARK, putative, expressed	2	Vang0057s00030.1,Vang0057s00040.1	1.14294	1.14294
	Homology cluster 0	Tandem_cluster 17	Vang0039ss00380.1	atypical receptor-like kinase MARK, putative, expressed	2	Vang0039ss00380.1,Vang0039ss00360.1	1.55337	1.55337
	Homology cluster 0	Tandem_cluster 18	Vang0005s01330.1	atypical receptor-like kinase MARK, putative, expressed	2	Vang0005s01330.1,Vang0005s01450.1	0.850742	0.850742
	Homology cluster 0	Tandem_cluster 19	Vang0438s00050.1	atypical receptor-like kinase MARK, putative, expressed	2	Vang0438s00050.1,Vang0438s00040.1	1.44291	1.44291
	Homology cluster 0	Tandem_cluster 20	Vang0082s00110.1	atypical receptor-like kinase MARK, putative, expressed	2	Vang0082s00110.1,Vang0082s00150.1	nan
	Homology cluster 0	Tandem_cluster 21	Vang0084s00270.1	atypical receptor-like kinase MARK, putative, expressed	2	Vang0084s00270.1,Vang0084s00260.1	0.226714	0.226714
	Homology cluster 0	Tandem_cluster 22	Vang0109s00340.1	atypical receptor-like kinase MARK, putative, expressed	4	Vang0109s00340.1,Vang0109s00260.1,Vang0109s00250.1,Vang0109s00280.1	1.38837	2.48898,0.797502,0.86832,1.93683,1.90842,0.13513
	Homology cluster 0	Tandem_cluster 23	Vang0221s00300.1	atypical receptor-like kinase MARK, putative, expressed	2	Vang0221s00300.1,Vang0221s00270.1	0.924069	0.924069
	Homology cluster 0	Tandem_cluster 24	Vang0022ss03550.1	atypical receptor-like kinase MARK, putative, expressed	2	Vang0022ss03550.1,Vang0022ss03570.1	1.30888	1.30888
	Homology cluster 0	Tandem_cluster 25	Vang0021ss01670.1	atypical receptor-like kinase MARK, putative, expressed	2	Vang0021ss01670.1,Vang0021ss01730.1	2.81704	2.81704
	Homology cluster 0	Tandem_cluster 26	Vang0029ss00140.1	atypical receptor-like kinase MARK, putative, expressed	2	Vang0029ss00140.1,Vang0029ss00130.1	1.75634	1.75634
	Homology cluster 0	Tandem_cluster 27	Vang0017s01040.1	atypical receptor-like kinase MARK, putative, expressed	2	Vang0017s01040.1,Vang0017s01050.1	0.969587	0.969587
	Homology cluster 0	Tandem_cluster 28	Vang02g03330.1	atypical receptor-like kinase MARK, putative, expressed	2	Vang02g03330.1,Vang02g03300.1	2.63818	2.63818
	Homology cluster 0	Tandem_cluster 29	Vang02g09470.1	atypical receptor-like kinase MARK, putative, expressed	2	Vang02g09470.1,Vang02g09520.1	1.86648	1.86648
	Homology cluster 0	Tandem_cluster 30	Vang02g08950.1	atypical receptor-like kinase MARK, putative, expressed	2	Vang02g08950.1,Vang02g08930.1	1.01982	1.01982
	Homology cluster 0	Tandem_cluster 31	Vang02g06330.1	atypical receptor-like kinase MARK, putative, expressed	2	Vang02g06330.1,Vang02g06350.1	1.04221	1.04221
	Homology cluster 0	Tandem_cluster 32	Vang02g08870.1	atypical receptor-like kinase MARK, putative, expressed	2	Vang02g08870.1,Vang02g08880.1	0.835974	0.835974
	Homology cluster 0	Tandem_cluster 33	Vang06g01120.1	atypical receptor-like kinase MARK, putative, expressed	2	Vang06g01120.1,Vang06g01240.1	1.33825	1.33825
	Homology cluster 0	Tandem_cluster 34	Vang06g22320.1	atypical receptor-like kinase MARK, putative, expressed	2	Vang06g22320.1,Vang06g22300.1	1.24265	1.24265
	Homology cluster 0	Tandem_cluster 35	Vang06g21530.1	atypical receptor-like kinase MARK, putative, expressed	2	Vang06g21530.1,Vang06g21540.1	0.185606	0.185606
	Homology cluster 0	Tandem_cluster 36	Vang0894s00020.1	atypical receptor-like kinase MARK, putative, expressed	2	Vang0894s00020.1,Vang0894s00030.1	0.661268	0.661268
	Homology cluster 0	Tandem_cluster 37	Vang04g11580.1	atypical receptor-like kinase MARK, putative, expressed	2	Vang04g11580.1,Vang04g11560.1	2.19297	2.19297
	Homology cluster 0	Tandem_cluster 38	Vang04g06990.1	atypical receptor-like kinase MARK, putative, expressed	2	Vang04g06990.1,Vang04g07090.1	2.4065	2.4065
	Homology cluster 0	Tandem_cluster 39	Vang04g04710.1	atypical receptor-like kinase MARK, putative, expressed	4	Vang04g04710.1,Vang04g04800.1,Vang04g04920.1,Vang04g04890.1	1.25687	1.16438,1.34937,2.4591,0.310139,1.09994,2.76067
	Homology cluster 0	Tandem_cluster 40	Vang04g07170.1	atypical receptor-like kinase MARK, putative, expressed	2	Vang04g07170.1,Vang04g07220.1	0.908692	0.908692
	Homology cluster 0	Tandem_cluster 41	Vang04g04730.1	atypical receptor-like kinase MARK, putative, expressed	2	Vang04g04730.1,Vang04g04750.1	1.23294	1.23294
	Homology cluster 0	Tandem_cluster 42	Vang04g03770.1	atypical receptor-like kinase MARK, putative, expressed	2	Vang04g03770.1,Vang04g03840.1	1.53958	1.53958
	Homology cluster 0	Tandem_cluster 43	Vang04g03240.1	atypical receptor-like kinase MARK, putative, expressed	2	Vang04g03240.1,Vang04g03220.1	1.0115	1.0115
	Homology cluster 0	Tandem_cluster 44	Vang04g00240.1	atypical receptor-like kinase MARK, putative, expressed	5	Vang04g00240.1,Vang04g00170.1,Vang04g00160.1,Vang04g00110.1,Vang04g00100.1	0.619723	0.761943,0.3518,0.656553,0.612469,0.638881,0.688619,0.0617192,0.626977,0.532626,0.611815
	Homology cluster 0	Tandem_cluster 45	Vang0216s00290.1	atypical receptor-like kinase MARK, putative, expressed	2	Vang0216s00290.1,Vang0216s00280.1	nan
	Homology cluster 0	Tandem_cluster 46	Vang0010ss01550.1	atypical receptor-like kinase MARK, putative, expressed	2	Vang0010ss01550.1,Vang0010ss01570.1	2.44623	2.44623
	Homology cluster 0	Tandem_cluster 47	Vang0196s00150.1	atypical receptor-like kinase MARK, putative, expressed	3	Vang0196s00150.1,Vang0196s00100.1,Vang0196s00160.1	0.252874	0.38051,0.241522,0.252874
	Homology cluster 0	Tandem_cluster 48	Vang11g02380.1	atypical receptor-like kinase MARK, putative, expressed	2	Vang11g02380.1,Vang11g02340.1	nan
	Homology cluster 0	Tandem_cluster 49	Vang11g04250.1	atypical receptor-like kinase MARK, putative, expressed	2	Vang11g04250.1,Vang11g04180.1	1.19732	1.19732
	Homology cluster 0	Tandem_cluster 50	Vang11g05010.1	atypical receptor-like kinase MARK, putative, expressed	2	Vang11g05010.1,Vang11g05020.1	0.035864	0.035864
	Homology cluster 0	Tandem_cluster 51	Vang10g01420.1	atypical receptor-like kinase MARK, putative, expressed	2	Vang10g01420.1,Vang10g01440.1	2.24314	2.24314
	Homology cluster 0	Tandem_cluster 52	Vang10g02830.1	atypical receptor-like kinase MARK, putative, expressed	2	Vang10g02830.1,Vang10g02800.1	0.288875	0.288875
	Homology cluster 0	Tandem_cluster 53	Vang0203s00330.1	atypical receptor-like kinase MARK, putative, expressed	2	Vang0203s00330.1,Vang0203s00340.1	0.290995	0.290995
	Homology cluster 0	Tandem_cluster 54	Vang0203s00220.1	atypical receptor-like kinase MARK, putative, expressed	2	Vang0203s00220.1,Vang0203s00170.1	0.110549	0.110549
	Homology cluster 0	Tandem_cluster 55	Vang0070s00390.1	atypical receptor-like kinase MARK, putative, expressed	2	Vang0070s00390.1,Vang0070s00400.1	1.85491	1.85491
	Homology cluster 0	Tandem_cluster 56	Vang01g01520.1	atypical receptor-like kinase MARK, putative, expressed	3	Vang01g01520.1,Vang01g01530.1,Vang01g01410.1	0.998685	0.91853,1.24891,0.998685
	Homology cluster 0	Tandem_cluster 57	Vang01g13900.1	atypical receptor-like kinase MARK, putative, expressed	3	Vang01g13900.1,Vang01g13880.1,Vang01g13850.1	0.159112	0.159112,0.193832,0.0967637
	Homology cluster 0	Tandem_cluster 58	Vang01g11650.1	atypical receptor-like kinase MARK, putative, expressed	2	Vang01g11650.1,Vang01g11600.1	0.872511	0.872511
	Homology cluster 0	Tandem_cluster 59	Vang05g08040.1	atypical receptor-like kinase MARK, putative, expressed	2	Vang05g08040.1,Vang05g08020.1	1.10292	1.10292
	Homology cluster 0	Tandem_cluster 60	Vang05g05280.1	atypical receptor-like kinase MARK, putative, expressed	2	Vang05g05280.1,Vang05g05200.1	nan
	Homology cluster 0	Tandem_cluster 61	Vang05g00550.1	atypical receptor-like kinase MARK, putative, expressed	2	Vang05g00550.1,Vang05g00520.1	0.93028	0.93028
	Homology cluster 0	Tandem_cluster 62	Vang05g10480.1	atypical receptor-like kinase MARK, putative, expressed	2	Vang05g10480.1,Vang05g10460.1	3.15373	3.15373
	Homology cluster 0	Tandem_cluster 63	Vang09g08880.1	atypical receptor-like kinase MARK, putative, expressed	2	Vang09g08880.1,Vang09g08850.1	1.27412	1.27412
	Homology cluster 0	Tandem_cluster 64	Vang0174s00380.1	atypical receptor-like kinase MARK, putative, expressed	2	Vang0174s00380.1,Vang0174s00360.1	2.7527	2.7527
	Homology cluster 0	Tandem_cluster 65	Vang0002ss01240.1	atypical receptor-like kinase MARK, putative, expressed	2	Vang0002ss01240.1,Vang0002ss01910.1	0.939786	0.939786
	Homology cluster 0	Tandem_cluster 66	Vang0002ss02210.1	atypical receptor-like kinase MARK, putative, expressed	3	Vang0002ss02210.1,Vang0002ss02250.1,Vang0002ss02200.1	2.49189	2.86631,2.49189,1.02643
	Homology cluster 1	Tandem_cluster 67	Vang0730s00010.1	chaperone protein dnaJ, putative, expressed	3	Vang0730s00010.1,Vang0730s00030.1,Vang0730s00040.1	0.265205	0.257783,0.282698,0.265205
	Homology cluster 1	Tandem_cluster 68	Vang0045ss01190.1	chaperone protein dnaJ, putative, expressed	2	Vang0045ss01190.1,Vang0045ss01300.1	1.79953	1.79953
	Homology cluster 1	Tandem_cluster 69	Vang0045ss01040.1	chaperone protein dnaJ, putative, expressed	2	Vang0045ss01040.1,Vang0045ss01100.1	1.75881	1.75881
	Homology cluster 1	Tandem_cluster 70	Vang0021ss00520.1	chaperone protein dnaJ, putative, expressed	2	Vang0021ss00520.1,Vang0021ss00550.1	2.83214	2.83214
	Homology cluster 1	Tandem_cluster 71	Vang0021ss00350.1	chaperone protein dnaJ, putative, expressed	2	Vang0021ss00350.1,Vang0021ss00270.1	0.529375	0.529375
	Homology cluster 1	Tandem_cluster 72	Vang01g03560.1	chaperone protein dnaJ, putative, expressed	2	Vang01g03560.1,Vang01g03490.1	0.925335	0.925335
	Homology cluster 1	Tandem_cluster 73	Vang01g07390.1	chaperone protein dnaJ, putative, expressed	2	Vang01g07390.1,Vang01g07330.1	1.46129	1.46129
	Homology cluster 1	Tandem_cluster 74	Vang03g11920.1	chaperone protein dnaJ, putative, expressed	2	Vang03g11920.1,Vang03g11830.1	2.98403	2.98403
	Homology cluster 1	Tandem_cluster 75	Vang02g06490.1	chaperone protein dnaJ, putative, expressed	2	Vang02g06490.1,Vang02g06480.1	2.32503	2.32503
	Homology cluster 1	Tandem_cluster 76	Vang02g11500.1	chaperone protein dnaJ, putative, expressed	2	Vang02g11500.1,Vang02g11530.1	2.60217	2.60217
	Homology cluster 1	Tandem_cluster 77	Vang02g11220.1	chaperone protein dnaJ, putative, expressed	2	Vang02g11220.1,Vang02g11240.1	0.291163	0.291163
	Homology cluster 1	Tandem_cluster 78	Vang02g03570.1	chaperone protein dnaJ, putative, expressed	2	Vang02g03570.1,Vang02g03550.1	0.198926	0.198926
	Homology cluster 1	Tandem_cluster 79	Vang05g07830.1	chaperone protein dnaJ, putative, expressed	2	Vang05g07830.1,Vang05g07790.1	1.30921	1.30921
	Homology cluster 1	Tandem_cluster 80	Vang04g02780.1	chaperone protein dnaJ, putative, expressed	2	Vang04g02780.1,Vang04g02720.1	1.18032	1.18032
	Homology cluster 1	Tandem_cluster 81	Vang04g01760.1	chaperone protein dnaJ, putative, expressed	2	Vang04g01760.1,Vang04g01640.1	2.68885	2.68885
	Homology cluster 1	Tandem_cluster 82	Vang06g04540.1	chaperone protein dnaJ, putative, expressed	2	Vang06g04540.1,Vang06g04570.1	2.50559	2.50559
	Homology cluster 1	Tandem_cluster 83	Vang06g23940.1	chaperone protein dnaJ, putative, expressed	2	Vang06g23940.1,Vang06g23960.1	0.671536	0.671536
	Homology cluster 1	Tandem_cluster 84	Vang09g04100.1	chaperone protein dnaJ, putative, expressed	2	Vang09g04100.1,Vang09g04050.1	0.852087	0.852087
	Homology cluster 1	Tandem_cluster 85	Vang08g05270.1	chaperone protein dnaJ, putative, expressed	2	Vang08g05270.1,Vang08g05200.1	1.47135	1.47135
	Homology cluster 1	Tandem_cluster 86	Vang08g06380.1	chaperone protein dnaJ, putative, expressed	2	Vang08g06380.1,Vang08g06400.1	0.814662	0.814662
	Homology cluster 1	Tandem_cluster 87	Vang08g04080.1	chaperone protein dnaJ, putative, expressed	2	Vang08g04080.1,Vang08g04120.1	1.72697	1.72697
	Homology cluster 1	Tandem_cluster 88	Vang08g05240.1	chaperone protein dnaJ, putative, expressed	3	Vang08g05240.1,Vang08g05180.1,Vang08g05230.1	1.2381	1.2381,1.46542,0.689509
	Homology cluster 1	Tandem_cluster 89	Vang0407s00070.1	chaperone protein dnaJ, putative, expressed	2	Vang0407s00070.1,Vang0407s00020.1	0.991028	0.991028
	Homology cluster 1	Tandem_cluster 90	Vang0174s00330.1	chaperone protein dnaJ, putative, expressed	3	Vang0174s00330.1,Vang0174s00310.1,Vang0174s00290.1	0.714633	0.714633,2.252,0.708252
	Homology cluster 1	Tandem_cluster 91	Vang0033ss01770.1	chaperone protein dnaJ, putative, expressed	2	Vang0033ss01770.1,Vang0033ss01790.1	1.90596	1.90596
	Homology cluster 1	Tandem_cluster 92	Vang0041s00170.1	chaperone protein dnaJ, putative, expressed	2	Vang0041s00170.1,Vang0041s00180.1	0.826792	0.826792
	Homology cluster 1	Tandem_cluster 93	Vang0697s00050.1	chaperone protein dnaJ, putative, expressed	2	Vang0697s00050.1,Vang0697s00060.1	0.26964	0.26964
	Homology cluster 1	Tandem_cluster 94	Vang0004ss01000.1	chaperone protein dnaJ, putative, expressed	2	Vang0004ss01000.1,Vang0004ss01010.1	0.933046	0.933046
	Homology cluster 2	Tandem_cluster 95	Vang0070s00790.1	PPR repeat containing protein, expressed	2	Vang0070s00790.1,Vang0070s00780.1	0.992889	0.992889
	Homology cluster 2	Tandem_cluster 96	Vang01g00180.1	PPR repeat containing protein, expressed	2	Vang01g00180.1,Vang01g00230.1	2.47143	2.47143
	Homology cluster 2	Tandem_cluster 97	Vang03g02540.1	PPR repeat containing protein, expressed	3	Vang03g02540.1,Vang03g02560.1,Vang03g02360.1	0.852214	0.838933,0.865495
	Homology cluster 2	Tandem_cluster 98	Vang02g10230.1	PPR repeat containing protein, expressed	2	Vang02g10230.1,Vang02g10290.1	2.14648	2.14648
	Homology cluster 2	Tandem_cluster 99	Vang04g02740.1	PPR repeat containing protein, expressed	2	Vang04g02740.1,Vang04g02700.1	4.45612	4.45612
	Homology cluster 2	Tandem_cluster 100	Vang0005s01230.1	PPR repeat containing protein, expressed	2	Vang0005s01230.1,Vang0005s01350.1	1.52334	1.52334
	Homology cluster 2	Tandem_cluster 101	Vang11g00880.1	PPR repeat containing protein, expressed	2	Vang11g00880.1,Vang11g00750.1	3.61676	3.61676
	Homology cluster 2	Tandem_cluster 102	Vang0004ss00320.1	PPR repeat containing protein, expressed	2	Vang0004ss00320.1,Vang0004ss00120.1	1.7768	1.7768
	Homology cluster 2	Tandem_cluster 103	Vang0004ss00490.1	PPR repeat containing protein, expressed	2	Vang0004ss00490.1,Vang0004ss00500.1	0.871966	0.871966
	Homology cluster 3	Tandem_cluster 104	Vang0367s00020.1	cytochrome P450, putative, expressed	2	Vang0367s00020.1,Vang0367s00040.1	1.19007	1.19007
	Homology cluster 3	Tandem_cluster 105	Vang0444s00090.1	cytochrome P450, putative, expressed	2	Vang0444s00090.1,Vang0444s00080.1	0.139889	0.139889
	Homology cluster 3	Tandem_cluster 106	Vang1041s00020.1	cytochrome P450, putative, expressed	2	Vang1041s00020.1,Vang1041s00010.1	0.966091	0.966091
	Homology cluster 3	Tandem_cluster 107	Vang0022ss00360.1	cytochrome P450, putative, expressed	4	Vang0022ss00360.1,Vang0022ss00370.1,Vang0022ss00400.1,Vang0022ss00310.1	1.50212	1.97277,0.876092,1.56679,1.43744,1.71971,0.695498
	Homology cluster 3	Tandem_cluster 108	Vang01g07570.1	cytochrome P450, putative, expressed	3	Vang01g07570.1,Vang01g07550.1,Vang01g07510.1	0.0981693	0.0981693,0.111429,0.0830394
	Homology cluster 3	Tandem_cluster 109	Vang03g11060.1	cytochrome P450, putative, expressed	2	Vang03g11060.1,Vang03g11040.1	0.087887	0.087887
	Homology cluster 3	Tandem_cluster 110	Vang02g02670.1	cytochrome P450, putative, expressed	2	Vang02g02670.1,Vang02g02630.1	1.21626	1.21626
	Homology cluster 3	Tandem_cluster 111	Vang05g01760.1	cytochrome P450, putative, expressed	3	Vang05g01760.1,Vang05g01740.1,Vang05g01750.1	2.31935	0.937875,2.31935,2.71644
	Homology cluster 3	Tandem_cluster 112	Vang08g04520.1	cytochrome P450, putative, expressed	2	Vang08g04520.1,Vang08g04470.1	2.84049	2.84049
	Homology cluster 3	Tandem_cluster 113	Vang0255s00180.1	cytochrome P450, putative, expressed	3	Vang0255s00180.1,Vang0255s00150.1,Vang0255s00230.1	0.84162	0.84162,0.850751,0.142929
	Homology cluster 3	Tandem_cluster 114	Vang0330s00030.1	cytochrome P450, putative, expressed	2	Vang0330s00030.1,Vang0330s00040.1	1.34183	1.34183
	Homology cluster 3	Tandem_cluster 115	Vang0332s00080.1	cytochrome P450, putative, expressed	3	Vang0332s00080.1,Vang0332s00100.1,Vang0332s00090.1	0.799442	0.808595,0.26915,0.799442
	Homology cluster 3	Tandem_cluster 116	Vang0627s00010.1	cytochrome P450, putative, expressed	2	Vang0627s00010.1,Vang0627s00020.1	0.161676	0.161676
	Homology cluster 4	Tandem_cluster 117	Vang01g07450.1	CAMK_CAMK_like_ULKh_APGy.2 - CAMK includes calcium/calmodulin depedent protein kinases, expressed	2	Vang01g07450.1,Vang01g07420.1	1.46594	1.46594
	Homology cluster 4	Tandem_cluster 118	Vang03g12540.1	CAMK_CAMK_like_ULKh_APGy.2 - CAMK includes calcium/calmodulin depedent protein kinases, expressed	2	Vang03g12540.1,Vang03g12590.1	nan
	Homology cluster 4	Tandem_cluster 119	Vang03g06840.1	CAMK_CAMK_like_ULKh_APGy.2 - CAMK includes calcium/calmodulin depedent protein kinases, expressed	2	Vang03g06840.1,Vang03g07000.1	2.03887	2.03887
	Homology cluster 5	Tandem_cluster 120	Vang0614s00040.1	serine/threonine-protein kinase receptor precursor, putative, expressed	2	Vang0614s00040.1,Vang0614s00030.1	0.155372	0.155372
	Homology cluster 5	Tandem_cluster 121	Vang0189s00080.1	serine/threonine-protein kinase receptor precursor, putative, expressed	2	Vang0189s00080.1,Vang0189s00040.1	0.554282	0.554282
	Homology cluster 5	Tandem_cluster 122	Vang0029ss00530.1	serine/threonine-protein kinase receptor precursor, putative, expressed	4	Vang0029ss00530.1,Vang0029ss00500.1,Vang0029ss00550.1,Vang0029ss00520.1	1.75984	1.83536,1.50068,1.68432,2.16332,1.44116,1.92718
	Homology cluster 5	Tandem_cluster 123	Vang02g07730.1	serine/threonine-protein kinase receptor precursor, putative, expressed	5	Vang02g07730.1,Vang02g07670.1,Vang02g07680.1,Vang02g07720.1,Vang02g07690.1	2.04392	2.15221,3.21773,2.51535,2.52048,1.93562,0.833503,1.77947,0.899871,0.258928,2.59584
	Homology cluster 5	Tandem_cluster 124	Vang02g06770.1	serine/threonine-protein kinase receptor precursor, putative, expressed	2	Vang02g06770.1,Vang02g06730.1	1.83613	1.83613
	Homology cluster 5	Tandem_cluster 125	Vang04g11140.1	serine/threonine-protein kinase receptor precursor, putative, expressed	3	Vang04g11140.1,Vang04g11120.1,Vang04g11110.1	0.430476	0.430476,0.51978,0.184397
	Homology cluster 5	Tandem_cluster 126	Vang04g07630.1	serine/threonine-protein kinase receptor precursor, putative, expressed	4	Vang04g07630.1,Vang04g07680.1,Vang04g07730.1,Vang04g07640.1	0.472145	0.266707,0.311446,0.632845,0.181874,0.756267,0.847506
	Homology cluster 5	Tandem_cluster 127	Vang06g02720.1	serine/threonine-protein kinase receptor precursor, putative, expressed	4	Vang06g02720.1,Vang06g02790.1,Vang06g02710.1,Vang06g02780.1	2.50752	2.51386,1.18581,3.00817,3.54247,2.50119,1.26706
	Homology cluster 5	Tandem_cluster 128	Vang09g02870.1	serine/threonine-protein kinase receptor precursor, putative, expressed	2	Vang09g02870.1,Vang09g02850.1	0.391011	0.391011
	Homology cluster 5	Tandem_cluster 129	Vang08g06990.1	serine/threonine-protein kinase receptor precursor, putative, expressed	2	Vang08g06990.1,Vang08g07020.1	1.05576	1.05576
	Homology cluster 5	Tandem_cluster 130	Vang0279s00140.1	serine/threonine-protein kinase receptor precursor, putative, expressed	2	Vang0279s00140.1,Vang0279s00190.1	1.51574	1.51574
	Homology cluster 5	Tandem_cluster 131	Vang0560s00020.1	serine/threonine-protein kinase receptor precursor, putative, expressed	2	Vang0560s00020.1,Vang0560s00030.1	0.783373	0.783373
	Homology cluster 5	Tandem_cluster 132	Vang0013ss01030.1	serine/threonine-protein kinase receptor precursor, putative, expressed	2	Vang0013ss01030.1,Vang0013ss01100.1	2.71357	2.71357
	Homology cluster 5	Tandem_cluster 133	Vang0197s00060.1	serine/threonine-protein kinase receptor precursor, putative, expressed	4	Vang0197s00060.1,Vang0197s00020.1,Vang0197s00030.1,Vang0197s00070.1	1.00887	0.597911,1.81109,0.978288,0.595595,1.03946,1.68221
	Homology cluster 6	Tandem_cluster 134	Vang0322s00070.1	STE_MEKK_ste11_MAP3K.20 - STE kinases include homologs to sterile 7, sterile 11 and sterile 20 from yeast, expressed	2	Vang0322s00070.1,Vang0322s00120.1	3.88503	3.88503
	Homology cluster 6	Tandem_cluster 135	Vang11g04580.1	STE_MEKK_ste11_MAP3K.20 - STE kinases include homologs to sterile 7, sterile 11 and sterile 20 from yeast, expressed	2	Vang11g04580.1,Vang11g04480.1	2.18369	2.18369
	Homology cluster 7	Tandem_cluster 136	Vang01g07380.1	peroxidase precursor, putative, expressed	2	Vang01g07380.1,Vang01g07360.1	1.79186	1.79186
	Homology cluster 7	Tandem_cluster 137	Vang01g07150.1	peroxidase precursor, putative, expressed	2	Vang01g07150.1,Vang01g07120.1	1.98949	1.98949
	Homology cluster 7	Tandem_cluster 138	Vang0789s00060.1	peroxidase precursor, putative, expressed	2	Vang0789s00060.1,Vang0789s00070.1	0.60278	0.60278
	Homology cluster 7	Tandem_cluster 139	Vang03g12620.1	peroxidase precursor, putative, expressed	3	Vang03g12620.1,Vang03g12640.1,Vang03g12650.1	1.94356	2.44576,1.94356,1.40585
	Homology cluster 7	Tandem_cluster 140	Vang03g08210.1	peroxidase precursor, putative, expressed	2	Vang03g08210.1,Vang03g08370.1	2.38235	2.38235
	Homology cluster 7	Tandem_cluster 141	Vang02g09710.1	peroxidase precursor, putative, expressed	2	Vang02g09710.1,Vang02g09670.1	1.79768	1.79768
	Homology cluster 7	Tandem_cluster 142	Vang06g24410.1	peroxidase precursor, putative, expressed	2	Vang06g24410.1,Vang06g24400.1	0.270065	0.270065
	Homology cluster 7	Tandem_cluster 143	Vang0038s00630.1	peroxidase precursor, putative, expressed	2	Vang0038s00630.1,Vang0038s00610.1	0.0911089	0.0911089
	Homology cluster 7	Tandem_cluster 144	Vang0335s00180.1	peroxidase precursor, putative, expressed	4	Vang0335s00180.1,Vang0335s00130.1,Vang0335s00170.1,Vang0335s00070.1	1.54232	2.59536,2.47848,2.49919,0.580606,0.426407,0.606154
	Homology cluster 8	Tandem_cluster 145	Vang0672s00020.1	proteins of unknown function domain containing protein, expressed	2	Vang0672s00020.1,Vang0672s00010.1	0.86294	0.86294
	Homology cluster 8	Tandem_cluster 146	Vang0022ss01130.1	proteins of unknown function domain containing protein, expressed	2	Vang0022ss01130.1,Vang0022ss01110.1	1.12117	1.12117
	Homology cluster 8	Tandem_cluster 147	Vang02g13150.1	proteins of unknown function domain containing protein, expressed	4	Vang02g13150.1,Vang02g13140.1,Vang02g13130.1,Vang02g13180.1	1.63339	1.45672,2.20886,1.52747,1.84889,0.610136,1.73932
	Homology cluster 8	Tandem_cluster 148	Vang04g02430.1	proteins of unknown function domain containing protein, expressed	2	Vang04g02430.1,Vang04g02450.1	1.1799	1.1799
	Homology cluster 8	Tandem_cluster 149	Vang08g02510.1	proteins of unknown function domain containing protein, expressed	2	Vang08g02510.1,Vang08g02550.1	0.693792	0.693792
	Homology cluster 8	Tandem_cluster 150	Vang0509s00080.1	proteins of unknown function domain containing protein, expressed	3	Vang0509s00080.1,Vang0509s00070.1,Vang0509s00090.1	0.713392	0.713392,0.577885,0.827985
	Homology cluster 9	Tandem_cluster 151	Vang0045ss00170.1	GDSL-like lipase/acylhydrolase, putative, expressed	3	Vang0045ss00170.1,Vang0045ss00160.1,Vang0045ss00150.1	1.71445	1.71445,0.151883,2.03122
	Homology cluster 9	Tandem_cluster 152	Vang01g16880.1	GDSL-like lipase/acylhydrolase, putative, expressed	2	Vang01g16880.1,Vang01g16870.1	1.93961	1.93961
	Homology cluster 9	Tandem_cluster 153	Vang01g06690.1	GDSL-like lipase/acylhydrolase, putative, expressed	2	Vang01g06690.1,Vang01g06680.1	1.7487	1.7487
	Homology cluster 9	Tandem_cluster 154	Vang03g02650.1	GDSL-like lipase/acylhydrolase, putative, expressed	4	Vang03g02650.1,Vang03g02710.1,Vang03g02660.1,Vang03g02700.1	1.26709	2.40553,1.62823,1.7216,0.555247,0.86478,0.905945
	Homology cluster 9	Tandem_cluster 155	Vang03g06460.1	GDSL-like lipase/acylhydrolase, putative, expressed	2	Vang03g06460.1,Vang03g06540.1	0.952175	0.952175
	Homology cluster 9	Tandem_cluster 156	Vang08g04220.1	GDSL-like lipase/acylhydrolase, putative, expressed	2	Vang08g04220.1,Vang08g04230.1	0.272866	0.272866
	Homology cluster 9	Tandem_cluster 157	Vang0013ss00500.1	GDSL-like lipase/acylhydrolase, putative, expressed	2	Vang0013ss00500.1,Vang0013ss00550.1	0.365579	0.365579
	Homology cluster 9	Tandem_cluster 158	Vang11g11390.1	GDSL-like lipase/acylhydrolase, putative, expressed	2	Vang11g11390.1,Vang11g11460.1	nan
	Homology cluster 9	Tandem_cluster 159	Vang0032ss01340.1	GDSL-like lipase/acylhydrolase, putative, expressed	2	Vang0032ss01340.1,Vang0032ss01390.1	0.136666	0.136666
	Homology cluster 9	Tandem_cluster 160	Vang0039ss00840.1	GDSL-like lipase/acylhydrolase, putative, expressed	2	Vang0039ss00840.1,Vang0039ss00820.1	0.711151	0.711151
	Homology cluster 10	Tandem_cluster 161	Vang0156s00410.1	WD domain, G-beta repeat domain containing protein, expressed	2	Vang0156s00410.1,Vang0156s00280.1	0.691811	0.691811
	Homology cluster 11	Tandem_cluster 162	Vang0632s00050.1	U-box domain-containing protein, putative, expressed	2	Vang0632s00050.1,Vang0632s00040.1	nan
	Homology cluster 11	Tandem_cluster 163	Vang0021ss00030.1	U-box domain-containing protein, putative, expressed	2	Vang0021ss00030.1,Vang0021ss00010.1	1.14937	1.14937
	Homology cluster 11	Tandem_cluster 164	Vang06g25010.1	U-box domain-containing protein, putative, expressed	2	Vang06g25010.1,Vang06g25040.1	1.23832	1.23832
	Homology cluster 11	Tandem_cluster 165	Vang0032ss02270.1	U-box domain-containing protein, putative, expressed	2	Vang0032ss02270.1,Vang0032ss02280.1	1.88415	1.88415
	Homology cluster 12	Tandem_cluster 166	Vang0620s00010.1	kinesin motor domain containing protein, putative, expressed	2	Vang0620s00010.1,Vang0620s00030.1	1.12606	1.12606
	Homology cluster 13	Tandem_cluster 167	Vang0022ss00710.1	oxidoreductase, putative, expressed	3	Vang0022ss00710.1,Vang0022ss00740.1,Vang0022ss00600.1	2.56755	1.65121,3.48389
	Homology cluster 13	Tandem_cluster 168	Vang04g11160.1	oxidoreductase, putative, expressed	2	Vang04g11160.1,Vang04g11130.1	0.860196	0.860196
	Homology cluster 13	Tandem_cluster 169	Vang0110s00090.1	oxidoreductase, putative, expressed	2	Vang0110s00090.1,Vang0110s00100.1	0.824091	0.824091
	Homology cluster 14	Tandem_cluster 170	Vang0788s00090.1	mitochondrial carrier protein, putative, expressed	2	Vang0788s00090.1,Vang0788s00050.1	nan
	Homology cluster 15	Tandem_cluster 171	Vang0082s00580.1	auxin-induced protein 5NG4, putative, expressed	2	Vang0082s00580.1,Vang0082s00590.1	1.09232	1.09232
	Homology cluster 15	Tandem_cluster 172	Vang0221s00390.1	auxin-induced protein 5NG4, putative, expressed	2	Vang0221s00390.1,Vang0221s00330.1	1.41022	1.41022
	Homology cluster 15	Tandem_cluster 173	Vang0041ss00380.1	auxin-induced protein 5NG4, putative, expressed	2	Vang0041ss00380.1,Vang0041ss00370.1	1.52896	1.52896
	Homology cluster 15	Tandem_cluster 174	Vang01g11640.1	auxin-induced protein 5NG4, putative, expressed	4	Vang01g11640.1,Vang01g11710.1,Vang01g11700.1,Vang01g11660.1	1.82241	2.80968,1.76359,0.659458,2.12229,1.88124,0.472113
	Homology cluster 15	Tandem_cluster 175	Vang01g09800.1	auxin-induced protein 5NG4, putative, expressed	2	Vang01g09800.1,Vang01g09680.1	0.572833	0.572833
	Homology cluster 15	Tandem_cluster 176	Vang0402s00010.1	auxin-induced protein 5NG4, putative, expressed	2	Vang0402s00010.1,Vang0402s00040.1	0.733571	0.733571
	Homology cluster 15	Tandem_cluster 177	Vang0509s00030.1	auxin-induced protein 5NG4, putative, expressed	2	Vang0509s00030.1,Vang0509s00010.1	0.592284	0.592284
	Homology cluster 16	Tandem_cluster 178	Vang0304s00030.1	RGH1A, putative, expressed	3	Vang0304s00030.1,Vang0304s00040.1,Vang0304s00010.1	0.636489	0.669045,0.603932
	Homology cluster 16	Tandem_cluster 179	Vang01g02060.1	RGH1A, putative, expressed	2	Vang01g02060.1,Vang01g02070.1	0.34452	0.34452
	Homology cluster 16	Tandem_cluster 180	Vang02g03190.1	RGH1A, putative, expressed	3	Vang02g03190.1,Vang02g03260.1,Vang02g03280.1	1.38643	1.38643,2.08568,1.24111
	Homology cluster 16	Tandem_cluster 181	Vang0250s00170.1	RGH1A, putative, expressed	4	Vang0250s00170.1,Vang0250s00070.1,Vang0250s00110.1,Vang0250s00120.1	0.115745	0.0401483,0.292057,0.0870229,0.144467,0.0620312,1.12675
	Homology cluster 16	Tandem_cluster 182	Vang0137s00140.1	RGH1A, putative, expressed	2	Vang0137s00140.1,Vang0137s00090.1	0.111487	0.111487
	Homology cluster 16	Tandem_cluster 183	Vang0198s00320.1	RGH1A, putative, expressed	2	Vang0198s00320.1,Vang0198s00270.1	0.420065	0.420065
	Homology cluster 16	Tandem_cluster 184	Vang10g00830.1	RGH1A, putative, expressed	2	Vang10g00830.1,Vang10g00850.1	0.250249	0.250249
	Homology cluster 16	Tandem_cluster 185	Vang0071ss00440.1	RGH1A, putative, expressed	2	Vang0071ss00440.1,Vang0071ss00490.1	0.652881	0.652881
	Homology cluster 16	Tandem_cluster 186	Vang0693s00030.1	RGH1A, putative, expressed	2	Vang0693s00030.1,Vang0693s00060.1	0.0999988	0.0999988
	Homology cluster 17	Tandem_cluster 187	Vang08g01640.1	DEAD-box ATP-dependent RNA helicase 30, putative, expressed	2	Vang08g01640.1,Vang08g01650.1	0.873006	0.873006
	Homology cluster 18	Tandem_cluster 188	Vang05g05640.1	SHR, putative, expressed	2	Vang05g05640.1,Vang05g05690.1	2.0592	2.0592
	Homology cluster 19	Tandem_cluster 189	Vang0229s00360.1	peptide transporter PTR2, putative, expressed	2	Vang0229s00360.1,Vang0229s00340.1	2.05168	2.05168
	Homology cluster 19	Tandem_cluster 190	Vang08g03790.1	peptide transporter PTR2, putative, expressed	2	Vang08g03790.1,Vang08g03800.1	0.811444	0.811444
	Homology cluster 19	Tandem_cluster 191	Vang0204s00300.1	peptide transporter PTR2, putative, expressed	3	Vang0204s00300.1,Vang0204s00290.1,Vang0204s00280.1	0.688602	0.782771,0.625435,0.688602
	Homology cluster 20	Tandem_cluster 192	Vang11g04590.1	BTBN19 - Bric-a-Brac, Tramtrack, Broad Complex BTB domain with non-phototropic hypocotyl 3 NPH3 domain, expressed	2	Vang11g04590.1,Vang11g04430.1	1.11817	1.11817
	Homology cluster 21	Tandem_cluster 193	Vang0674s00010.1	limonoid UDP-glucosyltransferase, putative, expressed	2	Vang0674s00010.1,Vang0674s00020.1	0.968313	0.968313
	Homology cluster 21	Tandem_cluster 194	Vang0064ss00490.1	limonoid UDP-glucosyltransferase, putative, expressed	2	Vang0064ss00490.1,Vang0064ss00520.1	0.662997	0.662997
	Homology cluster 21	Tandem_cluster 195	Vang01g08380.1	limonoid UDP-glucosyltransferase, putative, expressed	2	Vang01g08380.1,Vang01g08530.1	1.57164	1.57164
	Homology cluster 21	Tandem_cluster 196	Vang06g01900.1	limonoid UDP-glucosyltransferase, putative, expressed	3	Vang06g01900.1,Vang06g01850.1,Vang06g01890.1	2.09791	0.827581,2.77226,2.09791
	Homology cluster 21	Tandem_cluster 197	Vang0829s00020.1	limonoid UDP-glucosyltransferase, putative, expressed	2	Vang0829s00020.1,Vang0829s00030.1	0.564865	0.564865
	Homology cluster 22	Tandem_cluster 198	Vang03g08380.1	cytochrome P450, putative, expressed	3	Vang03g08380.1,Vang03g08340.1,Vang03g08410.1	0.695657	0.695657,0.767464,0.442983
	Homology cluster 22	Tandem_cluster 199	Vang08g04270.1	cytochrome P450, putative, expressed	2	Vang08g04270.1,Vang08g04250.1	0.223895	0.223895
	Homology cluster 23	Tandem_cluster 200	Vang0196s00090.1	transferase family protein, putative, expressed	2	Vang0196s00090.1,Vang0196s00180.1	0.0338614	0.0338614
	Homology cluster 24	Tandem_cluster 201	Vang11g07110.1	OsSub60 - Putative Subtilisin homologue, expressed	2	Vang11g07110.1,Vang11g07180.1	0.435476	0.435476
	Homology cluster 24	Tandem_cluster 202	Vang01g01590.1	OsSub60 - Putative Subtilisin homologue, expressed	2	Vang01g01590.1,Vang01g01510.1	0.886855	0.886855
	Homology cluster 24	Tandem_cluster 203	Vang04g05540.1	OsSub60 - Putative Subtilisin homologue, expressed	2	Vang04g05540.1,Vang04g05530.1	0.758106	0.758106
	Homology cluster 25	Tandem_cluster 204	Vang04g02800.1	auxin-independent growth promoter protein, putative, expressed	2	Vang04g02800.1,Vang04g02840.1	1.62488	1.62488
	Homology cluster 26	Tandem_cluster 205	Vang06g17190.1	protein phosphatase 2C, putative, expressed	2	Vang06g17190.1,Vang06g17250.1	0.166172	0.166172
	Homology cluster 27	Tandem_cluster 206	Vang0045ss00880.1	Vang0143s00100.1	2	Vang0045ss00880.1,Vang0045ss00890.1	1.21376	1.21376
	Homology cluster 27	Tandem_cluster 207	Vang0229s00130.1	Vang0143s00100.1	2	Vang0229s00130.1,Vang0229s00140.1	2.06745	2.06745
	Homology cluster 27	Tandem_cluster 208	Vang0103s00400.1	Vang0143s00100.1	2	Vang0103s00400.1,Vang0103s00320.1	0.424494	0.424494
	Homology cluster 27	Tandem_cluster 209	Vang0698s00020.1	Vang0143s00100.1	2	Vang0698s00020.1,Vang0698s00010.1	0.91318	0.91318
	Homology cluster 27	Tandem_cluster 210	Vang0143s00110.1	Vang0143s00100.1	3	Vang0143s00110.1,Vang0143s00070.1,Vang0143s00100.1	1.13289	1.05946,2.65675,1.13289
	Homology cluster 27	Tandem_cluster 211	Vang0162s00090.1	Vang0143s00100.1	2	Vang0162s00090.1,Vang0162s00100.1	1.66654	1.66654
	Homology cluster 27	Tandem_cluster 212	Vang08g00920.1	Vang0143s00100.1	3	Vang08g00920.1,Vang08g00840.1,Vang08g00970.1	0.521531	0.116176,0.593339,0.521531
	Homology cluster 27	Tandem_cluster 213	Vang0663s00020.1	Vang0143s00100.1	2	Vang0663s00020.1,Vang0663s00010.1	0.244048	0.244048
	Homology cluster 28	Tandem_cluster 214	Vang0033ss00810.1	polygalacturonase, putative, expressed	2	Vang0033ss00810.1,Vang0033ss00820.1	2.33121	2.33121
	Homology cluster 28	Tandem_cluster 215	Vang06g06690.1	polygalacturonase, putative, expressed	2	Vang06g06690.1,Vang06g06710.1	0.363877	0.363877
	Homology cluster 28	Tandem_cluster 216	Vang08g06120.1	polygalacturonase, putative, expressed	3	Vang08g06120.1,Vang08g06130.1,Vang08g06150.1	0.66525	0.66525,0.680905,0.61176
	Homology cluster 29	Tandem_cluster 217	Vang0051s00170.1	L-ascorbate oxidase precursor, putative, expressed	2	Vang0051s00170.1,Vang0051s00200.1	1.53483	1.53483
	Homology cluster 29	Tandem_cluster 218	Vang0248s00230.1	L-ascorbate oxidase precursor, putative, expressed	2	Vang0248s00230.1,Vang0248s00220.1	0.147171	0.147171
	Homology cluster 29	Tandem_cluster 219	Vang1001s00010.1	L-ascorbate oxidase precursor, putative, expressed	2	Vang1001s00010.1,Vang1001s00020.1	0.600162	0.600162
	Homology cluster 29	Tandem_cluster 220	Vang02g11330.1	L-ascorbate oxidase precursor, putative, expressed	2	Vang02g11330.1,Vang02g11270.1	1.7501	1.7501
	Homology cluster 29	Tandem_cluster 221	Vang06g08200.1	L-ascorbate oxidase precursor, putative, expressed	2	Vang06g08200.1,Vang06g08160.1	0.42644	0.42644
	Homology cluster 30	Tandem_cluster 222	Vang0376s00010.1	terpene synthase, putative, expressed	2	Vang0376s00010.1,Vang0376s00040.1	0.957091	0.957091
	Homology cluster 30	Tandem_cluster 223	Vang0029ss00690.1	terpene synthase, putative, expressed	2	Vang0029ss00690.1,Vang0029ss00700.1	0.645117	0.645117
	Homology cluster 30	Tandem_cluster 224	Vang0064ss00810.1	terpene synthase, putative, expressed	2	Vang0064ss00810.1,Vang0064ss00780.1	0.114167	0.114167
	Homology cluster 30	Tandem_cluster 225	Vang07g03700.1	terpene synthase, putative, expressed	2	Vang07g03700.1,Vang07g03720.1	1.31221	1.31221
	Homology cluster 30	Tandem_cluster 226	Vang0189s00250.1	terpene synthase, putative, expressed	4	Vang0189s00250.1,Vang0189s00240.1,Vang0189s00220.1,Vang0189s00230.1	0.49269	0.0992859,0.173631,0.800968,0.184413,0.837764,0.822466
	Homology cluster 30	Tandem_cluster 227	Vang09g03000.1	terpene synthase, putative, expressed	2	Vang09g03000.1,Vang09g02990.1	0.64766	0.64766
	Homology cluster 30	Tandem_cluster 228	Vang0895s00010.1	terpene synthase, putative, expressed	2	Vang0895s00010.1,Vang0895s00020.1	0.098628	0.098628
	Homology cluster 30	Tandem_cluster 229	Vang0011ss00050.1	terpene synthase, putative, expressed	2	Vang0011ss00050.1,Vang0011ss00060.1	0.101651	0.101651
	Homology cluster 31	Tandem_cluster 230	Vang0022ss02450.1	ankyrin repeat-containing protein, putative, expressed	2	Vang0022ss02450.1,Vang0022ss02390.1	0.276844	0.276844
	Homology cluster 31	Tandem_cluster 231	Vang04g14500.1	ankyrin repeat-containing protein, putative, expressed	2	Vang04g14500.1,Vang04g14540.1	0.533463	0.533463
	Homology cluster 32	Tandem_cluster 232	Vang0155s00330.1	vignain precursor, putative, expressed	5	Vang0155s00330.1,Vang0155s00250.1,Vang0155s00310.1,Vang0155s00320.1,Vang0155s00380.1	0.535362	0.54129,0.604371,0.252334,0.671942,0.533112,0.414638,0.325112,0.479665,0.537612,0.581764
	Homology cluster 32	Tandem_cluster 233	Vang05g02450.1	vignain precursor, putative, expressed	2	Vang05g02450.1,Vang05g02510.1	1.96996	1.96996
	Homology cluster 32	Tandem_cluster 234	Vang0038s00380.1	vignain precursor, putative, expressed	5	Vang0038s00380.1,Vang0038s00320.1,Vang0038s00480.1,Vang0038s00460.1,Vang0038s00370.1	0.89254	1.02024,0.0878438,0.407353,1.20678,1.09384,0.900705,0.764512,0.439544,1.20403,0.884375
	Homology cluster 34	Tandem_cluster 235	Vang11g15690.1	pectinesterase, putative, expressed	2	Vang11g15690.1,Vang11g15700.1	0.917901	0.917901
	Homology cluster 34	Tandem_cluster 236	Vang09g06840.1	pectinesterase, putative, expressed	3	Vang09g06840.1,Vang09g06830.1,Vang09g06850.1	1.11618	1.42181,0.773839,1.11618
	Homology cluster 34	Tandem_cluster 237	Vang0506s00010.1	pectinesterase, putative, expressed	2	Vang0506s00010.1,Vang0506s00060.1	1.06168	1.06168
	Homology cluster 35	Tandem_cluster 238	Vang04g15130.1	chromo domain containing protein, expressed	2	Vang04g15130.1,Vang04g15140.1	0.748477	0.748477
	Homology cluster 38	Tandem_cluster 239	Vang03g02570.1	multidrug resistance protein, putative, expressed	2	Vang03g02570.1,Vang03g02530.1	0.559173	0.559173
	Homology cluster 39	Tandem_cluster 240	Vang02g03470.1	oxidoreductase, short chain dehydrogenase/reductase family, putative, expressed	2	Vang02g03470.1,Vang02g03480.1	0.197199	0.197199
	Homology cluster 39	Tandem_cluster 241	Vang06g23150.1	oxidoreductase, short chain dehydrogenase/reductase family, putative, expressed	2	Vang06g23150.1,Vang06g23170.1	0.973264	0.973264
	Homology cluster 41	Tandem_cluster 242	Vang0109s00560.1	gibberellin receptor GID1L2, putative, expressed	2	Vang0109s00560.1,Vang0109s00530.1	0.454838	0.454838
	Homology cluster 41	Tandem_cluster 243	Vang02g01260.1	gibberellin receptor GID1L2, putative, expressed	3	Vang02g01260.1,Vang02g01340.1,Vang02g01350.1	1.31605	0.958153,1.4346,1.31605
	Homology cluster 42	Tandem_cluster 244	Vang0069ss02210.1	ABC transporter, ATP-binding protein, putative, expressed	2	Vang0069ss02210.1,Vang0069ss02190.1	0.812448	0.812448
	Homology cluster 42	Tandem_cluster 245	Vang01g01330.1	ABC transporter, ATP-binding protein, putative, expressed	2	Vang01g01330.1,Vang01g01290.1	0.235123	0.235123
	Homology cluster 42	Tandem_cluster 246	Vang02g06460.1	ABC transporter, ATP-binding protein, putative, expressed	2	Vang02g06460.1,Vang02g06470.1	0.394587	0.394587
	Homology cluster 43	Tandem_cluster 247	Vang0268s00230.1	ATCHX15, putative, expressed	2	Vang0268s00230.1,Vang0268s00190.1	0.268788	0.268788
	Homology cluster 43	Tandem_cluster 248	Vang0057ss00840.1	ATCHX15, putative, expressed	2	Vang0057ss00840.1,Vang0057ss00680.1	2.3287	2.3287
	Homology cluster 43	Tandem_cluster 249	Vang01g03740.1	ATCHX15, putative, expressed	2	Vang01g03740.1,Vang01g03780.1	0.103198	0.103198
	Homology cluster 43	Tandem_cluster 250	Vang03g12770.1	ATCHX15, putative, expressed	2	Vang03g12770.1,Vang03g12880.1	2.06631	2.06631
	Homology cluster 45	Tandem_cluster 251	Vang06g06570.1	TKL_IRAK_DUF26-lc.20 - DUF26 kinases have homology to DUF26 containing loci, expressed	2	Vang06g06570.1,Vang06g06560.1	3.11881	3.11881
	Homology cluster 46	Tandem_cluster 252	Vang01g04110.1	anthocyanin 3-O-beta-glucosyltransferase, putative, expressed	2	Vang01g04110.1,Vang01g04140.1	0.326392	0.326392
	Homology cluster 46	Tandem_cluster 253	Vang0576s00070.1	anthocyanin 3-O-beta-glucosyltransferase, putative, expressed	4	Vang0576s00070.1,Vang0576s00060.1,Vang0576s00050.1,Vang0576s00010.1	1.40156	0.77046,1.7314,0.983454,1.75945,1.18726,1.61587
	Homology cluster 47	Tandem_cluster 254	Vang0032ss00140.1	CESA6 - cellulose synthase, expressed	2	Vang0032ss00140.1,Vang0032ss00120.1	nan
	Homology cluster 47	Tandem_cluster 255	Vang09g01880.1	CESA6 - cellulose synthase, expressed	2	Vang09g01880.1,Vang09g01870.1	0.478871	0.478871
	Homology cluster 50	Tandem_cluster 256	Vang06g23490.1	cinnamoyl-CoA reductase, putative, expressed	2	Vang06g23490.1,Vang06g23480.1	0.216101	0.216101
	Homology cluster 53	Tandem_cluster 257	Vang0045ss00070.1	dynamin family protein, putative, expressed	2	Vang0045ss00070.1,Vang0045ss00080.1	0.103577	0.103577
	Homology cluster 53	Tandem_cluster 258	Vang03g02780.1	dynamin family protein, putative, expressed	2	Vang03g02780.1,Vang03g02770.1	0.0539959	0.0539959
	Homology cluster 54	Tandem_cluster 259	Vang11g14810.1	glycosyl hydrolases family 16, putative, expressed	3	Vang11g14810.1,Vang11g14770.1,Vang11g14780.1	1.34742	1.48497,1.34742,0.965876
	Homology cluster 57	Tandem_cluster 260	Vang0087s00060.1	beta-galactosidase 7 precursor, putative, expressed	2	Vang0087s00060.1,Vang0087s00080.1	2.16486	2.16486
	Homology cluster 57	Tandem_cluster 261	Vang0010ss02130.1	beta-galactosidase 7 precursor, putative, expressed	2	Vang0010ss02130.1,Vang0010ss02120.1	0.260144	0.260144
	Homology cluster 58	Tandem_cluster 262	Vang0221s00030.1	cyclic nucleotide-gated ion channel 2, putative, expressed	2	Vang0221s00030.1,Vang0221s00020.1	1.18059	1.18059
	Homology cluster 60	Tandem_cluster 263	Vang06g16580.1	flavin monooxygenase, putative, expressed	2	Vang06g16580.1,Vang06g16630.1	0.0381641	0.0381641
	Homology cluster 60	Tandem_cluster 264	Vang09g05160.1	flavin monooxygenase, putative, expressed	2	Vang09g05160.1,Vang09g05110.1	0.290023	0.290023
	Homology cluster 61	Tandem_cluster 265	Vang10g06320.1	potassium transporter, putative, expressed	2	Vang10g06320.1,Vang10g06240.1	0.286811	0.286811
	Homology cluster 61	Tandem_cluster 266	Vang0033ss00520.1	potassium transporter, putative, expressed	2	Vang0033ss00520.1,Vang0033ss00510.1	0.732961	0.732961
	Homology cluster 62	Tandem_cluster 267	Vang0204s00180.1	cytochrome P450, putative, expressed	2	Vang0204s00180.1,Vang0204s00150.1	0.352096	0.352096
	Homology cluster 62	Tandem_cluster 268	Vang0191s00240.1	cytochrome P450, putative, expressed	2	Vang0191s00240.1,Vang0191s00260.1	1.92376	1.92376
	Homology cluster 65	Tandem_cluster 269	Vang01g01580.1	tRNA-splicing endonuclease positive effector-related, putative, expressed	2	Vang01g01580.1,Vang01g01630.1	1.07006	1.07006
	Homology cluster 67	Tandem_cluster 270	Vang0691s00030.1	lipoxygenase, putative, expressed	2	Vang0691s00030.1,Vang0691s00060.1	0.487198	0.487198
	Homology cluster 67	Tandem_cluster 271	Vang06g03050.1	lipoxygenase, putative, expressed	3	Vang06g03050.1,Vang06g03060.1,Vang06g03070.1	0.641565	0.641565,0.641565
	Homology cluster 70	Tandem_cluster 272	Vang03g16790.1	None	2	Vang03g16790.1,Vang03g16820.1	0.941908	0.941908
	Homology cluster 71	Tandem_cluster 273	Vang01g01320.1	pectinesterase, putative, expressed	2	Vang01g01320.1,Vang01g01230.1	1.25044	1.25044
	Homology cluster 71	Tandem_cluster 274	Vang0004ss01070.1	pectinesterase, putative, expressed	2	Vang0004ss01070.1,Vang0004ss01040.1	0.17997	0.17997
	Homology cluster 71	Tandem_cluster 275	Vang0004ss00810.1	pectinesterase, putative, expressed	2	Vang0004ss00810.1,Vang0004ss00800.1	1.19858	1.19858
	Homology cluster 72	Tandem_cluster 276	Vang0076s00400.1	O-methyltransferase, putative, expressed	3	Vang0076s00400.1,Vang0076s00350.1,Vang0076s00370.1	0.841084	0.841084,0.841084
	Homology cluster 73	Tandem_cluster 277	Vang01g17690.1	OsFtsH2 FtsH protease, homologue of AtFtsH2/8, expressed	3	Vang01g17690.1,Vang01g17720.1,Vang01g17730.1	0.283615	0.140673,0.283615,2.63203
	Homology cluster 74	Tandem_cluster 278	Vang0069ss01230.1	oxidoreductase, 2OG-FeII oxygenase domain containing protein, putative, expressed	2	Vang0069ss01230.1,Vang0069ss01190.1	0.944284	0.944284
	Homology cluster 74	Tandem_cluster 279	Vang04g14260.1	oxidoreductase, 2OG-FeII oxygenase domain containing protein, putative, expressed	2	Vang04g14260.1,Vang04g14240.1	2.49113	2.49113
	Homology cluster 74	Tandem_cluster 280	Vang06g23730.1	oxidoreductase, 2OG-FeII oxygenase domain containing protein, putative, expressed	2	Vang06g23730.1,Vang06g23690.1	0.974235	0.974235
	Homology cluster 75	Tandem_cluster 281	Vang02g02400.1	aldehyde dehydrogenase, putative, expressed	2	Vang02g02400.1,Vang02g02340.1	0.900327	0.900327
	Homology cluster 76	Tandem_cluster 282	Vang0064ss00230.1	IPR004252	2	Vang0064ss00230.1,Vang0064ss00170.1	0.713948	0.713948
	Homology cluster 77	Tandem_cluster 283	Vang07g05430.1	white-brown complex homolog protein 11, putative, expressed	2	Vang07g05430.1,Vang07g05420.1	1.27307	1.27307
	Homology cluster 77	Tandem_cluster 284	Vang0016ss00160.1	white-brown complex homolog protein 11, putative, expressed	5	Vang0016ss00160.1,Vang0016ss00150.1,Vang0016ss00200.1,Vang0016ss00210.1,Vang0016ss00240.1	1.0283	0.761224,1.08851,1.25383,0.99022,1.14266,1.2294,0.89789,0.634121,1.06638,0.985259
	Homology cluster 81	Tandem_cluster 285	Vang06g19930.1	IPR025312,IPR025452	2	Vang06g19930.1,Vang06g19940.1	0.736986	0.736986
	Homology cluster 83	Tandem_cluster 286	Vang0022ss00340.1	uncharacterized GPI-anchored protein At5g19240 precursor, putative, expressed	4	Vang0022ss00340.1,Vang0022ss00330.1,Vang0022ss00230.1,Vang0022ss00220.1	1.46199	0.596055,1.73481,1.94211,1.68357,1.2404,0.628529
	Homology cluster 85	Tandem_cluster 287	Vang01g19110.1	PLA IIIA/PLP7, putative, expressed	2	Vang01g19110.1,Vang01g19170.1	0.716619	0.716619
	Homology cluster 85	Tandem_cluster 288	Vang08g06370.1	PLA IIIA/PLP7, putative, expressed	4	Vang08g06370.1,Vang08g06300.1,Vang08g06280.1,Vang08g06330.1	1.00676	1.03476,0.97877,1.36566,0.485078,0.811691,1.18068
	Homology cluster 86	Tandem_cluster 289	Vang11g00150.1	thaumatin family domain containing protein, expressed	2	Vang11g00150.1,Vang11g00160.1	2.05974	2.05974
	Homology cluster 86	Tandem_cluster 290	Vang0026ss00420.1	thaumatin family domain containing protein, expressed	3	Vang0026ss00420.1,Vang0026ss00430.1,Vang0026ss00380.1	1.14409	0.490573,2.09745,1.14409
	Homology cluster 87	Tandem_cluster 291	Vang0005s00550.1	PAZ domain containing protein, putative, expressed	2	Vang0005s00550.1,Vang0005s00560.1	0.0561573	0.0561573
	Homology cluster 88	Tandem_cluster 292	Vang11g02670.1	jasmonate O-methyltransferase, putative, expressed	2	Vang11g02670.1,Vang11g02650.1	0.34312	0.34312
	Homology cluster 88	Tandem_cluster 293	Vang0004ss00860.1	jasmonate O-methyltransferase, putative, expressed	2	Vang0004ss00860.1,Vang0004ss00880.1	0.455488	0.455488
	Homology cluster 88	Tandem_cluster 294	Vang0148s00020.1	jasmonate O-methyltransferase, putative, expressed	3	Vang0148s00020.1,Vang0148s00060.1,Vang0148s00090.1	0.33079	0.168629,0.343547,0.33079
	Homology cluster 89	Tandem_cluster 295	Vang01g12490.1	Protein kinase domain containing protein, expressed	3	Vang01g12490.1,Vang01g12450.1,Vang01g12480.1	1.484	0.787898,1.89882,1.484
	Homology cluster 89	Tandem_cluster 296	Vang0260s00210.1	Protein kinase domain containing protein, expressed	7	Vang0260s00210.1,Vang0260s00110.1,Vang0260s00100.1,Vang0260s00030.1,Vang0260s00070.1,Vang0260s00080.1,Vang0260s00140.1	1.90114	2.33971,1.03164,2.3339,0.363934,2.25361,0.12221,1.61171,2.69502,1.79026,1.47535,1.4261,2.16123,2.84807,2.67871,2.29461,0.918011,0.259499,2.01202
	Homology cluster 90	Tandem_cluster 297	Vang02g05290.1	oxidoreductase, short chain dehydrogenase/reductase family domain containing family, expressed	3	Vang02g05290.1,Vang02g05340.1,Vang02g05270.1	0.707597	0.344531,0.707597,0.742593
	Homology cluster 91	Tandem_cluster 298	Vang0063ss00130.1	monocopper oxidase, putative, expressed	2	Vang0063ss00130.1,Vang0063ss00220.1	0.866166	0.866166
	Homology cluster 93	Tandem_cluster 299	Vang04g04970.1	phospholipase, putative, expressed	3	Vang04g04970.1,Vang04g05000.1,Vang04g04900.1	1.9075	2.2007,0.230432,1.9075
	Homology cluster 95	Tandem_cluster 300	Vang05g08850.1	phospholipase D, putative, expressed	2	Vang05g08850.1,Vang05g08830.1	0.95555	0.95555
	Homology cluster 100	Tandem_cluster 301	Vang0063ss01040.1	UDP-glucoronosyl/UDP-glucosyl transferase, putative, expressed	2	Vang0063ss01040.1,Vang0063ss01030.1	0.0836095	0.0836095
	Homology cluster 100	Tandem_cluster 302	Vang0312s00120.1	UDP-glucoronosyl/UDP-glucosyl transferase, putative, expressed	4	Vang0312s00120.1,Vang0312s00090.1,Vang0312s00050.1,Vang0312s00080.1	0.85385	0.415147,0.934406,0.855318,0.906821,0.852383,0.225783
	Homology cluster 100	Tandem_cluster 303	Vang08g05260.1	UDP-glucoronosyl/UDP-glucosyl transferase, putative, expressed	2	Vang08g05260.1,Vang08g05250.1	1.65822	1.65822
	Homology cluster 102	Tandem_cluster 304	Vang02g05450.1	MATE efflux family protein, putative, expressed	2	Vang02g05450.1,Vang02g05460.1	0.48307	0.48307
	Homology cluster 102	Tandem_cluster 305	Vang0216s00140.1	MATE efflux family protein, putative, expressed	3	Vang0216s00140.1,Vang0216s00200.1,Vang0216s00170.1	1.12932	0.592467,1.12932,1.26352
	Homology cluster 104	Tandem_cluster 306	Vang03g15160.1	disease resistance protein RPM1, putative, expressed	2	Vang03g15160.1,Vang03g15210.1	0.195394	0.195394
	Homology cluster 104	Tandem_cluster 307	Vang0984s00020.1	disease resistance protein RPM1, putative, expressed	2	Vang0984s00020.1,Vang0984s00030.1	0.220185	0.220185
	Homology cluster 107	Tandem_cluster 308	Vang06g04040.1	transporter family protein, putative, expressed	2	Vang06g04040.1,Vang06g03930.1	1.39316	1.39316
	Homology cluster 107	Tandem_cluster 309	Vang09g04660.1	transporter family protein, putative, expressed	2	Vang09g04660.1,Vang09g04650.1	0.772659	0.772659
	Homology cluster 109	Tandem_cluster 310	Vang06g20750.1	prenyltransferase, putative, expressed	7	Vang06g20750.1,Vang06g20860.1,Vang06g20780.1,Vang06g20920.1,Vang06g20930.1,Vang06g20890.1,Vang06g20760.1	0.707834	0.763756,0.612154,0.953554,0.786314,0.89972,0.214829,0.707834,0.12781,0.14059,0.203461,0.783174,0.720067,0.698734,0.865629,0.64948,0.194267,0.0890359,1.02406,0.239126,0.721289,1.02516
	Homology cluster 109	Tandem_cluster 311	Vang06g20970.1	prenyltransferase, putative, expressed	3	Vang06g20970.1,Vang06g20950.1,Vang06g20900.1	0.306889	0.0647082,0.306889,0.339641
	Homology cluster 112	Tandem_cluster 312	Vang0361s00200.1	COBRA, putative, expressed	2	Vang0361s00200.1,Vang0361s00130.1	2.97013	2.97013
	Homology cluster 112	Tandem_cluster 313	Vang04g03250.1	COBRA, putative, expressed	2	Vang04g03250.1,Vang04g03160.1	2.0498	2.0498
	Homology cluster 112	Tandem_cluster 314	Vang09g03550.1	COBRA, putative, expressed	2	Vang09g03550.1,Vang09g03590.1	2.65857	2.65857
	Homology cluster 113	Tandem_cluster 315	Vang0114s00310.1	expressed protein	3	Vang0114s00310.1,Vang0114s00300.1,Vang0114s00290.1	1.15378	1.6476,1.15378,1.09603
	Homology cluster 118	Tandem_cluster 316	Vang06g03880.1	1,3-beta-glucan synthase component domain containing protein, expressed	2	Vang06g03880.1,Vang06g03780.1	3.50261	3.50261
	Homology cluster 121	Tandem_cluster 317	Vang05g00770.1	expressed protein	2	Vang05g00770.1,Vang05g00690.1	2.8775	2.8775
	Homology cluster 121	Tandem_cluster 318	Vang0010ss00150.1	expressed protein	2	Vang0010ss00150.1,Vang0010ss00100.1	2.68597	2.68597
	Homology cluster 123	Tandem_cluster 319	Vang0039ss00150.1	None	2	Vang0039ss00150.1,Vang0039ss00210.1	0.939749	0.939749
	Homology cluster 124	Tandem_cluster 320	Vang02g10140.1	annexin, putative, expressed	4	Vang02g10140.1,Vang02g10110.1,Vang02g10150.1,Vang02g10130.1	2.14927	1.73504,2.20352,0.670597,2.55188,2.09502,2.53047
	Homology cluster 125	Tandem_cluster 321	Vang11g02390.1	Vang11g02350.1	2	Vang11g02390.1,Vang11g02350.1	1.14103	1.14103
	Homology cluster 125	Tandem_cluster 322	Vang0300s00140.1	Vang11g02350.1	2	Vang0300s00140.1,Vang0300s00150.1	1.38333	1.38333
	Homology cluster 126	Tandem_cluster 323	Vang0039ss01410.1	None	3	Vang0039ss01410.1,Vang0039ss01390.1,Vang0039ss01400.1	0.896887	0.896887,0.167414,1.29998
	Homology cluster 131	Tandem_cluster 324	Vang0754s00030.1	retrotransposon protein, putative, Ty1-copia subclass, expressed	3	Vang0754s00030.1,Vang0754s00010.1,Vang0754s00020.1	0.520516	1.68769,0.229996,0.520516
	Homology cluster 132	Tandem_cluster 325	Vang03g15590.1	acyl-CoA synthetase protein, putative, expressed	2	Vang03g15590.1,Vang03g15580.1	0.446176	0.446176
	Homology cluster 136	Tandem_cluster 326	Vang0569s00050.1	leucine-rich repeat family protein, putative, expressed	2	Vang0569s00050.1,Vang0569s00040.1	0.229168	0.229168
	Homology cluster 136	Tandem_cluster 327	Vang06g22210.1	leucine-rich repeat family protein, putative, expressed	2	Vang06g22210.1,Vang06g22120.1	nan
	Homology cluster 139	Tandem_cluster 328	Vang0022ss01150.1	receptor-like protein kinase 2, putative, expressed	2	Vang0022ss01150.1,Vang0022ss01210.1	2.48782	2.48782
	Homology cluster 139	Tandem_cluster 329	Vang0345s00090.1	receptor-like protein kinase 2, putative, expressed	2	Vang0345s00090.1,Vang0345s00070.1	2.24108	2.24108
	Homology cluster 141	Tandem_cluster 330	Vang01g13390.1	amino acid transporter, putative, expressed	2	Vang01g13390.1,Vang01g13400.1	0.251586	0.251586
	Homology cluster 141	Tandem_cluster 331	Vang01g12350.1	amino acid transporter, putative, expressed	2	Vang01g12350.1,Vang01g12360.1	1.90967	1.90967
	Homology cluster 143	Tandem_cluster 332	Vang0045ss00970.1	membrane protein, putative, expressed	2	Vang0045ss00970.1,Vang0045ss01030.1	0.533221	0.533221
	Homology cluster 143	Tandem_cluster 333	Vang0045ss00230.1	membrane protein, putative, expressed	2	Vang0045ss00230.1,Vang0045ss00280.1	0.241441	0.241441
	Homology cluster 147	Tandem_cluster 334	Vang01g17660.1	glycosyl hydrolases, putative, expressed	3	Vang01g17660.1,Vang01g17640.1,Vang01g17750.1	0.583707	0.583707,0.629942,0.391798
	Homology cluster 153	Tandem_cluster 335	Vang0114s00330.1	lipase class 3 family protein, putative, expressed	7	Vang0114s00330.1,Vang0114s00410.1,Vang0114s00470.1,Vang0114s00360.1,Vang0114s00370.1,Vang0114s00510.1,Vang0114s00390.1	0.591057	0.625178,0.606014,0.424256,0.194536,0.646207,0.62158,0.476555,1.12176,0.625033,0.557844,0.574294,0.688582,0.568274,0.175447,0.159297,0.2956,0.645257,0.690886,0.606488,0.591057,0.0923313
	Homology cluster 154	Tandem_cluster 336	Vang06g04460.1	copper methylamine oxidase precursor, putative, expressed	2	Vang06g04460.1,Vang06g04500.1	0.592121	0.592121
	Homology cluster 155	Tandem_cluster 337	Vang01g03280.1	myosin, putative, expressed	2	Vang01g03280.1,Vang01g03340.1	0.406977	0.406977
	Homology cluster 159	Tandem_cluster 338	Vang0010ss00860.1	Os4bglu18 - monolignol beta-glucoside homologue, expressed	2	Vang0010ss00860.1,Vang0010ss00790.1	1.28023	1.28023
	Homology cluster 163	Tandem_cluster 339	Vang04g06600.1	methyltransferase, putative, expressed	2	Vang04g06600.1,Vang04g06560.1	1.98845	1.98845
	Homology cluster 163	Tandem_cluster 340	Vang0162s00060.1	methyltransferase, putative, expressed	2	Vang0162s00060.1,Vang0162s00050.1	2.22427	2.22427
	Homology cluster 164	Tandem_cluster 341	Vang06g18540.1	basic 7S globulin precursor, putative, expressed	3	Vang06g18540.1,Vang06g18460.1,Vang06g18530.1	0.74625	0.871463,0.74625,0.605204
	Homology cluster 171	Tandem_cluster 342	Vang0276s00160.1	glycosyl hydrolase, putative, expressed	4	Vang0276s00160.1,Vang0276s00250.1,Vang0276s00180.1,Vang0276s00130.1	1.12159	0.265847,0.283208,2.19586,0.340481,1.90269,2.56797
	Homology cluster 178	Tandem_cluster 343	Vang0063ss00910.1	sulfate transporter, putative, expressed	2	Vang0063ss00910.1,Vang0063ss00920.1	0.732879	0.732879
	Homology cluster 180	Tandem_cluster 344	Vang06g09960.1	PTHR13871:SF2	2	Vang06g09960.1,Vang06g09970.1	0.698061	0.698061
	Homology cluster 181	Tandem_cluster 345	Vang09g07630.1	amino acid permease family protein, putative, expressed	2	Vang09g07630.1,Vang09g07590.1	0.271888	0.271888
	Homology cluster 184	Tandem_cluster 346	Vang0304s00060.1	UDP-glucoronosyl and UDP-glucosyl transferase domain containing protein, expressed	3	Vang0304s00060.1,Vang0304s00070.1,Vang0304s00110.1	0.19583	0.19583,0.178522,0.249493
	Homology cluster 184	Tandem_cluster 347	Vang0198s00250.1	UDP-glucoronosyl and UDP-glucosyl transferase domain containing protein, expressed	2	Vang0198s00250.1,Vang0198s00350.1	0.713272	0.713272
	Homology cluster 184	Tandem_cluster 348	Vang0038s00220.1	UDP-glucoronosyl and UDP-glucosyl transferase domain containing protein, expressed	2	Vang0038s00220.1,Vang0038s00300.1	1.15281	1.15281
	Homology cluster 188	Tandem_cluster 349	Vang0063ss00870.1	OsSCP6 - Putative Serine Carboxypeptidase homologue, expressed	2	Vang0063ss00870.1,Vang0063ss00860.1	0.02654	0.02654
	Homology cluster 190	Tandem_cluster 350	Vang0395s00060.1	STE_MEKK_ste11_MAP3K.8 - STE kinases include homologs to sterile 7, sterile 11 and sterile 20 from yeast, expressed	2	Vang0395s00060.1,Vang0395s00090.1	0.00925975	0.00925975
	Homology cluster 194	Tandem_cluster 351	Vang0103s00030.1	disease resistance RPP13-like protein 1, putative, expressed	2	Vang0103s00030.1,Vang0103s00070.1	0.935941	0.935941
	Homology cluster 194	Tandem_cluster 352	Vang0103s00300.1	disease resistance RPP13-like protein 1, putative, expressed	4	Vang0103s00300.1,Vang0103s00210.1,Vang0103s00270.1,Vang0103s00290.1	0.776066	1.13352,1.04735,1.54267,0.320933,0.482839,0.504782
	Homology cluster 196	Tandem_cluster 353	Vang09g03060.1	beta-amylase, putative, expressed	2	Vang09g03060.1,Vang09g03050.1	0.0803103	0.0803103
	Homology cluster 197	Tandem_cluster 354	Vang04g03390.1	transmembrane amino acid transporter protein, putative, expressed	2	Vang04g03390.1,Vang04g03360.1	0.249357	0.249357
	Homology cluster 199	Tandem_cluster 355	Vang0010ss02860.1	WD domain, G-beta repeat domain containing protein, expressed	2	Vang0010ss02860.1,Vang0010ss02910.1	1.19486	1.19486
	Homology cluster 200	Tandem_cluster 356	Vang0022ss04430.1	carboxyl-terminal peptidase, putative, expressed	2	Vang0022ss04430.1,Vang0022ss04400.1	0.105111	0.105111
	Homology cluster 202	Tandem_cluster 357	Vang11g13270.1	cytokinin dehydrogenase precursor, putative, expressed	2	Vang11g13270.1,Vang11g13250.1	1.62755	1.62755
	Homology cluster 202	Tandem_cluster 358	Vang09g05910.1	cytokinin dehydrogenase precursor, putative, expressed	2	Vang09g05910.1,Vang09g05890.1	1.20269	1.20269
	Homology cluster 206	Tandem_cluster 359	Vang03g14650.1	purine permease, putative, expressed	2	Vang03g14650.1,Vang03g14660.1	0.217317	0.217317
	Homology cluster 207	Tandem_cluster 360	Vang11g01410.1	auxin efflux carrier component, putative, expressed	2	Vang11g01410.1,Vang11g01400.1	0.37634	0.37634
	Homology cluster 210	Tandem_cluster 361	Vang0262s00080.1	ATP-dependent RNA helicase DHX36, putative, expressed	2	Vang0262s00080.1,Vang0262s00050.1	1.6406	1.6406
	Homology cluster 214	Tandem_cluster 362	Vang02g14530.1	dehydrogenase, putative, expressed	3	Vang02g14530.1,Vang02g14520.1,Vang02g14510.1	0.753773	0.931776,0.753773,0.596457
	Homology cluster 219	Tandem_cluster 363	Vang01g07980.1	subtilisin-like protease, putative, expressed	2	Vang01g07980.1,Vang01g07970.1	1.03873	1.03873
	Homology cluster 219	Tandem_cluster 364	Vang06g23050.1	subtilisin-like protease, putative, expressed	2	Vang06g23050.1,Vang06g23060.1	0.24396	0.24396
	Homology cluster 226	Tandem_cluster 365	Vang05g04910.1	cyclin, putative, expressed	2	Vang05g04910.1,Vang05g04920.1	0.792881	0.792881
	Homology cluster 227	Tandem_cluster 366	Vang02g07130.1	WD-40 repeat family protein, putative, expressed	2	Vang02g07130.1,Vang02g07150.1	0.73299	0.73299
	Homology cluster 238	Tandem_cluster 367	Vang11g04000.1	phospholipase C, putative, expressed	2	Vang11g04000.1,Vang11g03930.1	1.38581	1.38581
	Homology cluster 238	Tandem_cluster 368	Vang0483s00120.1	phospholipase C, putative, expressed	2	Vang0483s00120.1,Vang0483s00140.1	1.48809	1.48809
	Homology cluster 238	Tandem_cluster 369	Vang0408s00060.1	phospholipase C, putative, expressed	2	Vang0408s00060.1,Vang0408s00130.1	0.325476	0.325476
	Homology cluster 239	Tandem_cluster 370	Vang05g02770.1	glyoxal oxidase-related, putative, expressed	2	Vang05g02770.1,Vang05g02760.1	1.16685	1.16685
	Homology cluster 240	Tandem_cluster 371	Vang02g13530.1	erythronate-4-phosphate dehydrogenase domain containing protein, expressed	2	Vang02g13530.1,Vang02g13560.1	0.0321306	0.0321306
	Homology cluster 240	Tandem_cluster 372	Vang0452s00050.1	erythronate-4-phosphate dehydrogenase domain containing protein, expressed	3	Vang0452s00050.1,Vang0452s00110.1,Vang0452s00090.1	1.43421	1.43421,1.533,0.0506111
	Homology cluster 244	Tandem_cluster 373	Vang0027ss00580.1	amino acid transporter, putative, expressed	2	Vang0027ss00580.1,Vang0027ss00550.1	0.047111	0.047111
	Homology cluster 244	Tandem_cluster 374	Vang0394s00120.1	amino acid transporter, putative, expressed	2	Vang0394s00120.1,Vang0394s00140.1	0.525758	0.525758
	Homology cluster 248	Tandem_cluster 375	Vang02g11210.1	DUF292 domain containing protein, expressed	2	Vang02g11210.1,Vang02g11200.1	0.77529	0.77529
	Homology cluster 263	Tandem_cluster 376	Vang02g09330.1	aquaporin protein, putative, expressed	2	Vang02g09330.1,Vang02g09390.1	0.0606158	0.0606158
	Homology cluster 264	Tandem_cluster 377	Vang06g10520.1	cysteine synthase, mitochondrial precursor, putative, expressed	2	Vang06g10520.1,Vang06g10510.1	0.971467	0.971467
	Homology cluster 265	Tandem_cluster 378	Vang03g15110.1	glycerophosphoryl diester phosphodiesterase family protein, putative, expressed	3	Vang03g15110.1,Vang03g15100.1,Vang03g15050.1	0.8869	0.48136,0.8869,0.976454
	Homology cluster 267	Tandem_cluster 379	Vang1084s00010.1	chlorophyll A-B binding protein, putative, expressed	2	Vang1084s00010.1,Vang1084s00020.1	0.0339408	0.0339408
	Homology cluster 275	Tandem_cluster 380	Vang07g06250.1	copper-transporting ATPase 3, putative, expressed	2	Vang07g06250.1,Vang07g06230.1	1.50391	1.50391
	Homology cluster 277	Tandem_cluster 381	Vang02g03460.1	enoyl-CoA hydratase/isomerase family protein, putative, expressed	3	Vang02g03460.1,Vang02g03450.1,Vang02g03420.1	0.515723	0.515723,0.522285,0.0871797
	Homology cluster 280	Tandem_cluster 382	Vang0751s00030.1	CHIT8 - Chitinase family protein precursor, expressed	2	Vang0751s00030.1,Vang0751s00010.1	nan
	Homology cluster 287	Tandem_cluster 383	Vang0497s00050.1	peptide transporter PTR2, putative, expressed	2	Vang0497s00050.1,Vang0497s00040.1	0.474534	0.474534
	Homology cluster 289	Tandem_cluster 384	Vang02g04180.1	OsFBX135 - F-box domain containing protein, expressed	3	Vang02g04180.1,Vang02g04210.1,Vang02g04130.1	0.891307	0.269765,1.00153,0.891307
	Homology cluster 289	Tandem_cluster 385	Vang0203s00030.1	OsFBX135 - F-box domain containing protein, expressed	2	Vang0203s00030.1,Vang0203s00160.1	1.14111	1.14111
	Homology cluster 291	Tandem_cluster 386	Vang05g07570.1	patellin protein, putative, expressed	2	Vang05g07570.1,Vang05g07500.1	1.62359	1.62359
	Homology cluster 294	Tandem_cluster 387	Vang0454s00120.1	metalloendoproteinase 1 precursor, putative, expressed	3	Vang0454s00120.1,Vang0454s00050.1,Vang0454s00100.1	1.45912	1.45912,0.810111,3.35893
	Homology cluster 297	Tandem_cluster 388	Vang11g04030.1	transferase family protein, putative, expressed	2	Vang11g04030.1,Vang11g04040.1	0.439605	0.439605
	Homology cluster 300	Tandem_cluster 389	Vang02g08310.1	hydrolase, alpha/beta fold family domain containing protein, expressed	2	Vang02g08310.1,Vang02g08290.1	0.275043	0.275043
	Homology cluster 300	Tandem_cluster 390	Vang0013ss00520.1	hydrolase, alpha/beta fold family domain containing protein, expressed	3	Vang0013ss00520.1,Vang0013ss00480.1,Vang0013ss00510.1	0.343664	0.343664,0.0787072,0.352673
	Homology cluster 301	Tandem_cluster 391	Vang11g16470.1	ubiquitin-conjugating enzyme domain containing protein, expressed	2	Vang11g16470.1,Vang11g16390.1	0.813964	0.813964
	Homology cluster 304	Tandem_cluster 392	Vang0032ss01990.1	rhoGAP domain containing protein, expressed	2	Vang0032ss01990.1,Vang0032ss01950.1	0.0894503	0.0894503
	Homology cluster 307	Tandem_cluster 393	Vang04g08200.1	OsFBX53 - F-box domain containing protein, expressed	2	Vang04g08200.1,Vang04g08210.1	0.294675	0.294675
	Homology cluster 312	Tandem_cluster 394	Vang0175s00100.1	pectate lyase family protein, expressed	4	Vang0175s00100.1,Vang0175s00110.1,Vang0175s00090.1,Vang0175s00120.1	0.148756	0.238065,0.06749,0.182023,0.151965,0.142576,0.145546
	Homology cluster 313	Tandem_cluster 395	Vang11g02660.1	mitochondrial chaperone BCS1, putative, expressed	2	Vang11g02660.1,Vang11g02560.1	2.18769	2.18769
	Homology cluster 313	Tandem_cluster 396	Vang07g00910.1	mitochondrial chaperone BCS1, putative, expressed	3	Vang07g00910.1,Vang07g00960.1,Vang07g00980.1	2.81906	3.31455,0.849065,2.81906
	Homology cluster 315	Tandem_cluster 397	Vang11g05040.1	expressed protein	3	Vang11g05040.1,Vang11g05060.1,Vang11g05050.1	2.94571	2.94571,13.6904,2.63884
	Homology cluster 317	Tandem_cluster 398	Vang03g10800.1	expressed protein	2	Vang03g10800.1,Vang03g10750.1	nan
	Homology cluster 319	Tandem_cluster 399	Vang03g11250.1	cytochrome P450, putative, expressed	4	Vang03g11250.1,Vang03g11320.1,Vang03g11300.1,Vang03g11310.1	0.932212	0.174311,0.930771,0.933653,1.00622,1.01921,0.114871
	Homology cluster 327	Tandem_cluster 400	Vang03g00030.1	anthocyanidin 3-O-glucosyltransferase, putative, expressed	2	Vang03g00030.1,Vang03g00010.1	1.04223	1.04223
	Homology cluster 327	Tandem_cluster 401	Vang0038s00420.1	anthocyanidin 3-O-glucosyltransferase, putative, expressed	2	Vang0038s00420.1,Vang0038s00430.1	0.0324437	0.0324437
	Homology cluster 335	Tandem_cluster 402	Vang0617s00010.1	sucrose transporter, putativ, expressed	2	Vang0617s00010.1,Vang0617s00020.1	nan
	Homology cluster 335	Tandem_cluster 403	Vang0703s00010.1	sucrose transporter, putativ, expressed	2	Vang0703s00010.1,Vang0703s00030.1	0.360708	0.360708
	Homology cluster 339	Tandem_cluster 404	Vang02g05030.1	chloroplastic group IIA intron splicing facilitator CRS1, chloroplast precursor, putative, expressed	2	Vang02g05030.1,Vang02g05050.1	1.55627	1.55627
	Homology cluster 343	Tandem_cluster 405	Vang02g10510.1	transporter family protein, putative, expressed	2	Vang02g10510.1,Vang02g10560.1	0.72448	0.72448
	Homology cluster 345	Tandem_cluster 406	Vang02g07490.1	COP1, putative, expressed	2	Vang02g07490.1,Vang02g07510.1	nan
	Homology cluster 346	Tandem_cluster 407	Vang01g12600.1	peptide transporter PTR2, putative, expressed	2	Vang01g12600.1,Vang01g12620.1	0.456138	0.456138
	Homology cluster 350	Tandem_cluster 408	Vang02g05780.1	CBS domain containing protein, expressed	2	Vang02g05780.1,Vang02g05760.1	1.13029	1.13029
	Homology cluster 352	Tandem_cluster 409	Vang03g12140.1	transporter family protein, putative, expressed	2	Vang03g12140.1,Vang03g12150.1	0.657741	0.657741
	Homology cluster 355	Tandem_cluster 410	Vang02g07070.1	major facilitator superfamily antiporter, putative, expressed	4	Vang02g07070.1,Vang02g07050.1,Vang02g07110.1,Vang02g07040.1	0.419634	0.47798,0.117417,0.461852,0.451447,0.0565905,0.387821
	Homology cluster 357	Tandem_cluster 411	Vang0419s00020.1	DUF1336 domain containing protein, expressed	2	Vang0419s00020.1,Vang0419s00030.1	nan
	Homology cluster 361	Tandem_cluster 412	Vang11g03470.1	esterase, putative, expressed	2	Vang11g03470.1,Vang11g03460.1	0.623193	0.623193
	Homology cluster 361	Tandem_cluster 413	Vang07g00480.1	esterase, putative, expressed	2	Vang07g00480.1,Vang07g00580.1	2.71199	2.71199
	Homology cluster 369	Tandem_cluster 414	Vang02g00700.1	cycloartenol synthase, putative, expressed	3	Vang02g00700.1,Vang02g00750.1,Vang02g00650.1	1.8039	1.8039,1.6973,1.90055
	Homology cluster 371	Tandem_cluster 415	Vang0057s00010.1	rhamnogalacturonate lyase, putative, expressed	2	Vang0057s00010.1,Vang0057s00020.1	0.0319996	0.0319996
	Homology cluster 371	Tandem_cluster 416	Vang0109s00360.1	rhamnogalacturonate lyase, putative, expressed	2	Vang0109s00360.1,Vang0109s00350.1	1.47015	1.47015
	Homology cluster 374	Tandem_cluster 417	Vang0033ss00490.1	NHL repeat-containing protein, putative, expressed	2	Vang0033ss00490.1,Vang0033ss00470.1	0.787765	0.787765
	Homology cluster 377	Tandem_cluster 418	Vang0982s00020.1	APO, putative, expressed	2	Vang0982s00020.1,Vang0982s00010.1	0.00688394	0.00688394
	Homology cluster 378	Tandem_cluster 419	Vang03g10160.1	ethylene receptor, putative, expressed	2	Vang03g10160.1,Vang03g10090.1	0.200295	0.200295
	Homology cluster 385	Tandem_cluster 420	Vang0997s00030.1	ubiquitin carboxyl-terminal hydrolase, putative, expressed	2	Vang0997s00030.1,Vang0997s00020.1	2.61437	2.61437
	Homology cluster 389	Tandem_cluster 421	Vang10g03730.1	MAC/Perforin domain containing protein, putative, expressed	2	Vang10g03730.1,Vang10g03760.1	1.35131	1.35131
	Homology cluster 394	Tandem_cluster 422	Vang11g17320.1	mTERF domain containing protein, expressed	2	Vang11g17320.1,Vang11g17310.1	1.82974	1.82974
	Homology cluster 394	Tandem_cluster 423	Vang09g07900.1	mTERF domain containing protein, expressed	2	Vang09g07900.1,Vang09g07890.1	0.68743	0.68743
	Homology cluster 399	Tandem_cluster 424	Vang0021ss02580.1	OsProCP1 - Putative Lysosomal Pro-x Carboxypeptidase homologue, expressed	2	Vang0021ss02580.1,Vang0021ss02590.1	1.51006	1.51006
	Homology cluster 405	Tandem_cluster 425	Vang0109s00410.1	transketolase, putative, expressed	2	Vang0109s00410.1,Vang0109s00380.1	0.550736	0.550736
	Homology cluster 414	Tandem_cluster 426	Vang11g03590.1	disease resistance protein, putative, expressed	4	Vang11g03590.1,Vang11g03500.1,Vang11g03570.1,Vang11g03520.1	1.16672	0.571491,0.632642,2.04856,0.67552,2.24983,1.65792
	Homology cluster 415	Tandem_cluster 427	Vang11g04390.1	hydrolase, alpha/beta fold family domain containing protein, expressed	2	Vang11g04390.1,Vang11g04400.1	1.42147	1.42147
	Homology cluster 416	Tandem_cluster 428	Vang0191s00190.1	WD domain containing protein, putative, expressed	2	Vang0191s00190.1,Vang0191s00180.1	0.624659	0.624659
	Homology cluster 416	Tandem_cluster 429	Vang0597s00010.1	WD domain containing protein, putative, expressed	2	Vang0597s00010.1,Vang0597s00020.1	0.703708	0.703708
	Homology cluster 424	Tandem_cluster 430	Vang0198s00180.1	gibberellin 2-beta-dioxygenase 7, putative, expressed	2	Vang0198s00180.1,Vang0198s00240.1	1.24656	1.24656
	Homology cluster 427	Tandem_cluster 431	Vang0155s00010.1	acyl-coenzyme A oxidase, putative, expressed	2	Vang0155s00010.1,Vang0155s00040.1	0.0912978	0.0912978
	Homology cluster 435	Tandem_cluster 432	Vang0022ss02620.1	cation efflux family protein, putative, expressed	2	Vang0022ss02620.1,Vang0022ss02640.1	0.25959	0.25959
	Homology cluster 442	Tandem_cluster 433	Vang0057s00080.1	dehydrogenase, putative, expressed	3	Vang0057s00080.1,Vang0057s00050.1,Vang0057s00070.1	1.69489	0.220545,1.84149,1.69489
	Homology cluster 448	Tandem_cluster 434	Vang0069ss00640.1	helix-loop-helix DNA-binding domain containing protein, expressed	2	Vang0069ss00640.1,Vang0069ss00620.1	1.67153	1.67153
	Homology cluster 452	Tandem_cluster 435	Vang11g16740.1	importin subunit alpha, putative, expressed	2	Vang11g16740.1,Vang11g16710.1	0.730139	0.730139
	Homology cluster 453	Tandem_cluster 436	Vang06g00130.1	transposon protein, putative, CACTA, En/Spm sub-class, expressed	2	Vang06g00130.1,Vang06g00210.1	1.01458	1.01458
	Homology cluster 461	Tandem_cluster 437	Vang11g17600.1	transporter, monovalent cation:proton antiporter-2 family, putative, expressed	2	Vang11g17600.1,Vang11g17500.1	0.305237	0.305237
	Homology cluster 463	Tandem_cluster 438	Vang09g00870.1	OsSCP60 - Putative Serine Carboxypeptidase homologue, expressed	2	Vang09g00870.1,Vang09g00880.1	0.100071	0.100071
	Homology cluster 466	Tandem_cluster 439	Vang0173s00230.1	myristoyl-acyl carrier protein thioesterase, chloroplast precursor, putative, expressed	2	Vang0173s00230.1,Vang0173s00220.1	0.915881	0.915881
	Homology cluster 467	Tandem_cluster 440	Vang0041s00330.1	expressed protein	2	Vang0041s00330.1,Vang0041s00320.1	0.431221	0.431221
	Homology cluster 471	Tandem_cluster 441	Vang02g15270.1	pectate lyase precursor, putative, expressed	2	Vang02g15270.1,Vang02g15250.1	0.0179031	0.0179031
	Homology cluster 475	Tandem_cluster 442	Vang08g00890.1	expressed protein	3	Vang08g00890.1,Vang08g00930.1,Vang08g00990.1	0.734994	0.0464045,0.749924,0.734994
	Homology cluster 479	Tandem_cluster 443	Vang05g10040.1	carotenoid cleavage dioxygenase, putative, expressed	2	Vang05g10040.1,Vang05g10070.1	1.24406	1.24406
	Homology cluster 488	Tandem_cluster 444	Vang02g10020.1	required to maintain repression 1, putative, expressed	2	Vang02g10020.1,Vang02g09960.1	0.599246	0.599246
	Homology cluster 488	Tandem_cluster 445	Vang0477s00050.1	required to maintain repression 1, putative, expressed	2	Vang0477s00050.1,Vang0477s00010.1	0.693988	0.693988
	Homology cluster 498	Tandem_cluster 446	Vang0172s00570.1	ATPAP18/PAP18, putative, expressed	2	Vang0172s00570.1,Vang0172s00530.1	2.1454	2.1454
	Homology cluster 508	Tandem_cluster 447	Vang0554s00050.1	retrotransposon protein, putative, Ty1-copia subclass, expressed	3	Vang0554s00050.1,Vang0554s00040.1,Vang0554s00060.1	0.472936	0.48736,0.472936,0.0873499
	Homology cluster 509	Tandem_cluster 448	Vang0017s00360.1	GATA transcription factor 25, putative, expressed	2	Vang0017s00360.1,Vang0017s00340.1	2.56118	2.56118
	Homology cluster 511	Tandem_cluster 449	Vang05g06600.1	zinc finger family protein, putative, expressed	2	Vang05g06600.1,Vang05g06620.1	0.300498	0.300498
	Homology cluster 518	Tandem_cluster 450	Vang0278s00100.1	sulfotransferase domain containing protein, expressed	4	Vang0278s00100.1,Vang0278s00110.1,Vang0278s00120.1,Vang0278s00190.1	0.681874	1.34664,1.3237,1.16063,0.192693,0.15518,0.203118
	Homology cluster 531	Tandem_cluster 451	Vang02g04360.1	MATE efflux family protein, putative, expressed	2	Vang02g04360.1,Vang02g04430.1	1.33848	1.33848
	Homology cluster 544	Tandem_cluster 452	Vang04g09140.1	Os5bglu22 - beta-glucosidase homologue, similar to G. max isohydroxyurate hydrolase, expressed	5	Vang04g09140.1,Vang04g09150.1,Vang04g09120.1,Vang04g09080.1,Vang04g09130.1	0.369399	0.383594,0.322853,0.397748,0.355203,0.436045,0.456252,0.515572,0.226176,0.0925101,0.229465
	Homology cluster 545	Tandem_cluster 453	Vang0419s00110.1	ATPase 3, putative, expressed	3	Vang0419s00110.1,Vang0419s00200.1,Vang0419s00170.1	1.1514	0.254241,1.1514,1.73015
	Homology cluster 547	Tandem_cluster 454	Vang04g07600.1	None	2	Vang04g07600.1,Vang04g07610.1	0.575924	0.575924
	Homology cluster 551	Tandem_cluster 455	Vang0109s00290.1	BHLH transcription factor, putative, expressed	2	Vang0109s00290.1,Vang0109s00200.1	nan
	Homology cluster 568	Tandem_cluster 456	Vang01g17100.1	helicase, putative, expressed	2	Vang01g17100.1,Vang01g17110.1	1.63402	1.63402
	Homology cluster 571	Tandem_cluster 457	Vang0033ss00630.1	BURP domain containing protein, expressed	3	Vang0033ss00630.1,Vang0033ss00620.1,Vang0033ss00640.1	0.479396	0.479396,0.447171,0.559211
	Homology cluster 577	Tandem_cluster 458	Vang0380s00140.1	MBTB12 - Bric-a-Brac, Tramtrack, Broad Complex BTB domain with Meprin and TRAF Homology MATH domain, expressed	2	Vang0380s00140.1,Vang0380s00180.1	1.07855	1.07855
	Homology cluster 579	Tandem_cluster 459	Vang02g02910.1	regulatory protein, putative, expressed	2	Vang02g02910.1,Vang02g02940.1	0.472641	0.472641
	Homology cluster 583	Tandem_cluster 460	Vang0623s00030.1	auxin-responsive protein, putative, expressed	2	Vang0623s00030.1,Vang0623s00110.1	0.332134	0.332134
	Homology cluster 590	Tandem_cluster 461	Vang0005s01460.1	nuclease PA3, putative, expressed	2	Vang0005s01460.1,Vang0005s01430.1	0.680789	0.680789
	Homology cluster 598	Tandem_cluster 462	Vang0489s00020.1	glutaredoxin domain containing protein, putative, expressed	2	Vang0489s00020.1,Vang0489s00010.1	0.979831	0.979831
	Homology cluster 613	Tandem_cluster 463	Vang0625s00030.1	GDSL-like lipase/acylhydrolase, putative, expressed	3	Vang0625s00030.1,Vang0625s00040.1,Vang0625s00010.1	1.08197	1.19498,1.08197,0.81289
	Homology cluster 618	Tandem_cluster 464	Vang0609s00020.1	GTP cyclohydrolase I 1, putative, expressed	2	Vang0609s00020.1,Vang0609s00010.1	1.51327	1.51327
	Homology cluster 618	Tandem_cluster 465	Vang0627s00050.1	GTP cyclohydrolase I 1, putative, expressed	2	Vang0627s00050.1,Vang0627s00040.1	0.905855	0.905855
	Homology cluster 619	Tandem_cluster 466	Vang0159s00600.1	transferase family protein, putative, expressed	2	Vang0159s00600.1,Vang0159s00500.1	0.685209	0.685209
	Homology cluster 623	Tandem_cluster 467	Vang01g17350.1	expressed protein	3	Vang01g17350.1,Vang01g17390.1,Vang01g17320.1	0.825477	0.268837,0.825477,0.892671
	Homology cluster 628	Tandem_cluster 468	Vang0032ss01840.1	male sterility protein, putative, expressed	3	Vang0032ss01840.1,Vang0032ss01750.1,Vang0032ss01730.1	1.63296	1.64399,1.63296,1.52504
	Homology cluster 632	Tandem_cluster 469	Vang0026ss00210.1	plus-3 domain containing protein, putative, expressed	2	Vang0026ss00210.1,Vang0026ss00200.1	0.727391	0.727391
	Homology cluster 634	Tandem_cluster 470	Vang11g03430.1	expressed protein	2	Vang11g03430.1,Vang11g03380.1	0.00502968	0.00502968
	Homology cluster 635	Tandem_cluster 471	Vang0238s00090.1	OsSub47 - Putative Subtilisin homologue, expressed	2	Vang0238s00090.1,Vang0238s00080.1	0.699133	0.699133
	Homology cluster 637	Tandem_cluster 472	Vang01g15560.1	WRKY71, expressed	2	Vang01g15560.1,Vang01g15570.1	2.06188	2.06188
	Homology cluster 637	Tandem_cluster 473	Vang05g09490.1	WRKY71, expressed	2	Vang05g09490.1,Vang05g09440.1	0.895237	0.895237
	Homology cluster 649	Tandem_cluster 474	Vang05g04450.1	None	2	Vang05g04450.1,Vang05g04400.1	0.099943	0.099943
	Homology cluster 672	Tandem_cluster 475	Vang02g02770.1	cyclic nucleotide-gated ion channel, putative, expressed	4	Vang02g02770.1,Vang02g02790.1,Vang02g02800.1,Vang02g02780.1	0.620475	0.632143,0.727252,0.583071,0.71855,0.491537,0.608806
	Homology cluster 674	Tandem_cluster 476	Vang05g05150.1	sterol-4-alpha-carboxylate 3-dehydrogenase, decarboxylating, putative, expressed	2	Vang05g05150.1,Vang05g05040.1	1.0348	1.0348
	Homology cluster 679	Tandem_cluster 477	Vang03g12360.1	expressed protein	2	Vang03g12360.1,Vang03g12270.1	1.19477	1.19477
	Homology cluster 679	Tandem_cluster 478	Vang04g13090.1	expressed protein	2	Vang04g13090.1,Vang04g13060.1	0.398202	0.398202
	Homology cluster 684	Tandem_cluster 479	Vang0002ss00730.1	ATP-binding region, ATPase-like domain containing protein, expressed	2	Vang0002ss00730.1,Vang0002ss00720.1	0.113626	0.113626
	Homology cluster 686	Tandem_cluster 480	Vang0039ss01600.1	prohibitin-2, putative, expressed	2	Vang0039ss01600.1,Vang0039ss01670.1	0.281254	0.281254
	Homology cluster 691	Tandem_cluster 481	Vang02g12690.1	MYB family transcription factor, putative, expressed	2	Vang02g12690.1,Vang02g12630.1	0.232203	0.232203
	Homology cluster 696	Tandem_cluster 482	Vang06g07090.1	hydrolase, alpha/beta fold family domain containing protein, expressed	2	Vang06g07090.1,Vang06g07080.1	0.713073	0.713073
	Homology cluster 697	Tandem_cluster 483	Vang0064ss00660.1	aminotransferase domain containing protein, putative, expressed	2	Vang0064ss00660.1,Vang0064ss00750.1	1.64961	1.64961
	Homology cluster 704	Tandem_cluster 484	Vang06g16790.1	ATP/GTP/Ca++ binding protein, putative, expressed	2	Vang06g16790.1,Vang06g16800.1	0.00557668	0.00557668
	Homology cluster 706	Tandem_cluster 485	Vang02g03910.1	transcriptional corepressor SEUSS, putative, expressed	2	Vang02g03910.1,Vang02g03920.1	0.207886	0.207886
	Homology cluster 718	Tandem_cluster 486	Vang09g08840.1	FAD-binding and arabino-lactone oxidase domains containing protein, putative, expressed	2	Vang09g08840.1,Vang09g08820.1	1.22378	1.22378
	Homology cluster 731	Tandem_cluster 487	Vang01g04880.1	phospholipase C, putative, expressed	2	Vang01g04880.1,Vang01g04870.1	1.89903	1.89903
	Homology cluster 734	Tandem_cluster 488	Vang03g08900.1	ATP-citrate synthase subunit 1, putative, expressed	2	Vang03g08900.1,Vang03g08920.1	0.295996	0.295996
	Homology cluster 741	Tandem_cluster 489	Vang02g03860.1	BAG domain-containing protein, putative, expressed	2	Vang02g03860.1,Vang02g03870.1	0.355519	0.355519
	Homology cluster 748	Tandem_cluster 490	Vang0005s00380.1	chorismate mutase, chloroplast precursor, putative, expressed	2	Vang0005s00380.1,Vang0005s00370.1	0.133504	0.133504
	Homology cluster 753	Tandem_cluster 491	Vang04g02900.1	OsFBX440 - F-box domain containing protein, expressed	2	Vang04g02900.1,Vang04g02910.1	0.664284	0.664284
	Homology cluster 763	Tandem_cluster 492	Vang06g00820.1	RAD23 DNA repair protein, putative, expressed	2	Vang06g00820.1,Vang06g00790.1	0.110368	0.110368
	Homology cluster 772	Tandem_cluster 493	Vang0459s00020.1	WRKY45, expressed	3	Vang0459s00020.1,Vang0459s00010.1,Vang0459s00030.1	0.68272	0.764269,0.627738,0.68272
	Homology cluster 774	Tandem_cluster 494	Vang11g05670.1	beta-expansin precursor, putative, expressed	3	Vang11g05670.1,Vang11g05620.1,Vang11g05680.1	0.880377	0.784364,0.880377,1.03287
	Homology cluster 777	Tandem_cluster 495	Vang01g14870.1	Protein kinase domain containing protein, expressed	2	Vang01g14870.1,Vang01g14860.1	0.120602	0.120602
	Homology cluster 784	Tandem_cluster 496	Vang0002ss02070.1	glycosyl hydrolase, family 31, putative, expressed	2	Vang0002ss02070.1,Vang0002ss02080.1	0.682618	0.682618
	Homology cluster 794	Tandem_cluster 497	Vang03g15490.1	5-methyltetrahydropteroyltriglutamate--homocysteine methyltransferase, putative, expressed	2	Vang03g15490.1,Vang03g15540.1	1.81872	1.81872
	Homology cluster 803	Tandem_cluster 498	Vang08g06850.1	WAX2, putative, expressed	3	Vang08g06850.1,Vang08g06820.1,Vang08g06860.1	1.36318	1.55653,1.36318,0.653755
	Homology cluster 804	Tandem_cluster 499	Vang0171s00150.1	transferase family domain containing protein, expressed	3	Vang0171s00150.1,Vang0171s00140.1,Vang0171s00090.1	0.488846	0.241639,0.488846,0.538841
	Homology cluster 821	Tandem_cluster 500	Vang08g01440.1	DTA2, putative, expressed	2	Vang08g01440.1,Vang08g01450.1	1.91844	1.91844
	Homology cluster 827	Tandem_cluster 501	Vang04g13830.1	OsFBX5 - F-box domain containing protein, expressed	2	Vang04g13830.1,Vang04g13820.1	1.44691	1.44691
	Homology cluster 829	Tandem_cluster 502	Vang0022ss00840.1	eukaryotic translation initiation factor 2 subunit gamma, putative, expressed	2	Vang0022ss00840.1,Vang0022ss00780.1	0.00605233	0.00605233
	Homology cluster 833	Tandem_cluster 503	Vang0022ss03620.1	ICE-like protease p20 domain containing protein, putative, expressed	2	Vang0022ss03620.1,Vang0022ss03660.1	0.420948	0.420948
	Homology cluster 835	Tandem_cluster 504	Vang04g06970.1	expressed protein	2	Vang04g06970.1,Vang04g06910.1	0.523162	0.523162
	Homology cluster 842	Tandem_cluster 505	Vang11g17020.1	3-hydroxyacyl-CoA dehydrogenase, putative, expressed	2	Vang11g17020.1,Vang11g17000.1	0.375152	0.375152
	Homology cluster 843	Tandem_cluster 506	Vang01g08040.1	exo70 exocyst complex subunit domain containing protein, expressed	2	Vang01g08040.1,Vang01g08020.1	0.161382	0.161382
	Homology cluster 854	Tandem_cluster 507	Vang06g02390.1	mitotic checkpoint protein, putative, expressed	2	Vang06g02390.1,Vang06g02290.1	0.426135	0.426135
	Homology cluster 858	Tandem_cluster 508	Vang07g05140.1	protein kinase domain containing protein, expressed	2	Vang07g05140.1,Vang07g05160.1	0.776975	0.776975
	Homology cluster 860	Tandem_cluster 509	Vang0021ss01170.1	SCARECROW, putative, expressed	2	Vang0021ss01170.1,Vang0021ss01090.1	1.67908	1.67908
	Homology cluster 865	Tandem_cluster 510	Vang01g16930.1	la domain containing protein, putative, expressed	2	Vang01g16930.1,Vang01g16940.1	0.177443	0.177443
	Homology cluster 882	Tandem_cluster 511	Vang0248s00170.1	ethylene-insensitive 3, putative, expressed	2	Vang0248s00170.1,Vang0248s00160.1	0.308031	0.308031
	Homology cluster 884	Tandem_cluster 512	Vang01g11790.1	HEAT, putative, expressed	2	Vang01g11790.1,Vang01g11760.1	0.945238	0.945238
	Homology cluster 888	Tandem_cluster 513	Vang07g07960.1	tesmin/TSO1-like CXC domain containing protein, expressed	2	Vang07g07960.1,Vang07g07910.1	nan
	Homology cluster 895	Tandem_cluster 514	Vang0183s00080.1	scarecrow transcription factor family protein, putative, expressed	2	Vang0183s00080.1,Vang0183s00090.1	0.537848	0.537848
	Homology cluster 903	Tandem_cluster 515	Vang0010ss00940.1	DUF1680 domain containing protein, putative, expressed	2	Vang0010ss00940.1,Vang0010ss00960.1	0.428195	0.428195
	Homology cluster 920	Tandem_cluster 516	Vang0052ss00360.1	expressed protein	2	Vang0052ss00360.1,Vang0052ss00350.1	0.0331844	0.0331844
	Homology cluster 926	Tandem_cluster 517	Vang01g09280.1	aberrant pollen transmission 1, putative, expressed	2	Vang01g09280.1,Vang01g09300.1	2.62953	2.62953
	Homology cluster 935	Tandem_cluster 518	Vang0419s00090.1	thaumatin, putative, expressed	2	Vang0419s00090.1,Vang0419s00100.1	0.345098	0.345098
	Homology cluster 940	Tandem_cluster 519	Vang09g01100.1	MYB family transcription factor, putative, expressed	2	Vang09g01100.1,Vang09g01170.1	nan
	Homology cluster 943	Tandem_cluster 520	Vang0062ss00630.1	Ser/Thr protein phosphatase family protein, putative, expressed	2	Vang0062ss00630.1,Vang0062ss00720.1	1.69067	1.69067
	Homology cluster 945	Tandem_cluster 521	Vang04g05500.1	IPR011047,IPR018391,IPR027295	3	Vang04g05500.1,Vang04g05490.1,Vang04g05510.1	1.08997	1.08997,0.574925,1.29449
	Homology cluster 947	Tandem_cluster 522	Vang02g01460.1	40S ribosomal protein S3-1, putative, expressed	2	Vang02g01460.1,Vang02g01290.1	0.44604	0.44604
	Homology cluster 954	Tandem_cluster 523	Vang09g07430.1	lectin protein kinase family protein, putative, expressed	3	Vang09g07430.1,Vang09g07350.1,Vang09g07380.1	0.844444	1.0694,0.0718509,0.844444
	Homology cluster 972	Tandem_cluster 524	Vang0017s00120.1	vacuolar ATP synthase subunit E, putative, expressed	2	Vang0017s00120.1,Vang0017s00260.1	0.265874	0.265874
	Homology cluster 982	Tandem_cluster 525	Vang03g07560.1	F-box family protein, putative, expressed	2	Vang03g07560.1,Vang03g07490.1	1.2338	1.2338
	Homology cluster 983	Tandem_cluster 526	Vang0618s00020.1	Vang0618s00040.1	2	Vang0618s00020.1,Vang0618s00040.1	1.14197	1.14197
	Homology cluster 1019	Tandem_cluster 527	Vang05g07740.1	BURP domain containing protein, expressed	2	Vang05g07740.1,Vang05g07750.1	0.0123163	0.0123163
	Homology cluster 1033	Tandem_cluster 528	Vang04g17100.1	MYB family transcription factor, putative, expressed	2	Vang04g17100.1,Vang04g17110.1	1.52053	1.52053
	Homology cluster 1041	Tandem_cluster 529	Vang03g14620.1	None	2	Vang03g14620.1,Vang03g14640.1	0.762781	0.762781
	Homology cluster 1050	Tandem_cluster 530	Vang04g06670.1	IPR002227,IPR008922,IPR013788,IPR022739	2	Vang04g06670.1,Vang04g06650.1	0.0291703	0.0291703
	Homology cluster 1062	Tandem_cluster 531	Vang0084s00190.1	RNA recognition motif containing protein, putative, expressed	2	Vang0084s00190.1,Vang0084s00200.1	0.568175	0.568175
	Homology cluster 1089	Tandem_cluster 532	Vang01g13630.1	EMB2410, putative, expressed	2	Vang01g13630.1,Vang01g13570.1	0.799177	0.799177
	Homology cluster 1098	Tandem_cluster 533	Vang0062ss00420.1	glutamate decarboxylase, putative, expressed	2	Vang0062ss00420.1,Vang0062ss00430.1	0.20242	0.20242
	Homology cluster 1101	Tandem_cluster 534	Vang02g01150.1	GAGA-binding protein, putative, expressed	2	Vang02g01150.1,Vang02g01110.1	0.0127891	0.0127891
	Homology cluster 1114	Tandem_cluster 535	Vang01g14030.1	acyl-desaturase, chloroplast precursor, putative, expressed	2	Vang01g14030.1,Vang01g14140.1	0.945741	0.945741
	Homology cluster 1131	Tandem_cluster 536	Vang05g09380.1	AT hook motif family protein, expressed	3	Vang05g09380.1,Vang05g09470.1,Vang05g09510.1	0.138467	0.138467,0.195538,0.0277682
	Homology cluster 1135	Tandem_cluster 537	Vang0581s00080.1	sodium/calcium exchanger protein, putative, expressed	3	Vang0581s00080.1,Vang0581s00070.1,Vang0581s00010.1	2.52795	2.52795,15.5101,1.1444
	Homology cluster 1139	Tandem_cluster 538	Vang0010ss02340.1	heavy metal-associated domain containing protein, expressed	2	Vang0010ss02340.1,Vang0010ss02190.1	0.1539	0.1539
	Homology cluster 1142	Tandem_cluster 539	Vang08g02850.1	None	2	Vang08g02850.1,Vang08g02860.1	0.79243	0.79243
	Homology cluster 1148	Tandem_cluster 540	Vang02g07190.1	choline transporter-related, putative, expressed	2	Vang02g07190.1,Vang02g07180.1	1.75552	1.75552
	Homology cluster 1162	Tandem_cluster 541	Vang0206s00290.1	fluG, putative, expressed	2	Vang0206s00290.1,Vang0206s00330.1	1.13248	1.13248
	Homology cluster 1165	Tandem_cluster 542	Vang0005s00330.1	glycosyltransferase, putative, expressed	2	Vang0005s00330.1,Vang0005s00310.1	1.58794	1.58794
	Homology cluster 1173	Tandem_cluster 543	Vang0017s00780.1	transporter family protein, putative, expressed	3	Vang0017s00780.1,Vang0017s00830.1,Vang0017s00820.1	0.791016	0.426354,0.861222,0.791016
	Homology cluster 1176	Tandem_cluster 544	Vang11g00870.1	pectinacetylesterase domain containing protein, expressed	2	Vang11g00870.1,Vang11g00890.1	0.633916	0.633916
	Homology cluster 1194	Tandem_cluster 545	Vang05g04310.1	KH domain-containing protein, putative, expressed	2	Vang05g04310.1,Vang05g04320.1	0.224169	0.224169
	Homology cluster 1204	Tandem_cluster 546	Vang0200s00210.1	integral membrane protein, putative, expressed	2	Vang0200s00210.1,Vang0200s00260.1	1.87651	1.87651
	Homology cluster 1205	Tandem_cluster 547	Vang10g06170.1	KIP1, putative, expressed	2	Vang10g06170.1,Vang10g06200.1	2.60457	2.60457
	Homology cluster 1208	Tandem_cluster 548	Vang06g14090.1	None	3	Vang06g14090.1,Vang06g14030.1,Vang06g14100.1	0.677811	0.394619,0.677811,0.751782
	Homology cluster 1218	Tandem_cluster 549	Vang08g00640.1	E1-BTB2 - Bric-a-Brac, Tramtrack, and Broad Complex domain with E1 subfamily conserved sequence, expressed	2	Vang08g00640.1,Vang08g00630.1	0.255516	0.255516
	Homology cluster 1227	Tandem_cluster 550	Vang0022ss02760.1	phosphoglycerate kinase protein, putative, expressed	2	Vang0022ss02760.1,Vang0022ss02750.1	1.35386	1.35386
	Homology cluster 1235	Tandem_cluster 551	Vang11g00620.1	eukaryotic aspartyl protease domain containing protein, expressed	2	Vang11g00620.1,Vang11g00610.1	2.09084	2.09084
	Homology cluster 1248	Tandem_cluster 552	Vang0313s00110.1	TKL_IRAK_CrRLK1L-1.8 - The CrRLK1L-1 subfamily has homology to the CrRLK1L homolog, expressed	2	Vang0313s00110.1,Vang0313s00120.1	0.590527	0.590527
	Homology cluster 1263	Tandem_cluster 553	Vang0032ss02320.1	expressed protein	2	Vang0032ss02320.1,Vang0032ss02310.1	0.0917338	0.0917338
	Homology cluster 1273	Tandem_cluster 554	Vang11g07560.1	serine/threonine-protein kinase AFC2, putative, expressed	2	Vang11g07560.1,Vang11g07570.1	0.404758	0.404758
	Homology cluster 1293	Tandem_cluster 555	Vang02g03100.1	IPR008507	2	Vang02g03100.1,Vang02g03090.1	0.0737413	0.0737413
	Homology cluster 1344	Tandem_cluster 556	Vang05g02220.1	bacterial transferase hexapeptide domain containing protein, expressed	2	Vang05g02220.1,Vang05g02300.1	0.0275307	0.0275307
	Homology cluster 1375	Tandem_cluster 557	Vang0005s01760.1	expressed protein	2	Vang0005s01760.1,Vang0005s01720.1	0.66701	0.66701
	Homology cluster 1411	Tandem_cluster 558	Vang09g01110.1	None	2	Vang09g01110.1,Vang09g01160.1	0.0913483	0.0913483
	Homology cluster 1449	Tandem_cluster 559	Vang0659s00020.1	MATE efflux protein, putative, expressed	2	Vang0659s00020.1,Vang0659s00010.1	0.0395272	0.0395272
	Homology cluster 1450	Tandem_cluster 560	Vang0164s00260.1	nucleoside-triphosphatase, putative, expressed	2	Vang0164s00260.1,Vang0164s00270.1	0.0230849	0.0230849
	Homology cluster 1480	Tandem_cluster 561	Vang04g11420.1	tetratricopeptide repeat domain containing protein, expressed	2	Vang04g11420.1,Vang04g11430.1	1.01788	1.01788
	Homology cluster 1485	Tandem_cluster 562	Vang0623s00020.1	actin, putative, expressed	2	Vang0623s00020.1,Vang0623s00040.1	0.401773	0.401773
	Homology cluster 1491	Tandem_cluster 563	Vang0022ss01200.1	None	2	Vang0022ss01200.1,Vang0022ss01240.1	0.290642	0.290642
	Homology cluster 1498	Tandem_cluster 564	Vang08g03680.1	MYB family transcription factor, putative, expressed	2	Vang08g03680.1,Vang08g03670.1	0.766834	0.766834
	Homology cluster 1499	Tandem_cluster 565	Vang0022ss04710.1	disease resistance RPP13-like protein 1, putative, expressed	2	Vang0022ss04710.1,Vang0022ss04730.1	0.0452646	0.0452646
	Homology cluster 1530	Tandem_cluster 566	Vang02g01250.1	4,5-DOPA dioxygenase extradiol, putative, expressed	2	Vang02g01250.1,Vang02g01280.1	1.05884	1.05884
	Homology cluster 1541	Tandem_cluster 567	Vang03g09270.1	IWS1 homolog A, putative, expressed	2	Vang03g09270.1,Vang03g09280.1	0.140362	0.140362
	Homology cluster 1571	Tandem_cluster 568	Vang0110s00490.1	expressed protein	2	Vang0110s00490.1,Vang0110s00420.1	0.315045	0.315045
	Homology cluster 1585	Tandem_cluster 569	Vang0039ss00760.1	erythronate-4-phosphate dehydrogenase domain containing protein, expressed	2	Vang0039ss00760.1,Vang0039ss00770.1	0.293508	0.293508
	Homology cluster 1595	Tandem_cluster 570	Vang03g11900.1	sodium/calcium exchanger protein, putative, expressed	2	Vang03g11900.1,Vang03g11870.1	0.0300829	0.0300829
	Homology cluster 1620	Tandem_cluster 571	Vang07g02520.1	None	2	Vang07g02520.1,Vang07g02480.1	nan
	Homology cluster 1623	Tandem_cluster 572	Vang08g06720.1	UDP-glucoronosyl/UDP-glucosyl transferase, putative, expressed	2	Vang08g06720.1,Vang08g06710.1	0.941439	0.941439
	Homology cluster 1635	Tandem_cluster 573	Vang0005s01270.1	PFT1, putative, expressed	2	Vang0005s01270.1,Vang0005s01280.1	0.137967	0.137967
	Homology cluster 1667	Tandem_cluster 574	Vang11g07350.1	malate synthase, glyoxysomal, putative, expressed	2	Vang11g07350.1,Vang11g07340.1	0.373476	0.373476
	Homology cluster 1705	Tandem_cluster 575	Vang04g00070.1	TKL_IRAK_CrRLK1L-1.5 - The CrRLK1L-1 subfamily has homology to the CrRLK1L homolog, expressed	2	Vang04g00070.1,Vang04g00040.1	0.564046	0.564046
	Homology cluster 1712	Tandem_cluster 576	Vang11g07990.1	SEC14 cytosolic factor family protein, putative, expressed	2	Vang11g07990.1,Vang11g07980.1	0.0358269	0.0358269
	Homology cluster 1767	Tandem_cluster 577	Vang03g15520.1	haloacid dehalogenase, putative, expressed	2	Vang03g15520.1,Vang03g15500.1	0.352191	0.352191
	Homology cluster 1780	Tandem_cluster 578	Vang0022ss00210.1	O-methyltransferase, putative, expressed	2	Vang0022ss00210.1,Vang0022ss00200.1	1.38117	1.38117
	Homology cluster 1787	Tandem_cluster 579	Vang0723s00030.1	copine-6, putative, expressed	2	Vang0723s00030.1,Vang0723s00020.1	1.05051	1.05051
	Homology cluster 1825	Tandem_cluster 580	Vang0726s00010.1	HECT-domain domain containing protein, expressed	2	Vang0726s00010.1,Vang0726s00020.1	0.353596	0.353596
	Homology cluster 1836	Tandem_cluster 581	Vang03g11410.1	FACT complex subunit SPT16, putative, expressed	2	Vang03g11410.1,Vang03g11400.1	0.0817316	0.0817316
	Homology cluster 1868	Tandem_cluster 582	Vang0004ss01170.1	expressed protein	2	Vang0004ss01170.1,Vang0004ss01150.1	0.360167	0.360167
	Homology cluster 1881	Tandem_cluster 583	Vang0110s00200.1	GRAM domain containing protein, expressed	2	Vang0110s00200.1,Vang0110s00220.1	0.672451	0.672451
	Homology cluster 1902	Tandem_cluster 584	Vang04g07350.1	expressed protein	2	Vang04g07350.1,Vang04g07360.1	0.205341	0.205341
	Homology cluster 1920	Tandem_cluster 585	Vang09g08610.1	None	2	Vang09g08610.1,Vang09g08600.1	0.552357	0.552357
	Homology cluster 1954	Tandem_cluster 586	Vang0309s00100.1	K02160	2	Vang0309s00100.1,Vang0309s00150.1	0.223309	0.223309
	Homology cluster 1955	Tandem_cluster 587	Vang02g09190.1	None	2	Vang02g09190.1,Vang02g09210.1	0.241549	0.241549
	Homology cluster 1980	Tandem_cluster 588	Vang04g03860.1	DUF677 domain containing protein, putative, expressed	2	Vang04g03860.1,Vang04g03870.1	0.304008	0.304008
	Homology cluster 2007	Tandem_cluster 589	Vang0148s00050.1	ferroportin1 domain containing protein, expressed	2	Vang0148s00050.1,Vang0148s00040.1	0.490807	0.490807
	Homology cluster 2030	Tandem_cluster 590	Vang02g05400.1	C2 domain containing protein, putative, expressed	2	Vang02g05400.1,Vang02g05440.1	0.993674	0.993674
	Homology cluster 2125	Tandem_cluster 591	Vang03g03430.1	protein-O-fucosyltransferase 1, putative, expressed	2	Vang03g03430.1,Vang03g03380.1	0.113893	0.113893
	Homology cluster 2128	Tandem_cluster 592	Vang03g00400.1	PAP fibrillin family domain containing protein, expressed	2	Vang03g00400.1,Vang03g00390.1	0.667282	0.667282
	Homology cluster 2131	Tandem_cluster 593	Vang03g13600.1	expressed protein	2	Vang03g13600.1,Vang03g13590.1	0.134019	0.134019
	Homology cluster 2160	Tandem_cluster 594	Vang0013ss01160.1	MYB family transcription factor, putative, expressed	2	Vang0013ss01160.1,Vang0013ss01140.1	0.438718	0.438718
	Homology cluster 2162	Tandem_cluster 595	Vang0110s00360.1	PFT1, putative, expressed	2	Vang0110s00360.1,Vang0110s00390.1	0.597502	0.597502
	Homology cluster 2164	Tandem_cluster 596	Vang01g17240.1	None	2	Vang01g17240.1,Vang01g17190.1	0.0398606	0.0398606
	Homology cluster 2175	Tandem_cluster 597	Vang06g10470.1	transcription regulator, putative, expressed	2	Vang06g10470.1,Vang06g10530.1	0.643815	0.643815
	Homology cluster 2178	Tandem_cluster 598	Vang02g13090.1	beta-glucan-binding protein 4, putative, expressed	2	Vang02g13090.1,Vang02g13120.1	1.2985	1.2985
	Homology cluster 2183	Tandem_cluster 599	Vang02g00100.1	arginyl-tRNA synthetase, putative, expressed	2	Vang02g00100.1,Vang02g00180.1	0.745048	0.745048
	Homology cluster 2184	Tandem_cluster 600	Vang04g09710.1	FAD dependent oxidoreductase domain containing protein, expressed	2	Vang04g09710.1,Vang04g09720.1	0.356953	0.356953
	Homology cluster 2238	Tandem_cluster 601	Vang04g15410.1	MEE34, putative, expressed	2	Vang04g15410.1,Vang04g15450.1	2.18308	2.18308
	Homology cluster 2279	Tandem_cluster 602	Vang03g11070.1	bromodomain domain containing protein, expressed	2	Vang03g11070.1,Vang03g11130.1	0.735794	0.735794
	Homology cluster 2291	Tandem_cluster 603	Vang06g18740.1	Os5bglu22 - beta-glucosidase homologue, similar to G. max isohydroxyurate hydrolase, expressed	2	Vang06g18740.1,Vang06g18730.1	0.101303	0.101303
	Homology cluster 2296	Tandem_cluster 604	Vang04g08990.1	peptidase, M24 family protein, putative, expressed	2	Vang04g08990.1,Vang04g09000.1	0.333527	0.333527
